# Supplementary material for: The MdHB7L–MdICE1L–MdHOS1 Module Fine‐Tunes Apple Cold Response via CBF‐Dependent and CBF‐Independent Pathways
Source: Adv Sci (Weinh). 2025 Apr 26;12(25):2501524. doi: 10.1002/advs.202501524 (PMC12224988; doi:10.1002/advs.202501524)
Supplement: Supplementary file 2 — Supplemental Table 1 [file ADVS-12-2501524-s004.xlsx]

## Sheet: Table S1
GeneID	Chr	Start	End	Strand	PeakID	Annotation	Distance_ to_TSS	Annotated_ Transcript	MdHB_IP	MdHB_Input	Fold Enrichment (FE)	log2(FE)	logCPM （counts per million）	P-value
MD00G1082900	Chr00	16505973	16506123	+	MdHB_1_peak_656	Intergenic	25571	MD00G1082900	2606.12	240.08	10.8552	3.38453	4.45217	9.30114e-46
MD15G1419800	Chr15	52133725	52133841	+	MdHB_1_peak_34108	promoter-TSS (mRNA:MD15G1419800)	-725	MD15G1419800	2481.17	234.17	10.5956	3.34959	4.38449	8.36577e-45
MD15G1419800	Chr15	52136362	52136471	+	MdHB_1_peak_34109	intron (mRNA:MD15G1419800, intron 1 of 1)	1908	MD15G1419800	2481.17	234.17	10.5956	3.34959	4.38449	8.36577e-45
MD15G1419800	Chr15	52132965	52133140	+	MdHB_1_peak_34107	Intergenic	-1456	MD15G1419800	2481.17	234.17	10.5956	3.34959	4.38449	8.36577e-45
MD07G1137200	Chr07	20003533	20003802	-	MdHB_1_peak_14060	Intergenic	-1651	MD07G1137200	2251.58	221.58	10.1615	3.2892	4.25014	3.82709e-43
MD00G1082800	Chr00	16478912	16479410	-	MdHB_1_peak_655	promoter-TSS (mRNA:MD00G1082800)	-53	MD00G1082800	2116.03	232.08	9.11767	3.13287	4.17593	9.03513e-40
MD00G1082800	Chr00	16476969	16477709	-	MdHB_1_peak_654	TTS (mRNA:MD00G1082800)	1769	MD00G1082800	2116.03	232.08	9.11767	3.13287	4.17593	9.03513e-40
MD11G1294100	Chr11	41319792	41320005	-	MdHB_1_peak_24801	promoter-TSS (mRNA:MD11G1294100)	-239	MD11G1294100	2551.83	310.98	8.20577	2.98102	4.46189	1.5229e-37
MD11G1017800	Chr11	1422635	1422863	-	MdHB_1_peak_23002	Intergenic	-1888	MD11G1017800	7354.03	994.77	7.39269	2.83082	6.00508	2.17363e-37
MD11G1017800	Chr11	1422093	1422434	-	MdHB_1_peak_23001	Intergenic	-1402	MD11G1017800	7354.03	994.77	7.39269	2.83082	6.00508	2.17363e-37
MD15G1438900	Chr15	53873441	53875495	+	MdHB_1_peak_34187	promoter-TSS (mRNA:MD15G1438900)	29	MD15G1438900	23038.8	3135.5	7.34773	2.82213	7.65308	8.44216e-38
MD13G1059000	Chr13	4115322	4115516	-	MdHB_1_peak_27046	promoter-TSS (mRNA:MD13G1059000)	-690	MD13G1059000	4057.33	571.36	7.10118	2.77267	5.15499	1.0275e-34
MD11G1294300	Chr11	41325219	41327529	-	MdHB_1_peak_24803	promoter-TSS (mRNA:MD11G1294300)	-120	MD11G1294300	79341.4	11993	6.61564	2.67074	9.45654	1.26096e-34
MD09G1196200	Chr09	17868854	17869325	+	MdHB_1_peak_19710	promoter-TSS (mRNA:MD09G1196200)	-817	MD09G1196200	3980.92	606.84	6.56008	2.65834	5.14268	2.19366e-32
MD09G1074600	Chr09	5188877	5189284	+	MdHB_1_peak_19047	Intergenic	-1983	MD09G1074600	5425.54	830.08	6.53617	2.65314	5.58968	8.78233e-33
MD09G1074600	Chr09	5193517	5193687	+	MdHB_1_peak_19048	Intergenic	2539	MD09G1074600	5425.54	830.08	6.53617	2.65314	5.58968	8.78233e-33
MD15G1333700	Chr15	37117537	37117791	+	MdHB_1_peak_33510	exon (ncRNA:MD15G1333700, exon 1 of 2)	158	MD15G1333700	3415	533.83	6.39717	2.62203	4.92671	2.40982e-31
MD14G1201200	Chr14	29026947	29027250	+	MdHB_1_peak_30542	promoter-TSS (mRNA:MD14G1201200)	-815	MD14G1201200	6010.73	956.7	6.28277	2.59612	5.7453	3.73643e-32
MD02G1049500	Chr02	3869260	3872716	-	MdHB_1_peak_2450	promoter-TSS (mRNA:MD02G1049500)	-2	MD02G1049500	31634.5	5093.36	6.21093	2.57966	8.14278	1.53895e-32
MD11G1267700	Chr11	38290726	38290872	+	MdHB_1_peak_24598	intron (mRNA:MD11G1267600, intron 1 of 1)	-1025	MD11G1267700	586.75	96.75	6.0646	2.54377	2.40458	5.56801e-23
MD09G1229200	Chr09	28299712	28300870	+	MdHB_1_peak_19945	intron (mRNA:MD09G1229200, intron 1 of 1)	514	MD09G1229200	24479.5	4054.81	6.03715	2.53871	7.77885	1.28899e-31
MD04G1183300	Chr04	27470398	27470738	+	MdHB_1_peak_8180	Intergenic	-1293	MD04G1183300	6479.81	1085	5.97218	2.523	5.86424	1.07064e-30
MD15G1134000	Chr15	9742532	9743587	+	MdHB_1_peak_32226	promoter-TSS (mRNA:MD15G1134000)	-125	MD15G1134000	37446.3	6282.22	5.96068	2.52033	8.39473	2.65534e-31
MD15G1345200	Chr15	40465553	40466181	-	MdHB_1_peak_33611	intron (mRNA:MD15G1345300, intron 2 of 5)	-1670	MD15G1345200	14346.5	2410.28	5.95221	2.51824	7.01115	4.94033e-31
MD04G1189100	Chr04	27958491	27959044	-	MdHB_1_peak_8214	exon (mRNA:MD04G1189100, exon 2 of 2)	384	MD04G1189100	24133.3	4059.67	5.94465	2.51643	7.76159	3.83758e-31
MD11G1068500	Chr11	5894947	5896603	-	MdHB_1_peak_23263	exon (mRNA:MD11G1068500, exon 3 of 3)	768	MD11G1068500	53899.5	9081.67	5.93498	2.5141	8.92106	3.25683e-31
MD16G1100100	Chr16	6949277	6951654	+	MdHB_1_peak_35583	TTS (mRNA:MD16G1100100)	907	MD16G1100100	49370.3	8381.46	5.89042	2.50323	8.79607	5.64255e-31
MD16G1028300	Chr16	1999909	2000303	+	MdHB_1_peak_34591	TTS (mRNA:MD16G1028200)	850	MD16G1028300	20133.7	3444	5.84602	2.49229	7.50384	1.36035e-30
MD16G1028300	Chr16	2000916	2001038	+	MdHB_1_peak_34593	intron (mRNA:MD16G1028300, intron 2 of 2)	1721	MD16G1028300	20133.7	3444	5.84602	2.49229	7.50384	1.36035e-30
MD16G1028300	Chr16	2000462	2000572	+	MdHB_1_peak_34592	intron (mRNA:MD16G1028300, intron 2 of 2)	1261	MD16G1028300	20133.7	3444	5.84602	2.49229	7.50384	1.36035e-30
MD14G1157100	Chr14	25128859	25129283	+	MdHB_1_peak_30179	Intergenic	-3034	MD14G1157100	2367.25	409	5.7879	2.47756	4.4198	7.83852e-28
MD14G1157100	Chr14	25127699	25127834	+	MdHB_1_peak_30178	Intergenic	-4339	MD14G1157100	2367.25	409	5.7879	2.47756	4.4198	7.83852e-28
MD14G1157100	Chr14	25124616	25125482	+	MdHB_1_peak_30175	Intergenic	-7056	MD14G1157100	2367.25	409	5.7879	2.47756	4.4198	7.83852e-28
MD14G1157100	Chr14	25125956	25126133	+	MdHB_1_peak_30176	Intergenic	-6061	MD14G1157100	2367.25	409	5.7879	2.47756	4.4198	7.83852e-28
MD14G1157100	Chr14	25131538	25131690	+	MdHB_1_peak_30180	promoter-TSS (mRNA:MD14G1157100)	-491	MD14G1157100	2367.25	409	5.7879	2.47756	4.4198	7.83852e-28
MD14G1157100	Chr14	25126432	25126638	+	MdHB_1_peak_30177	Intergenic	-5570	MD14G1157100	2367.25	409	5.7879	2.47756	4.4198	7.83852e-28
MD02G1099400	Chr02	7880590	7881060	+	MdHB_1_peak_2533	exon (mRNA:MD02G1099400, exon 1 of 1)	203	MD02G1099400	21924.7	3795.42	5.77662	2.47506	7.62938	2.96863e-30
MD04G1189200	Chr04	27963711	27963825	+	MdHB_1_peak_8215	Intergenic	2996	MD04G1189200	16924.5	2960.67	5.71644	2.45994	7.25832	7.14925e-30
MD09G1196100	Chr09	17852471	17852762	+	MdHB_1_peak_19706	Intergenic	-12667	MD09G1196100	8264.34	1448.25	5.70643	2.45736	6.22492	1.62885e-29
MD09G1196100	Chr09	17865294	17865932	+	MdHB_1_peak_19708	exon (mRNA:MD09G1196100, exon 1 of 1)	330	MD09G1196100	8264.34	1448.25	5.70643	2.45736	6.22492	1.62885e-29
MD09G1196100	Chr09	17866400	17866699	+	MdHB_1_peak_19709	TTS (mRNA:MD09G1196100)	1266	MD09G1196100	8264.34	1448.25	5.70643	2.45736	6.22492	1.62885e-29
MD09G1196100	Chr09	17857028	17857385	+	MdHB_1_peak_19707	Intergenic	-8077	MD09G1196100	8264.34	1448.25	5.70643	2.45736	6.22492	1.62885e-29
MD11G1295000	Chr11	41342616	41348545	-	MdHB_1_peak_24805	promoter-TSS (mRNA:MD11G1295100)	-298	MD11G1295000	101052	17787	5.68127	2.45108	9.83734	6.20108e-30
MD11G1001200	Chr11	157276	157994	+	MdHB_1_peak_22900	Intergenic	-2014	MD11G1001200	13279.2	2464.42	5.38838	2.37467	6.92191	4.73492e-28
MD11G1001200	Chr11	155765	156742	+	MdHB_1_peak_22899	Intergenic	-3396	MD11G1001200	13279.2	2464.42	5.38838	2.37467	6.92191	4.73492e-28
MD11G1001200	Chr11	158435	159001	+	MdHB_1_peak_22901	promoter-TSS (mRNA:MD11G1001200)	-931	MD11G1001200	13279.2	2464.42	5.38838	2.37467	6.92191	4.73492e-28
MD06G1065900	Chr06	14028249	14028561	+	MdHB_1_peak_11687	intron (mRNA:MD06G1065900, intron 1 of 1)	213	MD06G1065900	10163.5	1900	5.34921	2.36413	6.53797	9.83045e-28
MD09G1235700	Chr09	29602506	29603607	-	MdHB_1_peak_19999	promoter-TSS (mRNA:MD09G1235700)	86	MD09G1235700	42646.5	8117.43	5.25369	2.33819	8.61084	1.49539e-27
MD09G1235700	Chr09	29605125	29605840	-	MdHB_1_peak_20000	Intergenic	-2340	MD09G1235700	42646.5	8117.43	5.25369	2.33819	8.61084	1.49539e-27
MD15G1388400	Chr15	48081978	48082244	-	MdHB_1_peak_33924	promoter-TSS (mRNA:MD15G1388400)	-882	MD15G1388400	24851.8	4732.33	5.2515	2.33758	7.83196	1.83246e-27
MD15G1388400	Chr15	48080693	48081763	-	MdHB_1_peak_33923	promoter-TSS (ncRNA:MD15G1388300)	1	MD15G1388400	24851.8	4732.33	5.2515	2.33758	7.83196	1.83246e-27
MD10G1128600	Chr10	20912082	20912241	-	MdHB_1_peak_21291	exon (mRNA:MD10G1128600, exon 4 of 4)	2566	MD10G1128600	5131.33	980.25	5.23472	2.33284	5.55763	1.08204e-26
MD02G1213300	Chr02	23242161	23242441	-	MdHB_1_peak_3458	TTS (mRNA:MD02G1213400)	-1586	MD02G1213300	25806.2	4936.83	5.22729	2.33091	7.88742	2.45676e-27
MD02G1213300	Chr02	23239348	23241826	-	MdHB_1_peak_3457	intron (mRNA:MD02G1213300, intron 1 of 2)	128	MD02G1213300	25806.2	4936.83	5.22729	2.33091	7.88742	2.45676e-27
MD02G1213300	Chr02	23206298	23206434	-	MdHB_1_peak_3455	Intergenic	34349	MD02G1213300	25806.2	4936.83	5.22729	2.33091	7.88742	2.45676e-27
MD02G1213300	Chr02	23181980	23182114	-	MdHB_1_peak_3454	Intergenic	58668	MD02G1213300	25806.2	4936.83	5.22729	2.33091	7.88742	2.45676e-27
MD02G1213300	Chr02	23222890	23223000	-	MdHB_1_peak_3456	Intergenic	17770	MD02G1213300	25806.2	4936.83	5.22729	2.33091	7.88742	2.45676e-27
MD11G1295600	Chr11	41349645	41351540	+	MdHB_1_peak_24806	promoter-TSS (mRNA:MD11G1295600)	-322	MD11G1295600	29631.1	5729.64	5.17154	2.31544	8.08936	4.76609e-27
MD08G1155000	Chr08	17196820	17197251	-	MdHB_1_peak_17364	promoter-TSS (mRNA:MD08G1154900)	-148	MD08G1155000	13962.5	2755.5	5.06713	2.28599	7.00898	2.67619e-26
MD13G1088400	Chr13	6188567	6188954	+	MdHB_1_peak_27332	Intergenic	-1679	MD13G1088400	4853.71	957.83	5.0674	2.28597	5.48531	9.70815e-26
MD15G1286800	Chr15	26265630	26266002	-	MdHB_1_peak_33121	Intergenic	-1961	MD15G1286800	3360.42	665.5	5.04947	2.2808	4.95623	6.82338e-25
MD16G1169400	Chr16	14079642	14080103	+	MdHB_1_peak_36401	TTS (mRNA:MD16G1169300)	-1208	MD16G1169400	14728.1	2968.83	4.9609	2.25543	7.09122	1.02705e-25
MD16G1169400	Chr16	14078764	14079480	+	MdHB_1_peak_36400	TTS (mRNA:MD16G1169300)	-1958	MD16G1169400	14728.1	2968.83	4.9609	2.25543	7.09122	1.02705e-25
MD05G1133100	Chr05	26167686	26168176	-	MdHB_1_peak_9688	TTS (mRNA:MD05G1133100)	324	MD05G1133100	14463.5	2917	4.95835	2.25469	7.0652	1.07463e-25
MD05G1133100	Chr05	26169466	26169585	-	MdHB_1_peak_9689	Intergenic	-1270	MD05G1133100	14463.5	2917	4.95835	2.25469	7.0652	1.07463e-25
MD12G1164000	Chr12	24551106	24551347	+	MdHB_1_peak_26203	promoter-TSS (mRNA:MD12G1164000)	-576	MD12G1164000	7046.75	1446.25	4.87243	2.22942	6.03261	6.50915e-25
MD11G1018300	Chr11	1449394	1449614	-	MdHB_1_peak_23007	Intergenic	-7901	MD11G1018300	622.87	128.19	4.85896	2.22444	2.54125	3.7168e-19
MD11G1018300	Chr11	1442671	1443172	-	MdHB_1_peak_23005	Intergenic	-1318	MD11G1018300	622.87	128.19	4.85896	2.22444	2.54125	3.7168e-19
MD11G1018300	Chr11	1444450	1445104	-	MdHB_1_peak_23006	Intergenic	-3174	MD11G1018300	622.87	128.19	4.85896	2.22444	2.54125	3.7168e-19
MD11G1018300	Chr11	1440803	1440913	-	MdHB_1_peak_23004	exon (mRNA:MD11G1018300, exon 1 of 1)	745	MD11G1018300	622.87	128.19	4.85896	2.22444	2.54125	3.7168e-19
MD08G1154900	Chr08	17195113	17196250	-	MdHB_1_peak_17363	exon (mRNA:MD08G1154900, exon 1 of 1)	491	MD08G1154900	29314.2	6071	4.82857	2.21645	8.09089	4.29799e-25
MD15G1364200	Chr15	44127878	44128546	-	MdHB_1_peak_33751	promoter-TSS (mRNA:MD15G1364100)	-135	MD15G1364200	8243.53	1722.31	4.78632	2.20371	6.26335	1.67266e-24
MD00G1121600	Chr00	26061352	26063200	-	MdHB_1_peak_992	promoter-TSS (mRNA:MD00G1121600)	-678	MD00G1121600	25185.2	5297.88	4.75383	2.19394	7.87591	1.23445e-24
MD00G1121600	Chr00	26057390	26057710	-	MdHB_1_peak_991	exon (mRNA:MD00G1121600, exon 2 of 2)	4048	MD00G1121600	25185.2	5297.88	4.75383	2.19394	7.87591	1.23445e-24
MD16G1263300	Chr16	32952541	32953904	-	MdHB_1_peak_37303	TTS (mRNA:MD16G1263400)	254	MD16G1263300	11269.5	2375.58	4.7439	2.19089	6.71657	2.19601e-24
MD04G1121300	Chr04	20752083	20752875	-	MdHB_1_peak_7882	promoter-TSS (ncRNA:MD04G1121300)	-55	MD04G1121300	13505.6	2849.2	4.74016	2.18976	6.97783	2.02418e-24
MD04G1121300	Chr04	20750531	20750653	-	MdHB_1_peak_7881	TTS (mRNA:MD04G1121200)	1832	MD04G1121300	13505.6	2849.2	4.74016	2.18976	6.97783	2.02418e-24
MD04G1138200	Chr04	22579123	22579255	-	MdHB_1_peak_7968	TTS (mRNA:MD04G1138200)	321	MD04G1138200	837.67	178.5	4.69283	2.17456	2.97541	1.04573e-19
MD09G1259500	Chr09	33257735	33257903	+	MdHB_1_peak_20198	TTS (mRNA:MD09G1259600)	4515	MD09G1259500	14949.9	3197.5	4.6755	2.16995	7.12795	4.53716e-24
MD09G1259500	Chr09	33253719	33253916	+	MdHB_1_peak_20197	intron (mRNA:MD09G1259500, intron 1 of 1)	513	MD09G1259500	14949.9	3197.5	4.6755	2.16995	7.12795	4.53716e-24
MD15G1364300	Chr15	44128824	44129489	-	MdHB_1_peak_33752	promoter-TSS (mRNA:MD15G1364300)	-58	MD15G1364300	8132.53	1742.45	4.6673	2.16738	6.25035	8.27018e-24
MD11G1257800	Chr11	37015912	37016361	-	MdHB_1_peak_24526	promoter-TSS (mRNA:MD11G1257800)	-97	MD11G1257800	73.67	15.83	4.65382	2.15465	-0.467174	2.79526e-07
MD14G1153600	Chr14	24777390	24777582	+	MdHB_1_peak_30149	TTS (mRNA:MD14G1153600)	1111	MD14G1153600	16169.3	3503.02	4.61583	2.15142	7.24443	9.76452e-24
MD14G1153600	Chr14	24773088	24773207	+	MdHB_1_peak_30147	Intergenic	-3228	MD14G1153600	16169.3	3503.02	4.61583	2.15142	7.24443	9.76452e-24
MD14G1153600	Chr14	24776256	24776600	+	MdHB_1_peak_30148	promoter-TSS (mRNA:MD14G1153600)	53	MD14G1153600	16169.3	3503.02	4.61583	2.15142	7.24443	9.76452e-24
MD08G1060700	Chr08	4824464	4824573	-	MdHB_1_peak_16547	TTS (ncRNA:MD08G1060800)	766	MD08G1060700	24191.8	5276.95	4.58442	2.14159	7.82739	1.25633e-23
MD08G1060700	Chr08	4824828	4825543	-	MdHB_1_peak_16548	promoter-TSS (mRNA:MD08G1060700)	99	MD08G1060700	24191.8	5276.95	4.58442	2.14159	7.82739	1.25633e-23
MD03G1114300	Chr03	9995674	9995807	-	MdHB_1_peak_5417	Intergenic	-1120	MD03G1114300	2815	621	4.53301	2.12513	4.72878	6.57059e-22
MD15G1364000	Chr15	44126583	44126767	-	MdHB_1_peak_33750	promoter-TSS (mRNA:MD15G1364000)	-288	MD15G1364000	1426.62	317.11	4.49882	2.11399	3.75212	2.2345e-20
MD01G1014400	Chr01	6771929	6773122	-	MdHB_1_peak_1803	promoter-TSS (mRNA:MD01G1014400)	-150	MD01G1014400	10757.5	2430.58	4.42588	2.09078	6.668	1.72665e-22
MD01G1014400	Chr01	6747580	6747825	-	MdHB_1_peak_1801	Intergenic	24673	MD01G1014400	10757.5	2430.58	4.42588	2.09078	6.668	1.72665e-22
MD01G1014400	Chr01	6769348	6769894	-	MdHB_1_peak_1802	TTS (mRNA:MD01G1014400)	2754	MD01G1014400	10757.5	2430.58	4.42588	2.09078	6.668	1.72665e-22
MD00G1140100	Chr00	30561236	30561674	-	MdHB_1_peak_1117	exon (mRNA:MD00G1140100, exon 1 of 1)	227	MD00G1140100	38015	8607.91	4.41629	2.08769	8.48947	1.14503e-22
MD16G1242400	Chr16	26237182	26237294	+	MdHB_1_peak_37108	intron (mRNA:MD16G1242400, intron 4 of 4)	3295	MD16G1242400	1441.42	328.5	4.38788	2.07799	3.77378	6.83744e-20
MD16G1242400	Chr16	26232418	26232675	+	MdHB_1_peak_37107	Intergenic	-1397	MD16G1242400	1441.42	328.5	4.38788	2.07799	3.77378	6.83744e-20
MD16G1242400	Chr16	26229959	26230071	+	MdHB_1_peak_37106	Intergenic	-3928	MD16G1242400	1441.42	328.5	4.38788	2.07799	3.77378	6.83744e-20
MD12G1211400	Chr12	29016824	29017628	-	MdHB_1_peak_26353	Intergenic	-1943	MD12G1211400	4165.62	962.89	4.32616	2.05782	5.30635	2.13457e-21
MD12G1211400	Chr12	29006362	29006822	-	MdHB_1_peak_26352	Intergenic	8691	MD12G1211400	4165.62	962.89	4.32616	2.05782	5.30635	2.13457e-21
MD10G1143100	Chr10	22904470	22904935	-	MdHB_1_peak_21404	promoter-TSS (mRNA:MD10G1143100)	-838	MD10G1143100	32305.8	7489.33	4.31357	2.05374	8.26124	5.07818e-22
MD10G1143100	Chr10	22906076	22906190	-	MdHB_1_peak_21405	Intergenic	-2269	MD10G1143100	32305.8	7489.33	4.31357	2.05374	8.26124	5.07818e-22
MD01G1006600	Chr01	2917414	2917642	-	MdHB_1_peak_1744	Intergenic	1413	MD01G1006600	2657.17	621	4.27886	2.04188	4.66151	2.03494e-20
MD01G1006600	Chr01	2912842	2913028	-	MdHB_1_peak_1743	Intergenic	6006	MD01G1006600	2657.17	621	4.27886	2.04188	4.66151	2.03494e-20
MD01G1006600	Chr01	2911185	2911409	-	MdHB_1_peak_1742	Intergenic	7644	MD01G1006600	2657.17	621	4.27886	2.04188	4.66151	2.03494e-20
MD01G1006600	Chr01	2918474	2918971	-	MdHB_1_peak_1745	TTS (mRNA:MD01G1006600)	219	MD01G1006600	2657.17	621	4.27886	2.04188	4.66151	2.03494e-20
MD15G1317800	Chr15	32780479	32780637	+	MdHB_1_peak_33379	exon (mRNA:MD15G1317800, exon 1 of 5)	173	MD15G1317800	156	37	4.21622	2.01723	0.606138	4.33043e-10
MD08G1163400	Chr08	19220474	19220807	-	MdHB_1_peak_17433	promoter-TSS (mRNA:MD08G1163400)	61	MD08G1163400	3979.51	946.97	4.20236	2.01593	5.24866	1.26742e-20
MD03G1032400	Chr03	2614914	2615141	-	MdHB_1_peak_4743	TTS (mRNA:MD03G1032500)	-1061	MD03G1032400	2790.58	667.42	4.18115	2.00857	4.73865	6.61641e-20
MD17G1054900	Chr17	4229494	4229628	+	MdHB_1_peak_37606	promoter-TSS (mRNA:MD17G1054900)	-765	MD17G1054900	100	24	4.16667	1.99825	-0.0145679	8.55154e-08
MD08G1159400	Chr08	18099223	18099335	+	MdHB_1_peak_17393	Intergenic	39652	MD08G1159400	1159.08	280.08	4.13839	1.99347	3.47665	4.54979e-18
MD08G1159400	Chr08	18061201	18061337	+	MdHB_1_peak_17391	intron (mRNA:MD08G1159400, intron 4 of 5)	1642	MD08G1159400	1159.08	280.08	4.13839	1.99347	3.47665	4.54979e-18
MD08G1159400	Chr08	18058669	18058781	+	MdHB_1_peak_17389	promoter-TSS (mRNA:MD08G1159400)	-902	MD08G1159400	1159.08	280.08	4.13839	1.99347	3.47665	4.54979e-18
MD08G1159400	Chr08	18094542	18094678	+	MdHB_1_peak_17392	Intergenic	34983	MD08G1159400	1159.08	280.08	4.13839	1.99347	3.47665	4.54979e-18
MD08G1159400	Chr08	18053604	18053728	+	MdHB_1_peak_17388	Intergenic	-5961	MD08G1159400	1159.08	280.08	4.13839	1.99347	3.47665	4.54979e-18
MD08G1159400	Chr08	18059701	18059810	+	MdHB_1_peak_17390	exon (mRNA:MD08G1159400, exon 1 of 6)	128	MD08G1159400	1159.08	280.08	4.13839	1.99347	3.47665	4.54979e-18
MD16G1198200	Chr16	17773319	17773540	+	MdHB_1_peak_36728	intron (mRNA:MD16G1198200, intron 1 of 7)	923	MD16G1198200	16254.9	3967	4.09753	1.9796	7.28518	1.42333e-20
MD04G1004200	Chr04	555001	555203	+	MdHB_1_peak_7008	Intergenic	-1371	MD04G1004200	11058.3	2726.47	4.05591	1.96485	6.73257	3.20221e-20
MD06G1001500	Chr06	192944	193056	-	MdHB_1_peak_11160	exon (mRNA:MD06G1001600, exon 8 of 8)	-2267	MD06G1001500	242	60	4.03333	1.95466	1.24083	6.92612e-12
MD06G1001500	Chr06	190371	190482	-	MdHB_1_peak_11158	intron (mRNA:MD06G1001500, intron 1 of 11)	307	MD06G1001500	242	60	4.03333	1.95466	1.24083	6.92612e-12
MD06G1001500	Chr06	191649	191916	-	MdHB_1_peak_11159	TTS (mRNA:MD06G1001600)	-1049	MD06G1001500	242	60	4.03333	1.95466	1.24083	6.92612e-12
MD10G1290400	Chr10	37901081	37901198	+	MdHB_1_peak_22651	Intergenic	12869	MD10G1290400	110.5	27.5	4.01818	1.94666	0.135086	3.26643e-08
MD10G1290400	Chr10	37887868	37888123	+	MdHB_1_peak_22650	promoter-TSS (mRNA:MD10G1290400)	-275	MD10G1290400	110.5	27.5	4.01818	1.94666	0.135086	3.26643e-08
MD14G1211200	Chr14	29662025	29662134	+	MdHB_1_peak_30624	intron (mRNA:MD14G1211200, intron 3 of 3)	3092	MD14G1211200	1978.08	499.67	3.95877	1.92967	4.25895	3.75841e-18
MD00G1121700	Chr00	26066471	26067341	+	MdHB_1_peak_993	promoter-TSS (mRNA:MD00G1121700)	-77	MD00G1121700	10841.6	2749.2	3.94354	1.92432	6.71238	1.66766e-19
MD04G1168500	Chr04	25869100	25869507	+	MdHB_1_peak_8104	promoter-TSS (mRNA:MD04G1168500)	-677	MD04G1168500	762.97	193.92	3.93446	1.92037	2.89052	6.41577e-16
MD04G1168500	Chr04	25885049	25885339	+	MdHB_1_peak_8105	Intergenic	15214	MD04G1168500	762.97	193.92	3.93446	1.92037	2.89052	6.41577e-16
MD02G1079700	Chr02	6281100	6281305	-	MdHB_1_peak_2499	promoter-TSS (mRNA:MD02G1079700)	-575	MD02G1079700	4191.16	1073.25	3.90511	1.91012	5.34494	7.63275e-19
MD02G1079700	Chr02	6286762	6287029	-	MdHB_1_peak_2500	Intergenic	-6268	MD02G1079700	4191.16	1073.25	3.90511	1.91012	5.34494	7.63275e-19
MD09G1260400	Chr09	33299396	33299581	+	MdHB_1_peak_20204	promoter-TSS (mRNA:MD09G1260400)	-854	MD09G1260400	673.83	172.58	3.90445	1.90924	2.71446	1.95131e-15
MD02G1156600	Chr02	13025359	13025515	-	MdHB_1_peak_2832	TTS (mRNA:MD02G1156700)	197	MD02G1156600	5799.83	1491.17	3.88945	1.90435	5.81448	6.25297e-19
MD02G1156600	Chr02	13025040	13025196	-	MdHB_1_peak_2831	TTS (mRNA:MD02G1156700)	516	MD02G1156600	5799.83	1491.17	3.88945	1.90435	5.81448	6.25297e-19
MD02G1156600	Chr02	13026719	13027065	-	MdHB_1_peak_2833	intron (mRNA:MD02G1156700, intron 11 of 11)	-1258	MD02G1156600	5799.83	1491.17	3.88945	1.90435	5.81448	6.25297e-19
MD15G1440700	Chr15	54050381	54050702	+	MdHB_1_peak_34195	promoter-TSS (mRNA:MD15G1440700)	-546	MD15G1440700	10793	2801.33	3.85279	1.89073	6.71296	6.37165e-19
MD06G1055800	Chr06	8326677	8326819	-	MdHB_1_peak_11605	exon (mRNA:MD06G1055800, exon 1 of 1)	175	MD06G1055800	4571.5	1204.83	3.79431	1.86861	5.47897	3.34479e-18
MD06G1055800	Chr06	8325282	8325391	-	MdHB_1_peak_11603	TTS (mRNA:MD06G1055700)	1587	MD06G1055800	4571.5	1204.83	3.79431	1.86861	5.47897	3.34479e-18
MD06G1055800	Chr06	8327585	8327813	-	MdHB_1_peak_11606	promoter-TSS (mRNA:MD06G1055800)	-776	MD06G1055800	4571.5	1204.83	3.79431	1.86861	5.47897	3.34479e-18
MD06G1055800	Chr06	8325929	8326118	-	MdHB_1_peak_11604	TTS (mRNA:MD06G1055700)	900	MD06G1055800	4571.5	1204.83	3.79431	1.86861	5.47897	3.34479e-18
MD00G1208700	Chr00	50962126	50962439	-	MdHB_1_peak_1665	Intergenic	4879	MD00G1208700	2533.52	673.6	3.76116	1.85586	4.63107	2.41409e-17
MD00G1208700	Chr00	50967632	50967765	-	MdHB_1_peak_1666	promoter-TSS (mRNA:MD00G1208700)	-537	MD00G1208700	2533.52	673.6	3.76116	1.85586	4.63107	2.41409e-17
MD00G1208700	Chr00	50896150	50896316	-	MdHB_1_peak_1664	Intergenic	70928	MD00G1208700	2533.52	673.6	3.76116	1.85586	4.63107	2.41409e-17
MD15G1346300	Chr15	40749295	40749505	+	MdHB_1_peak_33623	promoter-TSS (mRNA:MD15G1346300)	88	MD15G1346300	16308.2	4357.42	3.74264	1.8489	7.3173	2.70548e-18
MD16G1240200	Chr16	25600354	25600562	-	MdHB_1_peak_37087	TTS (mRNA:MD16G1240200)	1875	MD16G1240200	120.5	32.5	3.70769	1.83149	0.280227	6.84996e-08
MD15G1319900	Chr15	33171502	33171611	-	MdHB_1_peak_33397	TTS (mRNA:MD15G1319900)	700	MD15G1319900	174.5	47.33	3.68688	1.8246	0.803846	2.12054e-09
MD11G1219700	Chr11	32095144	32095379	+	MdHB_1_peak_24255	promoter-TSS (mRNA:MD11G1219700)	-975	MD11G1219700	69.25	18.83	3.67764	1.81694	-0.48783	8.25474e-06
MD11G1219700	Chr11	32093498	32093614	+	MdHB_1_peak_24254	Intergenic	-2680	MD11G1219700	69.25	18.83	3.67764	1.81694	-0.48783	8.25474e-06
MD11G1219700	Chr11	32100667	32100817	+	MdHB_1_peak_24256	Intergenic	4506	MD11G1219700	69.25	18.83	3.67764	1.81694	-0.48783	8.25474e-06
MD11G1219700	Chr11	32116970	32117121	+	MdHB_1_peak_24257	Intergenic	20809	MD11G1219700	69.25	18.83	3.67764	1.81694	-0.48783	8.25474e-06
MD15G1417700	Chr15	51942857	51943079	+	MdHB_1_peak_34103	promoter-TSS (mRNA:MD15G1417700)	-534	MD15G1417700	167	46	3.63043	1.80228	0.746511	5.06822e-09
MD15G1417700	Chr15	51948946	51949072	+	MdHB_1_peak_34104	TTS (mRNA:MD15G1417700)	5507	MD15G1417700	167	46	3.63043	1.80228	0.746511	5.06822e-09
MD16G1271600	Chr16	35367992	35368249	-	MdHB_1_peak_37395	promoter-TSS (mRNA:MD16G1271600)	12	MD16G1271600	9670.78	2676.15	3.61369	1.7983	6.57476	2.46159e-17
MD16G1271600	Chr16	35367345	35367834	-	MdHB_1_peak_37394	intron (mRNA:MD16G1271600, intron 2 of 2)	543	MD16G1271600	9670.78	2676.15	3.61369	1.7983	6.57476	2.46159e-17
MD03G1076700	Chr03	6257974	6258268	+	MdHB_1_peak_5087	promoter-TSS (mRNA:MD03G1076700)	-391	MD03G1076700	143.25	40	3.58125	1.78221	0.534229	2.80531e-08
MD05G1135000	Chr05	26335823	26336028	-	MdHB_1_peak_9699	Intergenic	-1340	MD05G1135000	136	38	3.57895	1.78111	0.46127	4.53722e-08
MD16G1078400	Chr16	5504034	5504439	-	MdHB_1_peak_35304	exon (mRNA:MD16G1078400, exon 5 of 6)	3480	MD16G1078400	205	57.33	3.57579	1.78095	1.04173	1.36764e-09
MD16G1078400	Chr16	5507422	5507729	-	MdHB_1_peak_35306	exon (mRNA:MD16G1078400, exon 1 of 6)	141	MD16G1078400	205	57.33	3.57579	1.78095	1.04173	1.36764e-09
MD16G1078400	Chr16	5502712	5503186	-	MdHB_1_peak_35303	exon (mRNA:MD16G1078400, exon 6 of 6)	4767	MD16G1078400	205	57.33	3.57579	1.78095	1.04173	1.36764e-09
MD16G1078400	Chr16	5502100	5502464	-	MdHB_1_peak_35302	TTS (mRNA:MD16G1078400)	5434	MD16G1078400	205	57.33	3.57579	1.78095	1.04173	1.36764e-09
MD16G1078400	Chr16	5504870	5505325	-	MdHB_1_peak_35305	intron (mRNA:MD16G1078400, intron 2 of 5)	2619	MD16G1078400	205	57.33	3.57579	1.78095	1.04173	1.36764e-09
MD16G1078400	Chr16	5509352	5509485	-	MdHB_1_peak_35308	Intergenic	-1702	MD16G1078400	205	57.33	3.57579	1.78095	1.04173	1.36764e-09
MD16G1078400	Chr16	5508810	5509156	-	MdHB_1_peak_35307	Intergenic	-1267	MD16G1078400	205	57.33	3.57579	1.78095	1.04173	1.36764e-09
MD13G1108100	Chr13	7749735	7750004	+	MdHB_1_peak_27390	Intergenic	-1786	MD13G1108100	46.08	12.83	3.59158	1.77976	-1.03585	0.000218753
MD01G1229900	Chr01	31915706	31915863	-	MdHB_1_peak_2355	Intergenic	-10617	MD01G1229900	67.5	19	3.55263	1.7672	-0.512522	2.75569e-05
MD10G1125400	Chr10	20521558	20521743	-	MdHB_1_peak_21267	exon (mRNA:MD10G1125400, exon 7 of 7)	3841	MD10G1125400	184.5	53	3.48113	1.74209	0.900948	5.19496e-09
MD10G1125400	Chr10	20529434	20529557	-	MdHB_1_peak_21269	Intergenic	-4004	MD10G1125400	184.5	53	3.48113	1.74209	0.900948	5.19496e-09
MD10G1125400	Chr10	20525297	20526010	-	MdHB_1_peak_21268	promoter-TSS (mRNA:MD10G1125400)	-162	MD10G1125400	184.5	53	3.48113	1.74209	0.900948	5.19496e-09
MD03G1120200	Chr03	11022611	11022845	+	MdHB_1_peak_5483	TTS (mRNA:MD03G1120200)	168	MD03G1120200	8012.5	2322.5	3.44995	1.7314	6.31869	3.39734e-16
MD02G1284500	Chr02	34095293	34095424	+	MdHB_1_peak_4175	intron (mRNA:MD02G1284500, intron 2 of 2)	788	MD02G1284500	4851	1407	3.44776	1.73045	5.59533	5.40532e-16
MD02G1284500	Chr02	34094475	34094714	+	MdHB_1_peak_4174	promoter-TSS (mRNA:MD02G1284500)	24	MD02G1284500	4851	1407	3.44776	1.73045	5.59533	5.40532e-16
MD03G1163700	Chr03	20404675	20404838	+	MdHB_1_peak_5866	Intergenic	10147	MD03G1163700	763.25	222.25	3.4342	1.72429	2.93405	2.062e-13
MD03G1163700	Chr03	20394585	20394714	+	MdHB_1_peak_5865	promoter-TSS (mRNA:MD03G1163700)	40	MD03G1163700	763.25	222.25	3.4342	1.72429	2.93405	2.062e-13
MD05G1127800	Chr05	25135873	25136256	+	MdHB_1_peak_9655	TTS (mRNA:MD05G1127900)	176	MD05G1127800	2915.62	849.83	3.43083	1.72329	4.86318	1.92227e-15
MD03G1163600	Chr03	20393047	20393208	-	MdHB_1_peak_5864	promoter-TSS (mRNA:MD03G1163600)	-228	MD03G1163600	765.75	223.75	3.42235	1.71931	2.9399	2.05134e-13
MD12G1040700	Chr12	4467174	4467324	+	MdHB_1_peak_25192	Intergenic	-8131	MD12G1040700	173	50.5	3.42574	1.71886	0.815043	1.59658e-08
MD12G1040700	Chr12	4476372	4476492	+	MdHB_1_peak_25194	exon (mRNA:MD12G1040700, exon 2 of 5)	1052	MD12G1040700	173	50.5	3.42574	1.71886	0.815043	1.59658e-08
MD12G1040700	Chr12	4459650	4459975	+	MdHB_1_peak_25189	Intergenic	-15568	MD12G1040700	173	50.5	3.42574	1.71886	0.815043	1.59658e-08
MD12G1040700	Chr12	4469677	4469794	+	MdHB_1_peak_25193	Intergenic	-5645	MD12G1040700	173	50.5	3.42574	1.71886	0.815043	1.59658e-08
MD12G1040700	Chr12	4463963	4464082	+	MdHB_1_peak_25191	Intergenic	-11358	MD12G1040700	173	50.5	3.42574	1.71886	0.815043	1.59658e-08
MD12G1040700	Chr12	4457454	4457565	+	MdHB_1_peak_25188	Intergenic	-17871	MD12G1040700	173	50.5	3.42574	1.71886	0.815043	1.59658e-08
MD12G1040700	Chr12	4449631	4449943	+	MdHB_1_peak_25187	Intergenic	-25593	MD12G1040700	173	50.5	3.42574	1.71886	0.815043	1.59658e-08
MD12G1040700	Chr12	4463350	4463599	+	MdHB_1_peak_25190	Intergenic	-11906	MD12G1040700	173	50.5	3.42574	1.71886	0.815043	1.59658e-08
MD12G1040700	Chr12	4491402	4491587	+	MdHB_1_peak_25195	Intergenic	16114	MD12G1040700	173	50.5	3.42574	1.71886	0.815043	1.59658e-08
MD12G1040700	Chr12	4492060	4492292	+	MdHB_1_peak_25196	Intergenic	16796	MD12G1040700	173	50.5	3.42574	1.71886	0.815043	1.59658e-08
MD12G1198000	Chr12	27924633	27924761	+	MdHB_1_peak_26319	Intergenic	-1058	MD12G1198000	2157.67	630.83	3.42037	1.71883	4.43047	4.19277e-15
MD06G1170100	Chr06	31073386	31073621	-	MdHB_1_peak_12412	Intergenic	-1065	MD06G1170100	5612.42	1645.63	3.4105	1.71478	5.80918	8.24972e-16
MD06G1170100	Chr06	31070073	31070182	-	MdHB_1_peak_12411	TTS (mRNA:MD06G1170000)	2311	MD06G1170100	5612.42	1645.63	3.4105	1.71478	5.80918	8.24972e-16
MD05G1114400	Chr05	23313262	23313597	+	MdHB_1_peak_9570	exon (mRNA:MD05G1114400, exon 1 of 5)	393	MD05G1114400	163.5	48	3.40625	1.7105	0.737024	2.27562e-08
MD05G1114400	Chr05	23314567	23314690	+	MdHB_1_peak_9571	intron (mRNA:MD05G1114400, intron 1 of 4)	1592	MD05G1114400	163.5	48	3.40625	1.7105	0.737024	2.27562e-08
MD16G1210100	Chr16	19847233	19848141	+	MdHB_1_peak_36847	promoter-TSS (ncRNA:MD16G1210000)	296	MD16G1210100	27693.4	8154.98	3.39588	1.70865	8.11277	4.89736e-16
MD16G1210100	Chr16	19850603	19850825	+	MdHB_1_peak_36849	Intergenic	3323	MD16G1210100	27693.4	8154.98	3.39588	1.70865	8.11277	4.89736e-16
MD16G1210100	Chr16	19848294	19848900	+	MdHB_1_peak_36848	Intergenic	1206	MD16G1210100	27693.4	8154.98	3.39588	1.70865	8.11277	4.89736e-16
MD09G1174600	Chr09	14822528	14822649	+	MdHB_1_peak_19589	Intergenic	12196	MD09G1174600	98	29	3.37931	1.69739	0.02021	2.61205e-06
MD09G1174600	Chr09	14823772	14823887	+	MdHB_1_peak_19590	Intergenic	13437	MD09G1174600	98	29	3.37931	1.69739	0.02021	2.61205e-06
MD17G1224600	Chr17	27303943	27304183	-	MdHB_1_peak_39371	Intergenic	-2797	MD17G1224600	139	41.25	3.3697	1.69453	0.511438	1.04849e-07
MD17G1224600	Chr17	27301247	27301450	-	MdHB_1_peak_39370	promoter-TSS (mRNA:MD17G1224600)	-82	MD17G1224600	139	41.25	3.3697	1.69453	0.511438	1.04849e-07
MD13G1029600	Chr13	2134131	2134316	+	MdHB_1_peak_26643	Intergenic	-1963	MD13G1029600	2007.75	598.42	3.35509	1.69102	4.33326	1.27172e-14
MD13G1016500	Chr13	1062011	1062120	-	MdHB_1_peak_26592	Intergenic	-4398	MD13G1016500	98.33	29.25	3.36171	1.6899	0.0266086	2.04768e-06
MD13G1016500	Chr13	1060232	1060341	-	MdHB_1_peak_26591	Intergenic	-2619	MD13G1016500	98.33	29.25	3.36171	1.6899	0.0266086	2.04768e-06
MD05G1272800	Chr05	40797381	40797514	-	MdHB_1_peak_10265	promoter-TSS (mRNA:MD05G1272800)	-769	MD05G1272800	696.5	209.33	3.32728	1.67864	2.8133	1.20946e-12
MD01G1156900	Chr01	26430218	26430334	-	MdHB_1_peak_2236	promoter-TSS (mRNA:MD01G1156900)	-947	MD01G1156900	110	33	3.33333	1.67816	0.186241	1.1818e-06
MD04G1170900	Chr04	26251506	26251615	+	MdHB_1_peak_8125	TTS (mRNA:MD04G1170900)	2602	MD04G1170900	87.5	26.25	3.33333	1.67722	-0.133218	6.42825e-06
MD04G1170900	Chr04	26248273	26248489	+	MdHB_1_peak_8124	promoter-TSS (mRNA:MD04G1170900)	-577	MD04G1170900	87.5	26.25	3.33333	1.67722	-0.133218	6.42825e-06
MD04G1170900	Chr04	26246079	26246188	+	MdHB_1_peak_8123	Intergenic	-2825	MD04G1170900	87.5	26.25	3.33333	1.67722	-0.133218	6.42825e-06
MD04G1170900	Chr04	26245079	26245188	+	MdHB_1_peak_8122	Intergenic	-3825	MD04G1170900	87.5	26.25	3.33333	1.67722	-0.133218	6.42825e-06
MD05G1233100	Chr05	36591785	36591894	+	MdHB_1_peak_10025	promoter-TSS (mRNA:MD05G1233100)	7	MD05G1233100	46.5	14	3.32143	1.66805	-0.999506	0.000303319
MD16G1202100	Chr16	18385093	18385559	-	MdHB_1_peak_36768	TTS (mRNA:MD16G1202100)	2596	MD16G1202100	188	57	3.29825	1.66445	0.945456	1.38902e-08
MD16G1202100	Chr16	18386497	18386606	-	MdHB_1_peak_36769	intron (mRNA:MD16G1202100, intron 3 of 3)	1371	MD16G1202100	188	57	3.29825	1.66445	0.945456	1.38902e-08
MD16G1202100	Chr16	18388553	18388715	-	MdHB_1_peak_36770	promoter-TSS (mRNA:MD16G1202100)	-712	MD16G1202100	188	57	3.29825	1.66445	0.945456	1.38902e-08
MD16G1202100	Chr16	18389054	18389456	-	MdHB_1_peak_36771	TTS (mRNA:MD16G1202200)	-1333	MD16G1202100	188	57	3.29825	1.66445	0.945456	1.38902e-08
MD06G1199700	Chr06	33324874	33324983	-	MdHB_1_peak_12661	exon (mRNA:MD06G1199700, exon 2 of 6)	1042	MD06G1199700	181	55	3.29091	1.66116	0.892434	2.06674e-08
MD06G1199700	Chr06	33325910	33326119	-	MdHB_1_peak_12662	promoter-TSS (mRNA:MD06G1199700)	-44	MD06G1199700	181	55	3.29091	1.66116	0.892434	2.06674e-08
MD06G1199700	Chr06	33327680	33327937	-	MdHB_1_peak_12663	Intergenic	-1838	MD06G1199700	181	55	3.29091	1.66116	0.892434	2.06674e-08
MD15G1170400	Chr15	13135812	13135944	-	MdHB_1_peak_32440	promoter-TSS (mRNA:MD15G1170400)	-185	MD15G1170400	148	45	3.28889	1.65979	0.60801	1.3101e-07
MD15G1170400	Chr15	13139605	13139718	-	MdHB_1_peak_32441	Intergenic	-3968	MD15G1170400	148	45	3.28889	1.65979	0.60801	1.3101e-07
MD07G1065100	Chr07	6164584	6164899	-	MdHB_1_peak_13438	intron (mRNA:MD07G1065100, intron 1 of 4)	1170	MD07G1065100	141	43	3.27907	1.65536	0.540676	1.76058e-07
MD08G1161200	Chr08	18751971	18752091	-	MdHB_1_peak_17410	Intergenic	-15657	MD08G1161200	176.25	54	3.26389	1.64924	0.857565	3.30867e-08
MD08G1161200	Chr08	18734354	18734544	-	MdHB_1_peak_17406	intron (mRNA:MD08G1161200, intron 3 of 4)	1925	MD08G1161200	176.25	54	3.26389	1.64924	0.857565	3.30867e-08
MD08G1161200	Chr08	18736456	18736733	-	MdHB_1_peak_17407	promoter-TSS (mRNA:MD08G1161200)	-220	MD08G1161200	176.25	54	3.26389	1.64924	0.857565	3.30867e-08
MD08G1161200	Chr08	18732615	18732729	-	MdHB_1_peak_17404	TTS (mRNA:MD08G1161200)	3702	MD08G1161200	176.25	54	3.26389	1.64924	0.857565	3.30867e-08
MD08G1161200	Chr08	18733487	18733772	-	MdHB_1_peak_17405	TTS (mRNA:MD08G1161100)	2745	MD08G1161200	176.25	54	3.26389	1.64924	0.857565	3.30867e-08
MD08G1161200	Chr08	18737882	18738040	-	MdHB_1_peak_17408	Intergenic	-1587	MD08G1161200	176.25	54	3.26389	1.64924	0.857565	3.30867e-08
MD08G1161200	Chr08	18738380	18738489	-	MdHB_1_peak_17409	Intergenic	-2060	MD08G1161200	176.25	54	3.26389	1.64924	0.857565	3.30867e-08
MD14G1201100	Chr14	29009608	29009723	-	MdHB_1_peak_30540	promoter-TSS (mRNA:MD14G1201100)	-257	MD14G1201100	856.5	262.78	3.25938	1.64901	3.11742	9.10133e-13
MD14G1201100	Chr14	29010510	29010721	-	MdHB_1_peak_30541	Intergenic	-1207	MD14G1201100	856.5	262.78	3.25938	1.64901	3.11742	9.10133e-13
MD12G1237600	Chr12	31125077	31125268	-	MdHB_1_peak_26441	intron (mRNA:MD12G1237600, intron 2 of 8)	861	MD12G1237600	806.34	247.79	3.25413	1.64666	3.03127	1.32818e-12
MD16G1220800	Chr16	22049289	22049429	-	MdHB_1_peak_36947	intron (mRNA:MD16G1220700, intron 11 of 12)	5612	MD16G1220800	72.25	22.2	3.2545	1.64191	-0.39076	3.77401e-05
MD12G1181200	Chr12	26096993	26097102	-	MdHB_1_peak_26227	exon (mRNA:MD12G1181200, exon 1 of 8)	749	MD12G1181200	104	32	3.25	1.64156	0.116173	2.87327e-06
MD05G1122800	Chr05	24552922	24553153	-	MdHB_1_peak_9636	promoter-TSS (mRNA:MD05G1122800)	-3	MD05G1122800	142	44	3.22727	1.63247	0.556047	2.2564e-07
MD15G1222300	Chr15	18037409	18037612	-	MdHB_1_peak_32724	promoter-TSS (mRNA:MD15G1222300)	-220	MD15G1222300	141.5	44	3.21591	1.62739	0.55228	2.75192e-07
MD15G1222300	Chr15	18036622	18036736	-	MdHB_1_peak_32723	TTS (mRNA:MD15G1222300)	611	MD15G1222300	141.5	44	3.21591	1.62739	0.55228	2.75192e-07
MD14G1215400	Chr14	29891558	29891839	-	MdHB_1_peak_30649	TTS (mRNA:MD14G1215400)	813	MD14G1215400	17687.2	5513.78	3.20781	1.62644	7.48571	1.07235e-14
MD00G1171800	Chr00	39487006	39487203	-	MdHB_1_peak_1370	Intergenic	-2081	MD00G1171800	167	52	3.21154	1.62584	0.786792	7.28468e-08
MD00G1171800	Chr00	39492273	39492561	-	MdHB_1_peak_1371	Intergenic	-7394	MD00G1171800	167	52	3.21154	1.62584	0.786792	7.28468e-08
MD00G1171800	Chr00	39485081	39485327	-	MdHB_1_peak_1369	promoter-TSS (mRNA:MD00G1171800)	-181	MD00G1171800	167	52	3.21154	1.62584	0.786792	7.28468e-08
MD09G1151600	Chr09	11988279	11988439	-	MdHB_1_peak_19490	promoter-TSS (mRNA:MD09G1151600)	43	MD09G1151600	146	45.5	3.20879	1.62428	0.5972	2.99195e-07
MD09G1151600	Chr09	11997647	11997788	-	MdHB_1_peak_19491	Intergenic	-9315	MD09G1151600	146	45.5	3.20879	1.62428	0.5972	2.99195e-07
MD17G1151700	Chr17	13979403	13979512	-	MdHB_1_peak_38697	Intergenic	-5455	MD17G1151700	10731.2	3363	3.19095	1.61883	6.76685	1.66946e-14
MD17G1151700	Chr17	13973024	13973338	-	MdHB_1_peak_38696	intron (mRNA:MD17G1151700, intron 2 of 4)	821	MD17G1151700	10731.2	3363	3.19095	1.61883	6.76685	1.66946e-14
MD16G1061500	Chr16	4387380	4387489	-	MdHB_1_peak_35082	TTS (mRNA:MD16G1061600)	-1992	MD16G1061500	166	52	3.19231	1.61718	0.780367	8.73139e-08
MD16G1061500	Chr16	4385084	4385337	-	MdHB_1_peak_35081	exon (mRNA:MD16G1061500, exon 1 of 7)	232	MD16G1061500	166	52	3.19231	1.61718	0.780367	8.73139e-08
MD17G1129200	Chr17	11366584	11366862	-	MdHB_1_peak_38460	Intergenic	-6710	MD17G1129200	4551.75	1436.83	3.16791	1.60832	5.53272	4.27982e-14
MD17G1129200	Chr17	11365451	11366167	-	MdHB_1_peak_38459	Intergenic	-5796	MD17G1129200	4551.75	1436.83	3.16791	1.60832	5.53272	4.27982e-14
MD17G1129200	Chr17	11360611	11360875	-	MdHB_1_peak_38457	promoter-TSS (mRNA:MD17G1129200)	-730	MD17G1129200	4551.75	1436.83	3.16791	1.60832	5.53272	4.27982e-14
MD17G1129200	Chr17	11359808	11359917	-	MdHB_1_peak_38456	exon (mRNA:MD17G1129200, exon 1 of 14)	151	MD17G1129200	4551.75	1436.83	3.16791	1.60832	5.53272	4.27982e-14
MD17G1129200	Chr17	11361762	11362042	-	MdHB_1_peak_38458	Intergenic	-1889	MD17G1129200	4551.75	1436.83	3.16791	1.60832	5.53272	4.27982e-14
MD03G1085000	Chr03	6852732	6852930	-	MdHB_1_peak_5153	Intergenic	-1621	MD03G1085000	209.33	66	3.17167	1.60832	1.11141	2.06694e-08
MD03G1085000	Chr03	6851561	6851716	-	MdHB_1_peak_5152	promoter-TSS (mRNA:MD03G1085000)	-428	MD03G1085000	209.33	66	3.17167	1.60832	1.11141	2.06694e-08
MD03G1085000	Chr03	6851053	6851162	-	MdHB_1_peak_5151	exon (mRNA:MD03G1085000, exon 1 of 3)	103	MD03G1085000	209.33	66	3.17167	1.60832	1.11141	2.06694e-08
MD17G1038700	Chr17	2809026	2809323	-	MdHB_1_peak_37579	intron (mRNA:MD17G1038700, intron 2 of 2)	897	MD17G1038700	543.83	172	3.1618	1.60493	2.47601	3.35239e-11
MD06G1189100	Chr06	32607923	32608033	+	MdHB_1_peak_12573	promoter-TSS (mRNA:MD06G1189100)	-620	MD06G1189100	144.2	45.7	3.15536	1.60009	0.585499	3.63091e-07
MD06G1189100	Chr06	32607247	32607402	+	MdHB_1_peak_12572	Intergenic	-1274	MD06G1189100	144.2	45.7	3.15536	1.60009	0.585499	3.63091e-07
MD15G1362700	Chr15	43793894	43794027	-	MdHB_1_peak_33738	Intergenic	-17851	MD15G1362700	100.5	32	3.14062	1.59224	0.0799741	5.7521e-06
MD15G1362700	Chr15	43785408	43785571	-	MdHB_1_peak_33737	Intergenic	-9380	MD15G1362700	100.5	32	3.14062	1.59224	0.0799741	5.7521e-06
MD15G1362700	Chr15	43780819	43780928	-	MdHB_1_peak_33736	Intergenic	-4764	MD15G1362700	100.5	32	3.14062	1.59224	0.0799741	5.7521e-06
MD08G1013700	Chr08	1044506	1044682	+	MdHB_1_peak_16099	Intergenic	-1080	MD08G1013700	1882.33	602.17	3.12591	1.58896	4.2651	4.03983e-13
MD08G1013700	Chr08	1045578	1045881	+	MdHB_1_peak_16100	promoter-TSS (mRNA:MD08G1013700)	55	MD08G1013700	1882.33	602.17	3.12591	1.58896	4.2651	4.03983e-13
MD03G1146700	Chr03	16087225	16087921	+	MdHB_1_peak_5754	promoter-TSS (ncRNA:MD03G1146500)	333	MD03G1146700	6762.24	2165.27	3.12305	1.58777	6.10856	6.29542e-14
MD08G1037800	Chr08	2776195	2776306	+	MdHB_1_peak_16357	exon (mRNA:MD08G1037800, exon 4 of 14)	1204	MD08G1037800	253.83	81.5	3.11448	1.58242	1.39199	6.61164e-09
MD08G1037800	Chr08	2776602	2776948	+	MdHB_1_peak_16358	exon (mRNA:MD08G1037800, exon 6 of 14)	1729	MD08G1037800	253.83	81.5	3.11448	1.58242	1.39199	6.61164e-09
MD08G1037800	Chr08	2778043	2778182	+	MdHB_1_peak_16359	intron (mRNA:MD08G1037800, intron 8 of 13)	3066	MD08G1037800	253.83	81.5	3.11448	1.58242	1.39199	6.61164e-09
MD08G1037800	Chr08	2774026	2774168	+	MdHB_1_peak_16355	promoter-TSS (mRNA:MD08G1037800)	-949	MD08G1037800	253.83	81.5	3.11448	1.58242	1.39199	6.61164e-09
MD08G1037800	Chr08	2774476	2775473	+	MdHB_1_peak_16356	promoter-TSS (mRNA:MD08G1037800)	-72	MD08G1037800	253.83	81.5	3.11448	1.58242	1.39199	6.61164e-09
MD08G1037800	Chr08	2778489	2778631	+	MdHB_1_peak_16360	intron (mRNA:MD08G1037800, intron 10 of 13)	3514	MD08G1037800	253.83	81.5	3.11448	1.58242	1.39199	6.61164e-09
MD02G1315500	Chr02	37023943	37024256	-	MdHB_1_peak_4444	Intergenic	-1910	MD02G1315500	267	85.83	3.1108	1.58079	1.46448	5.66978e-09
MD02G1315500	Chr02	37022641	37022830	-	MdHB_1_peak_4442	promoter-TSS (mRNA:MD02G1315500)	-546	MD02G1315500	267	85.83	3.1108	1.58079	1.46448	5.66978e-09
MD02G1315500	Chr02	37023495	37023741	-	MdHB_1_peak_4443	Intergenic	-1429	MD02G1315500	267	85.83	3.1108	1.58079	1.46448	5.66978e-09
MD03G1126200	Chr03	11912632	11912891	-	MdHB_1_peak_5526	promoter-TSS (mRNA:MD03G1126200)	-930	MD03G1126200	37.4	12	3.11667	1.57512	-1.27091	0.00164801
MD16G1012400	Chr16	956979	957600	-	MdHB_1_peak_34399	promoter-TSS (mRNA:MD16G1012400)	-37	MD16G1012400	10713.4	3461.83	3.09473	1.57465	6.77544	7.76658e-14
MD16G1012400	Chr16	956503	956671	-	MdHB_1_peak_34398	TTS (mRNA:MD16G1012400)	665	MD16G1012400	10713.4	3461.83	3.09473	1.57465	6.77544	7.76658e-14
MD08G1012300	Chr08	940559	940677	-	MdHB_1_peak_16081	promoter-TSS (mRNA:MD08G1012300)	-68	MD08G1012300	280	90.5	3.09392	1.57302	1.53419	4.90241e-09
MD08G1012300	Chr08	939832	940064	-	MdHB_1_peak_16080	exon (mRNA:MD08G1012300, exon 2 of 13)	602	MD08G1012300	280	90.5	3.09392	1.57302	1.53419	4.90241e-09
MD08G1012300	Chr08	937798	938435	-	MdHB_1_peak_16078	exon (mRNA:MD08G1012300, exon 8 of 13)	2434	MD08G1012300	280	90.5	3.09392	1.57302	1.53419	4.90241e-09
MD08G1012300	Chr08	941397	942660	-	MdHB_1_peak_16082	Intergenic	-1478	MD08G1012300	280	90.5	3.09392	1.57302	1.53419	4.90241e-09
MD08G1012300	Chr08	939271	939390	-	MdHB_1_peak_16079	exon (mRNA:MD08G1012300, exon 3 of 13)	1220	MD08G1012300	280	90.5	3.09392	1.57302	1.53419	4.90241e-09
MD15G1249600	Chr15	20821024	20821175	-	MdHB_1_peak_32867	exon (mRNA:MD15G1249600, exon 1 of 2)	262	MD15G1249600	129	42	3.07143	1.561	0.43799	1.2755e-06
MD15G1249600	Chr15	20822984	20823129	-	MdHB_1_peak_32868	Intergenic	-1695	MD15G1249600	129	42	3.07143	1.561	0.43799	1.2755e-06
MD09G1003900	Chr09	344110	344462	-	MdHB_1_peak_18296	promoter-TSS (mRNA:MD09G1003900)	-558	MD09G1003900	204	66.5	3.06767	1.56026	1.08657	5.25973e-08
MD10G1184700	Chr10	27762380	27762502	-	MdHB_1_peak_21750	promoter-TSS (mRNA:MD10G1184700)	-78	MD10G1184700	141	46	3.06522	1.55833	0.564031	6.4843e-07
MD10G1184700	Chr10	27764564	27764861	-	MdHB_1_peak_21751	Intergenic	-2349	MD10G1184700	141	46	3.06522	1.55833	0.564031	6.4843e-07
MD02G1017500	Chr02	1313536	1313769	-	MdHB_1_peak_2393	Intergenic	2891	MD02G1017500	144	47	3.06383	1.55773	0.593893	5.52116e-07
MD06G1131000	Chr06	27463664	27463861	-	MdHB_1_peak_12099	exon (mRNA:MD06G1131000, exon 1 of 15)	269	MD06G1131000	198.5	65	3.05385	1.55371	1.04938	5.66235e-08
MD06G1131000	Chr06	27465285	27465465	-	MdHB_1_peak_12100	Intergenic	-1344	MD06G1131000	198.5	65	3.05385	1.55371	1.04938	5.66235e-08
MD06G1131000	Chr06	27460258	27460464	-	MdHB_1_peak_12097	exon (mRNA:MD06G1131000, exon 5 of 15)	3670	MD06G1131000	198.5	65	3.05385	1.55371	1.04938	5.66235e-08
MD06G1131000	Chr06	27461232	27461428	-	MdHB_1_peak_12098	exon (mRNA:MD06G1131000, exon 4 of 15)	2701	MD06G1131000	198.5	65	3.05385	1.55371	1.04938	5.66235e-08
MD04G1190900	Chr04	28074119	28074228	-	MdHB_1_peak_8222	Intergenic	-2619	MD04G1190900	218.5	71.75	3.0453	1.54984	1.18676	3.0382e-08
MD04G1190900	Chr04	28072404	28072524	-	MdHB_1_peak_8221	promoter-TSS (mRNA:MD04G1190900)	-910	MD04G1190900	218.5	71.75	3.0453	1.54984	1.18676	3.0382e-08
MD04G1190900	Chr04	28071204	28071480	-	MdHB_1_peak_8220	exon (mRNA:MD04G1190900, exon 1 of 4)	212	MD04G1190900	218.5	71.75	3.0453	1.54984	1.18676	3.0382e-08
MD15G1082300	Chr15	5641952	5642264	+	MdHB_1_peak_31941	promoter-TSS (mRNA:MD15G1082300)	-174	MD15G1082300	159.5	53	3.00943	1.53219	0.744725	3.82793e-07
MD04G1052000	Chr04	6105821	6105995	+	MdHB_1_peak_7453	Intergenic	-1676	MD04G1052000	166	55.25	3.00452	1.52992	0.801823	4.17853e-07
MD04G1052000	Chr04	6101933	6102166	+	MdHB_1_peak_7452	Intergenic	-5535	MD04G1052000	166	55.25	3.00452	1.52992	0.801823	4.17853e-07
MD04G1052000	Chr04	6109879	6110010	+	MdHB_1_peak_7454	intron (mRNA:MD04G1052000, intron 2 of 7)	2360	MD04G1052000	166	55.25	3.00452	1.52992	0.801823	4.17853e-07
MD04G1052000	Chr04	6100417	6100694	+	MdHB_1_peak_7451	Intergenic	-7029	MD04G1052000	166	55.25	3.00452	1.52992	0.801823	4.17853e-07
MD08G1077000	Chr08	6339894	6340171	-	MdHB_1_peak_16714	promoter-TSS (mRNA:MD08G1077000)	-217	MD08G1077000	237	79	3	1.52838	1.30779	3.16102e-08
MD08G1077000	Chr08	6350345	6350629	-	MdHB_1_peak_16717	Intergenic	-10672	MD08G1077000	237	79	3	1.52838	1.30779	3.16102e-08
MD08G1077000	Chr08	6340528	6341304	-	MdHB_1_peak_16715	Intergenic	-1101	MD08G1077000	237	79	3	1.52838	1.30779	3.16102e-08
MD08G1077000	Chr08	6343511	6343654	-	MdHB_1_peak_16716	Intergenic	-3767	MD08G1077000	237	79	3	1.52838	1.30779	3.16102e-08
MD10G1035800	Chr10	4648349	4648464	-	MdHB_1_peak_20634	Intergenic	-1620	MD10G1035800	118	39.33	3.00025	1.52703	0.321029	3.34752e-06
MD10G1035800	Chr10	4646611	4646723	-	MdHB_1_peak_20633	exon (mRNA:MD10G1035800, exon 1 of 5)	119	MD10G1035800	118	39.33	3.00025	1.52703	0.321029	3.34752e-06
MD05G1205800	Chr05	33508471	33508650	-	MdHB_1_peak_9951	Intergenic	-6102	MD05G1205800	75	25	3	1.52523	-0.311239	8.1049e-05
MD05G1205800	Chr05	33506226	33506417	-	MdHB_1_peak_9950	Intergenic	-3863	MD05G1205800	75	25	3	1.52523	-0.311239	8.1049e-05
MD13G1237300	Chr13	24142629	24142923	-	MdHB_1_peak_28286	Intergenic	-1845	MD13G1237300	194	64.83	2.99244	1.52442	1.02419	1.06722e-07
MD13G1237300	Chr13	24140939	24141272	-	MdHB_1_peak_28285	promoter-TSS (mRNA:MD13G1237300)	-174	MD13G1237300	194	64.83	2.99244	1.52442	1.02419	1.06722e-07
MD13G1237300	Chr13	24144841	24144979	-	MdHB_1_peak_28287	Intergenic	-3979	MD13G1237300	194	64.83	2.99244	1.52442	1.02419	1.06722e-07
MD05G1115400	Chr05	23655844	23655963	+	MdHB_1_peak_9582	exon (mRNA:MD05G1115300, exon 11 of 11)	-2798	MD05G1115400	118	39.5	2.98734	1.52082	0.322581	3.34752e-06
MD08G1014600	Chr08	1087355	1087615	-	MdHB_1_peak_16115	promoter-TSS (mRNA:MD08G1014600)	-92	MD08G1014600	231	77.5	2.98065	1.51901	1.27367	3.87429e-08
MD08G1014600	Chr08	1086464	1086619	-	MdHB_1_peak_16113	TTS (mRNA:MD08G1014600)	852	MD08G1014600	231	77.5	2.98065	1.51901	1.27367	3.87429e-08
MD08G1014600	Chr08	1086834	1087163	-	MdHB_1_peak_16114	TTS (mRNA:MD08G1014600)	395	MD08G1014600	231	77.5	2.98065	1.51901	1.27367	3.87429e-08
MD08G1014600	Chr08	1085430	1085539	-	MdHB_1_peak_16112	Intergenic	1909	MD08G1014600	231	77.5	2.98065	1.51901	1.27367	3.87429e-08
MD08G1014600	Chr08	1089158	1089656	-	MdHB_1_peak_16116	Intergenic	-2014	MD08G1014600	231	77.5	2.98065	1.51901	1.27367	3.87429e-08
MD15G1389800	Chr15	48319390	48319532	+	MdHB_1_peak_33933	Intergenic	-38260	MD15G1389800	149.5	50.28	2.97335	1.51468	0.657593	7.25823e-07
MD15G1389800	Chr15	48344759	48345001	+	MdHB_1_peak_33936	Intergenic	-12841	MD15G1389800	149.5	50.28	2.97335	1.51468	0.657593	7.25823e-07
MD15G1389800	Chr15	48322869	48322978	+	MdHB_1_peak_33934	Intergenic	-34798	MD15G1389800	149.5	50.28	2.97335	1.51468	0.657593	7.25823e-07
MD15G1389800	Chr15	48336566	48336675	+	MdHB_1_peak_33935	Intergenic	-21101	MD15G1389800	149.5	50.28	2.97335	1.51468	0.657593	7.25823e-07
MD15G1389800	Chr15	48356463	48356605	+	MdHB_1_peak_33937	Intergenic	-1187	MD15G1389800	149.5	50.28	2.97335	1.51468	0.657593	7.25823e-07
MD15G1389800	Chr15	48356844	48357191	+	MdHB_1_peak_33938	promoter-TSS (mRNA:MD15G1389800)	-704	MD15G1389800	149.5	50.28	2.97335	1.51468	0.657593	7.25823e-07
MD14G1245200	Chr14	32337229	32337674	-	MdHB_1_peak_30922	TTS (mRNA:MD14G1245300)	-2538	MD14G1245200	300.5	101.5	2.96059	1.50963	1.65101	9.99248e-09
MD14G1245200	Chr14	32334368	32335622	-	MdHB_1_peak_30921	promoter-TSS (mRNA:MD14G1245200)	-82	MD14G1245200	300.5	101.5	2.96059	1.50963	1.65101	9.99248e-09
MD08G1032100	Chr08	2302161	2302401	-	MdHB_1_peak_16305	intron (mRNA:MD08G1032100, intron 1 of 5)	752	MD08G1032100	290	98	2.95918	1.5089	1.60043	1.08586e-08
MD08G1032100	Chr08	2303317	2303487	-	MdHB_1_peak_16307	promoter-TSS (mRNA:MD08G1032100)	-369	MD08G1032100	290	98	2.95918	1.5089	1.60043	1.08586e-08
MD08G1032100	Chr08	2302822	2302940	-	MdHB_1_peak_16306	exon (mRNA:MD08G1032100, exon 1 of 6)	152	MD08G1032100	290	98	2.95918	1.5089	1.60043	1.08586e-08
MD08G1032100	Chr08	2303822	2304217	-	MdHB_1_peak_16308	promoter-TSS (mRNA:MD08G1032100)	-986	MD08G1032100	290	98	2.95918	1.5089	1.60043	1.08586e-08
MD02G1190900	Chr02	17658688	17658801	+	MdHB_1_peak_3227	Intergenic	-10421	MD02G1190900	182	61.5	2.95935	1.50829	0.937686	2.53541e-07
MD02G1190900	Chr02	17679769	17680109	+	MdHB_1_peak_3235	Intergenic	10774	MD02G1190900	182	61.5	2.95935	1.50829	0.937686	2.53541e-07
MD02G1190900	Chr02	17694999	17695246	+	MdHB_1_peak_3237	Intergenic	25957	MD02G1190900	182	61.5	2.95935	1.50829	0.937686	2.53541e-07
MD02G1190900	Chr02	17674951	17675355	+	MdHB_1_peak_3234	Intergenic	5988	MD02G1190900	182	61.5	2.95935	1.50829	0.937686	2.53541e-07
MD02G1190900	Chr02	17663071	17663261	+	MdHB_1_peak_3228	Intergenic	-5999	MD02G1190900	182	61.5	2.95935	1.50829	0.937686	2.53541e-07
MD02G1190900	Chr02	17669045	17669242	+	MdHB_1_peak_3231	promoter-TSS (mRNA:MD02G1190900)	-22	MD02G1190900	182	61.5	2.95935	1.50829	0.937686	2.53541e-07
MD02G1190900	Chr02	17683413	17683612	+	MdHB_1_peak_3236	Intergenic	14347	MD02G1190900	182	61.5	2.95935	1.50829	0.937686	2.53541e-07
MD02G1190900	Chr02	17672724	17672834	+	MdHB_1_peak_3233	TTS (mRNA:MD02G1190900)	3614	MD02G1190900	182	61.5	2.95935	1.50829	0.937686	2.53541e-07
MD02G1190900	Chr02	17669949	17670058	+	MdHB_1_peak_3232	intron (mRNA:MD02G1190900, intron 1 of 4)	838	MD02G1190900	182	61.5	2.95935	1.50829	0.937686	2.53541e-07
MD02G1190900	Chr02	17667179	17667529	+	MdHB_1_peak_3230	Intergenic	-1811	MD02G1190900	182	61.5	2.95935	1.50829	0.937686	2.53541e-07
MD02G1190900	Chr02	17663782	17664085	+	MdHB_1_peak_3229	Intergenic	-5232	MD02G1190900	182	61.5	2.95935	1.50829	0.937686	2.53541e-07
MD00G1010000	Chr00	1245030	1245308	-	MdHB_1_peak_115	Intergenic	-4135	MD00G1010000	97	32.75	2.96183	1.50787	0.0511171	2.27007e-05
MD00G1010000	Chr00	1251799	1251908	-	MdHB_1_peak_116	Intergenic	-10819	MD00G1010000	97	32.75	2.96183	1.50787	0.0511171	2.27007e-05
MD09G1092400	Chr09	6784338	6784447	-	MdHB_1_peak_19232	TTS (mRNA:MD09G1092300)	1466	MD09G1092400	238	81	2.93827	1.49843	1.32143	5.13666e-08
MD09G1092400	Chr09	6783913	6784109	-	MdHB_1_peak_19231	TTS (mRNA:MD09G1092300)	1847	MD09G1092400	238	81	2.93827	1.49843	1.32143	5.13666e-08
MD09G1092400	Chr09	6783384	6783556	-	MdHB_1_peak_19230	TTS (mRNA:MD09G1092400)	2388	MD09G1092400	238	81	2.93827	1.49843	1.32143	5.13666e-08
MD09G1092400	Chr09	6786792	6786997	-	MdHB_1_peak_19234	Intergenic	-1036	MD09G1092400	238	81	2.93827	1.49843	1.32143	5.13666e-08
MD09G1092400	Chr09	6784980	6785312	-	MdHB_1_peak_19233	intron (mRNA:MD09G1092400, intron 1 of 2)	712	MD09G1092400	238	81	2.93827	1.49843	1.32143	5.13666e-08
MD05G1143500	Chr05	27469831	27469962	+	MdHB_1_peak_9750	promoter-TSS (mRNA:MD05G1143500)	-84	MD05G1143500	115.5	39.33	2.93669	1.49617	0.298708	5.08566e-06
MD10G1273200	Chr10	36505498	36505847	-	MdHB_1_peak_22507	promoter-TSS (mRNA:MD10G1273200)	-395	MD10G1273200	162	55.2	2.93478	1.49606	0.775886	5.7584e-07
MD10G1273200	Chr10	36497409	36497548	-	MdHB_1_peak_22506	TTS (mRNA:MD10G1273200)	7799	MD10G1273200	162	55.2	2.93478	1.49606	0.775886	5.7584e-07
MD10G1273200	Chr10	36508436	36508554	-	MdHB_1_peak_22509	TTS (mRNA:MD10G1273300)	-3218	MD10G1273200	162	55.2	2.93478	1.49606	0.775886	5.7584e-07
MD10G1273200	Chr10	36506332	36506527	-	MdHB_1_peak_22508	Intergenic	-1152	MD10G1273200	162	55.2	2.93478	1.49606	0.775886	5.7584e-07
MD15G1019100	Chr15	1105102	1105211	-	MdHB_1_peak_31127	Intergenic	-1062	MD15G1019100	232.92	79.75	2.92063	1.48973	1.29296	7.50181e-08
MD15G1019100	Chr15	1103996	1104280	-	MdHB_1_peak_31125	promoter-TSS (mRNA:MD15G1019100)	-44	MD15G1019100	232.92	79.75	2.92063	1.48973	1.29296	7.50181e-08
MD15G1019100	Chr15	1104664	1104920	-	MdHB_1_peak_31126	promoter-TSS (mRNA:MD15G1019100)	-698	MD15G1019100	232.92	79.75	2.92063	1.48973	1.29296	7.50181e-08
MD15G1019100	Chr15	1105477	1105700	-	MdHB_1_peak_31128	Intergenic	-1494	MD15G1019100	232.92	79.75	2.92063	1.48973	1.29296	7.50181e-08
MD15G1019100	Chr15	1107818	1108133	-	MdHB_1_peak_31129	Intergenic	-3881	MD15G1019100	232.92	79.75	2.92063	1.48973	1.29296	7.50181e-08
MD09G1137600	Chr09	10689305	10689449	+	MdHB_1_peak_19411	Intergenic	-7664	MD09G1137600	136.33	46.67	2.92115	1.48897	0.533946	2.52889e-06
MD09G1137600	Chr09	10678539	10678735	+	MdHB_1_peak_19409	Intergenic	-18404	MD09G1137600	136.33	46.67	2.92115	1.48897	0.533946	2.52889e-06
MD09G1137600	Chr09	10693449	10693597	+	MdHB_1_peak_19412	Intergenic	-3518	MD09G1137600	136.33	46.67	2.92115	1.48897	0.533946	2.52889e-06
MD09G1137600	Chr09	10680746	10681161	+	MdHB_1_peak_19410	Intergenic	-16088	MD09G1137600	136.33	46.67	2.92115	1.48897	0.533946	2.52889e-06
MD09G1137600	Chr09	10695746	10695855	+	MdHB_1_peak_19413	Intergenic	-1241	MD09G1137600	136.33	46.67	2.92115	1.48897	0.533946	2.52889e-06
MD14G1113800	Chr14	18373679	18373850	+	MdHB_1_peak_29757	Intergenic	-1162	MD14G1113800	172	59	2.91525	1.48657	0.863143	4.52175e-07
MD14G1113800	Chr14	18376803	18376955	+	MdHB_1_peak_29758	Intergenic	1953	MD14G1113800	172	59	2.91525	1.48657	0.863143	4.52175e-07
MD14G1113800	Chr14	18362674	18362883	+	MdHB_1_peak_29755	Intergenic	-12148	MD14G1113800	172	59	2.91525	1.48657	0.863143	4.52175e-07
MD14G1113800	Chr14	18364506	18364622	+	MdHB_1_peak_29756	Intergenic	-10362	MD14G1113800	172	59	2.91525	1.48657	0.863143	4.52175e-07
MD09G1036900	Chr09	2259769	2260145	+	MdHB_1_peak_18636	exon (mRNA:MD09G1036800, exon 7 of 7)	-1980	MD09G1036900	220.92	76	2.90684	1.48283	1.21948	1.1636e-07
MD09G1036900	Chr09	2261359	2261590	+	MdHB_1_peak_18638	promoter-TSS (mRNA:MD09G1036900)	-463	MD09G1036900	220.92	76	2.90684	1.48283	1.21948	1.1636e-07
MD09G1036900	Chr09	2264353	2264496	+	MdHB_1_peak_18640	intron (mRNA:MD09G1036900, intron 5 of 6)	2487	MD09G1036900	220.92	76	2.90684	1.48283	1.21948	1.1636e-07
MD09G1036900	Chr09	2261913	2262124	+	MdHB_1_peak_18639	promoter-TSS (mRNA:MD09G1036900)	81	MD09G1036900	220.92	76	2.90684	1.48283	1.21948	1.1636e-07
MD09G1036900	Chr09	2260670	2261056	+	MdHB_1_peak_18637	TTS (mRNA:MD09G1036800)	-1074	MD09G1036900	220.92	76	2.90684	1.48283	1.21948	1.1636e-07
MD08G1217200	Chr08	27991262	27991516	+	MdHB_1_peak_17960	Intergenic	-2021	MD08G1217200	1487.17	512.25	2.90321	1.4823	3.9531	1.89669e-11
MD08G1217200	Chr08	27999167	27999276	+	MdHB_1_peak_17962	TTS (mRNA:MD08G1217200)	5811	MD08G1217200	1487.17	512.25	2.90321	1.4823	3.9531	1.89669e-11
MD08G1217200	Chr08	27996852	27996961	+	MdHB_1_peak_17961	intron (mRNA:MD08G1217200, intron 4 of 4)	3496	MD08G1217200	1487.17	512.25	2.90321	1.4823	3.9531	1.89669e-11
MD03G1029400	Chr03	2401719	2401860	-	MdHB_1_peak_4725	Intergenic	-2712	MD03G1029400	107.5	37	2.90541	1.48055	0.201934	1.1687e-05
MD03G1029400	Chr03	2403653	2403909	-	MdHB_1_peak_4726	Intergenic	-4704	MD03G1029400	107.5	37	2.90541	1.48055	0.201934	1.1687e-05
MD15G1052100	Chr15	3582739	3583128	-	MdHB_1_peak_31566	Intergenic	-1268	MD15G1052100	201	69.5	2.89209	1.47536	1.0871	2.30914e-07
MD15G1052100	Chr15	3581242	3581389	-	MdHB_1_peak_31565	intron (mRNA:MD15G1052100, intron 1 of 5)	350	MD15G1052100	201	69.5	2.89209	1.47536	1.0871	2.30914e-07
MD06G1021700	Chr06	2696324	2696508	-	MdHB_1_peak_11314	Intergenic	-3948	MD06G1021700	110	38	2.89474	1.47533	0.235516	1.16939e-05
MD15G1113900	Chr15	8033858	8034273	-	MdHB_1_peak_32111	promoter-TSS (mRNA:MD15G1113900)	-82	MD15G1113900	149	51.67	2.88368	1.4706	0.664136	1.87167e-06
MD05G1238200	Chr05	36930290	36930575	-	MdHB_1_peak_10036	Intergenic	-8704	MD05G1238200	95	33	2.87879	1.46692	0.0323728	3.55363e-05
MD16G1019200	Chr16	1404104	1404364	+	MdHB_1_peak_34498	promoter-TSS (mRNA:MD16G1019200)	-340	MD16G1019200	171	59.5	2.87395	1.46601	0.860201	7.61212e-07
MD16G1019200	Chr16	1403082	1403260	+	MdHB_1_peak_34497	Intergenic	-1403	MD16G1019200	171	59.5	2.87395	1.46601	0.860201	7.61212e-07
MD07G1034100	Chr07	2791335	2791455	-	MdHB_1_peak_13241	promoter-TSS (mRNA:MD07G1034100)	-155	MD07G1034100	143	49.75	2.87437	1.46586	0.607306	2.18392e-06
MD07G1034100	Chr07	2793384	2793698	-	MdHB_1_peak_13242	Intergenic	-2301	MD07G1034100	143	49.75	2.87437	1.46586	0.607306	2.18392e-06
MD03G1040600	Chr03	3225244	3225378	-	MdHB_1_peak_4800	TTS (mRNA:MD03G1040700)	-2419	MD03G1040600	90.5	31.5	2.87302	1.46387	-0.0346062	3.63265e-05
MD07G1100100	Chr07	11024662	11025083	-	MdHB_1_peak_13727	promoter-TSS (mRNA:MD07G1100100)	-31	MD07G1100100	175	61	2.86885	1.4635	0.893622	5.59078e-07
MD07G1100100	Chr07	11023498	11023734	-	MdHB_1_peak_13726	intron (mRNA:MD07G1100100, intron 1 of 7)	1225	MD07G1100100	175	61	2.86885	1.4635	0.893622	5.59078e-07
MD07G1100100	Chr07	11026829	11027174	-	MdHB_1_peak_13728	Intergenic	-2160	MD07G1100100	175	61	2.86885	1.4635	0.893622	5.59078e-07
MD11G1058500	Chr11	4985626	4986127	-	MdHB_1_peak_23189	TTS (mRNA:MD11G1058600)	-1735	MD11G1058500	195.33	68.5	2.85153	1.45497	1.05178	3.54973e-07
MD11G1058500	Chr11	4986553	4986800	-	MdHB_1_peak_23190	exon (mRNA:MD11G1058600, exon 3 of 3)	-2535	MD11G1058500	195.33	68.5	2.85153	1.45497	1.05178	3.54973e-07
MD12G1237700	Chr12	31126594	31126783	+	MdHB_1_peak_26442	promoter-TSS (mRNA:MD12G1237600)	164	MD12G1237700	432.8	151.98	2.84774	1.45396	2.18726	3.51145e-09
MD16G1140300	Chr16	10790185	10790348	+	MdHB_1_peak_36064	promoter-TSS (mRNA:MD16G1140300)	-836	MD16G1140300	158	55.5	2.84685	1.45222	0.751849	1.65638e-06
MD16G1140300	Chr16	10787727	10787929	+	MdHB_1_peak_36063	Intergenic	-3274	MD16G1140300	158	55.5	2.84685	1.45222	0.751849	1.65638e-06
MD07G1303000	Chr07	36101680	36101832	-	MdHB_1_peak_15852	promoter-TSS (mRNA:MD07G1303000)	-582	MD07G1303000	1777.17	626	2.83893	1.45004	4.21816	3.01657e-11
MD07G1303000	Chr07	36100434	36100563	-	MdHB_1_peak_15851	exon (mRNA:MD07G1303000, exon 2 of 2)	676	MD07G1303000	1777.17	626	2.83893	1.45004	4.21816	3.01657e-11
MD09G1193400	Chr09	17325723	17325866	-	MdHB_1_peak_19687	intron (mRNA:MD09G1193400, intron 15 of 23)	6056	MD09G1193400	166.5	58.68	2.83742	1.44755	0.827249	1.04221e-06
MD09G1193400	Chr09	17325293	17325564	-	MdHB_1_peak_19686	intron (mRNA:MD09G1193400, intron 15 of 23)	6422	MD09G1193400	166.5	58.68	2.83742	1.44755	0.827249	1.04221e-06
MD09G1193400	Chr09	17333031	17333212	-	MdHB_1_peak_19688	Intergenic	-1271	MD09G1193400	166.5	58.68	2.83742	1.44755	0.827249	1.04221e-06
MD09G1193400	Chr09	17333583	17334080	-	MdHB_1_peak_19689	Intergenic	-1981	MD09G1193400	166.5	58.68	2.83742	1.44755	0.827249	1.04221e-06
MD07G1136900	Chr07	19968538	19968647	+	MdHB_1_peak_14059	promoter-TSS (mRNA:MD07G1136900)	9	MD07G1136900	181.5	64	2.83594	1.44695	0.949665	5.94855e-07
MD07G1136900	Chr07	19967033	19967191	+	MdHB_1_peak_14058	Intergenic	-1471	MD07G1136900	181.5	64	2.83594	1.44695	0.949665	5.94855e-07
MD10G1089600	Chr10	13348928	13349441	-	MdHB_1_peak_20953	promoter-TSS (mRNA:MD10G1089600)	-20	MD10G1089600	3230.53	1141.1	2.83107	1.44612	5.08024	1.2097e-11
MD16G1021300	Chr16	1528085	1528262	-	MdHB_1_peak_34523	intron (mRNA:MD16G1021400, intron 3 of 3)	-1032	MD16G1021300	1931.96	682.42	2.83104	1.44604	4.33951	2.974e-11
MD16G1021300	Chr16	1526955	1527224	-	MdHB_1_peak_34522	promoter-TSS (mRNA:MD16G1021300)	52	MD16G1021300	1931.96	682.42	2.83104	1.44604	4.33951	2.974e-11
MD11G1012600	Chr11	921386	921647	+	MdHB_1_peak_22971	promoter-TSS (mRNA:MD11G1012600)	-393	MD11G1012600	136	48	2.83333	1.44505	0.541891	3.72297e-06
MD10G1089500	Chr10	13348350	13348697	-	MdHB_1_peak_20952	TTS (mRNA:MD10G1089600)	395	MD10G1089500	3224.53	1141.1	2.82581	1.44344	5.07828	1.31712e-11
MD10G1238200	Chr10	33436824	33436944	+	MdHB_1_peak_22257	promoter-TSS (mRNA:MD10G1238200)	-595	MD10G1238200	133	47	2.82979	1.44319	0.510919	4.45925e-06
MD10G1238200	Chr10	33437487	33437607	+	MdHB_1_peak_22258	promoter-TSS (mRNA:MD10G1238200)	68	MD10G1238200	133	47	2.82979	1.44319	0.510919	4.45925e-06
MD10G1238200	Chr10	33438748	33438882	+	MdHB_1_peak_22259	exon (mRNA:MD10G1238200, exon 3 of 3)	1336	MD10G1238200	133	47	2.82979	1.44319	0.510919	4.45925e-06
MD10G1238200	Chr10	33439501	33439735	+	MdHB_1_peak_22260	TTS (mRNA:MD10G1238200)	2139	MD10G1238200	133	47	2.82979	1.44319	0.510919	4.45925e-06
MD17G1279100	Chr17	33888739	33889112	+	MdHB_1_peak_39774	Intergenic	-3105	MD17G1279100	141.83	50.17	2.82699	1.44191	0.601948	3.14795e-06
MD17G1279100	Chr17	33891568	33891767	+	MdHB_1_peak_39776	promoter-TSS (mRNA:MD17G1279100)	-363	MD17G1279100	141.83	50.17	2.82699	1.44191	0.601948	3.14795e-06
MD17G1279100	Chr17	33889755	33889864	+	MdHB_1_peak_39775	Intergenic	-2221	MD17G1279100	141.83	50.17	2.82699	1.44191	0.601948	3.14795e-06
MD15G1071900	Chr15	4932636	4933411	-	MdHB_1_peak_31857	promoter-TSS (mRNA:MD15G1071700)	409	MD15G1071900	142.75	50.5	2.82673	1.4418	0.611108	3.8025e-06
MD16G1057900	Chr16	4133380	4133609	+	MdHB_1_peak_35032	exon (mRNA:MD16G1057900, exon 2 of 2)	696	MD16G1057900	224	79.33	2.82365	1.44103	1.25013	1.9175e-07
MD16G1057900	Chr16	4130891	4131399	+	MdHB_1_peak_35030	TTS (mRNA:MD16G1057800)	-1653	MD16G1057900	224	79.33	2.82365	1.44103	1.25013	1.9175e-07
MD16G1057900	Chr16	4132054	4132200	+	MdHB_1_peak_35031	promoter-TSS (mRNA:MD16G1057900)	-671	MD16G1057900	224	79.33	2.82365	1.44103	1.25013	1.9175e-07
MD16G1057400	Chr16	4109737	4110174	-	MdHB_1_peak_35026	Intergenic	-1763	MD16G1057400	228.5	81	2.82099	1.4397	1.27879	2.00825e-07
MD16G1057400	Chr16	4108081	4108363	-	MdHB_1_peak_35025	promoter-TSS (mRNA:MD16G1057400)	-30	MD16G1057400	228.5	81	2.82099	1.4397	1.27879	2.00825e-07
MD06G1012400	Chr06	1580064	1580203	-	MdHB_1_peak_11270	Intergenic	6365	MD06G1012400	158	56	2.82143	1.43931	0.755237	1.65638e-06
MD02G1091900	Chr02	7289861	7290011	+	MdHB_1_peak_2518	Intergenic	-8569	MD02G1091900	103.5	36.75	2.81633	1.43566	0.160364	2.73236e-05
MD17G1258200	Chr17	31860097	31860339	-	MdHB_1_peak_39629	promoter-TSS (mRNA:MD17G1258100)	71	MD17G1258200	84.92	30.17	2.81472	1.43418	-0.115671	9.31119e-05
MD07G1199400	Chr07	27777317	27777580	+	MdHB_1_peak_14664	Intergenic	-3618	MD07G1199400	399	142.5	2.8	1.42952	2.07735	1.01888e-08
MD07G1199400	Chr07	27778664	27778818	+	MdHB_1_peak_14666	Intergenic	-2325	MD07G1199400	399	142.5	2.8	1.42952	2.07735	1.01888e-08
MD07G1199400	Chr07	27778095	27778386	+	MdHB_1_peak_14665	Intergenic	-2826	MD07G1199400	399	142.5	2.8	1.42952	2.07735	1.01888e-08
MD07G1199400	Chr07	27781050	27781325	+	MdHB_1_peak_14669	exon (mRNA:MD07G1199400, exon 1 of 6)	121	MD07G1199400	399	142.5	2.8	1.42952	2.07735	1.01888e-08
MD07G1199400	Chr07	27780353	27780856	+	MdHB_1_peak_14668	promoter-TSS (mRNA:MD07G1199400)	-462	MD07G1199400	399	142.5	2.8	1.42952	2.07735	1.01888e-08
MD07G1199400	Chr07	27779646	27779895	+	MdHB_1_peak_14667	Intergenic	-1296	MD07G1199400	399	142.5	2.8	1.42952	2.07735	1.01888e-08
MD02G1048800	Chr02	3838415	3838605	+	MdHB_1_peak_2449	promoter-TSS (mRNA:MD02G1048800)	-146	MD02G1048800	113.5	40.5	2.80247	1.42883	0.291548	1.16799e-05
MD08G1119000	Chr08	10849149	10849372	+	MdHB_1_peak_17108	exon (mRNA:MD08G1119000, exon 1 of 4)	114	MD08G1119000	455.62	163	2.79521	1.42715	2.26802	4.87471e-09
MD17G1084900	Chr17	6992951	6993433	-	MdHB_1_peak_38039	Intergenic	-2030	MD17G1084900	220.5	79	2.79114	1.42433	1.23216	2.90329e-07
MD17G1084900	Chr17	6991268	6991548	-	MdHB_1_peak_38038	promoter-TSS (mRNA:MD17G1084900)	-246	MD17G1084900	220.5	79	2.79114	1.42433	1.23216	2.90329e-07
MD17G1084900	Chr17	6993878	6994345	-	MdHB_1_peak_38040	Intergenic	-2949	MD17G1084900	220.5	79	2.79114	1.42433	1.23216	2.90329e-07
MD17G1084900	Chr17	6994666	6995021	-	MdHB_1_peak_38041	Intergenic	-3681	MD17G1084900	220.5	79	2.79114	1.42433	1.23216	2.90329e-07
MD16G1029800	Chr16	2139911	2140129	-	MdHB_1_peak_34622	Intergenic	-1699	MD16G1029800	148	53	2.79245	1.42432	0.666739	3.22361e-06
MD16G1029800	Chr16	2135541	2135914	-	MdHB_1_peak_34621	TTS (mRNA:MD16G1029800)	2594	MD16G1029800	148	53	2.79245	1.42432	0.666739	3.22361e-06
MD12G1119200	Chr12	19098432	19098722	+	MdHB_1_peak_25899	promoter-TSS (mRNA:MD12G1119200)	-913	MD12G1119200	171	61.25	2.79184	1.42428	0.871174	1.50772e-06
MD12G1119200	Chr12	19099368	19099598	+	MdHB_1_peak_25900	promoter-TSS (mRNA:MD12G1119200)	-7	MD12G1119200	171	61.25	2.79184	1.42428	0.871174	1.50772e-06
MD12G1119200	Chr12	19097736	19098080	+	MdHB_1_peak_25898	Intergenic	-1582	MD12G1119200	171	61.25	2.79184	1.42428	0.871174	1.50772e-06
MD02G1045900	Chr02	3679077	3679295	-	MdHB_1_peak_2445	promoter-TSS (mRNA:MD02G1045900)	-330	MD02G1045900	107.5	38.5	2.79221	1.4234	0.216734	1.77913e-05
MD15G1240100	Chr15	19748282	19748473	+	MdHB_1_peak_32821	Intergenic	-10910	MD15G1240100	78	28	2.78571	1.41897	-0.229929	0.000157241
MD09G1036100	Chr09	2230245	2230757	+	MdHB_1_peak_18632	exon (mRNA:MD09G1036100, exon 1 of 1)	370	MD09G1036100	276.58	99.5	2.7797	1.41869	1.55652	8.78197e-08
MD09G1036100	Chr09	2229625	2229734	+	MdHB_1_peak_18631	promoter-TSS (mRNA:MD09G1036100)	-452	MD09G1036100	276.58	99.5	2.7797	1.41869	1.55652	8.78197e-08
MD09G1036100	Chr09	2228110	2228219	+	MdHB_1_peak_18630	Intergenic	-1967	MD09G1036100	276.58	99.5	2.7797	1.41869	1.55652	8.78197e-08
MD09G1036100	Chr09	2227209	2227426	+	MdHB_1_peak_18629	TTS (mRNA:MD09G1036000)	-2814	MD09G1036100	276.58	99.5	2.7797	1.41869	1.55652	8.78197e-08
MD11G1189000	Chr11	26602237	26602445	+	MdHB_1_peak_24014	Intergenic	-1027	MD11G1189000	121.5	43.67	2.78223	1.41858	0.390008	1.40373e-05
MD11G1189000	Chr11	26601835	26601988	+	MdHB_1_peak_24013	TTS (mRNA:MD11G1188900)	-1457	MD11G1189000	121.5	43.67	2.78223	1.41858	0.390008	1.40373e-05
MD11G1030800	Chr11	2682691	2682912	-	MdHB_1_peak_23071	Intergenic	-1041	MD11G1030800	155.5	56	2.77679	1.41632	0.73876	2.3335e-06
MD10G1044100	Chr10	5923988	5924130	+	MdHB_1_peak_20681	Intergenic	-8532	MD10G1044100	105.5	38	2.77632	1.41514	0.192573	2.70195e-05
MD10G1044100	Chr10	5933779	5933888	+	MdHB_1_peak_20682	exon (mRNA:MD10G1044100, exon 2 of 13)	1242	MD10G1044100	105.5	38	2.77632	1.41514	0.192573	2.70195e-05
MD08G1186100	Chr08	23440886	23441121	+	MdHB_1_peak_17653	promoter-TSS (mRNA:MD08G1186100)	-306	MD08G1186100	253.67	91.5	2.77235	1.41478	1.43427	1.72219e-07
MD08G1186100	Chr08	23441850	23442259	+	MdHB_1_peak_17654	exon (mRNA:MD08G1186100, exon 1 of 1)	745	MD08G1186100	253.67	91.5	2.77235	1.41478	1.43427	1.72219e-07
MD07G1072400	Chr07	6850974	6851085	+	MdHB_1_peak_13493	Intergenic	-3194	MD07G1072400	171.5	62	2.76613	1.41096	0.878862	1.50772e-06
MD07G1072400	Chr07	6853939	6854323	+	MdHB_1_peak_13495	promoter-TSS (mRNA:MD07G1072400)	-92	MD07G1072400	171.5	62	2.76613	1.41096	0.878862	1.50772e-06
MD07G1072400	Chr07	6845027	6845443	+	MdHB_1_peak_13491	Intergenic	-8988	MD07G1072400	171.5	62	2.76613	1.41096	0.878862	1.50772e-06
MD07G1072400	Chr07	6847670	6847790	+	MdHB_1_peak_13492	Intergenic	-6493	MD07G1072400	171.5	62	2.76613	1.41096	0.878862	1.50772e-06
MD07G1072400	Chr07	6851465	6851767	+	MdHB_1_peak_13494	Intergenic	-2607	MD07G1072400	171.5	62	2.76613	1.41096	0.878862	1.50772e-06
MD17G1224900	Chr17	27354947	27355237	+	MdHB_1_peak_39381	exon (mRNA:MD17G1224900, exon 1 of 2)	433	MD17G1224900	168.5	61	2.7623	1.40894	0.854399	1.49042e-06
MD17G1224900	Chr17	27346876	27347048	+	MdHB_1_peak_39378	Intergenic	-7697	MD17G1224900	168.5	61	2.7623	1.40894	0.854399	1.49042e-06
MD17G1224900	Chr17	27354488	27354679	+	MdHB_1_peak_39380	promoter-TSS (mRNA:MD17G1224900)	-76	MD17G1224900	168.5	61	2.7623	1.40894	0.854399	1.49042e-06
MD17G1224900	Chr17	27344777	27344895	+	MdHB_1_peak_39377	Intergenic	-9823	MD17G1224900	168.5	61	2.7623	1.40894	0.854399	1.49042e-06
MD17G1224900	Chr17	27350993	27351554	+	MdHB_1_peak_39379	Intergenic	-3386	MD17G1224900	168.5	61	2.7623	1.40894	0.854399	1.49042e-06
MD00G1024800	Chr00	4036177	4036339	-	MdHB_1_peak_224	Intergenic	24795	MD00G1024800	94	34	2.76471	1.40876	0.0326944	6.77845e-05
MD00G1024800	Chr00	4042700	4042809	-	MdHB_1_peak_225	Intergenic	18299	MD00G1024800	94	34	2.76471	1.40876	0.0326944	6.77845e-05
MD08G1223200	Chr08	28672303	28672614	+	MdHB_1_peak_18015	promoter-TSS (mRNA:MD08G1223200)	47	MD08G1223200	1303.33	472.83	2.75645	1.40745	3.78322	2.00648e-10
MD08G1223200	Chr08	28664538	28664736	+	MdHB_1_peak_18014	Intergenic	-7774	MD08G1223200	1303.33	472.83	2.75645	1.40745	3.78322	2.00648e-10
MD00G1034500	Chr00	6030686	6030865	-	MdHB_1_peak_285	Intergenic	-2955	MD00G1034500	160	58	2.75862	1.40692	0.781637	2.37447e-06
MD00G1034500	Chr00	6021290	6021430	-	MdHB_1_peak_282	Intergenic	6460	MD00G1034500	160	58	2.75862	1.40692	0.781637	2.37447e-06
MD00G1034500	Chr00	6027690	6028042	-	MdHB_1_peak_283	promoter-TSS (mRNA:MD00G1034500)	-46	MD00G1034500	160	58	2.75862	1.40692	0.781637	2.37447e-06
MD00G1034500	Chr00	6029762	6029884	-	MdHB_1_peak_284	Intergenic	-2003	MD00G1034500	160	58	2.75862	1.40692	0.781637	2.37447e-06
MD13G1011200	Chr13	679141	679297	-	MdHB_1_peak_26551	promoter-TSS (mRNA:MD13G1011200)	-569	MD13G1011200	147.5	53.5	2.75701	1.40592	0.666852	4.59928e-06
MD13G1011200	Chr13	679512	679788	-	MdHB_1_peak_26552	promoter-TSS (mRNA:MD13G1011200)	-1000	MD13G1011200	147.5	53.5	2.75701	1.40592	0.666852	4.59928e-06
MD05G1016300	Chr05	2882390	2882627	+	MdHB_1_peak_8609	Intergenic	-1806	MD05G1016300	818.23	297.33	2.75193	1.40495	3.11433	7.88719e-10
MD05G1357100	Chr05	47254427	47254704	-	MdHB_1_peak_11069	promoter-TSS (mRNA:MD05G1357100)	-30	MD05G1357100	168	61	2.7541	1.40465	0.851337	1.75413e-06
MD14G1202500	Chr14	29106627	29106858	+	MdHB_1_peak_30559	promoter-TSS (mRNA:MD14G1202500)	-858	MD14G1202500	190	69	2.75362	1.40461	1.02587	1.03873e-06
MD14G1202500	Chr14	29105325	29105520	+	MdHB_1_peak_30558	Intergenic	-2178	MD14G1202500	190	69	2.75362	1.40461	1.02587	1.03873e-06
MD13G1071500	Chr13	5022747	5022888	-	MdHB_1_peak_27151	intron (mRNA:MD13G1071500, intron 1 of 3)	351	MD13G1071500	479.92	174.5	2.75026	1.40381	2.3488	6.70191e-09
MD05G1360500	Chr05	47646227	47646535	-	MdHB_1_peak_11111	promoter-TSS (mRNA:MD05G1360500)	-117	MD05G1360500	161	58.5	2.75214	1.40355	0.791361	2.82497e-06
MD05G1360500	Chr05	47648916	47649203	-	MdHB_1_peak_11113	Intergenic	-2795	MD05G1360500	161	58.5	2.75214	1.40355	0.791361	2.82497e-06
MD05G1360500	Chr05	47644587	47645052	-	MdHB_1_peak_11110	exon (mRNA:MD05G1360500, exon 3 of 3)	1445	MD05G1360500	161	58.5	2.75214	1.40355	0.791361	2.82497e-06
MD05G1360500	Chr05	47647626	47647772	-	MdHB_1_peak_11112	Intergenic	-1435	MD05G1360500	161	58.5	2.75214	1.40355	0.791361	2.82497e-06
MD09G1111700	Chr09	8494766	8494901	-	MdHB_1_peak_19306	intron (mRNA:MD09G1111700, intron 1 of 2)	758	MD09G1111700	150	54.5	2.75229	1.40349	0.691259	4.61071e-06
MD09G1205500	Chr09	19591218	19591418	+	MdHB_1_peak_19767	exon (mRNA:MD09G1205500, exon 2 of 2)	874	MD09G1205500	165	60	2.75	1.40248	0.826398	2.04622e-06
MD09G1205500	Chr09	19590112	19590708	+	MdHB_1_peak_19766	promoter-TSS (mRNA:MD09G1205500)	-34	MD09G1205500	165	60	2.75	1.40248	0.826398	2.04622e-06
MD17G1145700	Chr17	13139106	13139309	+	MdHB_1_peak_38637	Intergenic	-1593	MD17G1145700	156.75	57	2.75	1.40238	0.753812	2.78876e-06
MD17G1145700	Chr17	13141979	13142241	+	MdHB_1_peak_38638	intron (mRNA:MD17G1145700, intron 2 of 5)	1310	MD17G1145700	156.75	57	2.75	1.40238	0.753812	2.78876e-06
MD12G1075400	Chr12	9151004	9151113	+	MdHB_1_peak_25515	Intergenic	-12139	MD12G1075400	121	44	2.75	1.40181	0.388659	1.40373e-05
MD12G1075400	Chr12	9163232	9163416	+	MdHB_1_peak_25516	exon (mRNA:MD12G1075400, exon 1 of 3)	127	MD12G1075400	121	44	2.75	1.40181	0.388659	1.40373e-05
MD12G1075400	Chr12	9165408	9165517	+	MdHB_1_peak_25517	intron (mRNA:MD12G1075400, intron 2 of 2)	2265	MD12G1075400	121	44	2.75	1.40181	0.388659	1.40373e-05
MD12G1075400	Chr12	9167622	9167882	+	MdHB_1_peak_25518	TTS (mRNA:MD12G1075400)	4555	MD12G1075400	121	44	2.75	1.40181	0.388659	1.40373e-05
MD00G1010900	Chr00	1355488	1355741	-	MdHB_1_peak_118	Intergenic	1767	MD00G1010900	74.43	27.1	2.74649	1.39842	-0.28956	0.000262323
MD00G1010900	Chr00	1354386	1354516	-	MdHB_1_peak_117	Intergenic	2930	MD00G1010900	74.43	27.1	2.74649	1.39842	-0.28956	0.000262323
MD06G1178600	Chr06	31869127	31869236	+	MdHB_1_peak_12488	exon (mRNA:MD06G1178600, exon 16 of 16)	4826	MD06G1178600	171	62.5	2.736	1.39519	0.878962	2.09775e-06
MD06G1178600	Chr06	31869793	31869902	+	MdHB_1_peak_12489	TTS (mRNA:MD06G1178600)	5492	MD06G1178600	171	62.5	2.736	1.39519	0.878962	2.09775e-06
MD06G1178600	Chr06	31859951	31860075	+	MdHB_1_peak_12487	Intergenic	-4342	MD06G1178600	171	62.5	2.736	1.39519	0.878962	2.09775e-06
MD07G1295300	Chr07	35608802	35609007	-	MdHB_1_peak_15758	exon (mRNA:MD07G1295300, exon 4 of 4)	2009	MD07G1295300	185	67.67	2.73386	1.39419	0.990829	1.17995e-06
MD07G1295300	Chr07	35610111	35610449	-	MdHB_1_peak_15759	intron (mRNA:MD07G1295300, intron 2 of 3)	633	MD07G1295300	185	67.67	2.73386	1.39419	0.990829	1.17995e-06
MD07G1295300	Chr07	35603744	35603853	-	MdHB_1_peak_15756	Intergenic	7115	MD07G1295300	185	67.67	2.73386	1.39419	0.990829	1.17995e-06
MD07G1295300	Chr07	35607607	35608241	-	MdHB_1_peak_15757	TTS (mRNA:MD07G1295300)	2989	MD07G1295300	185	67.67	2.73386	1.39419	0.990829	1.17995e-06
MD07G1295300	Chr07	35610882	35611138	-	MdHB_1_peak_15760	promoter-TSS (mRNA:MD07G1295300)	-97	MD07G1295300	185	67.67	2.73386	1.39419	0.990829	1.17995e-06
MD05G1046000	Chr05	7843944	7844347	+	MdHB_1_peak_8959	promoter-TSS (mRNA:MD05G1046000)	-93	MD05G1046000	303	111	2.72973	1.39265	1.69378	7.17175e-08
MD05G1046000	Chr05	7844939	7845115	+	MdHB_1_peak_8960	exon (mRNA:MD05G1046000, exon 2 of 2)	789	MD05G1046000	303	111	2.72973	1.39265	1.69378	7.17175e-08
MD05G1046000	Chr05	7842476	7842585	+	MdHB_1_peak_8958	Intergenic	-1708	MD05G1046000	303	111	2.72973	1.39265	1.69378	7.17175e-08
MD05G1314100	Chr05	44439400	44439523	-	MdHB_1_peak_10636	promoter-TSS (mRNA:MD05G1314100)	-87	MD05G1314100	166.5	61	2.72951	1.39172	0.842112	2.06417e-06
MD05G1314100	Chr05	44436738	44437138	-	MdHB_1_peak_10635	exon (mRNA:MD05G1314100, exon 6 of 14)	2436	MD05G1314100	166.5	61	2.72951	1.39172	0.842112	2.06417e-06
MD05G1314100	Chr05	44439968	44440222	-	MdHB_1_peak_10637	promoter-TSS (mRNA:MD05G1314100)	-721	MD05G1314100	166.5	61	2.72951	1.39172	0.842112	2.06417e-06
MD10G1280200	Chr10	37120199	37120313	-	MdHB_1_peak_22583	exon (mRNA:MD10G1280300, exon 7 of 7)	-1243	MD10G1280200	292.5	107.25	2.72727	1.39131	1.64379	1.17177e-07
MD10G1280200	Chr10	37118607	37118852	-	MdHB_1_peak_22582	intron (mRNA:MD10G1280200, intron 1 of 1)	284	MD10G1280200	292.5	107.25	2.72727	1.39131	1.64379	1.17177e-07
MD10G1280200	Chr10	37120779	37120906	-	MdHB_1_peak_22584	intron (mRNA:MD10G1280300, intron 5 of 6)	-1829	MD10G1280200	292.5	107.25	2.72727	1.39131	1.64379	1.17177e-07
MD01G1148500	Chr01	25731577	25731686	+	MdHB_1_peak_2228	Intergenic	-2361	MD01G1148500	101	37	2.72973	1.39068	0.137976	5.13921e-05
MD06G1099100	Chr06	23549666	23549780	-	MdHB_1_peak_11871	Intergenic	-5703	MD06G1099100	4929.58	1813.62	2.71809	1.38741	5.70543	5.14894e-11
MD06G1099100	Chr06	23542971	23543084	-	MdHB_1_peak_11870	intron (mRNA:MD06G1099100, intron 2 of 12)	993	MD06G1099100	4929.58	1813.62	2.71809	1.38741	5.70543	5.14894e-11
MD06G1099100	Chr06	23529122	23529373	-	MdHB_1_peak_11869	Intergenic	14773	MD06G1099100	4929.58	1813.62	2.71809	1.38741	5.70543	5.14894e-11
MD17G1198100	Chr17	23804845	23805129	+	MdHB_1_peak_39124	Intergenic	6032	MD17G1198100	168.67	62	2.72048	1.38698	0.86174	2.08134e-06
MD17G1198100	Chr17	23798391	23798720	+	MdHB_1_peak_39122	promoter-TSS (mRNA:MD17G1198100)	-400	MD17G1198100	168.67	62	2.72048	1.38698	0.86174	2.08134e-06
MD17G1198100	Chr17	23799330	23799439	+	MdHB_1_peak_39123	exon (mRNA:MD17G1198100, exon 1 of 3)	429	MD17G1198100	168.67	62	2.72048	1.38698	0.86174	2.08134e-06
MD10G1293600	Chr10	38177194	38177369	-	MdHB_1_peak_22696	Intergenic	2873	MD10G1293600	217.5	80	2.71875	1.38645	1.22288	5.87076e-07
MD10G1293600	Chr10	38181384	38181762	-	MdHB_1_peak_22698	Intergenic	-1419	MD10G1293600	217.5	80	2.71875	1.38645	1.22288	5.87076e-07
MD10G1293600	Chr10	38180226	38180436	-	MdHB_1_peak_22697	promoter-TSS (mRNA:MD10G1293600)	-177	MD10G1293600	217.5	80	2.71875	1.38645	1.22288	5.87076e-07
MD10G1228200	Chr10	32489473	32489631	-	MdHB_1_peak_22154	exon (mRNA:MD10G1228200, exon 6 of 12)	1866	MD10G1228200	136	50	2.72	1.3863	0.557492	7.8193e-06
MD10G1228200	Chr10	32491115	32491226	-	MdHB_1_peak_22155	exon (mRNA:MD10G1228200, exon 1 of 12)	248	MD10G1228200	136	50	2.72	1.3863	0.557492	7.8193e-06
MD10G1228200	Chr10	32494002	32494393	-	MdHB_1_peak_22156	Intergenic	-2779	MD10G1228200	136	50	2.72	1.3863	0.557492	7.8193e-06
MD16G1160500	Chr16	13066241	13066550	-	MdHB_1_peak_36305	Intergenic	3620	MD16G1160500	207.5	76.33	2.71846	1.38623	1.15601	7.33875e-07
MD16G1160500	Chr16	13071395	13071638	-	MdHB_1_peak_36307	Intergenic	-1501	MD16G1160500	207.5	76.33	2.71846	1.38623	1.15601	7.33875e-07
MD16G1160500	Chr16	13069662	13070094	-	MdHB_1_peak_36306	exon (mRNA:MD16G1160500, exon 1 of 2)	137	MD16G1160500	207.5	76.33	2.71846	1.38623	1.15601	7.33875e-07
MD07G1254400	Chr07	32135163	32135305	+	MdHB_1_peak_15241	exon (ncRNA:MD07G1254400, exon 2 of 2)	705	MD07G1254400	2960.67	1091.08	2.71352	1.38494	4.97118	8.53191e-11
MD07G1254400	Chr07	32134468	32134687	+	MdHB_1_peak_15240	promoter-TSS (ncRNA:MD07G1254400)	48	MD07G1254400	2960.67	1091.08	2.71352	1.38494	4.97118	8.53191e-11
MD03G1031400	Chr03	2534032	2534141	+	MdHB_1_peak_4739	exon (mRNA:MD03G1031400, exon 3 of 9)	2011	MD03G1031400	143.33	52.75	2.71716	1.3849	0.63198	6.51772e-06
MD03G1031400	Chr03	2532337	2532452	+	MdHB_1_peak_4738	exon (mRNA:MD03G1031400, exon 1 of 9)	319	MD03G1031400	143.33	52.75	2.71716	1.3849	0.63198	6.51772e-06
MD03G1031400	Chr03	2532017	2532126	+	MdHB_1_peak_4737	promoter-TSS (mRNA:MD03G1031400)	-4	MD03G1031400	143.33	52.75	2.71716	1.3849	0.63198	6.51772e-06
MD03G1031400	Chr03	2522539	2522648	+	MdHB_1_peak_4736	Intergenic	-9482	MD03G1031400	143.33	52.75	2.71716	1.3849	0.63198	6.51772e-06
MD10G1104700	Chr10	17100548	17100706	+	MdHB_1_peak_21097	Intergenic	-16428	MD10G1104700	543.38	200.2	2.71419	1.38485	2.53207	5.94802e-09
MD02G1314600	Chr02	36984219	36984781	+	MdHB_1_peak_4436	promoter-TSS (mRNA:MD02G1314600)	-151	MD02G1314600	271.5	100	2.715	1.38474	1.53927	1.58556e-07
MD02G1314600	Chr02	36985608	36985926	+	MdHB_1_peak_4437	TTS (mRNA:MD02G1314600)	1116	MD02G1314600	271.5	100	2.715	1.38474	1.53927	1.58556e-07
MD05G1022800	Chr05	3834282	3834424	+	MdHB_1_peak_8694	Intergenic	-4528	MD05G1022800	87	32	2.71875	1.38441	-0.0688762	0.000110891
MD06G1239300	Chr06	36972913	36973076	+	MdHB_1_peak_13016	promoter-TSS (mRNA:MD06G1239300)	-783	MD06G1239300	166.7	61.42	2.7141	1.38357	0.846018	2.87124e-06
MD06G1239300	Chr06	36971941	36972215	+	MdHB_1_peak_13015	intron (mRNA:MD06G1239200, intron 1 of 1)	-1699	MD06G1239300	166.7	61.42	2.7141	1.38357	0.846018	2.87124e-06
MD08G1247700	Chr08	31132787	31132896	-	MdHB_1_peak_18207	exon (mRNA:MD08G1247700, exon 15 of 15)	8552	MD08G1247700	181.5	67	2.70896	1.38099	0.967309	2.16944e-06
MD08G1247700	Chr08	31141261	31141427	-	MdHB_1_peak_18208	promoter-TSS (mRNA:MD08G1247700)	49	MD08G1247700	181.5	67	2.70896	1.38099	0.967309	2.16944e-06
MD08G1247700	Chr08	31142123	31142614	-	MdHB_1_peak_18209	promoter-TSS (mRNA:MD08G1247700)	-975	MD08G1247700	181.5	67	2.70896	1.38099	0.967309	2.16944e-06
MD01G1117200	Chr01	23095236	23095401	+	MdHB_1_peak_2164	promoter-TSS (mRNA:MD01G1117200)	-260	MD01G1117200	103	38	2.71053	1.38058	0.168148	5.0379e-05
MD01G1117200	Chr01	23098982	23099131	+	MdHB_1_peak_2165	exon (mRNA:MD01G1117200, exon 2 of 3)	3478	MD01G1117200	103	38	2.71053	1.38058	0.168148	5.0379e-05
MD12G1141500	Chr12	21997098	21997447	+	MdHB_1_peak_26088	Intergenic	-1430	MD12G1141500	208.5	77	2.70779	1.38058	1.16439	8.55112e-07
MD12G1141500	Chr12	21988681	21988820	+	MdHB_1_peak_26087	Intergenic	-9952	MD12G1141500	208.5	77	2.70779	1.38058	1.16439	8.55112e-07
MD12G1141500	Chr12	21997713	21997885	+	MdHB_1_peak_26089	promoter-TSS (mRNA:MD12G1141500)	-903	MD12G1141500	208.5	77	2.70779	1.38058	1.16439	8.55112e-07
MD12G1141500	Chr12	21988079	21988419	+	MdHB_1_peak_26086	Intergenic	-10453	MD12G1141500	208.5	77	2.70779	1.38058	1.16439	8.55112e-07
MD12G1141500	Chr12	21998710	21998928	+	MdHB_1_peak_26090	exon (mRNA:MD12G1141500, exon 1 of 3)	117	MD12G1141500	208.5	77	2.70779	1.38058	1.16439	8.55112e-07
MD12G1141500	Chr12	21999886	22000122	+	MdHB_1_peak_26091	exon (mRNA:MD12G1141500, exon 3 of 3)	1302	MD12G1141500	208.5	77	2.70779	1.38058	1.16439	8.55112e-07
MD12G1211500	Chr12	29024992	29025158	-	MdHB_1_peak_26354	promoter-TSS (mRNA:MD12G1211500)	-248	MD12G1211500	230.12	85.42	2.69398	1.37334	1.30673	4.82245e-07
MD12G1211500	Chr12	29026764	29027064	-	MdHB_1_peak_26355	Intergenic	-2087	MD12G1211500	230.12	85.42	2.69398	1.37334	1.30673	4.82245e-07
MD15G1403000	Chr15	50404573	50404982	-	MdHB_1_peak_34023	promoter-TSS (mRNA:MD15G1403000)	36	MD15G1403000	117.96	43.75	2.69623	1.37334	0.360507	2.50663e-05
MD09G1160800	Chr09	12974187	12974373	+	MdHB_1_peak_19524	Intergenic	-1512	MD09G1160800	107.5	40	2.6875	1.36843	0.231386	3.95523e-05
MD11G1139800	Chr11	12924953	12925245	-	MdHB_1_peak_23606	exon (mRNA:MD11G1139800, exon 1 of 2)	257	MD11G1139800	123.5	46	2.68478	1.36733	0.426724	2.02124e-05
MD10G1165600	Chr10	25619324	25619520	+	MdHB_1_peak_21591	Intergenic	-1146	MD10G1165600	144.75	54	2.68056	1.3654	0.651201	7.74478e-06
MD10G1165600	Chr10	25621561	25621700	+	MdHB_1_peak_21592	TTS (mRNA:MD10G1165600)	1062	MD10G1165600	144.75	54	2.68056	1.3654	0.651201	7.74478e-06
MD10G1165600	Chr10	25627659	25627809	+	MdHB_1_peak_21594	Intergenic	7166	MD10G1165600	144.75	54	2.68056	1.3654	0.651201	7.74478e-06
MD10G1165600	Chr10	25623310	25623534	+	MdHB_1_peak_21593	Intergenic	2854	MD10G1165600	144.75	54	2.68056	1.3654	0.651201	7.74478e-06
MD10G1210300	Chr10	30978315	30978465	+	MdHB_1_peak_21993	promoter-TSS (mRNA:MD10G1210300)	39	MD10G1210300	131.25	49	2.67857	1.36413	0.513353	1.35576e-05
MD10G1210300	Chr10	30979510	30979789	+	MdHB_1_peak_21994	intron (mRNA:MD10G1210300, intron 1 of 1)	1298	MD10G1210300	131.25	49	2.67857	1.36413	0.513353	1.35576e-05
MD00G1200800	Chr00	47535090	47535204	-	MdHB_1_peak_1580	promoter-TSS (mRNA:MD00G1200800)	-476	MD00G1200800	34.5	12.83	2.68901	1.36355	-1.327	0.00759456
MD00G1200800	Chr00	47540175	47540342	-	MdHB_1_peak_1581	Intergenic	-5587	MD00G1200800	34.5	12.83	2.68901	1.36355	-1.327	0.00759456
MD15G1346400	Chr15	40754677	40755129	-	MdHB_1_peak_33625	Intergenic	-1870	MD15G1346400	152.5	57	2.67544	1.36276	0.725659	5.47729e-06
MD15G1346400	Chr15	40753211	40753538	-	MdHB_1_peak_33624	promoter-TSS (mRNA:MD15G1346400)	-341	MD15G1346400	152.5	57	2.67544	1.36276	0.725659	5.47729e-06
MD05G1093800	Chr05	19895769	19895970	-	MdHB_1_peak_9445	Intergenic	-1609	MD05G1093800	171.2	64	2.675	1.36273	0.889448	2.89724e-06
MD05G1093800	Chr05	19894068	19894235	-	MdHB_1_peak_9444	exon (mRNA:MD05G1093800, exon 1 of 10)	109	MD05G1093800	171.2	64	2.675	1.36273	0.889448	2.89724e-06
MD02G1057500	Chr02	4652285	4652467	-	MdHB_1_peak_2452	Intergenic	-7236	MD02G1057500	79	29.58	2.67072	1.35846	-0.196219	0.000192398
MD09G1234300	Chr09	29451593	29451734	+	MdHB_1_peak_19989	promoter-TSS (mRNA:MD09G1234300)	-437	MD09G1234300	1740.33	653.42	2.66342	1.35799	4.21318	4.33247e-10
MD09G1234300	Chr09	29448713	29448823	+	MdHB_1_peak_19988	exon (mRNA:MD09G1234200, exon 12 of 19)	-3332	MD09G1234300	1740.33	653.42	2.66342	1.35799	4.21318	4.33247e-10
MD09G1234300	Chr09	29452692	29452840	+	MdHB_1_peak_19990	intron (mRNA:MD09G1234300, intron 1 of 5)	666	MD09G1234300	1740.33	653.42	2.66342	1.35799	4.21318	4.33247e-10
MD05G1108400	Chr05	22261962	22262138	+	MdHB_1_peak_9528	exon (mRNA:MD05G1108400, exon 2 of 2)	1785	MD05G1108400	209	78.5	2.66242	1.35624	1.17447	1.14115e-06
MD05G1108400	Chr05	22262759	22263082	+	MdHB_1_peak_9529	TTS (mRNA:MD05G1108400)	2655	MD05G1108400	209	78.5	2.66242	1.35624	1.17447	1.14115e-06
MD05G1108400	Chr05	22252651	22252790	+	MdHB_1_peak_9526	Intergenic	-7545	MD05G1108400	209	78.5	2.66242	1.35624	1.17447	1.14115e-06
MD05G1108400	Chr05	22260156	22260574	+	MdHB_1_peak_9527	promoter-TSS (mRNA:MD05G1108400)	100	MD05G1108400	209	78.5	2.66242	1.35624	1.17447	1.14115e-06
MD11G1229600	Chr11	33401524	33401699	+	MdHB_1_peak_24307	Intergenic	-1041	MD11G1229600	185	69.5	2.66187	1.35577	1.00132	2.19368e-06
MD11G1229600	Chr11	33402108	33402560	+	MdHB_1_peak_24308	promoter-TSS (mRNA:MD11G1229600)	-318	MD11G1229600	185	69.5	2.66187	1.35577	1.00132	2.19368e-06
MD12G1157100	Chr12	23770589	23770706	+	MdHB_1_peak_26190	Intergenic	-16399	MD12G1157100	93	35	2.65714	1.35168	0.0330161	0.000126034
MD08G1015400	Chr08	1196134	1196399	+	MdHB_1_peak_16142	Intergenic	-1642	MD08G1015400	196.5	74.25	2.64646	1.3475	1.08923	1.94614e-06
MD08G1015400	Chr08	1198242	1198359	+	MdHB_1_peak_16143	intron (ncRNA:MD08G1015400, intron 1 of 1)	392	MD08G1015400	196.5	74.25	2.64646	1.3475	1.08923	1.94614e-06
MD08G1015400	Chr08	1203694	1203824	+	MdHB_1_peak_16144	Intergenic	5851	MD08G1015400	196.5	74.25	2.64646	1.3475	1.08923	1.94614e-06
MD08G1015400	Chr08	1206129	1206290	+	MdHB_1_peak_16145	Intergenic	8301	MD08G1015400	196.5	74.25	2.64646	1.3475	1.08923	1.94614e-06
MD15G1033000	Chr15	2315364	2315507	+	MdHB_1_peak_31284	exon (mRNA:MD15G1033000, exon 11 of 11)	3939	MD15G1033000	98.83	37.33	2.64747	1.34662	0.119443	7.8083e-05
MD13G1036000	Chr13	2511574	2511683	-	MdHB_1_peak_26671	intron (mRNA:MD13G1036000, intron 4 of 4)	2860	MD13G1036000	84.82	32.08	2.64401	1.34427	-0.0934553	0.000216051
MD13G1036000	Chr13	2512466	2512575	-	MdHB_1_peak_26672	intron (mRNA:MD13G1036000, intron 4 of 4)	1968	MD13G1036000	84.82	32.08	2.64401	1.34427	-0.0934553	0.000216051
MD13G1036000	Chr13	2513561	2513738	-	MdHB_1_peak_26673	intron (mRNA:MD13G1036000, intron 3 of 4)	839	MD13G1036000	84.82	32.08	2.64401	1.34427	-0.0934553	0.000216051
MD14G1150300	Chr14	24364952	24365063	-	MdHB_1_peak_30114	promoter-TSS (mRNA:MD14G1150300)	3	MD14G1150300	184.5	70	2.63571	1.34154	1.00141	3.43299e-06
MD09G1233300	Chr09	29323451	29323646	-	MdHB_1_peak_19978	exon (mRNA:MD09G1233300, exon 1 of 5)	177	MD09G1233300	181.5	69	2.63043	1.33863	0.978954	3.97876e-06
MD09G1233300	Chr09	29324866	29325126	-	MdHB_1_peak_19980	Intergenic	-1271	MD09G1233300	181.5	69	2.63043	1.33863	0.978954	3.97876e-06
MD09G1233300	Chr09	29308858	29309043	-	MdHB_1_peak_19976	Intergenic	14775	MD09G1233300	181.5	69	2.63043	1.33863	0.978954	3.97876e-06
MD09G1233300	Chr09	29315810	29316015	-	MdHB_1_peak_19977	Intergenic	7813	MD09G1233300	181.5	69	2.63043	1.33863	0.978954	3.97876e-06
MD09G1233300	Chr09	29324407	29324656	-	MdHB_1_peak_19979	promoter-TSS (mRNA:MD09G1233300)	-806	MD09G1233300	181.5	69	2.63043	1.33863	0.978954	3.97876e-06
MD15G1126400	Chr15	9190035	9190144	+	MdHB_1_peak_32187	promoter-TSS (mRNA:MD15G1126400)	-190	MD15G1126400	146	55.5	2.63063	1.33836	0.670783	1.27821e-05
MD15G1068500	Chr15	4735360	4735592	+	MdHB_1_peak_31805	TTS (mRNA:MD15G1068500)	704	MD15G1068500	255	97	2.62887	1.33821	1.46271	5.61038e-07
MD15G1068500	Chr15	4734919	4735032	+	MdHB_1_peak_31804	exon (mRNA:MD15G1068500, exon 1 of 1)	203	MD15G1068500	255	97	2.62887	1.33821	1.46271	5.61038e-07
MD15G1068500	Chr15	4732052	4732665	+	MdHB_1_peak_31802	TTS (mRNA:MD15G1068400)	-2414	MD15G1068500	255	97	2.62887	1.33821	1.46271	5.61038e-07
MD15G1068500	Chr15	4734228	4734495	+	MdHB_1_peak_31803	promoter-TSS (mRNA:MD15G1068500)	-411	MD15G1068500	255	97	2.62887	1.33821	1.46271	5.61038e-07
MD17G1000300	Chr17	22120	22277	+	MdHB_1_peak_37524	promoter-TSS (mRNA:MD17G1000300)	-813	MD17G1000300	693.67	264	2.62754	1.33818	2.89558	6.94367e-09
MD07G1213800	Chr07	29123150	29123324	-	MdHB_1_peak_14835	Intergenic	-1158	MD07G1213800	193	73.5	2.62585	1.33621	1.06684	2.23548e-06
MD07G1213800	Chr07	29122027	29122297	-	MdHB_1_peak_14834	promoter-TSS (mRNA:MD07G1213800)	-83	MD07G1213800	193	73.5	2.62585	1.33621	1.06684	2.23548e-06
MD07G1213800	Chr07	29123946	29124205	-	MdHB_1_peak_14836	Intergenic	-1996	MD07G1213800	193	73.5	2.62585	1.33621	1.06684	2.23548e-06
MD15G1117800	Chr15	8412525	8412692	-	MdHB_1_peak_32140	Intergenic	-3197	MD15G1117800	134.83	51.33	2.62673	1.33606	0.559015	2.24269e-05
MD02G1253700	Chr02	30525462	30525623	+	MdHB_1_peak_3850	intron (mRNA:MD02G1253700, intron 1 of 1)	399	MD02G1253700	126.52	48.19	2.62544	1.33522	0.469545	2.37312e-05
MD02G1253700	Chr02	30524258	30524367	+	MdHB_1_peak_3849	promoter-TSS (mRNA:MD02G1253700)	-831	MD02G1253700	126.52	48.19	2.62544	1.33522	0.469545	2.37312e-05
MD02G1253700	Chr02	30520593	30520784	+	MdHB_1_peak_3847	Intergenic	-4455	MD02G1253700	126.52	48.19	2.62544	1.33522	0.469545	2.37312e-05
MD02G1253700	Chr02	30528174	30528499	+	MdHB_1_peak_3852	Intergenic	3193	MD02G1253700	126.52	48.19	2.62544	1.33522	0.469545	2.37312e-05
MD02G1253700	Chr02	30527037	30527423	+	MdHB_1_peak_3851	TTS (mRNA:MD02G1253700)	2087	MD02G1253700	126.52	48.19	2.62544	1.33522	0.469545	2.37312e-05
MD02G1253700	Chr02	30528705	30528819	+	MdHB_1_peak_3853	Intergenic	3619	MD02G1253700	126.52	48.19	2.62544	1.33522	0.469545	2.37312e-05
MD02G1253700	Chr02	30523519	30523643	+	MdHB_1_peak_3848	Intergenic	-1562	MD02G1253700	126.52	48.19	2.62544	1.33522	0.469545	2.37312e-05
MD03G1249000	Chr03	33647957	33648196	-	MdHB_1_peak_6593	promoter-TSS (mRNA:MD03G1249000)	-662	MD03G1249000	147.83	56.33	2.62436	1.33494	0.689336	1.26672e-05
MD03G1249000	Chr03	33662469	33662725	-	MdHB_1_peak_6594	Intergenic	-15183	MD03G1249000	147.83	56.33	2.62436	1.33494	0.689336	1.26672e-05
MD16G1217100	Chr16	21383271	21383426	+	MdHB_1_peak_36916	Intergenic	23812	MD16G1217100	173.5	66.25	2.61887	1.33221	0.916799	5.39651e-06
MD00G1012900	Chr00	1598219	1598490	-	MdHB_1_peak_126	intron (mRNA:MD00G1012900, intron 1 of 4)	4097	MD00G1012900	136.17	52	2.61865	1.33165	0.574192	1.57832e-05
MD14G1181500	Chr14	27429501	27429835	-	MdHB_1_peak_30374	promoter-TSS (mRNA:MD14G1181500)	-193	MD14G1181500	184.5	70.5	2.61702	1.33129	1.00426	3.43299e-06
MD11G1132700	Chr11	12141242	12141463	+	MdHB_1_peak_23558	intron (mRNA:MD11G1132700, intron 6 of 14)	3648	MD11G1132700	93	35.5	2.61972	1.33129	0.038578	0.000126034
MD03G1262000	Chr03	34803826	34804207	+	MdHB_1_peak_6670	Intergenic	-5678	MD03G1262000	211.17	80.75	2.61511	1.33043	1.19633	2.00749e-06
MD03G1262000	Chr03	34805520	34805754	+	MdHB_1_peak_6671	Intergenic	-4057	MD03G1262000	211.17	80.75	2.61511	1.33043	1.19633	2.00749e-06
MD03G1262000	Chr03	34808495	34808774	+	MdHB_1_peak_6675	Intergenic	-1060	MD03G1262000	211.17	80.75	2.61511	1.33043	1.19633	2.00749e-06
MD03G1262000	Chr03	34807122	34807318	+	MdHB_1_peak_6673	Intergenic	-2474	MD03G1262000	211.17	80.75	2.61511	1.33043	1.19633	2.00749e-06
MD03G1262000	Chr03	34812903	34813091	+	MdHB_1_peak_6676	TTS (mRNA:MD03G1262100)	3303	MD03G1262000	211.17	80.75	2.61511	1.33043	1.19633	2.00749e-06
MD03G1262000	Chr03	34807802	34808074	+	MdHB_1_peak_6674	Intergenic	-1756	MD03G1262000	211.17	80.75	2.61511	1.33043	1.19633	2.00749e-06
MD03G1262000	Chr03	34806002	34806126	+	MdHB_1_peak_6672	Intergenic	-3630	MD03G1262000	211.17	80.75	2.61511	1.33043	1.19633	2.00749e-06
MD04G1142300	Chr04	23149492	23149601	+	MdHB_1_peak_7991	promoter-TSS (mRNA:MD04G1142300)	41	MD04G1142300	129.06	49.33	2.61626	1.33022	0.498943	1.95152e-05
MD04G1142300	Chr04	23138956	23139105	+	MdHB_1_peak_7990	Intergenic	-10475	MD04G1142300	129.06	49.33	2.61626	1.33022	0.498943	1.95152e-05
MD03G1057400	Chr03	4577653	4578058	-	MdHB_1_peak_4923	Intergenic	4219	MD03G1057400	151.5	58	2.61207	1.32823	0.725878	9.0141e-06
MD03G1057400	Chr03	4582148	4582276	-	MdHB_1_peak_4926	promoter-TSS (mRNA:MD03G1057400)	-138	MD03G1057400	151.5	58	2.61207	1.32823	0.725878	9.0141e-06
MD03G1057400	Chr03	4578524	4578674	-	MdHB_1_peak_4924	TTS (mRNA:MD03G1057400)	3475	MD03G1057400	151.5	58	2.61207	1.32823	0.725878	9.0141e-06
MD03G1057400	Chr03	4581724	4581892	-	MdHB_1_peak_4925	exon (mRNA:MD03G1057400, exon 1 of 5)	266	MD03G1057400	151.5	58	2.61207	1.32823	0.725878	9.0141e-06
MD04G1167500	Chr04	25777323	25777632	-	MdHB_1_peak_8098	promoter-TSS (mRNA:MD04G1167500)	-673	MD04G1167500	159	61	2.60656	1.32528	0.795078	7.53795e-06
MD02G1154500	Chr02	12810069	12810178	+	MdHB_1_peak_2813	Intergenic	-1817	MD02G1154500	105.5	40.5	2.60494	1.3235	0.217317	5.91648e-05
MD02G1154500	Chr02	12811454	12811589	+	MdHB_1_peak_2814	promoter-TSS (ncRNA:MD02G1154500)	-419	MD02G1154500	105.5	40.5	2.60494	1.3235	0.217317	5.91648e-05
MD03G1255500	Chr03	34289597	34289786	-	MdHB_1_peak_6622	Intergenic	-1021	MD03G1255500	126.25	48.5	2.60309	1.32291	0.469943	3.36086e-05
MD15G1312200	Chr15	31454923	31455069	-	MdHB_1_peak_33329	exon (mRNA:MD15G1312200, exon 1 of 2)	130	MD15G1312200	165	63.5	2.59843	1.32084	0.848777	7.43029e-06
MD12G1018700	Chr12	1792322	1792466	+	MdHB_1_peak_24969	promoter-TSS (mRNA:MD12G1018700)	17	MD12G1018700	79.67	30.67	2.59765	1.31863	-0.17366	0.000293035
MD05G1249900	Chr05	38156278	38156542	+	MdHB_1_peak_10074	promoter-TSS (mRNA:MD05G1249900)	58	MD05G1249900	207.5	80	2.59375	1.31859	1.17472	2.29032e-06
MD14G1159700	Chr14	25365035	25365148	-	MdHB_1_peak_30196	promoter-TSS (mRNA:MD14G1159700)	-519	MD14G1159700	154.25	59.5	2.59244	1.31741	0.75435	1.04784e-05
MD03G1215800	Chr03	29660365	29660566	-	MdHB_1_peak_6324	exon (mRNA:MD03G1215800, exon 3 of 3)	2473	MD03G1215800	197.5	76.25	2.59016	1.31653	1.10509	2.99271e-06
MD03G1215800	Chr03	29662908	29663017	-	MdHB_1_peak_6326	promoter-TSS (mRNA:MD03G1215800)	-24	MD03G1215800	197.5	76.25	2.59016	1.31653	1.10509	2.99271e-06
MD03G1215800	Chr03	29664647	29664761	-	MdHB_1_peak_6328	Intergenic	-1766	MD03G1215800	197.5	76.25	2.59016	1.31653	1.10509	2.99271e-06
MD03G1215800	Chr03	29661453	29661726	-	MdHB_1_peak_6325	exon (mRNA:MD03G1215800, exon 2 of 3)	1349	MD03G1215800	197.5	76.25	2.59016	1.31653	1.10509	2.99271e-06
MD03G1215800	Chr03	29659771	29659918	-	MdHB_1_peak_6323	TTS (mRNA:MD03G1215800)	3094	MD03G1215800	197.5	76.25	2.59016	1.31653	1.10509	2.99271e-06
MD03G1215800	Chr03	29663733	29664160	-	MdHB_1_peak_6327	Intergenic	-1008	MD03G1215800	197.5	76.25	2.59016	1.31653	1.10509	2.99271e-06
MD03G1215800	Chr03	29654834	29654950	-	MdHB_1_peak_6322	Intergenic	8046	MD03G1215800	197.5	76.25	2.59016	1.31653	1.10509	2.99271e-06
MD03G1215800	Chr03	29666125	29666341	-	MdHB_1_peak_6329	Intergenic	-3295	MD03G1215800	197.5	76.25	2.59016	1.31653	1.10509	2.99271e-06
MD15G1152300	Chr15	11281580	11281877	-	MdHB_1_peak_32333	exon (mRNA:MD15G1152300, exon 1 of 5)	165	MD15G1152300	151	58.33	2.58872	1.3153	0.724812	1.46452e-05
MD11G1251900	Chr11	36431413	36431715	-	MdHB_1_peak_24479	Intergenic	-1922	MD11G1251900	156.5	60.5	2.58678	1.31428	0.775718	1.03975e-05
MD10G1127500	Chr10	20790840	20790975	-	MdHB_1_peak_21283	promoter-TSS (mRNA:MD10G1127500)	-95	MD10G1127500	109.5	42.33	2.58682	1.31356	0.272306	5.65082e-05
MD10G1104000	Chr10	16971821	16972100	+	MdHB_1_peak_21089	TTS (mRNA:MD10G1104000)	245	MD10G1104000	3614.28	1401.08	2.57964	1.31197	5.27924	6.04356e-10
MD10G1104000	Chr10	16971367	16971605	+	MdHB_1_peak_21088	promoter-TSS (mRNA:MD10G1104000)	-229	MD10G1104000	3614.28	1401.08	2.57964	1.31197	5.27924	6.04356e-10
MD10G1104000	Chr10	16973667	16973785	+	MdHB_1_peak_21090	Intergenic	2011	MD10G1104000	3614.28	1401.08	2.57964	1.31197	5.27924	6.04356e-10
MD17G1198300	Chr17	23883494	23883603	+	MdHB_1_peak_39129	Intergenic	-3068	MD17G1198300	197	76.33	2.5809	1.31137	1.10294	2.99271e-06
MD17G1198300	Chr17	23881108	23881662	+	MdHB_1_peak_39127	Intergenic	-5231	MD17G1198300	197	76.33	2.5809	1.31137	1.10294	2.99271e-06
MD17G1198300	Chr17	23885091	23885286	+	MdHB_1_peak_39130	Intergenic	-1428	MD17G1198300	197	76.33	2.5809	1.31137	1.10294	2.99271e-06
MD17G1198300	Chr17	23864429	23864572	+	MdHB_1_peak_39126	Intergenic	-22116	MD17G1198300	197	76.33	2.5809	1.31137	1.10294	2.99271e-06
MD17G1198300	Chr17	23887361	23887470	+	MdHB_1_peak_39131	exon (mRNA:MD17G1198300, exon 2 of 4)	799	MD17G1198300	197	76.33	2.5809	1.31137	1.10294	2.99271e-06
MD17G1198300	Chr17	23882196	23882401	+	MdHB_1_peak_39128	Intergenic	-4318	MD17G1198300	197	76.33	2.5809	1.31137	1.10294	2.99271e-06
MD13G1081700	Chr13	5742128	5742295	-	MdHB_1_peak_27188	promoter-TSS (mRNA:MD13G1081700)	-602	MD13G1081700	441	171	2.57895	1.31104	2.25344	7.74166e-08
MD13G1081700	Chr13	5736204	5736644	-	MdHB_1_peak_27186	intron (mRNA:MD13G1081700, intron 1 of 3)	5185	MD13G1081700	441	171	2.57895	1.31104	2.25344	7.74166e-08
MD13G1081700	Chr13	5739488	5739673	-	MdHB_1_peak_27187	intron (mRNA:MD13G1081700, intron 1 of 3)	2029	MD13G1081700	441	171	2.57895	1.31104	2.25344	7.74166e-08
MD13G1081700	Chr13	5742700	5743208	-	MdHB_1_peak_27189	Intergenic	-1345	MD13G1081700	441	171	2.57895	1.31104	2.25344	7.74166e-08
MD13G1081700	Chr13	5743369	5743530	-	MdHB_1_peak_27190	Intergenic	-1840	MD13G1081700	441	171	2.57895	1.31104	2.25344	7.74166e-08
MD15G1108900	Chr15	7596998	7597123	-	MdHB_1_peak_32089	Intergenic	-1563	MD15G1108900	153	59.5	2.57143	1.30568	0.746129	1.44856e-05
MD15G1108900	Chr15	7595331	7595591	-	MdHB_1_peak_32088	promoter-TSS (mRNA:MD15G1108900)	36	MD15G1108900	153	59.5	2.57143	1.30568	0.746129	1.44856e-05
MD04G1187400	Chr04	27806167	27806336	+	MdHB_1_peak_8209	promoter-TSS (mRNA:MD04G1187400)	-954	MD04G1187400	119.5	46.5	2.56989	1.30432	0.397747	6.05789e-05
MD04G1187400	Chr04	27801943	27802363	+	MdHB_1_peak_8207	Intergenic	-5052	MD04G1187400	119.5	46.5	2.56989	1.30432	0.397747	6.05789e-05
MD04G1187400	Chr04	27804468	27804680	+	MdHB_1_peak_8208	Intergenic	-2631	MD04G1187400	119.5	46.5	2.56989	1.30432	0.397747	6.05789e-05
MD08G1111500	Chr08	9821248	9821407	-	MdHB_1_peak_17034	Intergenic	-1648	MD08G1111500	169.5	66	2.56818	1.30403	0.891634	6.30811e-06
MD10G1157400	Chr10	24601134	24601330	+	MdHB_1_peak_21516	intron (mRNA:MD10G1157400, intron 1 of 17)	809	MD10G1157400	113	44	2.56818	1.30323	0.319388	6.5304e-05
MD16G1069000	Chr16	4865942	4866136	-	MdHB_1_peak_35134	intron (mRNA:MD16G1069000, intron 2 of 2)	697	MD16G1069000	916.5	357.5	2.56364	1.30277	3.30599	7.66885e-09
MD16G1069000	Chr16	4870770	4870879	-	MdHB_1_peak_35135	Intergenic	-4088	MD16G1069000	916.5	357.5	2.56364	1.30277	3.30599	7.66885e-09
MD15G1035100	Chr15	2476412	2476828	+	MdHB_1_peak_31321	promoter-TSS (mRNA:MD15G1035100)	-998	MD15G1035100	230.5	90	2.56111	1.30048	1.32942	1.81902e-06
MD15G1035100	Chr15	2475886	2476088	+	MdHB_1_peak_31320	TTS (mRNA:MD15G1035000)	-1631	MD15G1035100	230.5	90	2.56111	1.30048	1.32942	1.81902e-06
MD14G1243200	Chr14	32155514	32156095	+	MdHB_1_peak_30887	promoter-TSS (mRNA:MD14G1243200)	-100	MD14G1243200	311.5	121.67	2.5602	1.30027	1.75907	3.77582e-07
MD14G1243200	Chr14	32156700	32157098	+	MdHB_1_peak_30888	exon (mRNA:MD14G1243200, exon 2 of 13)	995	MD14G1243200	311.5	121.67	2.5602	1.30027	1.75907	3.77582e-07
MD14G1243200	Chr14	32154708	32154880	+	MdHB_1_peak_30886	Intergenic	-1110	MD14G1243200	311.5	121.67	2.5602	1.30027	1.75907	3.77582e-07
MD14G1243200	Chr14	32169807	32170004	+	MdHB_1_peak_30889	Intergenic	14001	MD14G1243200	311.5	121.67	2.5602	1.30027	1.75907	3.77582e-07
MD15G1107900	Chr15	7532232	7532373	+	MdHB_1_peak_32081	promoter-TSS (mRNA:MD15G1107900)	-241	MD15G1107900	104.5	40.83	2.55939	1.29811	0.211019	0.000104519
MD05G1223400	Chr05	35608266	35608376	+	MdHB_1_peak_9987	Intergenic	-1079	MD05G1223400	124	48.5	2.5567	1.297	0.451852	4.81893e-05
MD15G1218000	Chr15	17565262	17565680	+	MdHB_1_peak_32700	TTS (mRNA:MD15G1218000)	2878	MD15G1218000	161	63	2.55556	1.29685	0.820767	1.02348e-05
MD15G1218000	Chr15	17563230	17563339	+	MdHB_1_peak_32699	intron (mRNA:MD15G1218000, intron 1 of 4)	691	MD15G1218000	161	63	2.55556	1.29685	0.820767	1.02348e-05
MD15G1218000	Chr15	17561860	17562024	+	MdHB_1_peak_32698	promoter-TSS (mRNA:MD15G1218000)	-651	MD15G1218000	161	63	2.55556	1.29685	0.820767	1.02348e-05
MD11G1282700	Chr11	40110190	40110311	+	MdHB_1_peak_24698	exon (mRNA:MD11G1282700, exon 1 of 4)	267	MD11G1282700	140.5	55	2.55455	1.29604	0.628353	2.14852e-05
MD11G1282700	Chr11	40114209	40114412	+	MdHB_1_peak_24699	Intergenic	4327	MD11G1282700	140.5	55	2.55455	1.29604	0.628353	2.14852e-05
MD16G1163700	Chr16	13466047	13466297	-	MdHB_1_peak_36354	promoter-TSS (mRNA:MD16G1163700)	-520	MD16G1163700	1969.33	772	2.55095	1.29577	4.40893	2.01678e-09
MD16G1163700	Chr16	13467496	13467651	-	MdHB_1_peak_36355	Intergenic	-1921	MD16G1163700	1969.33	772	2.55095	1.29577	4.40893	2.01678e-09
MD03G1039900	Chr03	3162556	3162789	-	MdHB_1_peak_4791	promoter-TSS (mRNA:MD03G1039900)	-59	MD03G1039900	142.75	55.9	2.55367	1.29557	0.65093	2.11796e-05
MD03G1039900	Chr03	3162947	3163335	-	MdHB_1_peak_4792	promoter-TSS (mRNA:MD03G1039900)	-528	MD03G1039900	142.75	55.9	2.55367	1.29557	0.65093	2.11796e-05
MD03G1039900	Chr03	3160529	3160638	-	MdHB_1_peak_4790	exon (mRNA:MD03G1039800, exon 12 of 12)	2030	MD03G1039900	142.75	55.9	2.55367	1.29557	0.65093	2.11796e-05
MD17G1136700	Chr17	12235587	12235748	+	MdHB_1_peak_38538	Intergenic	5071	MD17G1136700	120	47	2.55319	1.29495	0.406254	5.04103e-05
MD15G1262600	Chr15	22450969	22451078	-	MdHB_1_peak_32934	TTS (mRNA:MD15G1262700)	-1287	MD15G1262600	176	69	2.55072	1.29426	0.947758	8.34139e-06
MD04G1224200	Chr04	30429764	30429943	-	MdHB_1_peak_8361	Intergenic	5894	MD04G1224200	112.25	44	2.55114	1.29364	0.31272	7.89695e-05
MD04G1224200	Chr04	30428111	30428228	-	MdHB_1_peak_8360	Intergenic	7578	MD04G1224200	112.25	44	2.55114	1.29364	0.31272	7.89695e-05
MD04G1224200	Chr04	30430903	30431012	-	MdHB_1_peak_8362	Intergenic	4790	MD04G1224200	112.25	44	2.55114	1.29364	0.31272	7.89695e-05
MD15G1191500	Chr15	15085174	15085346	+	MdHB_1_peak_32568	Intergenic	-1663	MD15G1191500	91	35.67	2.55116	1.2931	0.0187651	0.000281255
MD05G1129500	Chr05	25339579	25339767	-	MdHB_1_peak_9664	exon (mRNA:MD05G1129500, exon 5 of 5)	2438	MD05G1129500	142.5	56	2.54464	1.29047	0.649896	2.11796e-05
MD13G1034900	Chr13	2455573	2455682	+	MdHB_1_peak_26664	promoter-TSS (mRNA:MD13G1034900)	61	MD13G1034900	159	62.5	2.544	1.2903	0.804921	1.40148e-05
MD13G1034900	Chr13	2455173	2455319	+	MdHB_1_peak_26663	promoter-TSS (mRNA:MD13G1034900)	-320	MD13G1034900	159	62.5	2.544	1.2903	0.804921	1.40148e-05
MD13G1034900	Chr13	2453740	2453930	+	MdHB_1_peak_26662	Intergenic	-1731	MD13G1034900	159	62.5	2.544	1.2903	0.804921	1.40148e-05
MD08G1093900	Chr08	7813638	7813848	-	MdHB_1_peak_16880	Intergenic	-1281	MD08G1093900	178	70	2.54286	1.28983	0.965047	8.28339e-06
MD08G1093900	Chr08	7812500	7812654	-	MdHB_1_peak_16879	promoter-TSS (mRNA:MD08G1093900)	-115	MD08G1093900	178	70	2.54286	1.28983	0.965047	8.28339e-06
MD09G1017200	Chr09	1076423	1076580	-	MdHB_1_peak_18464	Intergenic	-2028	MD09G1017200	254	100	2.54	1.28866	1.47113	1.31578e-06
MD09G1017200	Chr09	1073418	1073889	-	MdHB_1_peak_18462	exon (mRNA:MD09G1017200, exon 3 of 15)	820	MD09G1017200	254	100	2.54	1.28866	1.47113	1.31578e-06
MD09G1017200	Chr09	1074774	1075097	-	MdHB_1_peak_18463	promoter-TSS (mRNA:MD09G1017200)	-462	MD09G1017200	254	100	2.54	1.28866	1.47113	1.31578e-06
MD16G1014800	Chr16	1141981	1142138	-	MdHB_1_peak_34450	Intergenic	-1198	MD16G1014800	188	74	2.54054	1.2886	1.04298	6.06952e-06
MD16G1014800	Chr16	1140999	1141217	-	MdHB_1_peak_34449	promoter-TSS (mRNA:MD16G1014800)	-247	MD16G1014800	188	74	2.54054	1.2886	1.04298	6.06952e-06
MD16G1014800	Chr16	1146535	1146692	-	MdHB_1_peak_34451	Intergenic	-5752	MD16G1014800	188	74	2.54054	1.2886	1.04298	6.06952e-06
MD15G1056600	Chr15	3801024	3801133	+	MdHB_1_peak_31611	promoter-TSS (mRNA:MD15G1056600)	-909	MD15G1056600	165.42	65.17	2.53828	1.28713	0.861893	1.16396e-05
MD07G1248600	Chr07	31794277	31794441	+	MdHB_1_peak_15179	exon (mRNA:MD07G1248600, exon 1 of 1)	586	MD07G1248600	276.33	109	2.53514	1.28598	1.59209	8.78019e-07
MD07G1248600	Chr07	31793166	31793924	+	MdHB_1_peak_15178	promoter-TSS (mRNA:MD07G1248600)	-228	MD07G1248600	276.33	109	2.53514	1.28598	1.59209	8.78019e-07
MD07G1248600	Chr07	31788356	31788468	+	MdHB_1_peak_15177	Intergenic	-5361	MD07G1248600	276.33	109	2.53514	1.28598	1.59209	8.78019e-07
MD15G1174400	Chr15	13592516	13592680	+	MdHB_1_peak_32469	exon (mRNA:MD15G1174400, exon 1 of 1)	110	MD15G1174400	161	63.5	2.53543	1.28547	0.823998	1.38608e-05
MD03G1150600	Chr03	16841733	16841845	+	MdHB_1_peak_5778	promoter-TSS (mRNA:MD03G1150600)	53	MD03G1150600	68.5	27	2.53704	1.28416	-0.373684	0.00108016
MD08G1218200	Chr08	28072275	28072446	-	MdHB_1_peak_17970	promoter-TSS (mRNA:MD08G1218200)	-196	MD08G1218200	154.5	61	2.53279	1.28389	0.7661	1.43272e-05
MD08G1218200	Chr08	28073732	28074022	-	MdHB_1_peak_17971	Intergenic	-1713	MD08G1218200	154.5	61	2.53279	1.28389	0.7661	1.43272e-05
MD08G1218200	Chr08	28075406	28075515	-	MdHB_1_peak_17972	Intergenic	-3296	MD08G1218200	154.5	61	2.53279	1.28389	0.7661	1.43272e-05
MD16G1162900	Chr16	13346950	13347159	-	MdHB_1_peak_36344	exon (mRNA:MD16G1162900, exon 3 of 3)	1895	MD16G1162900	124.08	49	2.53224	1.28317	0.456665	4.81893e-05
MD16G1162900	Chr16	13351874	13352255	-	MdHB_1_peak_36346	Intergenic	-3115	MD16G1162900	124.08	49	2.53224	1.28317	0.456665	4.81893e-05
MD16G1162900	Chr16	13350112	13350425	-	MdHB_1_peak_36345	Intergenic	-1319	MD16G1162900	124.08	49	2.53224	1.28317	0.456665	4.81893e-05
MD16G1162900	Chr16	13346602	13346714	-	MdHB_1_peak_36343	TTS (mRNA:MD16G1162900)	2291	MD16G1162900	124.08	49	2.53224	1.28317	0.456665	4.81893e-05
MD03G1118100	Chr03	10679931	10680115	+	MdHB_1_peak_5461	Intergenic	-1245	MD03G1118100	200.5	79.25	2.52997	1.28268	1.13612	4.51549e-06
MD03G1118100	Chr03	10682093	10682445	+	MdHB_1_peak_5463	TTS (mRNA:MD03G1118100)	1001	MD03G1118100	200.5	79.25	2.52997	1.28268	1.13612	4.51549e-06
MD03G1118100	Chr03	10681078	10681908	+	MdHB_1_peak_5462	exon (mRNA:MD03G1118100, exon 1 of 1)	225	MD03G1118100	200.5	79.25	2.52997	1.28268	1.13612	4.51549e-06
MD14G1227800	Chr14	30882583	30882747	-	MdHB_1_peak_30697	promoter-TSS (mRNA:MD14G1227800)	89	MD14G1227800	179.5	71	2.52817	1.2815	0.97933	9.50726e-06
MD14G1227800	Chr14	30883276	30883488	-	MdHB_1_peak_30698	promoter-TSS (mRNA:MD14G1227800)	-628	MD14G1227800	179.5	71	2.52817	1.2815	0.97933	9.50726e-06
MD02G1045800	Chr02	3669387	3669499	-	MdHB_1_peak_2444	Intergenic	-1125	MD02G1045800	176.5	69.83	2.52757	1.28113	0.955522	8.34139e-06
MD07G1146900	Chr07	21440693	21440822	-	MdHB_1_peak_14115	Intergenic	12785	MD07G1146900	218.5	86.5	2.52601	1.28053	1.25901	2.64235e-06
MD07G1146900	Chr07	21445335	21445469	-	MdHB_1_peak_14117	Intergenic	8140	MD07G1146900	218.5	86.5	2.52601	1.28053	1.25901	2.64235e-06
MD07G1146900	Chr07	21453573	21453861	-	MdHB_1_peak_14119	promoter-TSS (mRNA:MD07G1146900)	-175	MD07G1146900	218.5	86.5	2.52601	1.28053	1.25901	2.64235e-06
MD07G1146900	Chr07	21452627	21452736	-	MdHB_1_peak_14118	intron (mRNA:MD07G1146900, intron 2 of 2)	861	MD07G1146900	218.5	86.5	2.52601	1.28053	1.25901	2.64235e-06
MD07G1146900	Chr07	21441524	21441697	-	MdHB_1_peak_14116	Intergenic	11932	MD07G1146900	218.5	86.5	2.52601	1.28053	1.25901	2.64235e-06
MD07G1146900	Chr07	21428925	21429034	-	MdHB_1_peak_14114	Intergenic	24563	MD07G1146900	218.5	86.5	2.52601	1.28053	1.25901	2.64235e-06
MD07G1146900	Chr07	21455139	21455481	-	MdHB_1_peak_14120	Intergenic	-1768	MD07G1146900	218.5	86.5	2.52601	1.28053	1.25901	2.64235e-06
MD09G1224500	Chr09	27378378	27378535	-	MdHB_1_peak_19909	Intergenic	27906	MD09G1224500	106.17	42	2.52786	1.28031	0.238266	0.000123038
MD09G1224500	Chr09	27383751	27383938	-	MdHB_1_peak_19910	Intergenic	22518	MD09G1224500	106.17	42	2.52786	1.28031	0.238266	0.000123038
MD16G1120900	Chr16	8700495	8700694	+	MdHB_1_peak_35818	promoter-TSS (mRNA:MD16G1120900)	-241	MD16G1120900	259.5	103	2.51942	1.27696	1.50504	1.3331e-06
MD16G1120900	Chr16	8701369	8701574	+	MdHB_1_peak_35819	exon (mRNA:MD16G1120900, exon 1 of 10)	636	MD16G1120900	259.5	103	2.51942	1.27696	1.50504	1.3331e-06
MD16G1120900	Chr16	8698555	8698859	+	MdHB_1_peak_35816	Intergenic	-2128	MD16G1120900	259.5	103	2.51942	1.27696	1.50504	1.3331e-06
MD16G1120900	Chr16	8699261	8699370	+	MdHB_1_peak_35817	Intergenic	-1520	MD16G1120900	259.5	103	2.51942	1.27696	1.50504	1.3331e-06
MD16G1041500	Chr16	2922898	2923078	+	MdHB_1_peak_34769	TTS (mRNA:MD16G1041500)	1523	MD16G1041500	277	110	2.51818	1.27631	1.59833	9.85883e-07
MD16G1041500	Chr16	2920114	2920251	+	MdHB_1_peak_34767	Intergenic	-1283	MD16G1041500	277	110	2.51818	1.27631	1.59833	9.85883e-07
MD16G1041500	Chr16	2921059	2921498	+	MdHB_1_peak_34768	promoter-TSS (mRNA:MD16G1041500)	-187	MD16G1041500	277	110	2.51818	1.27631	1.59833	9.85883e-07
MD14G1073900	Chr14	8197905	8198228	+	MdHB_1_peak_29368	Intergenic	-1729	MD14G1073900	142.83	56.75	2.51683	1.27465	0.657662	2.90866e-05
MD14G1073900	Chr14	8205909	8206080	+	MdHB_1_peak_29370	intron (mRNA:MD14G1073900, intron 2 of 2)	6199	MD14G1073900	142.83	56.75	2.51683	1.27465	0.657662	2.90866e-05
MD14G1073900	Chr14	8204176	8204296	+	MdHB_1_peak_29369	intron (mRNA:MD14G1073900, intron 1 of 2)	4441	MD14G1073900	142.83	56.75	2.51683	1.27465	0.657662	2.90866e-05
MD13G1148200	Chr13	11611908	11612032	+	MdHB_1_peak_27736	Intergenic	11301	MD13G1148200	80.5	32	2.51562	1.27256	-0.146449	0.0005191
MD15G1043200	Chr15	3006215	3006393	-	MdHB_1_peak_31429	Intergenic	-1672	MD15G1043200	211	84	2.5119	1.27242	1.21165	4.45078e-06
MD15G1043200	Chr15	3003586	3003823	-	MdHB_1_peak_31428	TTS (mRNA:MD15G1043200)	928	MD15G1043200	211	84	2.5119	1.27242	1.21165	4.45078e-06
MD01G1145200	Chr01	25527446	25527598	+	MdHB_1_peak_2220	Intergenic	-3780	MD01G1145200	83	33	2.51515	1.27238	-0.103813	0.000397981
MD00G1105800	Chr00	22070879	22071068	+	MdHB_1_peak_849	promoter-TSS (mRNA:MD00G1105800)	30	MD00G1105800	95.5	38	2.51316	1.27165	0.0922804	0.000211063
MD08G1186000	Chr08	23438264	23438683	-	MdHB_1_peak_17651	exon (mRNA:MD08G1186000, exon 2 of 2)	698	MD08G1186000	265.75	106	2.50708	1.2699	1.54102	1.34917e-06
MD08G1186000	Chr08	23439230	23439770	-	MdHB_1_peak_17652	promoter-TSS (mRNA:MD08G1186000)	-329	MD08G1186000	265.75	106	2.50708	1.2699	1.54102	1.34917e-06
MD09G1106400	Chr09	7705268	7705407	+	MdHB_1_peak_19278	Intergenic	-1600	MD09G1106400	137.5	54.83	2.50775	1.26938	0.605443	3.56868e-05
MD09G1106400	Chr09	7705848	7705965	+	MdHB_1_peak_19279	Intergenic	-1031	MD09G1106400	137.5	54.83	2.50775	1.26938	0.605443	3.56868e-05
MD09G1106400	Chr09	7704130	7704239	+	MdHB_1_peak_19277	Intergenic	-2753	MD09G1106400	137.5	54.83	2.50775	1.26938	0.605443	3.56868e-05
MD09G1185100	Chr09	16031168	16031277	-	MdHB_1_peak_19643	promoter-TSS (mRNA:MD09G1185100)	-958	MD09G1185100	136.5	54.5	2.50459	1.26755	0.59566	4.22326e-05
MD11G1166000	Chr11	17570258	17570462	-	MdHB_1_peak_23805	promoter-TSS (mRNA:MD11G1166000)	-101	MD11G1166000	629.5	251.75	2.5005	1.26668	2.77669	5.28023e-08
MD11G1166000	Chr11	17544043	17544173	-	MdHB_1_peak_23804	Intergenic	26151	MD11G1166000	629.5	251.75	2.5005	1.26668	2.77669	5.28023e-08
MD11G1166000	Chr11	17571510	17571947	-	MdHB_1_peak_23806	Intergenic	-1469	MD11G1166000	629.5	251.75	2.5005	1.26668	2.77669	5.28023e-08
MD16G1016800	Chr16	1251399	1251605	+	MdHB_1_peak_34474	exon (mRNA:MD16G1016800, exon 1 of 3)	217	MD16G1016800	245	98.12	2.49694	1.26399	1.42681	2.0932e-06
MD16G1016800	Chr16	1250877	1251246	+	MdHB_1_peak_34473	promoter-TSS (mRNA:MD16G1016800)	-224	MD16G1016800	245	98.12	2.49694	1.26399	1.42681	2.0932e-06
MD16G1016800	Chr16	1250365	1250634	+	MdHB_1_peak_34472	promoter-TSS (mRNA:MD16G1016800)	-786	MD16G1016800	245	98.12	2.49694	1.26399	1.42681	2.0932e-06
MD08G1118900	Chr08	10847396	10847626	-	MdHB_1_peak_17107	promoter-TSS (mRNA:MD08G1118900)	-673	MD08G1118900	446.53	179	2.49458	1.2631	2.28511	1.98753e-07
MD07G1084200	Chr07	8686615	8686956	-	MdHB_1_peak_13630	Intergenic	-4197	MD07G1084200	117.33	47	2.49638	1.26252	0.383781	8.73539e-05
MD10G1012000	Chr10	1627507	1627619	-	MdHB_1_peak_20505	Intergenic	-13130	MD10G1012000	104.83	42	2.49595	1.26201	0.225634	0.000149233
MD10G1012000	Chr10	1614236	1614458	-	MdHB_1_peak_20504	promoter-TSS (mRNA:MD10G1012000)	86	MD10G1012000	104.83	42	2.49595	1.26201	0.225634	0.000149233
MD15G1071300	Chr15	4892275	4892479	-	MdHB_1_peak_31839	Intergenic	-3035	MD15G1071300	224	90	2.48889	1.25923	1.30054	3.85408e-06
MD15G1071300	Chr15	4887730	4887876	-	MdHB_1_peak_31836	exon (mRNA:MD15G1071300, exon 4 of 7)	1539	MD15G1071300	224	90	2.48889	1.25923	1.30054	3.85408e-06
MD15G1071300	Chr15	4891152	4891356	-	MdHB_1_peak_31838	Intergenic	-1912	MD15G1071300	224	90	2.48889	1.25923	1.30054	3.85408e-06
MD15G1071300	Chr15	4890375	4890801	-	MdHB_1_peak_31837	Intergenic	-1246	MD15G1071300	224	90	2.48889	1.25923	1.30054	3.85408e-06
MD15G1071300	Chr15	4885624	4886019	-	MdHB_1_peak_31835	exon (mRNA:MD15G1071300, exon 7 of 7)	3521	MD15G1071300	224	90	2.48889	1.25923	1.30054	3.85408e-06
MD00G1015700	Chr00	2249337	2249450	-	MdHB_1_peak_154	promoter-TSS (mRNA:MD00G1015700)	-107	MD00G1015700	114.5	46	2.48913	1.25828	0.350647	8.99469e-05
MD12G1143300	Chr12	22247929	22248081	+	MdHB_1_peak_26118	Intergenic	-3353	MD12G1143300	132.67	53.33	2.48772	1.25777	0.558294	6.05854e-05
MD12G1143300	Chr12	22250445	22250768	+	MdHB_1_peak_26119	promoter-TSS (mRNA:MD12G1143300)	-752	MD12G1143300	132.67	53.33	2.48772	1.25777	0.558294	6.05854e-05
MD12G1023400	Chr12	2355706	2356555	+	MdHB_1_peak_24990	promoter-TSS (mRNA:MD12G1023400)	-8	MD12G1023400	259.5	104.5	2.48325	1.25612	1.51107	2.11027e-06
MD12G1023400	Chr12	2357763	2358003	+	MdHB_1_peak_24991	exon (mRNA:MD12G1023400, exon 2 of 5)	1745	MD12G1023400	259.5	104.5	2.48325	1.25612	1.51107	2.11027e-06
MD12G1023400	Chr12	2354437	2354557	+	MdHB_1_peak_24989	Intergenic	-1641	MD12G1023400	259.5	104.5	2.48325	1.25612	1.51107	2.11027e-06
MD12G1023400	Chr12	2365066	2365271	+	MdHB_1_peak_24992	Intergenic	9030	MD12G1023400	259.5	104.5	2.48325	1.25612	1.51107	2.11027e-06
MD15G1205300	Chr15	16323778	16323895	+	MdHB_1_peak_32624	promoter-TSS (mRNA:MD15G1205300)	-604	MD15G1205300	191.17	77	2.48273	1.25547	1.07625	9.04297e-06
MD02G1312800	Chr02	36856938	36857091	-	MdHB_1_peak_4416	promoter-TSS (mRNA:MD02G1312800)	-23	MD02G1312800	226.5	91.5	2.47541	1.25142	1.31861	3.84475e-06
MD12G1232400	Chr12	30722393	30722566	-	MdHB_1_peak_26416	promoter-TSS (mRNA:MD12G1232400)	-199	MD12G1232400	146	59	2.47458	1.25032	0.695681	3.3011e-05
MD12G1232400	Chr12	30724927	30725144	-	MdHB_1_peak_26418	Intergenic	-2755	MD12G1232400	146	59	2.47458	1.25032	0.695681	3.3011e-05
MD12G1232400	Chr12	30723697	30723927	-	MdHB_1_peak_26417	Intergenic	-1532	MD12G1232400	146	59	2.47458	1.25032	0.695681	3.3011e-05
MD15G1067000	Chr15	4656700	4656866	+	MdHB_1_peak_31784	promoter-TSS (mRNA:MD15G1067000)	-654	MD15G1067000	225	91	2.47253	1.24974	1.30964	4.35137e-06
MD15G1067000	Chr15	4655557	4655713	+	MdHB_1_peak_31782	Intergenic	-1802	MD15G1067000	225	91	2.47253	1.24974	1.30964	4.35137e-06
MD15G1067000	Chr15	4656009	4656242	+	MdHB_1_peak_31783	Intergenic	-1312	MD15G1067000	225	91	2.47253	1.24974	1.30964	4.35137e-06
MD15G1162400	Chr15	12239287	12239396	-	MdHB_1_peak_32404	exon (mRNA:MD15G1162500, exon 13 of 13)	-2778	MD15G1162400	126.75	51.25	2.47317	1.24924	0.496364	5.49308e-05
MD04G1031100	Chr04	3481919	3482122	-	MdHB_1_peak_7241	exon (mRNA:MD04G1031200, exon 4 of 4)	-3891	MD04G1031100	123	49.75	2.47236	1.24871	0.454193	8.01477e-05
MD04G1031100	Chr04	3472020	3472199	-	MdHB_1_peak_7238	exon (mRNA:MD04G1031100, exon 12 of 14)	6020	MD04G1031100	123	49.75	2.47236	1.24871	0.454193	8.01477e-05
MD04G1031100	Chr04	3475287	3475416	-	MdHB_1_peak_7239	exon (mRNA:MD04G1031100, exon 8 of 14)	2778	MD04G1031100	123	49.75	2.47236	1.24871	0.454193	8.01477e-05
MD04G1031100	Chr04	3480190	3480299	-	MdHB_1_peak_7240	Intergenic	-2115	MD04G1031100	123	49.75	2.47236	1.24871	0.454193	8.01477e-05
MD17G1085400	Chr17	7018695	7019135	-	MdHB_1_peak_38055	intron (mRNA:MD17G1085400, intron 1 of 1)	1533	MD17G1085400	305	123.5	2.46964	1.24834	1.74396	1.05408e-06
MD17G1085400	Chr17	7020604	7021085	-	MdHB_1_peak_38057	promoter-TSS (mRNA:MD17G1085400)	-396	MD17G1085400	305	123.5	2.46964	1.24834	1.74396	1.05408e-06
MD17G1085400	Chr17	7020035	7020376	-	MdHB_1_peak_38056	intron (mRNA:MD17G1085400, intron 1 of 1)	243	MD17G1085400	305	123.5	2.46964	1.24834	1.74396	1.05408e-06
MD09G1108700	Chr09	8047509	8047758	+	MdHB_1_peak_19289	TTS (mRNA:MD09G1108700)	1069	MD09G1108700	160.5	65	2.46923	1.24736	0.830541	1.86397e-05
MD09G1108700	Chr09	8044528	8044766	+	MdHB_1_peak_19288	Intergenic	-1917	MD09G1108700	160.5	65	2.46923	1.24736	0.830541	1.86397e-05
MD09G1108700	Chr09	8050382	8050513	+	MdHB_1_peak_19290	exon (mRNA:MD09G1108800, exon 17 of 20)	3883	MD09G1108700	160.5	65	2.46923	1.24736	0.830541	1.86397e-05
MD14G1088500	Chr14	11082826	11082996	-	MdHB_1_peak_29512	promoter-TSS (mRNA:MD14G1088500)	-229	MD14G1088500	158	64	2.46875	1.24706	0.808396	2.20655e-05
MD02G1184400	Chr02	16713080	16713318	-	MdHB_1_peak_3166	Intergenic	-4964	MD02G1184400	139.5	56.5	2.46903	1.24701	0.632274	4.77037e-05
MD02G1184400	Chr02	16708043	16708215	-	MdHB_1_peak_3164	exon (mRNA:MD02G1184400, exon 1 of 6)	106	MD02G1184400	139.5	56.5	2.46903	1.24701	0.632274	4.77037e-05
MD02G1184400	Chr02	16708666	16708985	-	MdHB_1_peak_3165	promoter-TSS (mRNA:MD02G1184400)	-590	MD02G1184400	139.5	56.5	2.46903	1.24701	0.632274	4.77037e-05
MD10G1236200	Chr10	33277513	33277663	-	MdHB_1_peak_22242	Intergenic	-1941	MD10G1236200	148	60	2.46667	1.24573	0.716249	3.2385e-05
MD10G1236200	Chr10	33274166	33274324	-	MdHB_1_peak_22241	exon (mRNA:MD10G1236200, exon 3 of 3)	1402	MD10G1236200	148	60	2.46667	1.24573	0.716249	3.2385e-05
MD12G1205400	Chr12	28594033	28594189	+	MdHB_1_peak_26332	promoter-TSS (mRNA:MD12G1205400)	39	MD12G1205400	148	60	2.46667	1.24573	0.716249	3.2385e-05
MD12G1205400	Chr12	28592698	28592832	+	MdHB_1_peak_26331	Intergenic	-1307	MD12G1205400	148	60	2.46667	1.24573	0.716249	3.2385e-05
MD12G1205400	Chr12	28592167	28592386	+	MdHB_1_peak_26330	Intergenic	-1796	MD12G1205400	148	60	2.46667	1.24573	0.716249	3.2385e-05
MD15G1033300	Chr15	2339620	2340476	-	MdHB_1_peak_31291	Intergenic	-1032	MD15G1033300	145.5	59	2.4661	1.24537	0.692262	3.3011e-05
MD15G1033300	Chr15	2341249	2341511	-	MdHB_1_peak_31292	Intergenic	-2364	MD15G1033300	145.5	59	2.4661	1.24537	0.692262	3.3011e-05
MD15G1033300	Chr15	2339125	2339287	-	MdHB_1_peak_31290	promoter-TSS (mRNA:MD15G1033200)	-190	MD15G1033300	145.5	59	2.4661	1.24537	0.692262	3.3011e-05
MD05G1247900	Chr05	37955042	37955151	-	MdHB_1_peak_10052	Intergenic	-2587	MD05G1247900	140.5	57	2.46491	1.24462	0.643056	4.0466e-05
MD05G1247900	Chr05	37952559	37952696	-	MdHB_1_peak_10050	promoter-TSS (mRNA:MD05G1247900)	-118	MD05G1247900	140.5	57	2.46491	1.24462	0.643056	4.0466e-05
MD05G1247900	Chr05	37953503	37953752	-	MdHB_1_peak_10051	Intergenic	-1118	MD05G1247900	140.5	57	2.46491	1.24462	0.643056	4.0466e-05
MD05G1247900	Chr05	37958378	37958585	-	MdHB_1_peak_10055	Intergenic	-5972	MD05G1247900	140.5	57	2.46491	1.24462	0.643056	4.0466e-05
MD05G1247900	Chr05	37957239	37957370	-	MdHB_1_peak_10054	Intergenic	-4795	MD05G1247900	140.5	57	2.46491	1.24462	0.643056	4.0466e-05
MD05G1247900	Chr05	37956337	37956446	-	MdHB_1_peak_10053	Intergenic	-3882	MD05G1247900	140.5	57	2.46491	1.24462	0.643056	4.0466e-05
MD04G1161700	Chr04	25273053	25273186	+	MdHB_1_peak_8072	Intergenic	-1394	MD04G1161700	184.5	75	2.46	1.24217	1.02968	1.39718e-05
MD15G1033200	Chr15	2338322	2338438	-	MdHB_1_peak_31289	TTS (mRNA:MD15G1033300)	242	MD15G1033200	166	67.5	2.45926	1.24159	0.87996	2.07524e-05
MD15G1033200	Chr15	2336397	2336851	-	MdHB_1_peak_31287	Intergenic	1998	MD15G1033200	166	67.5	2.45926	1.24159	0.87996	2.07524e-05
MD15G1033200	Chr15	2337609	2338100	-	MdHB_1_peak_31288	TTS (mRNA:MD15G1033200)	768	MD15G1033200	166	67.5	2.45926	1.24159	0.87996	2.07524e-05
MD15G1441000	Chr15	54074708	54075268	-	MdHB_1_peak_34199	exon (mRNA:MD15G1441000, exon 2 of 2)	3411	MD15G1441000	49.5	20.08	2.46514	1.24147	-0.80804	0.00480939
MD16G1044300	Chr16	3140438	3140862	+	MdHB_1_peak_34828	Intergenic	-1688	MD16G1044300	248.25	101	2.45792	1.2413	1.4522	2.97277e-06
MD16G1044300	Chr16	3144880	3145074	+	MdHB_1_peak_34830	exon (mRNA:MD16G1044300, exon 4 of 6)	2639	MD16G1044300	248.25	101	2.45792	1.2413	1.4522	2.97277e-06
MD16G1044300	Chr16	3141988	3142326	+	MdHB_1_peak_34829	promoter-TSS (mRNA:MD16G1044300)	-181	MD16G1044300	248.25	101	2.45792	1.2413	1.4522	2.97277e-06
MD08G1056500	Chr08	4391171	4391281	+	MdHB_1_peak_16503	Intergenic	-1938	MD08G1056500	148.67	60.5	2.45736	1.2403	0.724215	3.72282e-05
MD06G1002200	Chr06	238613	239055	-	MdHB_1_peak_11168	promoter-TSS (mRNA:MD06G1002200)	-536	MD06G1002200	167	68	2.45588	1.23962	0.889047	2.36876e-05
MD06G1002200	Chr06	236386	236495	-	MdHB_1_peak_11167	exon (mRNA:MD06G1002200, exon 2 of 2)	1858	MD06G1002200	167	68	2.45588	1.23962	0.889047	2.36876e-05
MD12G1136600	Chr12	21321895	21322091	-	MdHB_1_peak_26046	promoter-TSS (mRNA:MD12G1136600)	-955	MD12G1136600	140	57	2.45614	1.23948	0.639509	4.0466e-05
MD12G1136600	Chr12	21320263	21320546	-	MdHB_1_peak_26045	exon (mRNA:MD12G1136600, exon 1 of 1)	634	MD12G1136600	140	57	2.45614	1.23948	0.639509	4.0466e-05
MD12G1136600	Chr12	21336524	21336674	-	MdHB_1_peak_26047	Intergenic	-15561	MD12G1136600	140	57	2.45614	1.23948	0.639509	4.0466e-05
MD02G1195400	Chr02	18714678	18715026	+	MdHB_1_peak_3292	promoter-TSS (mRNA:MD02G1195400)	4	MD02G1195400	113	46	2.45652	1.23928	0.337567	0.000129988
MD11G1038800	Chr11	3311093	3311270	+	MdHB_1_peak_23107	promoter-TSS (mRNA:MD11G1038800)	-275	MD11G1038800	121.5	49.5	2.45455	1.23827	0.439922	0.000113923
MD16G1079100	Chr16	5556840	5556949	-	MdHB_1_peak_35321	Intergenic	-3534	MD16G1079100	184	75	2.45333	1.23826	1.02697	1.39718e-05
MD16G1079100	Chr16	5552461	5552624	-	MdHB_1_peak_35320	exon (mRNA:MD16G1079100, exon 3 of 5)	818	MD16G1079100	184	75	2.45333	1.23826	1.02697	1.39718e-05
MD16G1079100	Chr16	5551749	5552174	-	MdHB_1_peak_35319	intron (mRNA:MD16G1079100, intron 3 of 4)	1399	MD16G1079100	184	75	2.45333	1.23826	1.02697	1.39718e-05
MD16G1079100	Chr16	5547597	5547775	-	MdHB_1_peak_35318	TTS (mRNA:MD16G1079100)	5674	MD16G1079100	184	75	2.45333	1.23826	1.02697	1.39718e-05
MD16G1189900	Chr16	16548241	16548391	-	MdHB_1_peak_36620	promoter-TSS (mRNA:MD16G1189900)	-942	MD16G1189900	212	86.5	2.45087	1.23699	1.22866	6.50008e-06
MD16G1189900	Chr16	16544667	16544984	-	MdHB_1_peak_36618	intron (mRNA:MD16G1189900, intron 2 of 4)	2549	MD16G1189900	212	86.5	2.45087	1.23699	1.22866	6.50008e-06
MD16G1189900	Chr16	16550336	16550495	-	MdHB_1_peak_36622	Intergenic	-3041	MD16G1189900	212	86.5	2.45087	1.23699	1.22866	6.50008e-06
MD16G1189900	Chr16	16548765	16549035	-	MdHB_1_peak_36621	Intergenic	-1526	MD16G1189900	212	86.5	2.45087	1.23699	1.22866	6.50008e-06
MD16G1189900	Chr16	16542113	16542285	-	MdHB_1_peak_36617	exon (mRNA:MD16G1189900, exon 5 of 5)	5175	MD16G1189900	212	86.5	2.45087	1.23699	1.22866	6.50008e-06
MD16G1189900	Chr16	16545271	16545597	-	MdHB_1_peak_36619	intron (mRNA:MD16G1189900, intron 2 of 4)	1940	MD16G1189900	212	86.5	2.45087	1.23699	1.22866	6.50008e-06
MD16G1212500	Chr16	20187239	20187348	+	MdHB_1_peak_36869	promoter-TSS (mRNA:MD16G1212500)	-361	MD16G1212500	216.75	88.5	2.44915	1.23601	1.26048	5.65923e-06
MD16G1212500	Chr16	20186562	20186693	+	MdHB_1_peak_36868	Intergenic	-1027	MD16G1212500	216.75	88.5	2.44915	1.23601	1.26048	5.65923e-06
MD16G1212500	Chr16	20187506	20187857	+	MdHB_1_peak_36870	promoter-TSS (mRNA:MD16G1212500)	27	MD16G1212500	216.75	88.5	2.44915	1.23601	1.26048	5.65923e-06
MD06G1026100	Chr06	3215494	3215656	+	MdHB_1_peak_11355	exon (mRNA:MD06G1026100, exon 9 of 11)	5086	MD06G1026100	159	65	2.44615	1.23383	0.821181	2.53174e-05
MD06G1026100	Chr06	3208361	3208734	+	MdHB_1_peak_11354	Intergenic	-1942	MD06G1026100	159	65	2.44615	1.23383	0.821181	2.53174e-05
MD15G1039500	Chr15	2785977	2786209	+	MdHB_1_peak_31387	Intergenic	2942	MD15G1039500	178.5	73	2.44521	1.23344	0.985304	1.89858e-05
MD15G1039500	Chr15	2778275	2778501	+	MdHB_1_peak_31386	Intergenic	-4763	MD15G1039500	178.5	73	2.44521	1.23344	0.985304	1.89858e-05
MD02G1244700	Chr02	29472892	29473001	-	MdHB_1_peak_3744	Intergenic	-3367	MD02G1244700	194.25	79.5	2.4434	1.23249	1.10566	1.01796e-05
MD02G1244700	Chr02	29469502	29469860	-	MdHB_1_peak_3743	promoter-TSS (mRNA:MD02G1244700)	-102	MD02G1244700	194.25	79.5	2.4434	1.23249	1.10566	1.01796e-05
MD07G1007300	Chr07	662486	662982	-	MdHB_1_peak_13081	Intergenic	-2470	MD07G1007300	238	97.5	2.44103	1.23132	1.39504	4.77631e-06
MD07G1007300	Chr07	661263	661372	-	MdHB_1_peak_13080	Intergenic	-1053	MD07G1007300	238	97.5	2.44103	1.23132	1.39504	4.77631e-06
MD07G1007300	Chr07	658489	658970	-	MdHB_1_peak_13078	TTS (mRNA:MD07G1007200)	1535	MD07G1007300	238	97.5	2.44103	1.23132	1.39504	4.77631e-06
MD07G1007300	Chr07	660428	660578	-	MdHB_1_peak_13079	promoter-TSS (mRNA:MD07G1007300)	-239	MD07G1007300	238	97.5	2.44103	1.23132	1.39504	4.77631e-06
MD17G1138200	Chr17	12420224	12420448	+	MdHB_1_peak_38559	promoter-TSS (mRNA:MD17G1138200)	-935	MD17G1138200	157.5	64.5	2.44186	1.23128	0.8085	2.94932e-05
MD14G1110800	Chr14	17606247	17606478	-	MdHB_1_peak_29724	Intergenic	11638	MD14G1110800	127	52	2.44231	1.23117	0.504374	7.5784e-05
MD08G1004500	Chr08	419675	420036	+	MdHB_1_peak_15991	TTS (mRNA:MD08G1004500)	2017	MD08G1004500	241.5	99	2.43939	1.23037	1.41612	4.2316e-06
MD08G1004500	Chr08	415683	415835	+	MdHB_1_peak_15989	Intergenic	-2079	MD08G1004500	241.5	99	2.43939	1.23037	1.41612	4.2316e-06
MD08G1004500	Chr08	416826	417410	+	MdHB_1_peak_15990	promoter-TSS (mRNA:MD08G1004500)	-720	MD08G1004500	241.5	99	2.43939	1.23037	1.41612	4.2316e-06
MD04G1028000	Chr04	3196002	3196188	+	MdHB_1_peak_7218	Intergenic	-1148	MD04G1028000	178	73	2.43836	1.2294	0.982508	1.89858e-05
MD04G1028000	Chr04	3196987	3197151	+	MdHB_1_peak_7219	promoter-TSS (mRNA:MD04G1028000)	-174	MD04G1028000	178	73	2.43836	1.2294	0.982508	1.89858e-05
MD08G1033000	Chr08	2345416	2345851	-	MdHB_1_peak_16318	exon (mRNA:MD08G1033100, exon 4 of 4)	-1885	MD08G1033000	281.67	115.58	2.43701	1.22911	1.63597	2.12298e-06
MD08G1033000	Chr08	2343205	2343710	-	MdHB_1_peak_16317	exon (mRNA:MD08G1033000, exon 1 of 4)	291	MD08G1033000	281.67	115.58	2.43701	1.22911	1.63597	2.12298e-06
MD04G1100400	Chr04	18581651	18581928	+	MdHB_1_peak_7805	Intergenic	-2043	MD04G1100400	134	55	2.43636	1.22776	0.58106	5.90773e-05
MD04G1100400	Chr04	18573912	18574169	+	MdHB_1_peak_7804	Intergenic	-9792	MD04G1100400	134	55	2.43636	1.22776	0.58106	5.90773e-05
MD03G1176000	Chr03	24094107	24094251	-	MdHB_1_peak_6001	Intergenic	-1194	MD03G1176000	142.5	58.5	2.4359	1.2276	0.667982	5.35433e-05
MD03G1176000	Chr03	24106615	24106724	-	MdHB_1_peak_6002	Intergenic	-13684	MD03G1176000	142.5	58.5	2.4359	1.2276	0.667982	5.35433e-05
MD03G1028600	Chr03	2338973	2339179	+	MdHB_1_peak_4711	intron (mRNA:MD03G1028500, intron 4 of 5)	-2702	MD03G1028600	149.75	61.5	2.43496	1.22713	0.738295	4.26556e-05
MD03G1028600	Chr03	2340550	2340659	+	MdHB_1_peak_4712	Intergenic	-1174	MD03G1028600	149.75	61.5	2.43496	1.22713	0.738295	4.26556e-05
MD03G1028600	Chr03	2341582	2341814	+	MdHB_1_peak_4713	promoter-TSS (mRNA:MD03G1028600)	-80	MD03G1028600	149.75	61.5	2.43496	1.22713	0.738295	4.26556e-05
MD03G1076600	Chr03	6255346	6255502	-	MdHB_1_peak_5086	promoter-TSS (mRNA:MD03G1076600)	-56	MD03G1076600	154.5	63.5	2.43307	1.22606	0.782799	3.50366e-05
MD03G1076600	Chr03	6253200	6253309	-	MdHB_1_peak_5084	TTS (mRNA:MD03G1076600)	2114	MD03G1076600	154.5	63.5	2.43307	1.22606	0.782799	3.50366e-05
MD03G1076600	Chr03	6254839	6255012	-	MdHB_1_peak_5085	exon (mRNA:MD03G1076600, exon 1 of 4)	443	MD03G1076600	154.5	63.5	2.43307	1.22606	0.782799	3.50366e-05
MD15G1223500	Chr15	18164227	18164354	-	MdHB_1_peak_32733	Intergenic	-1932	MD15G1223500	121.5	50	2.43	1.22381	0.444124	0.000113923
MD08G1017500	Chr08	1332530	1333233	+	MdHB_1_peak_16171	promoter-TSS (mRNA:MD08G1017500)	-456	MD08G1017500	269.5	111	2.42793	1.22369	1.57453	2.63079e-06
MD15G1107200	Chr15	7500427	7500819	+	MdHB_1_peak_32077	promoter-TSS (mRNA:MD15G1107200)	-178	MD15G1107200	215.5	88.75	2.42817	1.2236	1.2559	8.19404e-06
MD15G1107200	Chr15	7499823	7500088	+	MdHB_1_peak_32076	promoter-TSS (mRNA:MD15G1107200)	-846	MD15G1107200	215.5	88.75	2.42817	1.2236	1.2559	8.19404e-06
MD10G1132600	Chr10	21376167	21376276	+	MdHB_1_peak_21323	intron (mRNA:MD10G1132700, intron 3 of 4)	4724	MD10G1132600	170	70	2.42857	1.22354	0.918995	2.64947e-05
MD10G1132600	Chr10	21371328	21371581	+	MdHB_1_peak_21321	promoter-TSS (mRNA:MD10G1132600)	-43	MD10G1132600	170	70	2.42857	1.22354	0.918995	2.64947e-05
MD10G1132600	Chr10	21374397	21374520	+	MdHB_1_peak_21322	intron (mRNA:MD10G1132700, intron 3 of 4)	2961	MD10G1132600	170	70	2.42857	1.22354	0.918995	2.64947e-05
MD01G1165300	Chr01	26940518	26940776	-	MdHB_1_peak_2246	Intergenic	-4423	MD01G1165300	82.5	34	2.42647	1.22077	-0.097529	0.000713538
MD00G1038300	Chr00	6690482	6690609	+	MdHB_1_peak_303	promoter-TSS (mRNA:MD00G1038300)	-337	MD00G1038300	163	67.25	2.42379	1.22064	0.860242	3.23961e-05
MD00G1038300	Chr00	6684882	6685328	+	MdHB_1_peak_301	Intergenic	-5777	MD00G1038300	163	67.25	2.42379	1.22064	0.860242	3.23961e-05
MD00G1038300	Chr00	6688641	6688896	+	MdHB_1_peak_302	Intergenic	-2114	MD00G1038300	163	67.25	2.42379	1.22064	0.860242	3.23961e-05
MD10G1296800	Chr10	38445994	38446458	+	MdHB_1_peak_22737	promoter-TSS (mRNA:MD10G1296800)	-127	MD10G1296800	162.25	67	2.42164	1.21936	0.854085	2.84402e-05
MD12G1143900	Chr12	22295234	22295369	-	MdHB_1_peak_26123	exon (mRNA:MD12G1143900, exon 6 of 8)	1894	MD12G1143900	127.75	52.75	2.4218	1.21904	0.516214	8.74176e-05
MD12G1143900	Chr12	22297347	22297603	-	MdHB_1_peak_26124	promoter-TSS (mRNA:MD12G1143900)	-280	MD12G1143900	127.75	52.75	2.4218	1.21904	0.516214	8.74176e-05
MD08G1102100	Chr08	8562779	8562895	-	MdHB_1_peak_16944	Intergenic	-1165	MD08G1102100	138	57	2.42105	1.21874	0.625234	5.62145e-05
MD08G1102100	Chr08	8561549	8561854	-	MdHB_1_peak_16943	promoter-TSS (mRNA:MD08G1102100)	-29	MD08G1102100	138	57	2.42105	1.21874	0.625234	5.62145e-05
MD07G1109500	Chr07	12599248	12599380	+	MdHB_1_peak_13794	promoter-TSS (mRNA:MD07G1109500)	18	MD07G1109500	193.5	80	2.41875	1.21788	1.10446	1.50546e-05
MD07G1109500	Chr07	12593941	12594188	+	MdHB_1_peak_13791	intron (mRNA:MD07G1109400, intron 25 of 35)	-5232	MD07G1109500	193.5	80	2.41875	1.21788	1.10446	1.50546e-05
MD07G1109500	Chr07	12598358	12598522	+	MdHB_1_peak_13793	promoter-TSS (mRNA:MD07G1109500)	-856	MD07G1109500	193.5	80	2.41875	1.21788	1.10446	1.50546e-05
MD07G1109500	Chr07	12600848	12601007	+	MdHB_1_peak_13795	exon (mRNA:MD07G1109500, exon 2 of 7)	1631	MD07G1109500	193.5	80	2.41875	1.21788	1.10446	1.50546e-05
MD07G1109500	Chr07	12597615	12597795	+	MdHB_1_peak_13792	exon (mRNA:MD07G1109400, exon 36 of 36)	-1591	MD07G1109500	193.5	80	2.41875	1.21788	1.10446	1.50546e-05
MD09G1077300	Chr09	5443045	5443310	-	MdHB_1_peak_19078	promoter-TSS (mRNA:MD09G1077300)	12	MD09G1077300	263.5	109	2.41743	1.21743	1.54426	3.27983e-06
MD09G1077300	Chr09	5443909	5444656	-	MdHB_1_peak_19079	Intergenic	-1093	MD09G1077300	263.5	109	2.41743	1.21743	1.54426	3.27983e-06
MD08G1243900	Chr08	30917035	30917418	+	MdHB_1_peak_18180	promoter-TSS (mRNA:MD08G1243900)	-657	MD08G1243900	159	65.75	2.41825	1.21731	0.826023	3.36782e-05
MD08G1243900	Chr08	30917899	30918008	+	MdHB_1_peak_18181	promoter-TSS (mRNA:MD08G1243900)	70	MD08G1243900	159	65.75	2.41825	1.21731	0.826023	3.36782e-05
MD12G1233800	Chr12	30947532	30947643	+	MdHB_1_peak_26427	promoter-TSS (mRNA:MD12G1233700)	67	MD12G1233800	98	40.5	2.41975	1.21725	0.144059	0.000289049
MD08G1112900	Chr08	10017829	10018309	-	MdHB_1_peak_17055	Intergenic	-1504	MD08G1112900	192	79.5	2.41509	1.21569	1.09405	1.33286e-05
MD08G1112900	Chr08	10014703	10014818	-	MdHB_1_peak_17053	intron (mRNA:MD08G1112900, intron 4 of 18)	1805	MD08G1112900	192	79.5	2.41509	1.21569	1.09405	1.33286e-05
MD08G1112900	Chr08	10019220	10019537	-	MdHB_1_peak_17056	Intergenic	-2813	MD08G1112900	192	79.5	2.41509	1.21569	1.09405	1.33286e-05
MD08G1112900	Chr08	10023179	10023710	-	MdHB_1_peak_17058	TTS (mRNA:MD08G1113000)	-6879	MD08G1112900	192	79.5	2.41509	1.21569	1.09405	1.33286e-05
MD08G1112900	Chr08	10016754	10016863	-	MdHB_1_peak_17054	promoter-TSS (mRNA:MD08G1112900)	-243	MD08G1112900	192	79.5	2.41509	1.21569	1.09405	1.33286e-05
MD08G1112900	Chr08	10022001	10022112	-	MdHB_1_peak_17057	Intergenic	-5491	MD08G1112900	192	79.5	2.41509	1.21569	1.09405	1.33286e-05
MD15G1279600	Chr15	24868907	24869016	+	MdHB_1_peak_33060	Intergenic	-1467	MD15G1279600	157	65	2.41538	1.21558	0.808604	3.43476e-05
MD15G1279600	Chr15	24871023	24871205	+	MdHB_1_peak_33061	exon (mRNA:MD15G1279600, exon 2 of 3)	686	MD15G1279600	157	65	2.41538	1.21558	0.808604	3.43476e-05
MD11G1120000	Chr11	10924703	10924812	-	MdHB_1_peak_23501	Intergenic	-1656	MD11G1120000	125.5	52	2.41346	1.21404	0.492624	0.000106897
MD11G1120000	Chr11	10926760	10926908	-	MdHB_1_peak_23502	Intergenic	-3733	MD11G1120000	125.5	52	2.41346	1.21404	0.492624	0.000106897
MD03G1211900	Chr03	29085451	29085575	-	MdHB_1_peak_6283	Intergenic	3244	MD03G1211900	199	82.5	2.41212	1.21396	1.14545	1.28756e-05
MD03G1211900	Chr03	29088333	29088733	-	MdHB_1_peak_6284	promoter-TSS (mRNA:MD03G1212000)	224	MD03G1211900	199	82.5	2.41212	1.21396	1.14545	1.28756e-05
MD01G1070700	Chr01	17533728	17533995	+	MdHB_1_peak_2080	promoter-TSS (mRNA:MD01G1070700)	-470	MD01G1070700	1317.37	546.67	2.40981	1.21361	3.85419	3.26441e-08
MD01G1070700	Chr01	17534182	17534294	+	MdHB_1_peak_2081	promoter-TSS (mRNA:MD01G1070700)	-93	MD01G1070700	1317.37	546.67	2.40981	1.21361	3.85419	3.26441e-08
MD09G1248700	Chr09	31820588	31820892	+	MdHB_1_peak_20101	Intergenic	3834	MD09G1248700	164	68	2.41176	1.21349	0.871017	3.67985e-05
MD09G1248700	Chr09	31816758	31817075	+	MdHB_1_peak_20099	promoter-TSS (mRNA:MD09G1248700)	10	MD09G1248700	164	68	2.41176	1.21349	0.871017	3.67985e-05
MD09G1248700	Chr09	31820071	31820378	+	MdHB_1_peak_20100	Intergenic	3318	MD09G1248700	164	68	2.41176	1.21349	0.871017	3.67985e-05
MD09G1051000	Chr09	3375353	3375674	+	MdHB_1_peak_18800	exon (mRNA:MD09G1051000, exon 1 of 3)	544	MD09G1051000	218	90.5	2.40884	1.2121	1.27572	8.12852e-06
MD09G1051000	Chr09	3374934	3375143	+	MdHB_1_peak_18799	promoter-TSS (mRNA:MD09G1051000)	69	MD09G1051000	218	90.5	2.40884	1.2121	1.27572	8.12852e-06
MD08G1135100	Chr08	12840097	12840405	-	MdHB_1_peak_17240	promoter-TSS (mRNA:MD08G1135100)	-67	MD08G1135100	220.33	91.5	2.40798	1.2116	1.291	8.0638e-06
MD08G1135100	Chr08	12841618	12841823	-	MdHB_1_peak_17241	Intergenic	-1536	MD08G1135100	220.33	91.5	2.40798	1.2116	1.291	8.0638e-06
MD13G1161400	Chr13	12712672	12712884	+	MdHB_1_peak_27810	Intergenic	-1484	MD13G1161400	106.75	44.33	2.40808	1.21049	0.265982	0.000202439
MD13G1161400	Chr13	12709739	12709874	+	MdHB_1_peak_27809	Intergenic	-4456	MD13G1161400	106.75	44.33	2.40808	1.21049	0.265982	0.000202439
MD15G1188900	Chr15	14918958	14919268	+	MdHB_1_peak_32557	Intergenic	-1885	MD15G1188900	637.5	265.17	2.40412	1.21	2.8116	1.82955e-07
MD15G1188900	Chr15	14919964	14920142	+	MdHB_1_peak_32558	promoter-TSS (mRNA:MD15G1188900)	-945	MD15G1188900	637.5	265.17	2.40412	1.21	2.8116	1.82955e-07
MD11G1205900	Chr11	30043025	30043490	-	MdHB_1_peak_24129	Intergenic	-2058	MD11G1205900	168.33	70	2.40471	1.20931	0.909192	3.53442e-05
MD11G1205900	Chr11	30050206	30050444	-	MdHB_1_peak_24130	Intergenic	-9126	MD11G1205900	168.33	70	2.40471	1.20931	0.909192	3.53442e-05
MD01G1004700	Chr01	1483899	1484085	-	MdHB_1_peak_1727	promoter-TSS (mRNA:MD01G1004500)	206	MD01G1004700	3903.47	1625.25	2.40177	1.20891	5.42053	1.01895e-08
MD15G1160000	Chr15	11982389	11982554	+	MdHB_1_peak_32387	exon (mRNA:MD15G1160000, exon 3 of 3)	1423	MD15G1160000	205.5	85.5	2.40351	1.20884	1.19267	1.09472e-05
MD15G1160000	Chr15	11973808	11973921	+	MdHB_1_peak_32383	Intergenic	-7184	MD15G1160000	205.5	85.5	2.40351	1.20884	1.19267	1.09472e-05
MD15G1160000	Chr15	11978693	11978802	+	MdHB_1_peak_32384	Intergenic	-2301	MD15G1160000	205.5	85.5	2.40351	1.20884	1.19267	1.09472e-05
MD15G1160000	Chr15	11979309	11979522	+	MdHB_1_peak_32385	Intergenic	-1633	MD15G1160000	205.5	85.5	2.40351	1.20884	1.19267	1.09472e-05
MD15G1160000	Chr15	11981032	11981519	+	MdHB_1_peak_32386	exon (mRNA:MD15G1160000, exon 1 of 3)	227	MD15G1160000	205.5	85.5	2.40351	1.20884	1.19267	1.09472e-05
MD15G1113800	Chr15	8028012	8028349	-	MdHB_1_peak_32109	TTS (mRNA:MD15G1113900)	406	MD15G1113800	213.5	89	2.39888	1.20611	1.24781	1.05156e-05
MD15G1113800	Chr15	8029548	8029807	-	MdHB_1_peak_32110	intron (mRNA:MD15G1113900, intron 8 of 11)	-1091	MD15G1113800	213.5	89	2.39888	1.20611	1.24781	1.05156e-05
MD15G1113800	Chr15	8027693	8027853	-	MdHB_1_peak_32108	TTS (mRNA:MD15G1113900)	813	MD15G1113800	213.5	89	2.39888	1.20611	1.24781	1.05156e-05
MD02G1155400	Chr02	12879958	12880328	+	MdHB_1_peak_2828	promoter-TSS (mRNA:MD02G1155400)	-349	MD02G1155400	207.5	86.5	2.39884	1.20606	1.20727	1.08366e-05
MD02G1065400	Chr02	5300946	5301055	-	MdHB_1_peak_2464	Intergenic	4603	MD02G1065400	84	35	2.4	1.20505	-0.0678585	0.000674933
MD02G1065400	Chr02	5306346	5306493	-	MdHB_1_peak_2465	promoter-TSS (mRNA:MD02G1065400)	-816	MD02G1065400	84	35	2.4	1.20505	-0.0678585	0.000674933
MD16G1069500	Chr16	4903636	4904157	+	MdHB_1_peak_35146	promoter-TSS (mRNA:MD16G1069500)	-343	MD16G1069500	242	101	2.39604	1.20454	1.42673	5.9315e-06
MD16G1069500	Chr16	4904381	4904531	+	MdHB_1_peak_35147	exon (mRNA:MD16G1069500, exon 1 of 3)	217	MD16G1069500	242	101	2.39604	1.20454	1.42673	5.9315e-06
MD16G1069500	Chr16	4902746	4902960	+	MdHB_1_peak_35145	Intergenic	-1386	MD16G1069500	242	101	2.39604	1.20454	1.42673	5.9315e-06
MD16G1069500	Chr16	4906132	4906376	+	MdHB_1_peak_35148	TTS (mRNA:MD16G1069500)	2015	MD16G1069500	242	101	2.39604	1.20454	1.42673	5.9315e-06
MD15G1057200	Chr15	3837122	3837382	+	MdHB_1_peak_31617	TTS (mRNA:MD15G1057200)	3276	MD15G1057200	285	119	2.39496	1.20403	1.6602	3.53949e-06
MD15G1057200	Chr15	3833013	3834093	+	MdHB_1_peak_31615	promoter-TSS (mRNA:MD15G1057200)	-423	MD15G1057200	285	119	2.39496	1.20403	1.6602	3.53949e-06
MD15G1057200	Chr15	3835543	3835826	+	MdHB_1_peak_31616	intron (mRNA:MD15G1057200, intron 5 of 6)	1708	MD15G1057200	285	119	2.39496	1.20403	1.6602	3.53949e-06
MD10G1022200	Chr10	2807124	2807292	-	MdHB_1_peak_20564	promoter-TSS (mRNA:MD10G1022200)	-798	MD10G1022200	121	50.5	2.39604	1.20355	0.444252	0.000155905
MD10G1022200	Chr10	2797952	2798068	-	MdHB_1_peak_20563	Intergenic	8400	MD10G1022200	121	50.5	2.39604	1.20355	0.444252	0.000155905
MD15G1266500	Chr15	22904824	22905164	+	MdHB_1_peak_32968	promoter-TSS (mRNA:MD15G1266500)	-974	MD15G1266500	121.5	50.75	2.39409	1.20238	0.450404	0.000155905
MD17G1177700	Chr17	20306168	20306302	+	MdHB_1_peak_38948	intron (mRNA:MD17G1177700, intron 1 of 16)	959	MD17G1177700	1619	677.17	2.39083	1.20224	4.15445	3.12183e-08
MD12G1241100	Chr12	31302925	31303217	+	MdHB_1_peak_26457	Intergenic	-1075	MD12G1241100	125.5	52.5	2.39048	1.20027	0.496676	0.000145322
MD12G1120800	Chr12	19373408	19373556	-	MdHB_1_peak_25920	promoter-TSS (mRNA:MD12G1120800)	-912	MD12G1120800	177	74.08	2.38931	1.20012	0.983158	2.8442e-05
MD12G1120800	Chr12	19372720	19372963	-	MdHB_1_peak_25919	promoter-TSS (mRNA:MD12G1120800)	-271	MD12G1120800	177	74.08	2.38931	1.20012	0.983158	2.8442e-05
MD12G1120800	Chr12	19370405	19370642	-	MdHB_1_peak_25918	intron (mRNA:MD12G1120800, intron 6 of 13)	2047	MD12G1120800	177	74.08	2.38931	1.20012	0.983158	2.8442e-05
MD15G1096400	Chr15	6729568	6729824	-	MdHB_1_peak_32022	exon (mRNA:MD15G1096400, exon 9 of 10)	10543	MD15G1096400	144.5	60.5	2.38843	1.19929	0.696015	6.99016e-05
MD15G1096400	Chr15	6740279	6740625	-	MdHB_1_peak_32023	promoter-TSS (mRNA:MD15G1096400)	-213	MD15G1096400	144.5	60.5	2.38843	1.19929	0.696015	6.99016e-05
MD02G1294000	Chr02	34917282	34917605	+	MdHB_1_peak_4238	promoter-TSS (mRNA:MD02G1294000)	-42	MD02G1294000	237.07	99.33	2.38669	1.19888	1.39909	6.74383e-06
MD02G1294000	Chr02	34918259	34918713	+	MdHB_1_peak_4239	intron (mRNA:MD02G1294000, intron 2 of 2)	1001	MD02G1294000	237.07	99.33	2.38669	1.19888	1.39909	6.74383e-06
MD11G1285300	Chr11	40365166	40365411	-	MdHB_1_peak_24722	Intergenic	-5081	MD11G1285300	162.25	68	2.38603	1.19802	0.860394	3.75596e-05
MD11G1285300	Chr11	40360306	40360480	-	MdHB_1_peak_24721	promoter-TSS (mRNA:MD11G1285300)	-186	MD11G1285300	162.25	68	2.38603	1.19802	0.860394	3.75596e-05
MD06G1233600	Chr06	36467073	36467300	+	MdHB_1_peak_12966	promoter-TSS (mRNA:MD06G1233600)	-129	MD06G1233600	161	67.5	2.38519	1.1975	0.84959	4.35332e-05
MD06G1233600	Chr06	36471791	36472136	+	MdHB_1_peak_12969	Intergenic	4648	MD06G1233600	161	67.5	2.38519	1.1975	0.84959	4.35332e-05
MD06G1233600	Chr06	36469799	36470151	+	MdHB_1_peak_12968	TTS (mRNA:MD06G1233600)	2660	MD06G1233600	161	67.5	2.38519	1.1975	0.84959	4.35332e-05
MD06G1233600	Chr06	36468934	36469043	+	MdHB_1_peak_12967	TTS (mRNA:MD06G1233600)	1673	MD06G1233600	161	67.5	2.38519	1.1975	0.84959	4.35332e-05
MD04G1174400	Chr04	26586972	26587223	+	MdHB_1_peak_8139	Intergenic	-2688	MD04G1174400	143	60	2.38333	1.1962	0.682178	7.18026e-05
MD04G1174400	Chr04	26587903	26588222	+	MdHB_1_peak_8140	Intergenic	-1723	MD04G1174400	143	60	2.38333	1.1962	0.682178	7.18026e-05
MD04G1244500	Chr04	32061791	32061935	+	MdHB_1_peak_8455	Intergenic	-1313	MD04G1244500	145.25	61	2.38115	1.1949	0.704637	5.97475e-05
MD15G1057600	Chr15	3865190	3865572	-	MdHB_1_peak_31631	TTS (mRNA:MD15G1057700)	-1651	MD15G1057600	213	89.5	2.37989	1.19466	1.24789	1.19096e-05
MD15G1057600	Chr15	3863067	3863250	-	MdHB_1_peak_31628	intron (mRNA:MD15G1057600, intron 1 of 4)	572	MD15G1057600	213	89.5	2.37989	1.19466	1.24789	1.19096e-05
MD15G1057600	Chr15	3864447	3864625	-	MdHB_1_peak_31630	promoter-TSS (mRNA:MD15G1057600)	-806	MD15G1057600	213	89.5	2.37989	1.19466	1.24789	1.19096e-05
MD15G1057600	Chr15	3859140	3859270	-	MdHB_1_peak_31627	TTS (mRNA:MD15G1057600)	4525	MD15G1057600	213	89.5	2.37989	1.19466	1.24789	1.19096e-05
MD15G1057600	Chr15	3863433	3863542	-	MdHB_1_peak_31629	exon (mRNA:MD15G1057600, exon 1 of 5)	243	MD15G1057600	213	89.5	2.37989	1.19466	1.24789	1.19096e-05
MD15G1024900	Chr15	1470645	1470784	-	MdHB_1_peak_31182	exon (mRNA:MD15G1024900, exon 1 of 5)	438	MD15G1024900	183	77	2.37662	1.1925	1.03275	2.69701e-05
MD15G1024900	Chr15	1470991	1471255	-	MdHB_1_peak_31183	promoter-TSS (mRNA:MD15G1024900)	29	MD15G1024900	183	77	2.37662	1.1925	1.03275	2.69701e-05
MD15G1024900	Chr15	1472306	1472467	-	MdHB_1_peak_31184	Intergenic	-1234	MD15G1024900	183	77	2.37662	1.1925	1.03275	2.69701e-05
MD02G1301800	Chr02	35622702	35622908	+	MdHB_1_peak_4309	exon (mRNA:MD02G1301800, exon 3 of 6)	3290	MD02G1301800	107	45	2.37778	1.19228	0.274617	0.000281267
MD02G1301800	Chr02	35621112	35621288	+	MdHB_1_peak_4308	exon (mRNA:MD02G1301800, exon 1 of 6)	1685	MD02G1301800	107	45	2.37778	1.19228	0.274617	0.000281267
MD02G1301800	Chr02	35617347	35617456	+	MdHB_1_peak_4307	TTS (mRNA:MD02G1301700)	-2114	MD02G1301800	107	45	2.37778	1.19228	0.274617	0.000281267
MD10G1228700	Chr10	32550321	32550548	-	MdHB_1_peak_22163	Intergenic	-8727	MD10G1228700	197	83	2.37349	1.19069	1.13802	2.14049e-05
MD10G1228700	Chr10	32542731	32542909	-	MdHB_1_peak_22162	Intergenic	-1113	MD10G1228700	197	83	2.37349	1.19069	1.13802	2.14049e-05
MD10G1228700	Chr10	32541878	32542085	-	MdHB_1_peak_22161	promoter-TSS (mRNA:MD10G1228700)	-274	MD10G1228700	197	83	2.37349	1.19069	1.13802	2.14049e-05
MD06G1165500	Chr06	30554664	30554773	-	MdHB_1_peak_12365	intron (mRNA:MD06G1165500, intron 1 of 4)	849	MD06G1165500	146	61.5	2.37398	1.19057	0.713208	7.94906e-05
MD15G1289400	Chr15	26733490	26733792	-	MdHB_1_peak_33148	Intergenic	-1755	MD15G1289400	172	72.5	2.37241	1.18986	0.94556	3.3975e-05
MD10G1021700	Chr10	2698834	2698988	-	MdHB_1_peak_20557	promoter-TSS (ncRNA:MD10G1021800)	928	MD10G1021700	175.5	74	2.37162	1.18941	0.974276	3.75513e-05
MD05G1334200	Chr05	45737122	45737328	+	MdHB_1_peak_10867	promoter-TSS (mRNA:MD05G1334200)	53	MD05G1334200	146.33	61.75	2.36972	1.18798	0.717172	6.80721e-05
MD05G1334200	Chr05	45733925	45734241	+	MdHB_1_peak_10865	Intergenic	-3089	MD05G1334200	146.33	61.75	2.36972	1.18798	0.717172	6.80721e-05
MD05G1334200	Chr05	45735872	45736008	+	MdHB_1_peak_10866	Intergenic	-1232	MD05G1334200	146.33	61.75	2.36972	1.18798	0.717172	6.80721e-05
MD05G1334200	Chr05	45739900	45740123	+	MdHB_1_peak_10868	exon (mRNA:MD05G1334200, exon 4 of 4)	2839	MD05G1334200	146.33	61.75	2.36972	1.18798	0.717172	6.80721e-05
MD06G1080800	Chr06	19800455	19800569	+	MdHB_1_peak_11787	Intergenic	-53756	MD06G1080800	77	32.5	2.36923	1.18625	-0.183537	0.000990729
MD09G1288900	Chr09	37000566	37000678	+	MdHB_1_peak_20423	promoter-TSS (mRNA:MD09G1288900)	4	MD09G1288900	54.5	23	2.36957	1.1852	-0.660548	0.00472574
MD09G1288900	Chr09	36999995	37000313	+	MdHB_1_peak_20422	promoter-TSS (mRNA:MD09G1288900)	-464	MD09G1288900	54.5	23	2.36957	1.1852	-0.660548	0.00472574
MD00G1097100	Chr00	20374426	20374560	+	MdHB_1_peak_786	promoter-TSS (mRNA:MD00G1097100)	-745	MD00G1097100	113.5	48	2.36458	1.1844	0.35984	0.000207706
MD08G1001300	Chr08	137264	137462	+	MdHB_1_peak_15964	exon (mRNA:MD08G1001300, exon 2 of 5)	1130	MD08G1001300	189	80	2.3625	1.18395	1.08113	2.56138e-05
MD08G1001300	Chr08	136761	137016	+	MdHB_1_peak_15963	exon (mRNA:MD08G1001300, exon 2 of 5)	655	MD08G1001300	189	80	2.3625	1.18395	1.08113	2.56138e-05
MD08G1001300	Chr08	133930	134083	+	MdHB_1_peak_15961	Intergenic	-2227	MD08G1001300	189	80	2.3625	1.18395	1.08113	2.56138e-05
MD08G1001300	Chr08	136128	136583	+	MdHB_1_peak_15962	exon (mRNA:MD08G1001300, exon 1 of 5)	122	MD08G1001300	189	80	2.3625	1.18395	1.08113	2.56138e-05
MD08G1001300	Chr08	132666	132975	+	MdHB_1_peak_15960	Intergenic	-3413	MD08G1001300	189	80	2.3625	1.18395	1.08113	2.56138e-05
MD15G1208200	Chr15	16565943	16566111	+	MdHB_1_peak_32643	TTS (mRNA:MD15G1208100)	-1590	MD15G1208200	163	69	2.36232	1.18364	0.871218	5.56554e-05
MD15G1208200	Chr15	16575659	16575778	+	MdHB_1_peak_32644	Intergenic	8101	MD15G1208200	163	69	2.36232	1.18364	0.871218	5.56554e-05
MD07G1181300	Chr07	26160096	26160447	-	MdHB_1_peak_14473	intron (mRNA:MD07G1181300, intron 1 of 2)	296	MD07G1181300	61.47	25.99	2.36514	1.183	-0.494487	0.00366554
MD16G1014500	Chr16	1124210	1124325	+	MdHB_1_peak_34444	Intergenic	-1799	MD16G1014500	160.1	67.83	2.36031	1.1824	0.846154	5.04413e-05
MD16G1043100	Chr16	3038697	3038933	+	MdHB_1_peak_34801	promoter-TSS (mRNA:MD16G1043100)	-242	MD16G1043100	176.83	75	2.35773	1.18096	0.98752	3.67994e-05
MD15G1087500	Chr15	6084892	6085180	+	MdHB_1_peak_31979	Intergenic	-1908	MD15G1087500	108.5	46	2.3587	1.18072	0.297595	0.000269543
MD12G1128000	Chr12	20335124	20335362	-	MdHB_1_peak_25994	Intergenic	-1001	MD12G1128000	145	61.5	2.35772	1.18066	0.706444	9.27887e-05
MD12G1128000	Chr12	20334602	20334719	-	MdHB_1_peak_25993	promoter-TSS (mRNA:MD12G1128000)	-418	MD12G1128000	145	61.5	2.35772	1.18066	0.706444	9.27887e-05
MD12G1128000	Chr12	20330175	20330295	-	MdHB_1_peak_25992	Intergenic	4007	MD12G1128000	145	61.5	2.35772	1.18066	0.706444	9.27887e-05
MD07G1294900	Chr07	35565783	35566080	-	MdHB_1_peak_15733	Intergenic	-2851	MD07G1294900	259	110	2.35455	1.17943	1.53107	6.98137e-06
MD07G1294900	Chr07	35563402	35563575	-	MdHB_1_peak_15731	promoter-TSS (mRNA:MD07G1294900)	-408	MD07G1294900	259	110	2.35455	1.17943	1.53107	6.98137e-06
MD07G1294900	Chr07	35562761	35562876	-	MdHB_1_peak_15730	exon (mRNA:MD07G1294900, exon 2 of 9)	262	MD07G1294900	259	110	2.35455	1.17943	1.53107	6.98137e-06
MD07G1294900	Chr07	35564343	35564460	-	MdHB_1_peak_15732	Intergenic	-1321	MD07G1294900	259	110	2.35455	1.17943	1.53107	6.98137e-06
MD07G1294900	Chr07	35566497	35566692	-	MdHB_1_peak_15734	Intergenic	-3514	MD07G1294900	259	110	2.35455	1.17943	1.53107	6.98137e-06
MD13G1247300	Chr13	26068560	26068995	+	MdHB_1_peak_28408	Intergenic	4146	MD13G1247300	84.83	36	2.35639	1.17871	-0.0464298	0.000957442
MD10G1300900	Chr10	38817817	38817926	+	MdHB_1_peak_22785	promoter-TSS (mRNA:MD10G1300900)	-243	MD10G1300900	167	71	2.35211	1.17744	0.907444	5.30742e-05
MD10G1300900	Chr10	38819125	38819234	+	MdHB_1_peak_22787	exon (mRNA:MD10G1300900, exon 2 of 12)	1065	MD10G1300900	167	71	2.35211	1.17744	0.907444	5.30742e-05
MD10G1300900	Chr10	38818196	38818305	+	MdHB_1_peak_22786	exon (mRNA:MD10G1300900, exon 1 of 12)	136	MD10G1300900	167	71	2.35211	1.17744	0.907444	5.30742e-05
MD06G1130400	Chr06	27425341	27426177	-	MdHB_1_peak_12087	TTS (mRNA:MD06G1130400)	2385	MD06G1130400	289	123	2.34959	1.17648	1.68839	5.20238e-06
MD06G1130400	Chr06	27429511	27429951	-	MdHB_1_peak_12090	TTS (mRNA:MD06G1130500)	-1587	MD06G1130400	289	123	2.34959	1.17648	1.68839	5.20238e-06
MD06G1130400	Chr06	27426468	27426587	-	MdHB_1_peak_12088	exon (mRNA:MD06G1130400, exon 2 of 2)	1617	MD06G1130400	289	123	2.34959	1.17648	1.68839	5.20238e-06
MD06G1130400	Chr06	27428535	27428917	-	MdHB_1_peak_12089	promoter-TSS (mRNA:MD06G1130400)	-582	MD06G1130400	289	123	2.34959	1.17648	1.68839	5.20238e-06
MD09G1013200	Chr09	831924	832157	-	MdHB_1_peak_18418	Intergenic	-2476	MD09G1013200	176	75	2.34667	1.17418	0.982883	4.2218e-05
MD09G1013200	Chr09	826352	826560	-	MdHB_1_peak_18413	exon (mRNA:MD09G1013200, exon 3 of 3)	3108	MD09G1013200	176	75	2.34667	1.17418	0.982883	4.2218e-05
MD09G1013200	Chr09	826798	827055	-	MdHB_1_peak_18414	intron (mRNA:MD09G1013200, intron 2 of 2)	2638	MD09G1013200	176	75	2.34667	1.17418	0.982883	4.2218e-05
MD09G1013200	Chr09	829206	829315	-	MdHB_1_peak_18416	exon (mRNA:MD09G1013200, exon 1 of 3)	304	MD09G1013200	176	75	2.34667	1.17418	0.982883	4.2218e-05
MD09G1013200	Chr09	829494	829751	-	MdHB_1_peak_18417	promoter-TSS (mRNA:MD09G1013200)	-58	MD09G1013200	176	75	2.34667	1.17418	0.982883	4.2218e-05
MD09G1013200	Chr09	827847	828004	-	MdHB_1_peak_18415	intron (mRNA:MD09G1013200, intron 1 of 2)	1639	MD09G1013200	176	75	2.34667	1.17418	0.982883	4.2218e-05
MD05G1132200	Chr05	25811251	25811528	-	MdHB_1_peak_9682	promoter-TSS (mRNA:MD05G1132200)	-762	MD05G1132200	140.75	60	2.34583	1.17334	0.666579	9.84702e-05
MD05G1132200	Chr05	25812325	25812526	-	MdHB_1_peak_9683	Intergenic	-1798	MD05G1132200	140.75	60	2.34583	1.17334	0.666579	9.84702e-05
MD17G1034300	Chr17	2478112	2478240	+	MdHB_1_peak_37574	promoter-TSS (mRNA:MD17G1034300)	-44	MD17G1034300	122	52	2.34615	1.17328	0.464827	0.000178409
MD17G1034300	Chr17	2476700	2476851	+	MdHB_1_peak_37573	Intergenic	-1445	MD17G1034300	122	52	2.34615	1.17328	0.464827	0.000178409
MD15G1032300	Chr15	1999045	1999298	+	MdHB_1_peak_31272	exon (mRNA:MD15G1032300, exon 3 of 6)	2545	MD15G1032300	204	87	2.34483	1.17323	1.19292	2.28398e-05
MD15G1032300	Chr15	1998208	1998317	+	MdHB_1_peak_31271	intron (mRNA:MD15G1032300, intron 1 of 5)	1636	MD15G1032300	204	87	2.34483	1.17323	1.19292	2.28398e-05
MD15G1032300	Chr15	1996175	1996748	+	MdHB_1_peak_31270	promoter-TSS (mRNA:MD15G1032300)	-165	MD15G1032300	204	87	2.34483	1.17323	1.19292	2.28398e-05
MD10G1021800	Chr10	2701954	2702124	+	MdHB_1_peak_20559	Intergenic	2169	MD10G1021800	173.5	74	2.34459	1.17288	0.962972	4.95254e-05
MD10G1021800	Chr10	2709391	2709564	+	MdHB_1_peak_20561	exon (mRNA:MD10G1021900, exon 15 of 16)	9607	MD10G1021800	173.5	74	2.34459	1.17288	0.962972	4.95254e-05
MD10G1021800	Chr10	2699969	2700134	+	MdHB_1_peak_20558	promoter-TSS (mRNA:MD10G1021700)	181	MD10G1021800	173.5	74	2.34459	1.17288	0.962972	4.95254e-05
MD10G1021800	Chr10	2702366	2702637	+	MdHB_1_peak_20560	Intergenic	2631	MD10G1021800	173.5	74	2.34459	1.17288	0.962972	4.95254e-05
MD10G1212200	Chr10	31094474	31094660	+	MdHB_1_peak_22013	exon (mRNA:MD10G1212200, exon 2 of 3)	1234	MD10G1212200	150	64	2.34375	1.17216	0.756954	7.52333e-05
MD11G1003500	Chr11	282659	282885	+	MdHB_1_peak_22912	intron (mRNA:MD11G1003500, intron 1 of 30)	1060	MD11G1003500	150	64	2.34375	1.17216	0.756954	7.52333e-05
MD11G1003500	Chr11	281460	281573	+	MdHB_1_peak_22911	promoter-TSS (mRNA:MD11G1003500)	-196	MD11G1003500	150	64	2.34375	1.17216	0.756954	7.52333e-05
MD09G1066700	Chr09	4540213	4540326	-	MdHB_1_peak_18962	Intergenic	-1993	MD09G1066700	198.5	84.83	2.33997	1.17021	1.15497	2.67802e-05
MD09G1066700	Chr09	4538437	4538858	-	MdHB_1_peak_18961	promoter-TSS (mRNA:MD09G1066700)	-371	MD09G1066700	198.5	84.83	2.33997	1.17021	1.15497	2.67802e-05
MD09G1066700	Chr09	4537920	4538217	-	MdHB_1_peak_18960	exon (mRNA:MD09G1066700, exon 1 of 8)	208	MD09G1066700	198.5	84.83	2.33997	1.17021	1.15497	2.67802e-05
MD09G1066700	Chr09	4542468	4542717	-	MdHB_1_peak_18963	Intergenic	-4316	MD09G1066700	198.5	84.83	2.33997	1.17021	1.15497	2.67802e-05
MD15G1011700	Chr15	638488	638601	+	MdHB_1_peak_31041	exon (mRNA:MD15G1011700, exon 4 of 13)	939	MD15G1011700	235	100.5	2.33831	1.16936	1.39548	1.32052e-05
MD15G1011700	Chr15	637308	638053	+	MdHB_1_peak_31040	promoter-TSS (mRNA:MD15G1011700)	75	MD15G1011700	235	100.5	2.33831	1.16936	1.39548	1.32052e-05
MD03G1297400	Chr03	37318518	37318635	-	MdHB_1_peak_6946	promoter-TSS (mRNA:MD03G1297400)	-351	MD03G1297400	194	83	2.33735	1.16857	1.12287	2.77224e-05
MD03G1297400	Chr03	37323471	37323773	-	MdHB_1_peak_6947	Intergenic	-5397	MD03G1297400	194	83	2.33735	1.16857	1.12287	2.77224e-05
MD03G1297400	Chr03	37317971	37318133	-	MdHB_1_peak_6945	TTS (mRNA:MD03G1297300)	173	MD03G1297400	194	83	2.33735	1.16857	1.12287	2.77224e-05
MD09G1021400	Chr09	1300009	1300154	-	MdHB_1_peak_18501	Intergenic	-5685	MD09G1021400	279.6	119.66	2.33662	1.16848	1.64361	5.88479e-06
MD09G1021400	Chr09	1293064	1294433	-	MdHB_1_peak_18497	intron (mRNA:MD09G1021400, intron 1 of 11)	648	MD09G1021400	279.6	119.66	2.33662	1.16848	1.64361	5.88479e-06
MD09G1021400	Chr09	1291816	1292132	-	MdHB_1_peak_18496	intron (mRNA:MD09G1021400, intron 6 of 11)	2422	MD09G1021400	279.6	119.66	2.33662	1.16848	1.64361	5.88479e-06
MD09G1021400	Chr09	1295642	1295898	-	MdHB_1_peak_18498	Intergenic	-1374	MD09G1021400	279.6	119.66	2.33662	1.16848	1.64361	5.88479e-06
MD09G1021400	Chr09	1291237	1291452	-	MdHB_1_peak_18495	intron (mRNA:MD09G1021400, intron 9 of 11)	3052	MD09G1021400	279.6	119.66	2.33662	1.16848	1.64361	5.88479e-06
MD09G1021400	Chr09	1298359	1298471	-	MdHB_1_peak_18500	Intergenic	-4019	MD09G1021400	279.6	119.66	2.33662	1.16848	1.64361	5.88479e-06
MD09G1021400	Chr09	1296052	1296288	-	MdHB_1_peak_18499	Intergenic	-1774	MD09G1021400	279.6	119.66	2.33662	1.16848	1.64361	5.88479e-06
MD01G1237600	Chr01	32448082	32448371	+	MdHB_1_peak_2363	Intergenic	-1339	MD01G1237600	118	50.5	2.33663	1.16736	0.419639	0.000260791
MD07G1276000	Chr07	34168075	34168595	+	MdHB_1_peak_15481	promoter-TSS (mRNA:MD07G1276000)	-452	MD07G1276000	258	110.5	2.33484	1.16731	1.52923	9.55559e-06
MD03G1137000	Chr03	13824152	13824261	-	MdHB_1_peak_5653	Intergenic	-25560	MD03G1137000	165	70.72	2.33314	1.16577	0.89388	5.4342e-05
MD03G1137000	Chr03	13832670	13832924	-	MdHB_1_peak_5654	Intergenic	-34151	MD03G1137000	165	70.72	2.33314	1.16577	0.89388	5.4342e-05
MD03G1137000	Chr03	13809215	13809405	-	MdHB_1_peak_5650	Intergenic	-10664	MD03G1137000	165	70.72	2.33314	1.16577	0.89388	5.4342e-05
MD03G1137000	Chr03	13810903	13811064	-	MdHB_1_peak_5651	Intergenic	-12337	MD03G1137000	165	70.72	2.33314	1.16577	0.89388	5.4342e-05
MD03G1137000	Chr03	13798552	13798809	-	MdHB_1_peak_5649	promoter-TSS (mRNA:MD03G1137000)	-34	MD03G1137000	165	70.72	2.33314	1.16577	0.89388	5.4342e-05
MD03G1137000	Chr03	13821522	13821812	-	MdHB_1_peak_5652	Intergenic	-23021	MD03G1137000	165	70.72	2.33314	1.16577	0.89388	5.4342e-05
MD05G1288900	Chr05	42133767	42134383	-	MdHB_1_peak_10383	promoter-TSS (mRNA:MD05G1288900)	-274	MD05G1288900	127.75	54.75	2.33333	1.16548	0.532096	0.000160039
MD05G1288900	Chr05	42132931	42133113	-	MdHB_1_peak_10382	exon (mRNA:MD05G1288900, exon 1 of 3)	779	MD05G1288900	127.75	54.75	2.33333	1.16548	0.532096	0.000160039
MD05G1288900	Chr05	42146832	42147074	-	MdHB_1_peak_10384	Intergenic	-13152	MD05G1288900	127.75	54.75	2.33333	1.16548	0.532096	0.000160039
MD07G1092800	Chr07	9877775	9878203	+	MdHB_1_peak_13680	Intergenic	-2253	MD07G1092800	186.5	80	2.33125	1.16475	1.068	3.80686e-05
MD07G1092800	Chr07	9879886	9880344	+	MdHB_1_peak_13681	promoter-TSS (mRNA:MD07G1092800)	-127	MD07G1092800	186.5	80	2.33125	1.16475	1.068	3.80686e-05
MD15G1061900	Chr15	4149804	4150119	-	MdHB_1_peak_31684	TTS (mRNA:MD15G1061800)	540	MD15G1061900	79.33	34	2.33324	1.16433	-0.135604	0.00132842
MD06G1135200	Chr06	28024773	28025220	-	MdHB_1_peak_12148	promoter-TSS (mRNA:MD06G1135200)	43	MD06G1135200	121.63	52.17	2.33142	1.16421	0.463265	0.000178409
MD06G1135200	Chr06	28016697	28017214	-	MdHB_1_peak_12147	Intergenic	8084	MD06G1135200	121.63	52.17	2.33142	1.16421	0.463265	0.000178409
MD03G1200400	Chr03	27402997	27403275	+	MdHB_1_peak_6189	promoter-TSS (mRNA:MD03G1200400)	-347	MD03G1200400	132.08	56.67	2.33069	1.1639	0.579606	0.00014922
MD03G1200400	Chr03	27405087	27405243	+	MdHB_1_peak_6190	TTS (mRNA:MD03G1200500)	1682	MD03G1200400	132.08	56.67	2.33069	1.1639	0.579606	0.00014922
MD09G1190200	Chr09	16628635	16628744	-	MdHB_1_peak_19669	exon (mRNA:MD09G1190200, exon 2 of 11)	943	MD09G1190200	137.5	59	2.33051	1.16386	0.636414	0.000118972
MD13G1160800	Chr13	12622053	12622242	+	MdHB_1_peak_27807	Intergenic	-1905	MD13G1160800	105.68	45.36	2.32981	1.16293	0.265906	0.000337683
MD07G1271000	Chr07	33787032	33787632	-	MdHB_1_peak_15438	promoter-TSS (mRNA:MD07G1271000)	-581	MD07G1271000	228	98	2.32653	1.16206	1.35462	1.53586e-05
MD13G1052600	Chr13	3727092	3728101	+	MdHB_1_peak_27001	Intergenic	-1175	MD13G1052600	262.25	112.75	2.32594	1.16182	1.5542	8.44321e-06
MD13G1052600	Chr13	3731667	3732122	+	MdHB_1_peak_27004	TTS (mRNA:MD13G1052600)	3123	MD13G1052600	262.25	112.75	2.32594	1.16182	1.5542	8.44321e-06
MD13G1052600	Chr13	3728654	3728813	+	MdHB_1_peak_27002	promoter-TSS (mRNA:MD13G1052600)	-38	MD13G1052600	262.25	112.75	2.32594	1.16182	1.5542	8.44321e-06
MD13G1052600	Chr13	3725014	3725233	+	MdHB_1_peak_27000	Intergenic	-3648	MD13G1052600	262.25	112.75	2.32594	1.16182	1.5542	8.44321e-06
MD13G1052600	Chr13	3729849	3729958	+	MdHB_1_peak_27003	intron (mRNA:MD13G1052600, intron 2 of 2)	1132	MD13G1052600	262.25	112.75	2.32594	1.16182	1.5542	8.44321e-06
MD15G1160900	Chr15	12069924	12070139	-	MdHB_1_peak_32393	Intergenic	7243	MD15G1160900	130.25	56	2.32589	1.16091	0.560813	0.000154498
MD15G1160900	Chr15	12077228	12077405	-	MdHB_1_peak_32395	promoter-TSS (mRNA:MD15G1160900)	-42	MD15G1160900	130.25	56	2.32589	1.16091	0.560813	0.000154498
MD15G1160900	Chr15	12070740	12070942	-	MdHB_1_peak_32394	Intergenic	6433	MD15G1160900	130.25	56	2.32589	1.16091	0.560813	0.000154498
MD02G1312900	Chr02	36860463	36860661	+	MdHB_1_peak_4418	TTS (mRNA:MD02G1313000)	2350	MD02G1312900	226.5	97.5	2.32308	1.15991	1.34587	1.93662e-05
MD02G1312900	Chr02	36858128	36858362	+	MdHB_1_peak_4417	promoter-TSS (mRNA:MD02G1312900)	33	MD02G1312900	226.5	97.5	2.32308	1.15991	1.34587	1.93662e-05
MD08G1086600	Chr08	7201554	7201909	-	MdHB_1_peak_16811	Intergenic	2011	MD08G1086600	73.25	31.5	2.3254	1.15925	-0.244963	0.00162118
MD13G1180700	Chr13	15048013	15048262	+	MdHB_1_peak_27939	intron (mRNA:MD13G1180700, intron 3 of 14)	1155	MD13G1180700	311	134	2.3209	1.15883	1.79859	5.39132e-06
MD13G1180700	Chr13	15046832	15047232	+	MdHB_1_peak_27938	promoter-TSS (mRNA:MD13G1180700)	50	MD13G1180700	311	134	2.3209	1.15883	1.79859	5.39132e-06
MD17G1217100	Chr17	26405223	26405540	-	MdHB_1_peak_39305	promoter-TSS (mRNA:MD17G1217100)	-637	MD17G1217100	211	91	2.31868	1.15711	1.2458	2.42414e-05
MD17G1217100	Chr17	26403255	26403368	-	MdHB_1_peak_39303	exon (mRNA:MD17G1217100, exon 5 of 28)	1433	MD17G1217100	211	91	2.31868	1.15711	1.2458	2.42414e-05
MD17G1217100	Chr17	26393827	26393963	-	MdHB_1_peak_39301	TTS (mRNA:MD17G1217100)	10849	MD17G1217100	211	91	2.31868	1.15711	1.2458	2.42414e-05
MD17G1217100	Chr17	26404714	26404991	-	MdHB_1_peak_39304	promoter-TSS (mRNA:MD17G1217100)	-108	MD17G1217100	211	91	2.31868	1.15711	1.2458	2.42414e-05
MD17G1217100	Chr17	26400071	26400367	-	MdHB_1_peak_39302	exon (mRNA:MD17G1217100, exon 16 of 28)	4525	MD17G1217100	211	91	2.31868	1.15711	1.2458	2.42414e-05
MD04G1130300	Chr04	21678531	21678733	+	MdHB_1_peak_7930	TTS (mRNA:MD04G1130200)	-2781	MD04G1130300	116	50	2.32	1.15705	0.398669	0.000271837
MD11G1046500	Chr11	4042783	4042896	-	MdHB_1_peak_23134	Intergenic	-1323	MD11G1046500	161.5	69.75	2.31541	1.15475	0.866826	6.42787e-05
MD11G1046500	Chr11	4036442	4036592	-	MdHB_1_peak_23133	exon (mRNA:MD11G1046500, exon 4 of 4)	4999	MD11G1046500	161.5	69.75	2.31541	1.15475	0.866826	6.42787e-05
MD06G1209100	Chr06	34262715	34263413	-	MdHB_1_peak_12746	promoter-TSS (mRNA:MD06G1209100)	-806	MD06G1209100	218	94.25	2.313	1.15361	1.29333	2.05218e-05
MD06G1209100	Chr06	34264193	34264480	-	MdHB_1_peak_12747	TTS (mRNA:MD06G1209200)	-2078	MD06G1209100	218	94.25	2.313	1.15361	1.29333	2.05218e-05
MD06G1209100	Chr06	34260430	34260655	-	MdHB_1_peak_12745	exon (mRNA:MD06G1209100, exon 2 of 11)	1716	MD06G1209100	218	94.25	2.313	1.15361	1.29333	2.05218e-05
MD09G1173200	Chr09	14669494	14669635	+	MdHB_1_peak_19581	Intergenic	-6063	MD09G1173200	148	64	2.3125	1.15281	0.743801	0.000101878
MD14G1014200	Chr14	1253576	1253685	+	MdHB_1_peak_28803	TTS (mRNA:MD14G1014200)	406	MD14G1014200	196.83	85.17	2.31103	1.15227	1.1484	3.45171e-05
MD14G1014200	Chr14	1254815	1254924	+	MdHB_1_peak_28804	Intergenic	1645	MD14G1014200	196.83	85.17	2.31103	1.15227	1.1484	3.45171e-05
MD15G1084000	Chr15	5809539	5809741	-	MdHB_1_peak_31955	exon (mRNA:MD15G1084000, exon 2 of 11)	2557	MD15G1084000	134	58	2.31034	1.15131	0.603785	0.000144189
MD15G1084000	Chr15	5804050	5804219	-	MdHB_1_peak_31954	Intergenic	8063	MD15G1084000	134	58	2.31034	1.15131	0.603785	0.000144189
MD15G1012600	Chr15	701150	701567	+	MdHB_1_peak_31047	promoter-TSS (mRNA:MD15G1012600)	-1	MD15G1012600	136.87	59.25	2.31004	1.15115	0.633764	0.000184252
MD00G1219900	Chr00	51858215	51858346	-	MdHB_1_peak_1685	exon (mRNA:MD00G1219900, exon 2 of 10)	248	MD00G1219900	29.75	12.83	2.31878	1.15069	-1.46595	0.0335099
MD02G1143000	Chr02	11887228	11887514	-	MdHB_1_peak_2689	promoter-TSS (mRNA:MD02G1143000)	-978	MD02G1143000	137.67	59.62	2.30912	1.15059	0.642169	0.000157644
MD08G1247300	Chr08	31092893	31093004	-	MdHB_1_peak_18202	exon (mRNA:MD08G1247300, exon 1 of 5)	158	MD08G1247300	138.5	60	2.30833	1.15011	0.650809	0.000134817
MD08G1247300	Chr08	31093391	31093500	-	MdHB_1_peak_18203	promoter-TSS (mRNA:MD08G1247300)	-339	MD08G1247300	138.5	60	2.30833	1.15011	0.650809	0.000134817
MD00G1111800	Chr00	23572570	23572679	+	MdHB_1_peak_907	TTS (mRNA:MD00G1111700)	-5168	MD00G1111800	120	52	2.30769	1.14946	0.448698	0.000250346
MD00G1111800	Chr00	23577745	23578012	+	MdHB_1_peak_908	promoter-TSS (mRNA:MD00G1111800)	86	MD00G1111800	120	52	2.30769	1.14946	0.448698	0.000250346
MD15G1264900	Chr15	22697836	22698307	-	MdHB_1_peak_32953	promoter-TSS (mRNA:MD15G1264900)	-367	MD15G1264900	173	75	2.30667	1.14939	0.965996	6.36438e-05
MD13G1016900	Chr13	1080155	1080264	-	MdHB_1_peak_26594	exon (mRNA:MD13G1016900, exon 3 of 3)	2430	MD13G1016900	124.58	54	2.30704	1.14912	0.501591	0.000231103
MD13G1016900	Chr13	1082283	1082494	-	MdHB_1_peak_26595	exon (mRNA:MD13G1016900, exon 1 of 3)	251	MD13G1016900	124.58	54	2.30704	1.14912	0.501591	0.000231103
MD13G1016900	Chr13	1079057	1079166	-	MdHB_1_peak_26593	TTS (mRNA:MD13G1016900)	3528	MD13G1016900	124.58	54	2.30704	1.14912	0.501591	0.000231103
MD07G1156200	Chr07	22695163	22695320	-	MdHB_1_peak_14207	Intergenic	-2602	MD07G1156200	159	69	2.30435	1.14783	0.846823	9.88308e-05
MD17G1287500	Chr17	34680141	34680250	+	MdHB_1_peak_39845	TTS (mRNA:MD17G1287500)	6360	MD17G1287500	175.83	76.33	2.30355	1.14746	0.989609	5.42361e-05
MD17G1287500	Chr17	34673825	34673938	+	MdHB_1_peak_39844	promoter-TSS (mRNA:MD17G1287500)	46	MD17G1287500	175.83	76.33	2.30355	1.14746	0.989609	5.42361e-05
MD17G1287500	Chr17	34684398	34684677	+	MdHB_1_peak_39846	Intergenic	10702	MD17G1287500	175.83	76.33	2.30355	1.14746	0.989609	5.42361e-05
MD15G1435800	Chr15	53610858	53610967	+	MdHB_1_peak_34175	Intergenic	4061	MD15G1435800	116.33	50.5	2.30356	1.14682	0.405753	0.000366398
MD16G1036300	Chr16	2611796	2612352	-	MdHB_1_peak_34704	promoter-TSS (mRNA:MD16G1036300)	-468	MD16G1036300	290	126	2.30159	1.14673	1.70241	8.32361e-06
MD16G1036300	Chr16	2609993	2610518	-	MdHB_1_peak_34702	intron (mRNA:MD16G1036300, intron 1 of 1)	1351	MD16G1036300	290	126	2.30159	1.14673	1.70241	8.32361e-06
MD16G1036300	Chr16	2611323	2611491	-	MdHB_1_peak_34703	exon (mRNA:MD16G1036300, exon 1 of 2)	199	MD16G1036300	290	126	2.30159	1.14673	1.70241	8.32361e-06
MD06G1170000	Chr06	31062480	31062589	+	MdHB_1_peak_12409	Intergenic	-3426	MD06G1170000	156.5	68	2.30147	1.14601	0.824926	7.83144e-05
MD06G1170000	Chr06	31064593	31064723	+	MdHB_1_peak_12410	Intergenic	-1302	MD06G1170000	156.5	68	2.30147	1.14601	0.824926	7.83144e-05
MD06G1091100	Chr06	21989780	21990344	+	MdHB_1_peak_11818	exon (mRNA:MD06G1091100, exon 2 of 2)	475	MD06G1091100	313.7	136.5	2.29817	1.14465	1.81529	5.84569e-06
MD06G1210500	Chr06	34333532	34333833	-	MdHB_1_peak_12761	Intergenic	-1398	MD06G1210500	188.5	82	2.29878	1.14456	1.0893	4.73903e-05
MD06G1210500	Chr06	34332409	34332531	-	MdHB_1_peak_12760	promoter-TSS (mRNA:MD06G1210500)	-186	MD06G1210500	188.5	82	2.29878	1.14456	1.0893	4.73903e-05
MD11G1263200	Chr11	37820196	37820474	+	MdHB_1_peak_24573	Intergenic	-5638	MD11G1263200	146	63.5	2.29921	1.14449	0.727079	0.000137743
MD00G1006500	Chr00	889868	890059	-	MdHB_1_peak_62	Intergenic	49303	MD00G1006500	51.83	22.5	2.30356	1.14444	-0.717473	0.00657299
MD00G1006500	Chr00	918859	919013	-	MdHB_1_peak_63	Intergenic	20330	MD00G1006500	51.83	22.5	2.30356	1.14444	-0.717473	0.00657299
MD16G1040100	Chr16	2845220	2845960	+	MdHB_1_peak_34749	Intergenic	-2693	MD16G1040100	216	94	2.29787	1.14414	1.2831	2.6031e-05
MD16G1040100	Chr16	2850015	2850190	+	MdHB_1_peak_34752	Intergenic	1819	MD16G1040100	216	94	2.29787	1.14414	1.2831	2.6031e-05
MD16G1040100	Chr16	2842393	2842566	+	MdHB_1_peak_34747	Intergenic	-5804	MD16G1040100	216	94	2.29787	1.14414	1.2831	2.6031e-05
MD16G1040100	Chr16	2847553	2847662	+	MdHB_1_peak_34751	promoter-TSS (mRNA:MD16G1040100)	-676	MD16G1040100	216	94	2.29787	1.14414	1.2831	2.6031e-05
MD16G1040100	Chr16	2846884	2847286	+	MdHB_1_peak_34750	Intergenic	-1198	MD16G1040100	216	94	2.29787	1.14414	1.2831	2.6031e-05
MD16G1040100	Chr16	2844051	2844204	+	MdHB_1_peak_34748	Intergenic	-4156	MD16G1040100	216	94	2.29787	1.14414	1.2831	2.6031e-05
MD15G1080000	Chr15	5447417	5447577	+	MdHB_1_peak_31923	exon (mRNA:MD15G1080000, exon 7 of 7)	3135	MD15G1080000	131	57	2.29825	1.14371	0.574121	0.000175306
MD15G1266100	Chr15	22850037	22850211	+	MdHB_1_peak_32963	promoter-TSS (ncRNA:MD15G1266100)	-125	MD15G1266100	142.87	62.2	2.29695	1.14304	0.696871	0.000165676
MD13G1035700	Chr13	2498305	2498533	-	MdHB_1_peak_26669	promoter-TSS (mRNA:MD13G1035700)	-319	MD13G1035700	116	50.5	2.29703	1.14273	0.402993	0.000366398
MD15G1233400	Chr15	19097779	19098103	-	MdHB_1_peak_32794	Intergenic	-2105	MD15G1233400	140	61	2.29508	1.14184	0.668547	0.000130449
MD00G1130600	Chr00	28192920	28193075	+	MdHB_1_peak_1066	Intergenic	-3666	MD00G1130600	105.5	46	2.29348	1.14031	0.270316	0.000462519
MD00G1001400	Chr00	293960	294118	-	MdHB_1_peak_11	promoter-TSS (mRNA:MD00G1001400)	-794	MD00G1001400	146.7	64	2.29219	1.14009	0.735186	0.000118485
MD03G1286300	Chr03	36573922	36574239	+	MdHB_1_peak_6859	Intergenic	-10529	MD03G1286300	152	66.33	2.29157	1.13976	0.785517	0.000125069
MD03G1286300	Chr03	36574425	36574659	+	MdHB_1_peak_6860	Intergenic	-10067	MD03G1286300	152	66.33	2.29157	1.13976	0.785517	0.000125069
MD02G1159200	Chr02	13354159	13354634	+	MdHB_1_peak_2877	Intergenic	-1456	MD02G1159200	175.25	76.5	2.29085	1.1395	0.987355	6.21008e-05
MD15G1184000	Chr15	14531001	14531182	-	MdHB_1_peak_32520	exon (mRNA:MD15G1184000, exon 7 of 8)	3634	MD15G1184000	102	44.5	2.29213	1.1394	0.223232	0.000696347
MD15G1184000	Chr15	14534717	14534908	-	MdHB_1_peak_32521	promoter-TSS (mRNA:MD15G1184000)	-87	MD15G1184000	102	44.5	2.29213	1.1394	0.223232	0.000696347
MD05G1178800	Chr05	30605085	30605228	+	MdHB_1_peak_9824	Intergenic	5957	MD05G1178800	97	42.33	2.29152	1.1389	0.152905	0.000681198
MD03G1076300	Chr03	6205071	6205222	+	MdHB_1_peak_5080	Intergenic	-2031	MD03G1076300	138.5	60.5	2.28926	1.13816	0.654442	0.000177751
MD05G1289200	Chr05	42171217	42171427	-	MdHB_1_peak_10385	TTS (mRNA:MD05G1289200)	851	MD05G1289200	194.5	85	2.28824	1.13798	1.13585	4.44498e-05
MD05G1289200	Chr05	42171841	42172042	-	MdHB_1_peak_10386	exon (mRNA:MD05G1289200, exon 1 of 1)	232	MD05G1289200	194.5	85	2.28824	1.13798	1.13585	4.44498e-05
MD07G1220400	Chr07	29776084	29776218	-	MdHB_1_peak_14886	exon (mRNA:MD07G1220400, exon 6 of 6)	2812	MD07G1220400	192	84	2.28571	1.13637	1.11795	4.53981e-05
MD07G1220400	Chr07	29775544	29775659	-	MdHB_1_peak_14885	TTS (mRNA:MD07G1220300)	3362	MD07G1220400	192	84	2.28571	1.13637	1.11795	4.53981e-05
MD07G1220400	Chr07	29778019	29778213	-	MdHB_1_peak_14887	intron (mRNA:MD07G1220400, intron 2 of 5)	847	MD07G1220400	192	84	2.28571	1.13637	1.11795	4.53981e-05
MD04G1194500	Chr04	28376193	28376332	-	MdHB_1_peak_8238	TTS (mRNA:MD04G1194600)	-2134	MD04G1194500	120	52.5	2.28571	1.13569	0.452875	0.000335453
MD00G1009200	Chr00	1153820	1154165	-	MdHB_1_peak_100	promoter-TSS (mRNA:MD00G1009200)	-383	MD00G1009200	112	49	2.28571	1.13555	0.355791	0.000401306
MD00G1009200	Chr00	1156109	1156354	-	MdHB_1_peak_102	Intergenic	-2622	MD00G1009200	112	49	2.28571	1.13555	0.355791	0.000401306
MD00G1009200	Chr00	1155394	1155737	-	MdHB_1_peak_101	Intergenic	-1956	MD00G1009200	112	49	2.28571	1.13555	0.355791	0.000401306
MD17G1029300	Chr17	2117189	2117384	+	MdHB_1_peak_37568	Intergenic	-1901	MD17G1029300	88.33	38.67	2.2842	1.13408	0.0233383	0.00118179
MD15G1207800	Chr15	16523624	16523899	+	MdHB_1_peak_32642	Intergenic	-2970	MD15G1207800	121	53	2.28302	1.134	0.465081	0.000284097
MD15G1169200	Chr15	13040196	13040356	+	MdHB_1_peak_32432	promoter-TSS (mRNA:MD15G1169200)	-25	MD15G1169200	178	78	2.28205	1.13397	1.01115	6.75924e-05
MD09G1137000	Chr09	10623482	10623841	-	MdHB_1_peak_19405	Intergenic	-1201	MD09G1137000	125.5	55	2.28182	1.13331	0.516769	0.000261672
MD05G1178700	Chr05	30538255	30538520	+	MdHB_1_peak_9823	Intergenic	13299	MD05G1178700	2434.83	1068.67	2.27837	1.13279	4.76364	1.03684e-07
MD05G1178700	Chr05	30525635	30526350	+	MdHB_1_peak_9822	intron (mRNA:MD05G1178700, intron 2 of 3)	904	MD05G1178700	2434.83	1068.67	2.27837	1.13279	4.76364	1.03684e-07
MD10G1138000	Chr10	22260953	22261455	-	MdHB_1_peak_21364	promoter-TSS (mRNA:MD10G1138000)	-410	MD10G1138000	171	75	2.28	1.13263	0.954627	8.35544e-05
MD10G1138000	Chr10	22259549	22259658	-	MdHB_1_peak_21363	exon (mRNA:MD10G1138000, exon 2 of 12)	1191	MD10G1138000	171	75	2.28	1.13263	0.954627	8.35544e-05
MD14G1115700	Chr14	18818248	18818477	-	MdHB_1_peak_29778	TTS (mRNA:MD14G1115800)	261	MD14G1115700	76.83	33.67	2.28185	1.13223	-0.170589	0.0014179
MD02G1258700	Chr02	31195083	31195309	+	MdHB_1_peak_3910	exon (mRNA:MD02G1258700, exon 1 of 3)	123	MD02G1258700	234.7	103	2.27864	1.13212	1.40506	2.25923e-05
MD02G1258700	Chr02	31194244	31194514	+	MdHB_1_peak_3909	promoter-TSS (mRNA:MD02G1258700)	-694	MD02G1258700	234.7	103	2.27864	1.13212	1.40506	2.25923e-05
MD02G1258700	Chr02	31193037	31193146	+	MdHB_1_peak_3908	TTS (mRNA:MD02G1258600)	-1982	MD02G1258700	234.7	103	2.27864	1.13212	1.40506	2.25923e-05
MD02G1258700	Chr02	31197461	31197658	+	MdHB_1_peak_3912	TTS (mRNA:MD02G1258700)	2486	MD02G1258700	234.7	103	2.27864	1.13212	1.40506	2.25923e-05
MD02G1258700	Chr02	31196553	31196813	+	MdHB_1_peak_3911	exon (mRNA:MD02G1258700, exon 3 of 3)	1610	MD02G1258700	234.7	103	2.27864	1.13212	1.40506	2.25923e-05
MD15G1107400	Chr15	7507571	7507875	-	MdHB_1_peak_32080	Intergenic	-2586	MD15G1107400	180	79	2.27848	1.13173	1.0277	6.59405e-05
MD15G1107400	Chr15	7504004	7504544	-	MdHB_1_peak_32079	exon (mRNA:MD15G1107400, exon 1 of 1)	863	MD15G1107400	180	79	2.27848	1.13173	1.0277	6.59405e-05
MD14G1180000	Chr14	27265565	27265718	-	MdHB_1_peak_30356	TTS (mRNA:MD14G1180100)	-1308	MD14G1180000	246	108	2.27778	1.13161	1.47224	1.69114e-05
MD14G1180000	Chr14	27264252	27264907	-	MdHB_1_peak_30354	promoter-TSS (mRNA:MD14G1180000)	-246	MD14G1180000	246	108	2.27778	1.13161	1.47224	1.69114e-05
MD14G1180000	Chr14	27265118	27265275	-	MdHB_1_peak_30355	promoter-TSS (mRNA:MD14G1180000)	-863	MD14G1180000	246	108	2.27778	1.13161	1.47224	1.69114e-05
MD12G1234600	Chr12	30967533	30967645	+	MdHB_1_peak_26430	TTS (ncRNA:MD12G1234700)	585	MD12G1234600	144.42	63.42	2.2772	1.13062	0.715923	0.000160065
MD03G1081100	Chr03	6538367	6538476	-	MdHB_1_peak_5119	TTS (mRNA:MD03G1081100)	4144	MD03G1081100	157	69	2.27536	1.12958	0.834469	0.000131428
MD03G1081100	Chr03	6538772	6539189	-	MdHB_1_peak_5120	TTS (mRNA:MD03G1081100)	3585	MD03G1081100	157	69	2.27536	1.12958	0.834469	0.000131428
MD03G1081100	Chr03	6543750	6543967	-	MdHB_1_peak_5121	TTS (mRNA:MD03G1081200)	-1293	MD03G1081100	157	69	2.27536	1.12958	0.834469	0.000131428
MD04G1218500	Chr04	30089949	30090117	-	MdHB_1_peak_8337	intron (mRNA:MD04G1218500, intron 1 of 10)	215	MD04G1218500	179.67	79	2.2743	1.12909	1.02591	7.5216e-05
MD10G1135300	Chr10	21808327	21808446	+	MdHB_1_peak_21346	intron (mRNA:MD10G1135300, intron 1 of 9)	906	MD10G1135300	128.5	56.5	2.27434	1.12862	0.551526	0.000283396
MD10G1135300	Chr10	21808783	21808910	+	MdHB_1_peak_21347	intron (mRNA:MD10G1135300, intron 1 of 9)	1366	MD10G1135300	128.5	56.5	2.27434	1.12862	0.551526	0.000283396
MD10G1135300	Chr10	21813732	21813906	+	MdHB_1_peak_21349	exon (mRNA:MD10G1135300, exon 6 of 10)	6339	MD10G1135300	128.5	56.5	2.27434	1.12862	0.551526	0.000283396
MD10G1135300	Chr10	21810696	21810827	+	MdHB_1_peak_21348	intron (mRNA:MD10G1135300, intron 3 of 9)	3281	MD10G1135300	128.5	56.5	2.27434	1.12862	0.551526	0.000283396
MD01G1226600	Chr01	31681513	31681688	-	MdHB_1_peak_2340	promoter-TSS (mRNA:MD01G1226600)	-468	MD01G1226600	125	55	2.27273	1.12756	0.512896	0.000261672
MD08G1118000	Chr08	10792177	10792286	-	MdHB_1_peak_17105	Intergenic	-1266	MD08G1118000	210	92.5	2.27027	1.1267	1.24837	3.4229e-05
MD08G1118000	Chr08	10791671	10791927	-	MdHB_1_peak_17104	promoter-TSS (mRNA:MD08G1118000)	-834	MD08G1118000	210	92.5	2.27027	1.1267	1.24837	3.4229e-05
MD09G1205900	Chr09	19663160	19663303	+	MdHB_1_peak_19772	promoter-TSS (mRNA:MD09G1205900)	-982	MD09G1205900	134	59	2.27119	1.1267	0.611281	0.000191087
MD14G1014100	Chr14	1252600	1252709	-	MdHB_1_peak_28802	promoter-TSS (mRNA:MD14G1014200)	-564	MD14G1014100	188.83	83.17	2.27041	1.12668	1.09728	5.99008e-05
MD17G1230800	Chr17	27909452	27909705	+	MdHB_1_peak_39422	Intergenic	-15735	MD17G1230800	160.08	70.5	2.27064	1.12661	0.862907	0.000110609
MD17G1230800	Chr17	27920408	27920524	+	MdHB_1_peak_39423	Intergenic	-4847	MD17G1230800	160.08	70.5	2.27064	1.12661	0.862907	0.000110609
MD17G1230800	Chr17	27925216	27925401	+	MdHB_1_peak_39426	promoter-TSS (mRNA:MD17G1230800)	-5	MD17G1230800	160.08	70.5	2.27064	1.12661	0.862907	0.000110609
MD17G1230800	Chr17	27923301	27923418	+	MdHB_1_peak_39424	Intergenic	-1954	MD17G1230800	160.08	70.5	2.27064	1.12661	0.862907	0.000110609
MD17G1230800	Chr17	27925870	27926024	+	MdHB_1_peak_39427	exon (mRNA:MD17G1230800, exon 1 of 10)	634	MD17G1230800	160.08	70.5	2.27064	1.12661	0.862907	0.000110609
MD17G1230800	Chr17	27924162	27924271	+	MdHB_1_peak_39425	Intergenic	-1097	MD17G1230800	160.08	70.5	2.27064	1.12661	0.862907	0.000110609
MD17G1230800	Chr17	27900188	27900490	+	MdHB_1_peak_39421	Intergenic	-24974	MD17G1230800	160.08	70.5	2.27064	1.12661	0.862907	0.000110609
MD05G1188800	Chr05	31657236	31657455	-	MdHB_1_peak_9868	promoter-TSS (mRNA:MD05G1188800)	-705	MD05G1188800	185	81.5	2.26994	1.12635	1.06827	5.51653e-05
MD05G1188800	Chr05	31656667	31656831	-	MdHB_1_peak_9867	promoter-TSS (mRNA:MD05G1188800)	-109	MD05G1188800	185	81.5	2.26994	1.12635	1.06827	5.51653e-05
MD05G1188800	Chr05	31658261	31658401	-	MdHB_1_peak_9869	Intergenic	-1691	MD05G1188800	185	81.5	2.26994	1.12635	1.06827	5.51653e-05
MD05G1302200	Chr05	43472535	43472745	-	MdHB_1_peak_10508	Intergenic	-1780	MD05G1302200	202	89	2.26966	1.12628	1.19325	4.62769e-05
MD05G1302200	Chr05	43469488	43469751	-	MdHB_1_peak_10505	intron (mRNA:MD05G1302200, intron 1 of 1)	1241	MD05G1302200	202	89	2.26966	1.12628	1.19325	4.62769e-05
MD05G1302200	Chr05	43471514	43471667	-	MdHB_1_peak_10507	promoter-TSS (mRNA:MD05G1302200)	-730	MD05G1302200	202	89	2.26966	1.12628	1.19325	4.62769e-05
MD05G1302200	Chr05	43470849	43470997	-	MdHB_1_peak_10506	promoter-TSS (mRNA:MD05G1302200)	-63	MD05G1302200	202	89	2.26966	1.12628	1.19325	4.62769e-05
MD11G1306500	Chr11	42075609	42075805	-	MdHB_1_peak_24876	TTS (mRNA:MD11G1306500)	2033	MD11G1306500	223.92	98.67	2.26938	1.1262	1.3399	3.02025e-05
MD11G1306500	Chr11	42076962	42077182	-	MdHB_1_peak_24877	exon (mRNA:MD11G1306500, exon 2 of 2)	668	MD11G1306500	223.92	98.67	2.26938	1.1262	1.3399	3.02025e-05
MD11G1306500	Chr11	42079602	42079712	-	MdHB_1_peak_24879	Intergenic	-1917	MD11G1306500	223.92	98.67	2.26938	1.1262	1.3399	3.02025e-05
MD11G1306500	Chr11	42078624	42079035	-	MdHB_1_peak_24878	Intergenic	-1089	MD11G1306500	223.92	98.67	2.26938	1.1262	1.3399	3.02025e-05
MD16G1077700	Chr16	5446887	5447021	-	MdHB_1_peak_35288	Intergenic	-2546	MD16G1077700	144	63.5	2.26772	1.12461	0.713648	0.000185926
MD16G1077700	Chr16	5442795	5443000	-	MdHB_1_peak_35285	intron (mRNA:MD16G1077700, intron 1 of 4)	1511	MD16G1077700	144	63.5	2.26772	1.12461	0.713648	0.000185926
MD16G1077700	Chr16	5438379	5438588	-	MdHB_1_peak_35283	TTS (mRNA:MD16G1077700)	5925	MD16G1077700	144	63.5	2.26772	1.12461	0.713648	0.000185926
MD16G1077700	Chr16	5445749	5445876	-	MdHB_1_peak_35287	Intergenic	-1404	MD16G1077700	144	63.5	2.26772	1.12461	0.713648	0.000185926
MD16G1077700	Chr16	5447437	5447587	-	MdHB_1_peak_35289	Intergenic	-3104	MD16G1077700	144	63.5	2.26772	1.12461	0.713648	0.000185926
MD16G1077700	Chr16	5448746	5448878	-	MdHB_1_peak_35291	Intergenic	-4404	MD16G1077700	144	63.5	2.26772	1.12461	0.713648	0.000185926
MD16G1077700	Chr16	5443686	5443889	-	MdHB_1_peak_35286	intron (mRNA:MD16G1077700, intron 1 of 4)	621	MD16G1077700	144	63.5	2.26772	1.12461	0.713648	0.000185926
MD16G1077700	Chr16	5447838	5448321	-	MdHB_1_peak_35290	Intergenic	-3671	MD16G1077700	144	63.5	2.26772	1.12461	0.713648	0.000185926
MD16G1077700	Chr16	5438960	5439172	-	MdHB_1_peak_35284	exon (mRNA:MD16G1077700, exon 5 of 5)	5342	MD16G1077700	144	63.5	2.26772	1.12461	0.713648	0.000185926
MD15G1108700	Chr15	7587799	7587993	+	MdHB_1_peak_32087	exon (mRNA:MD15G1108700, exon 1 of 1)	157	MD15G1108700	114.5	50.5	2.26733	1.12397	0.39038	0.000513445
MD09G1265400	Chr09	33984138	33984254	-	MdHB_1_peak_20240	promoter-TSS (mRNA:MD09G1265400)	-709	MD09G1265400	154.25	68.08	2.26572	1.12344	0.811327	0.000135669
MD09G1265400	Chr09	33979843	33979952	-	MdHB_1_peak_20238	intron (mRNA:MD09G1265400, intron 4 of 5)	3590	MD09G1265400	154.25	68.08	2.26572	1.12344	0.811327	0.000135669
MD09G1265400	Chr09	33983584	33983944	-	MdHB_1_peak_20239	promoter-TSS (mRNA:MD09G1265400)	-277	MD09G1265400	154.25	68.08	2.26572	1.12344	0.811327	0.000135669
MD16G1175300	Chr16	14878907	14879248	+	MdHB_1_peak_36483	Intergenic	-1701	MD16G1175300	223	98.5	2.26396	1.12275	1.33511	3.38564e-05
MD16G1175300	Chr16	14878296	14878463	+	MdHB_1_peak_36482	Intergenic	-2399	MD16G1175300	223	98.5	2.26396	1.12275	1.33511	3.38564e-05
MD16G1175300	Chr16	14884214	14884407	+	MdHB_1_peak_36486	TTS (mRNA:MD16G1175400)	3532	MD16G1175300	223	98.5	2.26396	1.12275	1.33511	3.38564e-05
MD16G1175300	Chr16	14882320	14882446	+	MdHB_1_peak_36485	exon (mRNA:MD16G1175300, exon 2 of 3)	1605	MD16G1175300	223	98.5	2.26396	1.12275	1.33511	3.38564e-05
MD16G1175300	Chr16	14879427	14879549	+	MdHB_1_peak_36484	Intergenic	-1290	MD16G1175300	223	98.5	2.26396	1.12275	1.33511	3.38564e-05
MD12G1087800	Chr12	10805694	10805895	+	MdHB_1_peak_25605	Intergenic	-1146	MD12G1087800	138	61	2.2623	1.1211	0.654556	0.000177751
MD15G1254200	Chr15	21478376	21478493	-	MdHB_1_peak_32894	promoter-TSS (mRNA:MD15G1254200)	-464	MD15G1254200	813	360	2.25833	1.11987	3.18865	6.78858e-07
MD02G1079300	Chr02	6247572	6247681	-	MdHB_1_peak_2497	intron (mRNA:MD02G1079300, intron 4 of 5)	2275	MD02G1079300	104	46	2.26087	1.11968	0.25648	0.000660471
MD02G1079300	Chr02	6245901	6246010	-	MdHB_1_peak_2496	intron (mRNA:MD02G1079300, intron 4 of 5)	3946	MD02G1079300	104	46	2.26087	1.11968	0.25648	0.000660471
MD15G1256400	Chr15	21766347	21766618	-	MdHB_1_peak_32906	Intergenic	-1422	MD15G1256400	113	50	2.26	1.11929	0.373256	0.000454737
MD02G1314500	Chr02	36975164	36975489	+	MdHB_1_peak_4433	promoter-TSS (mRNA:MD02G1314500)	-139	MD02G1314500	210	93	2.25806	1.11894	1.25078	4.2632e-05
MD02G1314500	Chr02	36978536	36979092	+	MdHB_1_peak_4434	TTS (mRNA:MD02G1314500)	3349	MD02G1314500	210	93	2.25806	1.11894	1.25078	4.2632e-05
MD02G1314500	Chr02	36979693	36979989	+	MdHB_1_peak_4435	Intergenic	4376	MD02G1314500	210	93	2.25806	1.11894	1.25078	4.2632e-05
MD13G1020100	Chr13	1267696	1267905	+	MdHB_1_peak_26604	intron (mRNA:MD13G1020100, intron 1 of 10)	494	MD13G1020100	126.5	56	2.25893	1.11881	0.532401	0.00029532
MD17G1165700	Chr17	16463522	16463734	-	MdHB_1_peak_38831	exon (mRNA:MD17G1165700, exon 6 of 9)	3153	MD17G1165700	135.5	60	2.25833	1.11854	0.629509	0.000215249
MD17G1165700	Chr17	16467443	16467625	-	MdHB_1_peak_38832	promoter-TSS (mRNA:MD17G1165700)	-753	MD17G1165700	135.5	60	2.25833	1.11854	0.629509	0.000215249
MD00G1008700	Chr00	1120178	1120389	-	MdHB_1_peak_94	exon (mRNA:MD00G1008700, exon 2 of 4)	730	MD00G1008700	188.5	83.5	2.25749	1.11845	1.09734	5.99008e-05
MD00G1008700	Chr00	1121145	1121254	-	MdHB_1_peak_95	promoter-TSS (mRNA:MD00G1008700)	-186	MD00G1008700	188.5	83.5	2.25749	1.11845	1.09734	5.99008e-05
MD04G1207700	Chr04	29284097	29284391	-	MdHB_1_peak_8298	promoter-TSS (mRNA:MD04G1207700)	-85	MD04G1207700	173	76.67	2.25642	1.11767	0.975736	8.1347e-05
MD11G1298800	Chr11	41533392	41533700	+	MdHB_1_peak_24825	promoter-TSS (mRNA:MD11G1298800)	-182	MD11G1298800	192.25	85.25	2.25513	1.11697	1.12579	5.71876e-05
MD13G1042800	Chr13	2991972	2992274	+	MdHB_1_peak_26768	Intergenic	5117	MD13G1042800	115.31	51.11	2.25611	1.11685	0.402483	0.000433879
MD13G1042800	Chr13	2991277	2991387	+	MdHB_1_peak_26767	Intergenic	4326	MD13G1042800	115.31	51.11	2.25611	1.11685	0.402483	0.000433879
MD12G1000200	Chr12	81024	81152	+	MdHB_1_peak_24946	Intergenic	-7181	MD12G1000200	73.33	32.5	2.25631	1.11591	-0.230479	0.00230502
MD15G1093900	Chr15	6576741	6576947	-	MdHB_1_peak_32015	promoter-TSS (mRNA:MD15G1093900)	-147	MD15G1093900	154	68.33	2.25377	1.11582	0.811379	0.000156559
MD17G1284300	Chr17	34351261	34351370	+	MdHB_1_peak_39817	intron (mRNA:MD17G1284300, intron 1 of 12)	284	MD17G1284300	163.33	72.5	2.25283	1.1153	0.894887	0.000119783
MD17G1284300	Chr17	34356977	34357261	+	MdHB_1_peak_39818	exon (mRNA:MD17G1284300, exon 13 of 13)	6088	MD17G1284300	163.33	72.5	2.25283	1.1153	0.894887	0.000119783
MD15G1068200	Chr15	4727454	4727578	-	MdHB_1_peak_31800	promoter-TSS (mRNA:MD15G1068200)	-711	MD15G1068200	172.25	76.5	2.25163	1.1146	0.97052	9.30615e-05
MD16G1009400	Chr16	708998	709116	+	MdHB_1_peak_34354	exon (mRNA:MD16G1009400, exon 11 of 12)	5329	MD16G1009400	210	93.33	2.25008	1.11383	1.25236	4.2632e-05
MD16G1009400	Chr16	703516	703902	+	MdHB_1_peak_34352	promoter-TSS (mRNA:MD16G1009400)	-19	MD16G1009400	210	93.33	2.25008	1.11383	1.25236	4.2632e-05
MD16G1009400	Chr16	708188	708401	+	MdHB_1_peak_34353	intron (mRNA:MD16G1009400, intron 8 of 11)	4566	MD16G1009400	210	93.33	2.25008	1.11383	1.25236	4.2632e-05
MD15G1042100	Chr15	2944889	2945332	+	MdHB_1_peak_31418	promoter-TSS (mRNA:MD15G1042100)	18	MD15G1042100	216	96	2.25	1.11381	1.29247	4.01822e-05
MD04G1229500	Chr04	30978626	30978818	+	MdHB_1_peak_8399	exon (mRNA:MD04G1229500, exon 6 of 6)	5226	MD04G1229500	111	49.33	2.25015	1.11297	0.350072	0.000476955
MD09G1081100	Chr09	5709562	5709868	-	MdHB_1_peak_19106	Intergenic	-2148	MD09G1081100	81	36	2.25	1.11216	-0.0909279	0.00174156
MD16G1069400	Chr16	4900457	4900570	-	MdHB_1_peak_35144	Intergenic	-1080	MD16G1069400	200	89	2.24719	1.11193	1.18354	5.90718e-05
MD16G1069400	Chr16	4899364	4899712	-	MdHB_1_peak_35143	promoter-TSS (mRNA:MD16G1069400)	-105	MD16G1069400	200	89	2.24719	1.11193	1.18354	5.90718e-05
MD07G1130000	Chr07	18569953	18570257	+	MdHB_1_peak_13992	exon (mRNA:MD07G1130000, exon 1 of 2)	165	MD07G1130000	173	77	2.24675	1.11148	0.977653	0.000103428
MD07G1130000	Chr07	18570726	18570977	+	MdHB_1_peak_13993	exon (mRNA:MD07G1130000, exon 2 of 2)	911	MD07G1130000	173	77	2.24675	1.11148	0.977653	0.000103428
MD15G1380700	Chr15	46841193	46841323	-	MdHB_1_peak_33854	promoter-TSS (mRNA:MD15G1380700)	100	MD15G1380700	155	69	2.24638	1.1111	0.822007	0.000174519
MD08G1196300	Chr08	25348449	25348711	-	MdHB_1_peak_17786	Intergenic	-7924	MD08G1196300	185.83	82.75	2.24568	1.11088	1.07942	7.72883e-05
MD08G1196300	Chr08	25335749	25335938	-	MdHB_1_peak_17782	Intergenic	4813	MD08G1196300	185.83	82.75	2.24568	1.11088	1.07942	7.72883e-05
MD08G1196300	Chr08	25344306	25344457	-	MdHB_1_peak_17784	Intergenic	-3725	MD08G1196300	185.83	82.75	2.24568	1.11088	1.07942	7.72883e-05
MD08G1196300	Chr08	25341205	25341365	-	MdHB_1_peak_17783	promoter-TSS (mRNA:MD08G1196300)	-629	MD08G1196300	185.83	82.75	2.24568	1.11088	1.07942	7.72883e-05
MD08G1196300	Chr08	25344625	25344859	-	MdHB_1_peak_17785	Intergenic	-4086	MD08G1196300	185.83	82.75	2.24568	1.11088	1.07942	7.72883e-05
MD16G1016900	Chr16	1263395	1263657	+	MdHB_1_peak_34478	intron (mRNA:MD16G1016900, intron 1 of 2)	1675	MD16G1016900	160.5	71.5	2.24476	1.11011	0.871719	0.000123495
MD16G1016900	Chr16	1257798	1258045	+	MdHB_1_peak_34476	Intergenic	-3930	MD16G1016900	160.5	71.5	2.24476	1.11011	0.871719	0.000123495
MD16G1016900	Chr16	1256759	1256927	+	MdHB_1_peak_34475	Intergenic	-5008	MD16G1016900	160.5	71.5	2.24476	1.11011	0.871719	0.000123495
MD16G1016900	Chr16	1259810	1259942	+	MdHB_1_peak_34477	Intergenic	-1975	MD16G1016900	160.5	71.5	2.24476	1.11011	0.871719	0.000123495
MD09G1264000	Chr09	33718852	33719064	-	MdHB_1_peak_20230	Intergenic	-1303	MD09G1264000	188.5	84	2.24405	1.10985	1.10001	7.5361e-05
MD09G1264000	Chr09	33709905	33710151	-	MdHB_1_peak_20228	Intergenic	7627	MD09G1264000	188.5	84	2.24405	1.10985	1.10001	7.5361e-05
MD09G1264000	Chr09	33717074	33717234	-	MdHB_1_peak_20229	exon (mRNA:MD09G1264000, exon 1 of 10)	501	MD09G1264000	188.5	84	2.24405	1.10985	1.10001	7.5361e-05
MD15G1353000	Chr15	42205727	42205968	-	MdHB_1_peak_33666	exon (mRNA:MD15G1353000, exon 1 of 2)	123	MD15G1353000	185.5	82.67	2.24386	1.10971	1.07726	6.97435e-05
MD06G1199300	Chr06	33302659	33303141	+	MdHB_1_peak_12657	promoter-TSS (ncRNA:MD06G1199200)	-174	MD06G1199300	143.5	64	2.24219	1.1083	0.713758	0.000185926
MD17G1029100	Chr17	2062752	2062894	+	MdHB_1_peak_37567	exon (mRNA:MD17G1029100, exon 5 of 6)	1770	MD17G1029100	62.83	28	2.24393	1.10752	-0.441961	0.00483422
MD17G1029100	Chr17	2062141	2062367	+	MdHB_1_peak_37566	intron (mRNA:MD17G1029100, intron 3 of 5)	1201	MD17G1029100	62.83	28	2.24393	1.10752	-0.441961	0.00483422
MD16G1030200	Chr16	2163645	2163795	-	MdHB_1_peak_34625	promoter-TSS (mRNA:MD16G1030200)	-105	MD16G1030200	215	96	2.23958	1.10712	1.28795	4.5134e-05
MD10G1182400	Chr10	27547226	27547623	-	MdHB_1_peak_21729	promoter-TSS (mRNA:MD10G1182500)	363	MD10G1182400	168	75	2.24	1.10711	0.937402	0.000125395
MD08G1023500	Chr08	1691397	1691523	+	MdHB_1_peak_16218	exon (mRNA:MD08G1023500, exon 1 of 2)	366	MD08G1023500	206	92	2.23913	1.10678	1.22719	5.52372e-05
MD03G1272900	Chr03	35623849	35623977	+	MdHB_1_peak_6748	promoter-TSS (mRNA:MD03G1272900)	86	MD03G1272900	190.7	85.17	2.23905	1.10665	1.11749	7.35039e-05
MD03G1272900	Chr03	35626448	35626819	+	MdHB_1_peak_6749	TTS (mRNA:MD03G1272900)	2806	MD03G1272900	190.7	85.17	2.23905	1.10665	1.11749	7.35039e-05
MD03G1272900	Chr03	35622773	35623037	+	MdHB_1_peak_6747	promoter-TSS (mRNA:MD03G1272900)	-922	MD03G1272900	190.7	85.17	2.23905	1.10665	1.11749	7.35039e-05
MD12G1148400	Chr12	22849822	22849967	+	MdHB_1_peak_26154	Intergenic	-1858	MD12G1148400	132	59	2.23729	1.10502	0.59672	0.000261446
MD13G1118100	Chr13	8634351	8634481	+	MdHB_1_peak_27412	promoter-TSS (mRNA:MD13G1118100)	81	MD13G1118100	75	33.5	2.23881	1.10478	-0.195814	0.00214466
MD05G1301100	Chr05	43412758	43412951	+	MdHB_1_peak_10498	promoter-TSS (mRNA:MD05G1301100)	-364	MD05G1301100	214	95.72	2.23569	1.10461	1.2821	5.06858e-05
MD05G1301100	Chr05	43413871	43414191	+	MdHB_1_peak_10499	TTS (mRNA:MD05G1301100)	813	MD05G1301100	214	95.72	2.23569	1.10461	1.2821	5.06858e-05
MD02G1289600	Chr02	34584311	34584515	-	MdHB_1_peak_4205	intron (mRNA:MD02G1289600, intron 4 of 10)	2039	MD02G1289600	223.5	100	2.235	1.1042	1.34407	4.17016e-05
MD02G1289600	Chr02	34587106	34587217	-	MdHB_1_peak_4206	promoter-TSS (mRNA:MD02G1289600)	-709	MD02G1289600	223.5	100	2.235	1.1042	1.34407	4.17016e-05
MD02G1289600	Chr02	34587478	34587687	-	MdHB_1_peak_4207	Intergenic	-1130	MD02G1289600	223.5	100	2.235	1.1042	1.34407	4.17016e-05
MD16G1153700	Chr16	12190800	12191116	-	MdHB_1_peak_36211	promoter-TSS (mRNA:MD16G1153700)	-319	MD16G1153700	239	107	2.23364	1.10339	1.43987	2.94876e-05
MD16G1153700	Chr16	12191763	12191965	-	MdHB_1_peak_36212	Intergenic	-1225	MD16G1153700	239	107	2.23364	1.10339	1.43987	2.94876e-05
MD16G1153700	Chr16	12189778	12190009	-	MdHB_1_peak_36210	exon (mRNA:MD16G1153700, exon 1 of 13)	746	MD16G1153700	239	107	2.23364	1.10339	1.43987	2.94876e-05
MD02G1166900	Chr02	14334388	14334791	-	MdHB_1_peak_2949	Intergenic	5777	MD02G1166900	244.5	109.5	2.23288	1.10292	1.47245	3.1222e-05
MD02G1166900	Chr02	14342317	14342435	-	MdHB_1_peak_2951	Intergenic	-2010	MD02G1166900	244.5	109.5	2.23288	1.10292	1.47245	3.1222e-05
MD02G1166900	Chr02	14333061	14333291	-	MdHB_1_peak_2947	Intergenic	7190	MD02G1166900	244.5	109.5	2.23288	1.10292	1.47245	3.1222e-05
MD02G1166900	Chr02	14333500	14333687	-	MdHB_1_peak_2948	Intergenic	6773	MD02G1166900	244.5	109.5	2.23288	1.10292	1.47245	3.1222e-05
MD02G1166900	Chr02	14340476	14340774	-	MdHB_1_peak_2950	promoter-TSS (mRNA:MD02G1166900)	-259	MD02G1166900	244.5	109.5	2.23288	1.10292	1.47245	3.1222e-05
MD02G1166900	Chr02	14331062	14331171	-	MdHB_1_peak_2946	Intergenic	9250	MD02G1166900	244.5	109.5	2.23288	1.10292	1.47245	3.1222e-05
MD03G1246400	Chr03	33394558	33394843	+	MdHB_1_peak_6576	promoter-TSS (mRNA:MD03G1246400)	-382	MD03G1246400	151.5	67.83	2.23352	1.1028	0.792236	0.000161883
MD03G1246400	Chr03	33389919	33390168	+	MdHB_1_peak_6574	Intergenic	-5039	MD03G1246400	151.5	67.83	2.23352	1.1028	0.792236	0.000161883
MD03G1246400	Chr03	33392127	33392311	+	MdHB_1_peak_6575	Intergenic	-2863	MD03G1246400	151.5	67.83	2.23352	1.1028	0.792236	0.000161883
MD09G1149800	Chr09	11755938	11756068	+	MdHB_1_peak_19478	promoter-TSS (mRNA:MD09G1149800)	-471	MD09G1149800	105	47	2.23404	1.10252	0.275181	0.000746897
MD17G1143500	Chr17	12937694	12937889	-	MdHB_1_peak_38609	promoter-TSS (mRNA:MD17G1143500)	52	MD17G1143500	173	77.5	2.23226	1.10216	0.980552	0.000103428
MD15G1187200	Chr15	14785234	14785371	+	MdHB_1_peak_32541	promoter-TSS (mRNA:MD15G1187200)	-922	MD15G1187200	193	86.5	2.23121	1.10161	1.13611	6.3323e-05
MD15G1187200	Chr15	14788814	14788927	+	MdHB_1_peak_32543	exon (mRNA:MD15G1187200, exon 3 of 3)	2646	MD15G1187200	193	86.5	2.23121	1.10161	1.13611	6.3323e-05
MD15G1187200	Chr15	14787161	14787278	+	MdHB_1_peak_32542	exon (mRNA:MD15G1187200, exon 1 of 3)	995	MD15G1187200	193	86.5	2.23121	1.10161	1.13611	6.3323e-05
MD05G1028200	Chr05	4635632	4635960	-	MdHB_1_peak_8745	promoter-TSS (mRNA:MD05G1028200)	-572	MD05G1028200	256.33	114.92	2.23051	1.10143	1.54031	2.34227e-05
MD05G1028200	Chr05	4636537	4636646	-	MdHB_1_peak_8746	Intergenic	-1367	MD05G1028200	256.33	114.92	2.23051	1.10143	1.54031	2.34227e-05
MD05G1028200	Chr05	4634842	4635403	-	MdHB_1_peak_8744	exon (mRNA:MD05G1028200, exon 1 of 8)	102	MD05G1028200	256.33	114.92	2.23051	1.10143	1.54031	2.34227e-05
MD17G1230200	Chr17	27817837	27818084	+	MdHB_1_peak_39416	TTS (mRNA:MD17G1230100)	-2951	MD17G1230200	178.83	80.17	2.23063	1.10115	1.02791	9.51244e-05
MD17G1230200	Chr17	27818846	27818981	+	MdHB_1_peak_39417	Intergenic	-1998	MD17G1230200	178.83	80.17	2.23063	1.10115	1.02791	9.51244e-05
MD16G1013400	Chr16	1044376	1044547	+	MdHB_1_peak_34421	intron (mRNA:MD16G1013400, intron 1 of 5)	593	MD16G1013400	209.5	94	2.22872	1.10009	1.25326	5.28868e-05
MD16G1013400	Chr16	1042819	1043130	+	MdHB_1_peak_34420	promoter-TSS (mRNA:MD16G1013400)	-894	MD16G1013400	209.5	94	2.22872	1.10009	1.25326	5.28868e-05
MD16G1013400	Chr16	1040847	1041356	+	MdHB_1_peak_34418	Intergenic	-2767	MD16G1013400	209.5	94	2.22872	1.10009	1.25326	5.28868e-05
MD16G1013400	Chr16	1041973	1042312	+	MdHB_1_peak_34419	Intergenic	-1726	MD16G1013400	209.5	94	2.22872	1.10009	1.25326	5.28868e-05
MD03G1259900	Chr03	34682446	34682638	+	MdHB_1_peak_6651	Intergenic	-2598	MD03G1259900	156	70	2.22857	1.09965	0.834674	0.000194082
MD03G1259900	Chr03	34678896	34679015	+	MdHB_1_peak_6649	Intergenic	-6185	MD03G1259900	156	70	2.22857	1.09965	0.834674	0.000194082
MD03G1259900	Chr03	34687340	34687482	+	MdHB_1_peak_6654	intron (mRNA:MD03G1259900, intron 3 of 11)	2271	MD03G1259900	156	70	2.22857	1.09965	0.834674	0.000194082
MD03G1259900	Chr03	34679507	34679616	+	MdHB_1_peak_6650	Intergenic	-5579	MD03G1259900	156	70	2.22857	1.09965	0.834674	0.000194082
MD03G1259900	Chr03	34686038	34686219	+	MdHB_1_peak_6653	exon (mRNA:MD03G1259900, exon 2 of 12)	988	MD03G1259900	156	70	2.22857	1.09965	0.834674	0.000194082
MD03G1259900	Chr03	34683528	34683637	+	MdHB_1_peak_6652	Intergenic	-1558	MD03G1259900	156	70	2.22857	1.09965	0.834674	0.000194082
MD12G1164800	Chr12	24616989	24617234	-	MdHB_1_peak_26206	Intergenic	-1234	MD12G1164800	107	48	2.22917	1.09942	0.302648	0.000708295
MD07G1234100	Chr07	30761104	30761429	+	MdHB_1_peak_15054	TTS (mRNA:MD07G1234000)	-1912	MD07G1234100	196	88	2.22727	1.09908	1.15882	6.83235e-05
MD14G1202600	Chr14	29112179	29112325	-	MdHB_1_peak_30560	TTS (mRNA:MD14G1202700)	-2908	MD14G1202600	137	61.5	2.22764	1.09886	0.651151	0.000270771
MD07G1262900	Chr07	33200068	33200457	-	MdHB_1_peak_15343	promoter-TSS (mRNA:MD07G1262900)	-497	MD07G1262900	286	128.5	2.22568	1.09839	1.69761	1.758e-05
MD07G1262900	Chr07	33195940	33196130	-	MdHB_1_peak_15340	exon (mRNA:MD07G1262800, exon 15 of 21)	3730	MD07G1262900	286	128.5	2.22568	1.09839	1.69761	1.758e-05
MD07G1262900	Chr07	33199169	33199542	-	MdHB_1_peak_15342	TTS (mRNA:MD07G1262800)	410	MD07G1262900	286	128.5	2.22568	1.09839	1.69761	1.758e-05
MD07G1262900	Chr07	33197908	33198086	-	MdHB_1_peak_15341	exon (mRNA:MD07G1262800, exon 19 of 21)	1768	MD07G1262900	286	128.5	2.22568	1.09839	1.69761	1.758e-05
MD11G1310700	Chr11	42354662	42354882	+	MdHB_1_peak_24908	intron (mRNA:MD11G1310700, intron 11 of 13)	2587	MD11G1310700	168	75.5	2.22517	1.09754	0.940384	0.000125395
MD11G1310700	Chr11	42350634	42350743	+	MdHB_1_peak_24907	TTS (mRNA:MD11G1310600)	-1497	MD11G1310700	168	75.5	2.22517	1.09754	0.940384	0.000125395
MD05G1322900	Chr05	45014418	45014584	+	MdHB_1_peak_10744	Intergenic	-2455	MD05G1322900	153.5	69	2.22464	1.09708	0.81259	0.000200986
MD05G1322900	Chr05	45019771	45019983	+	MdHB_1_peak_10745	TTS (mRNA:MD05G1322900)	2921	MD05G1322900	153.5	69	2.22464	1.09708	0.81259	0.000200986
MD05G1322900	Chr05	45021756	45021865	+	MdHB_1_peak_10746	Intergenic	4854	MD05G1322900	153.5	69	2.22464	1.09708	0.81259	0.000200986
MD05G1164000	Chr05	29301623	29301815	-	MdHB_1_peak_9788	exon (mRNA:MD05G1164000, exon 1 of 3)	581	MD05G1164000	109	49	2.22449	1.09643	0.329601	0.000672277
MD05G1211600	Chr05	34280856	34280979	-	MdHB_1_peak_9962	TTS (mRNA:MD05G1211600)	2270	MD05G1211600	109	49	2.22449	1.09643	0.329601	0.000672277
MD00G1013000	Chr00	1633982	1634115	-	MdHB_1_peak_128	Intergenic	-2882	MD00G1013000	127.83	57.5	2.22313	1.09583	0.554256	0.000372665
MD00G1013000	Chr00	1623785	1623905	-	MdHB_1_peak_127	Intergenic	7321	MD00G1013000	127.83	57.5	2.22313	1.09583	0.554256	0.000372665
MD00G1013000	Chr00	1641870	1642102	-	MdHB_1_peak_129	Intergenic	-10820	MD00G1013000	127.83	57.5	2.22313	1.09583	0.554256	0.000372665
MD14G1010100	Chr14	978273	978451	-	MdHB_1_peak_28770	Intergenic	-2347	MD14G1010100	162	73	2.21918	1.09361	0.89004	0.000175254
MD14G1010100	Chr14	975976	976085	-	MdHB_1_peak_28768	promoter-TSS (mRNA:MD14G1010100)	-15	MD14G1010100	162	73	2.21918	1.09361	0.89004	0.000175254
MD14G1010100	Chr14	976960	977204	-	MdHB_1_peak_28769	Intergenic	-1067	MD14G1010100	162	73	2.21918	1.09361	0.89004	0.000175254
MD05G1255200	Chr05	38569506	38569981	-	MdHB_1_peak_10106	Intergenic	-2048	MD05G1255200	39.67	17.83	2.2249	1.09336	-1.06558	0.0181302
MD05G1255200	Chr05	38567288	38567397	-	MdHB_1_peak_10105	intron (mRNA:MD05G1255200, intron 2 of 5)	353	MD05G1255200	39.67	17.83	2.2249	1.09336	-1.06558	0.0181302
MD05G1255200	Chr05	38562961	38563212	-	MdHB_1_peak_10103	Intergenic	4609	MD05G1255200	39.67	17.83	2.2249	1.09336	-1.06558	0.0181302
MD05G1255200	Chr05	38570227	38570348	-	MdHB_1_peak_10107	Intergenic	-2592	MD05G1255200	39.67	17.83	2.2249	1.09336	-1.06558	0.0181302
MD05G1255200	Chr05	38565321	38565449	-	MdHB_1_peak_10104	TTS (mRNA:MD05G1255200)	2310	MD05G1255200	39.67	17.83	2.2249	1.09336	-1.06558	0.0181302
MD17G1109700	Chr17	9452367	9452476	+	MdHB_1_peak_38301	Intergenic	-5783	MD17G1109700	193	87	2.21839	1.09331	1.1387	7.91697e-05
MD17G1109700	Chr17	9456126	9456427	+	MdHB_1_peak_38302	Intergenic	-1928	MD17G1109700	193	87	2.21839	1.09331	1.1387	7.91697e-05
MD10G1337900	Chr10	41393581	41394097	-	MdHB_1_peak_22888	Intergenic	-2428	MD10G1337900	106.17	47.83	2.21974	1.0933	0.293596	0.000841501
MD10G1337900	Chr10	41392904	41393044	-	MdHB_1_peak_22887	Intergenic	-1563	MD10G1337900	106.17	47.83	2.21974	1.0933	0.293596	0.000841501
MD09G1115100	Chr09	8799457	8799588	-	MdHB_1_peak_19320	Intergenic	-3962	MD09G1115100	37.65	16.92	2.22518	1.09325	-1.13588	0.020365
MD07G1274900	Chr07	34023829	34024056	-	MdHB_1_peak_15476	Intergenic	-4441	MD07G1274900	204	92	2.21739	1.09272	1.21772	7.00789e-05
MD07G1274900	Chr07	34019986	34020159	-	MdHB_1_peak_15474	promoter-TSS (mRNA:MD07G1274900)	-571	MD07G1274900	204	92	2.21739	1.09272	1.21772	7.00789e-05
MD07G1274900	Chr07	34023445	34023599	-	MdHB_1_peak_15475	Intergenic	-4021	MD07G1274900	204	92	2.21739	1.09272	1.21772	7.00789e-05
MD15G1317700	Chr15	32761158	32761309	+	MdHB_1_peak_33377	intron (mRNA:MD15G1317700, intron 3 of 3)	1195	MD15G1317700	122	55	2.21818	1.09255	0.489437	0.000425708
MD15G1317700	Chr15	32764203	32764336	+	MdHB_1_peak_33378	Intergenic	4231	MD15G1317700	122	55	2.21818	1.09255	0.489437	0.000425708
MD16G1075200	Chr16	5265904	5266114	-	MdHB_1_peak_35232	Intergenic	-3923	MD16G1075200	184	83	2.21687	1.09227	1.07117	9.96164e-05
MD16G1075200	Chr16	5257898	5258056	-	MdHB_1_peak_35223	Intergenic	4109	MD16G1075200	184	83	2.21687	1.09227	1.07117	9.96164e-05
MD16G1075200	Chr16	5258961	5259070	-	MdHB_1_peak_35224	Intergenic	3071	MD16G1075200	184	83	2.21687	1.09227	1.07117	9.96164e-05
MD16G1075200	Chr16	5259577	5259714	-	MdHB_1_peak_35225	Intergenic	2441	MD16G1075200	184	83	2.21687	1.09227	1.07117	9.96164e-05
MD16G1075200	Chr16	5261431	5261546	-	MdHB_1_peak_35227	TTS (mRNA:MD16G1075200)	598	MD16G1075200	184	83	2.21687	1.09227	1.07117	9.96164e-05
MD16G1075200	Chr16	5256918	5257437	-	MdHB_1_peak_35222	Intergenic	4909	MD16G1075200	184	83	2.21687	1.09227	1.07117	9.96164e-05
MD16G1075200	Chr16	5263228	5263361	-	MdHB_1_peak_35229	Intergenic	-1208	MD16G1075200	184	83	2.21687	1.09227	1.07117	9.96164e-05
MD16G1075200	Chr16	5264216	5264879	-	MdHB_1_peak_35230	Intergenic	-2461	MD16G1075200	184	83	2.21687	1.09227	1.07117	9.96164e-05
MD16G1075200	Chr16	5260417	5260603	-	MdHB_1_peak_35226	TTS (mRNA:MD16G1075200)	1576	MD16G1075200	184	83	2.21687	1.09227	1.07117	9.96164e-05
MD16G1075200	Chr16	5265053	5265291	-	MdHB_1_peak_35231	Intergenic	-3086	MD16G1075200	184	83	2.21687	1.09227	1.07117	9.96164e-05
MD16G1075200	Chr16	5262193	5262591	-	MdHB_1_peak_35228	promoter-TSS (mRNA:MD16G1075200)	-306	MD16G1075200	184	83	2.21687	1.09227	1.07117	9.96164e-05
MD16G1030600	Chr16	2185555	2185801	+	MdHB_1_peak_34627	Intergenic	-2209	MD16G1030600	199.5	90	2.21667	1.09222	1.18614	7.35193e-05
MD16G1030600	Chr16	2189868	2190027	+	MdHB_1_peak_34629	Intergenic	2060	MD16G1030600	199.5	90	2.21667	1.09222	1.18614	7.35193e-05
MD16G1030600	Chr16	2186563	2186753	+	MdHB_1_peak_34628	Intergenic	-1229	MD16G1030600	199.5	90	2.21667	1.09222	1.18614	7.35193e-05
MD07G1070800	Chr07	6687262	6687371	+	MdHB_1_peak_13471	exon (mRNA:MD07G1070800, exon 1 of 3)	246	MD07G1070800	112	50.5	2.21782	1.09216	0.36911	0.000717528
MD07G1070800	Chr07	6690851	6691428	+	MdHB_1_peak_13472	Intergenic	4069	MD07G1070800	112	50.5	2.21782	1.09216	0.36911	0.000717528
MD10G1278900	Chr10	36995281	36995399	-	MdHB_1_peak_22571	promoter-TSS (mRNA:MD10G1278900)	-560	MD10G1278900	159	71.75	2.21603	1.09154	0.864193	0.000163199
MD10G1278900	Chr10	36989801	36989910	-	MdHB_1_peak_22570	TTS (mRNA:MD10G1278900)	4925	MD10G1278900	159	71.75	2.21603	1.09154	0.864193	0.000163199
MD10G1278900	Chr10	36996009	36996159	-	MdHB_1_peak_22572	Intergenic	-1304	MD10G1278900	159	71.75	2.21603	1.09154	0.864193	0.000163199
MD09G1065800	Chr09	4489803	4490359	-	MdHB_1_peak_18954	promoter-TSS (mRNA:MD09G1065800)	-235	MD09G1065800	293.5	132.58	2.21376	1.09066	1.73702	1.83821e-05
MD02G1186000	Chr02	16895940	16896132	+	MdHB_1_peak_3179	Intergenic	-1506	MD02G1186000	173.25	78.25	2.21406	1.09037	0.986288	0.000130827
MD02G1186000	Chr02	16897367	16897670	+	MdHB_1_peak_3181	promoter-TSS (mRNA:MD02G1186000)	-24	MD02G1186000	173.25	78.25	2.21406	1.09037	0.986288	0.000130827
MD02G1186000	Chr02	16896512	16896703	+	MdHB_1_peak_3180	promoter-TSS (mRNA:MD02G1186000)	-935	MD02G1186000	173.25	78.25	2.21406	1.09037	0.986288	0.000130827
MD09G1255200	Chr09	32676639	32676968	-	MdHB_1_peak_20156	promoter-TSS (mRNA:MD09G1255200)	-139	MD09G1255200	112.92	51	2.21412	1.08977	0.381363	0.000607184
MD16G1159200	Chr16	12863425	12863672	+	MdHB_1_peak_36279	TTS (mRNA:MD16G1159200)	1853	MD16G1159200	247.75	112	2.21205	1.08942	1.49552	3.35358e-05
MD16G1159200	Chr16	12861373	12862037	+	MdHB_1_peak_36277	promoter-TSS (mRNA:MD16G1159200)	10	MD16G1159200	247.75	112	2.21205	1.08942	1.49552	3.35358e-05
MD16G1159200	Chr16	12862728	12863104	+	MdHB_1_peak_36278	exon (mRNA:MD16G1159200, exon 3 of 3)	1221	MD16G1159200	247.75	112	2.21205	1.08942	1.49552	3.35358e-05
MD02G1140700	Chr02	11707074	11707235	-	MdHB_1_peak_2675	promoter-TSS (mRNA:MD02G1140700)	-55	MD02G1140700	156	70.5	2.21277	1.0894	0.837874	0.000194082
MD02G1140700	Chr02	11709311	11709526	-	MdHB_1_peak_2676	TTS (mRNA:MD02G1140800)	-2319	MD02G1140700	156	70.5	2.21277	1.0894	0.837874	0.000194082
MD02G1140700	Chr02	11709683	11709896	-	MdHB_1_peak_2677	TTS (mRNA:MD02G1140800)	-2690	MD02G1140700	156	70.5	2.21277	1.0894	0.837874	0.000194082
MD16G1074900	Chr16	5234186	5234306	+	MdHB_1_peak_35214	promoter-TSS (mRNA:MD16G1074900)	-653	MD16G1074900	219	99	2.21212	1.08936	1.31976	5.33617e-05
MD16G1074900	Chr16	5234531	5234933	+	MdHB_1_peak_35215	promoter-TSS (mRNA:MD16G1074900)	-167	MD16G1074900	219	99	2.21212	1.08936	1.31976	5.33617e-05
MD08G1220500	Chr08	28334714	28334913	+	MdHB_1_peak_17992	TTS (mRNA:MD08G1220600)	6894	MD08G1220500	162	73.25	2.2116	1.08869	0.891581	0.000175254
MD08G1220500	Chr08	28327549	28327816	+	MdHB_1_peak_17991	promoter-TSS (mRNA:MD08G1220500)	-237	MD08G1220500	162	73.25	2.2116	1.08869	0.891581	0.000175254
MD11G1123400	Chr11	11349096	11349326	+	MdHB_1_peak_23517	exon (mRNA:MD11G1123400, exon 4 of 4)	1475	MD11G1123400	120.5	54.5	2.21101	1.08786	0.473455	0.000587082
MD11G1123400	Chr11	11341409	11341569	+	MdHB_1_peak_23516	Intergenic	-6247	MD11G1123400	120.5	54.5	2.21101	1.08786	0.473455	0.000587082
MD15G1208900	Chr15	16756514	16756665	+	MdHB_1_peak_32649	exon (mRNA:MD15G1208900, exon 5 of 6)	2435	MD15G1208900	126	57	2.21053	1.08762	0.536466	0.000389303
MD15G1208900	Chr15	16750900	16751087	+	MdHB_1_peak_32648	Intergenic	-3161	MD15G1208900	126	57	2.21053	1.08762	0.536466	0.000389303
MD07G1186400	Chr07	26738927	26739234	-	MdHB_1_peak_14539	TTS (mRNA:MD07G1186400)	971	MD07G1186400	174.5	79	2.20886	1.08699	0.99755	0.000144609
MD07G1186400	Chr07	26740499	26740609	-	MdHB_1_peak_14541	promoter-TSS (mRNA:MD07G1186400)	-503	MD07G1186400	174.5	79	2.20886	1.08699	0.99755	0.000144609
MD07G1186400	Chr07	26738579	26738760	-	MdHB_1_peak_14538	TTS (mRNA:MD07G1186400)	1382	MD07G1186400	174.5	79	2.20886	1.08699	0.99755	0.000144609
MD07G1186400	Chr07	26739740	26740048	-	MdHB_1_peak_14540	exon (mRNA:MD07G1186400, exon 2 of 3)	157	MD07G1186400	174.5	79	2.20886	1.08699	0.99755	0.000144609
MD07G1186400	Chr07	26741079	26741253	-	MdHB_1_peak_14542	Intergenic	-1115	MD07G1186400	174.5	79	2.20886	1.08699	0.99755	0.000144609
MD07G1186400	Chr07	26744793	26744992	-	MdHB_1_peak_14543	Intergenic	-4841	MD07G1186400	174.5	79	2.20886	1.08699	0.99755	0.000144609
MD07G1186400	Chr07	26748328	26748544	-	MdHB_1_peak_14544	Intergenic	-8385	MD07G1186400	174.5	79	2.20886	1.08699	0.99755	0.000144609
MD15G1199800	Chr15	15885400	15885616	+	MdHB_1_peak_32603	promoter-TSS (mRNA:MD15G1199800)	-991	MD15G1199800	148	67	2.20896	1.08684	0.764127	0.000223869
MD17G1099400	Chr17	8444160	8444481	+	MdHB_1_peak_38207	Intergenic	8101	MD17G1099400	148	67	2.20896	1.08684	0.764127	0.000223869
MD17G1099400	Chr17	8443702	8443999	+	MdHB_1_peak_38206	Intergenic	7631	MD17G1099400	148	67	2.20896	1.08684	0.764127	0.000223869
MD17G1099400	Chr17	8436612	8436848	+	MdHB_1_peak_38204	intron (mRNA:MD17G1099400, intron 2 of 4)	511	MD17G1099400	148	67	2.20896	1.08684	0.764127	0.000223869
MD17G1099400	Chr17	8438503	8439043	+	MdHB_1_peak_38205	TTS (mRNA:MD17G1099400)	2554	MD17G1099400	148	67	2.20896	1.08684	0.764127	0.000223869
MD17G1099400	Chr17	8435656	8435913	+	MdHB_1_peak_38203	promoter-TSS (mRNA:MD17G1099400)	-435	MD17G1099400	148	67	2.20896	1.08684	0.764127	0.000223869
MD03G1081200	Chr03	6549184	6549395	-	MdHB_1_peak_5122	promoter-TSS (mRNA:MD03G1081200)	31	MD03G1081200	148.5	67.25	2.20818	1.08634	0.769058	0.000249101
MD05G1292300	Chr05	42364178	42364324	+	MdHB_1_peak_10419	exon (mRNA:MD05G1292300, exon 1 of 10)	253	MD05G1292300	160	72.5	2.2069	1.0856	0.874939	0.000181235
MD05G1186600	Chr05	31473873	31473982	-	MdHB_1_peak_9856	promoter-TSS (mRNA:MD05G1186600)	-219	MD05G1186600	161	73	2.20548	1.08469	0.884058	0.000200821
MD05G1186600	Chr05	31474247	31474356	-	MdHB_1_peak_9857	promoter-TSS (mRNA:MD05G1186600)	-593	MD05G1186600	161	73	2.20548	1.08469	0.884058	0.000200821
MD11G1081100	Chr11	6912745	6912854	+	MdHB_1_peak_23357	promoter-TSS (mRNA:MD11G1081100)	-521	MD11G1081100	89	40.33	2.20679	1.08451	0.0490404	0.00161991
MD15G1127000	Chr15	9222394	9222649	-	MdHB_1_peak_32188	intron (mRNA:MD15G1127000, intron 1 of 2)	743	MD15G1127000	167.5	76	2.20395	1.08374	0.94048	0.000158894
MD03G1120600	Chr03	11200927	11201041	-	MdHB_1_peak_5488	TTS (mRNA:MD03G1120600)	5253	MD03G1120600	141	64	2.20312	1.08297	0.696793	0.000250522
MD15G1079400	Chr15	5417625	5418101	+	MdHB_1_peak_31921	promoter-TSS (mRNA:MD15G1079400)	-43	MD15G1079400	146.5	66.5	2.20301	1.08295	0.750931	0.000258671
MD10G1291400	Chr10	37999046	37999158	-	MdHB_1_peak_22668	promoter-TSS (mRNA:MD10G1291400)	-343	MD10G1291400	240	109	2.20183	1.08273	1.45232	3.92911e-05
MD10G1291400	Chr10	37995083	37995226	-	MdHB_1_peak_22665	Intergenic	3605	MD10G1291400	240	109	2.20183	1.08273	1.45232	3.92911e-05
MD10G1291400	Chr10	37996531	37996641	-	MdHB_1_peak_22666	TTS (mRNA:MD10G1291400)	2173	MD10G1291400	240	109	2.20183	1.08273	1.45232	3.92911e-05
MD10G1291400	Chr10	37997302	37997441	-	MdHB_1_peak_22667	TTS (mRNA:MD10G1291400)	1388	MD10G1291400	240	109	2.20183	1.08273	1.45232	3.92911e-05
MD10G1291400	Chr10	37999545	37999772	-	MdHB_1_peak_22669	promoter-TSS (mRNA:MD10G1291400)	-899	MD10G1291400	240	109	2.20183	1.08273	1.45232	3.92911e-05
MD10G1291400	Chr10	37994116	37994228	-	MdHB_1_peak_22664	Intergenic	4587	MD10G1291400	240	109	2.20183	1.08273	1.45232	3.92911e-05
MD03G1090900	Chr03	7525527	7525893	+	MdHB_1_peak_5226	Intergenic	-1812	MD03G1090900	189.75	86.17	2.20204	1.08263	1.11792	0.000104008
MD03G1090900	Chr03	7526223	7526462	+	MdHB_1_peak_5227	Intergenic	-1180	MD03G1090900	189.75	86.17	2.20204	1.08263	1.11792	0.000104008
MD10G1303900	Chr10	39019710	39019819	+	MdHB_1_peak_22819	exon (mRNA:MD10G1303900, exon 1 of 2)	341	MD10G1303900	191.5	87	2.20115	1.08206	1.13115	0.000101227
MD10G1303900	Chr10	39023877	39023987	+	MdHB_1_peak_22822	Intergenic	4509	MD10G1303900	191.5	87	2.20115	1.08206	1.13115	0.000101227
MD10G1303900	Chr10	39021050	39021177	+	MdHB_1_peak_22820	exon (mRNA:MD10G1303900, exon 1 of 2)	1690	MD10G1303900	191.5	87	2.20115	1.08206	1.13115	0.000101227
MD10G1303900	Chr10	39021865	39022037	+	MdHB_1_peak_22821	TTS (mRNA:MD10G1303900)	2528	MD10G1303900	191.5	87	2.20115	1.08206	1.13115	0.000101227
MD10G1303900	Chr10	39019144	39019401	+	MdHB_1_peak_22818	promoter-TSS (mRNA:MD10G1303900)	-151	MD10G1303900	191.5	87	2.20115	1.08206	1.13115	0.000101227
MD10G1303900	Chr10	39018877	39018986	+	MdHB_1_peak_22817	promoter-TSS (mRNA:MD10G1303900)	-492	MD10G1303900	191.5	87	2.20115	1.08206	1.13115	0.000101227
MD08G1073600	Chr08	5941824	5941987	-	MdHB_1_peak_16664	TTS (mRNA:MD08G1073600)	141	MD08G1073600	609.83	277.33	2.19893	1.08134	2.78771	2.8413e-06
MD11G1247100	Chr11	35906917	35907090	+	MdHB_1_peak_24438	intron (mRNA:MD11G1247100, intron 1 of 6)	1527	MD11G1247100	154	70	2.2	1.08105	0.822214	0.000256494
MD11G1247100	Chr11	35905403	35905549	+	MdHB_1_peak_24437	promoter-TSS (mRNA:MD11G1247100)	0	MD11G1247100	154	70	2.2	1.08105	0.822214	0.000256494
MD15G1410300	Chr15	51006984	51007190	-	MdHB_1_peak_34068	TTS (mRNA:MD15G1410300)	8601	MD15G1410300	160.5	73	2.19863	1.0802	0.881058	0.000200821
MD15G1057800	Chr15	3879481	3879670	+	MdHB_1_peak_31640	Intergenic	2469	MD15G1057800	327.33	149	2.19685	1.07968	1.89643	1.64625e-05
MD15G1057800	Chr15	3877964	3878351	+	MdHB_1_peak_31639	TTS (mRNA:MD15G1057800)	1051	MD15G1057800	327.33	149	2.19685	1.07968	1.89643	1.64625e-05
MD15G1057800	Chr15	3875908	3876402	+	MdHB_1_peak_31638	promoter-TSS (mRNA:MD15G1057800)	-951	MD15G1057800	327.33	149	2.19685	1.07968	1.89643	1.64625e-05
MD15G1057800	Chr15	3873093	3873202	+	MdHB_1_peak_31635	Intergenic	-3959	MD15G1057800	327.33	149	2.19685	1.07968	1.89643	1.64625e-05
MD15G1057800	Chr15	3875268	3875693	+	MdHB_1_peak_31637	Intergenic	-1626	MD15G1057800	327.33	149	2.19685	1.07968	1.89643	1.64625e-05
MD15G1057800	Chr15	3874280	3874699	+	MdHB_1_peak_31636	Intergenic	-2617	MD15G1057800	327.33	149	2.19685	1.07968	1.89643	1.64625e-05
MD17G1102500	Chr17	8713010	8713276	-	MdHB_1_peak_38244	exon (mRNA:MD17G1102500, exon 2 of 5)	1022	MD17G1102500	156	71	2.19718	1.07922	0.841068	0.000247226
MD17G1102500	Chr17	8714029	8714379	-	MdHB_1_peak_38245	promoter-TSS (mRNA:MD17G1102500)	-39	MD17G1102500	156	71	2.19718	1.07922	0.841068	0.000247226
MD14G1037300	Chr14	3425614	3425994	-	MdHB_1_peak_29005	TTS (mRNA:MD14G1037300)	628	MD14G1037300	184.5	84	2.19643	1.07893	1.07922	0.000124576
MD01G1010900	Chr01	6045553	6045771	+	MdHB_1_peak_1769	Intergenic	-1800	MD01G1010900	202	92	2.19565	1.07851	1.20818	8.88269e-05
MD01G1010900	Chr01	6047064	6047260	+	MdHB_1_peak_1771	promoter-TSS (mRNA:MD01G1010900)	-300	MD01G1010900	202	92	2.19565	1.07851	1.20818	8.88269e-05
MD01G1010900	Chr01	6049208	6049631	+	MdHB_1_peak_1773	TTS (mRNA:MD01G1010900)	1957	MD01G1010900	202	92	2.19565	1.07851	1.20818	8.88269e-05
MD01G1010900	Chr01	6045969	6046122	+	MdHB_1_peak_1770	Intergenic	-1417	MD01G1010900	202	92	2.19565	1.07851	1.20818	8.88269e-05
MD01G1010900	Chr01	6047504	6047643	+	MdHB_1_peak_1772	exon (mRNA:MD01G1010900, exon 1 of 1)	111	MD01G1010900	202	92	2.19565	1.07851	1.20818	8.88269e-05
MD00G1112500	Chr00	23679544	23679808	-	MdHB_1_peak_912	promoter-TSS (mRNA:MD00G1112500)	-129	MD00G1112500	162.5	74	2.19595	1.07846	0.899163	0.000194067
MD00G1112500	Chr00	23677802	23677957	-	MdHB_1_peak_911	exon (mRNA:MD00G1112500, exon 4 of 4)	1668	MD00G1112500	162.5	74	2.19595	1.07846	0.899163	0.000194067
MD07G1221800	Chr07	29882323	29882456	+	MdHB_1_peak_14906	promoter-TSS (mRNA:MD07G1221700)	-559	MD07G1221800	2476.13	1128.93	2.19334	1.07792	4.80526	3.93152e-07
MD15G1003900	Chr15	236170	236409	+	MdHB_1_peak_30968	TTS (mRNA:MD15G1003800)	-1748	MD15G1003900	238	108.5	2.19355	1.07728	1.44212	4.8589e-05
MD15G1003900	Chr15	236862	237486	+	MdHB_1_peak_30969	promoter-TSS (mRNA:MD15G1003900)	-863	MD15G1003900	238	108.5	2.19355	1.07728	1.44212	4.8589e-05
MD05G1297800	Chr05	43147496	43147618	+	MdHB_1_peak_10465	promoter-TSS (mRNA:MD05G1297800)	-991	MD05G1297800	182	83	2.19277	1.07651	1.0606	0.000128251
MD05G1297800	Chr05	43148205	43148326	+	MdHB_1_peak_10466	promoter-TSS (mRNA:MD05G1297800)	-283	MD05G1297800	182	83	2.19277	1.07651	1.0606	0.000128251
MD11G1024000	Chr11	2071881	2072050	-	MdHB_1_peak_23036	TTS (mRNA:MD11G1024000)	11582	MD11G1024000	119	54.25	2.19355	1.07643	0.459373	0.000524337
MD05G1252900	Chr05	38424207	38424338	-	MdHB_1_peak_10092	TTS (mRNA:MD05G1252900)	719	MD05G1252900	199.94	91.25	2.19112	1.07553	1.19454	9.11221e-05
MD05G1252900	Chr05	38429622	38429855	-	MdHB_1_peak_10093	Intergenic	-4747	MD05G1252900	199.94	91.25	2.19112	1.07553	1.19454	9.11221e-05
MD05G1252900	Chr05	38423888	38423997	-	MdHB_1_peak_10091	TTS (mRNA:MD05G1252900)	1049	MD05G1252900	199.94	91.25	2.19112	1.07553	1.19454	9.11221e-05
MD17G1189400	Chr17	22569624	22569963	+	MdHB_1_peak_39053	TTS (mRNA:MD17G1189500)	619	MD17G1189400	235.5	107.5	2.1907	1.0754	1.42766	5.51309e-05
MD07G1230700	Chr07	30506872	30507205	+	MdHB_1_peak_15016	promoter-TSS (mRNA:MD07G1230700)	-201	MD07G1230700	236.5	108	2.18981	1.07482	1.43388	4.95556e-05
MD04G1046700	Chr04	5439860	5439998	+	MdHB_1_peak_7400	TTS (mRNA:MD04G1046800)	2753	MD04G1046700	155.5	71	2.19014	1.07459	0.837976	0.000247226
MD04G1046700	Chr04	5437163	5437305	+	MdHB_1_peak_7399	promoter-TSS (mRNA:MD04G1046700)	58	MD04G1046700	155.5	71	2.19014	1.07459	0.837976	0.000247226
MD00G1144200	Chr00	31607415	31607758	-	MdHB_1_peak_1157	Intergenic	22937	MD00G1144200	51	23.25	2.19355	1.07415	-0.718583	0.0120505
MD00G1144200	Chr00	31601865	31601975	-	MdHB_1_peak_1156	Intergenic	28603	MD00G1144200	51	23.25	2.19355	1.07415	-0.718583	0.0120505
MD05G1349800	Chr05	46759029	46759528	-	MdHB_1_peak_11009	TTS (mRNA:MD05G1349800)	3426	MD05G1349800	210	96	2.1875	1.07319	1.26513	8.04474e-05
MD05G1349800	Chr05	46765035	46765219	-	MdHB_1_peak_11012	Intergenic	-2423	MD05G1349800	210	96	2.1875	1.07319	1.26513	8.04474e-05
MD05G1349800	Chr05	46768586	46769188	-	MdHB_1_peak_11014	Intergenic	-6183	MD05G1349800	210	96	2.1875	1.07319	1.26513	8.04474e-05
MD05G1349800	Chr05	46763241	46763761	-	MdHB_1_peak_11010	promoter-TSS (mRNA:MD05G1349800)	-797	MD05G1349800	210	96	2.1875	1.07319	1.26513	8.04474e-05
MD05G1349800	Chr05	46764324	46764450	-	MdHB_1_peak_11011	Intergenic	-1683	MD05G1349800	210	96	2.1875	1.07319	1.26513	8.04474e-05
MD05G1349800	Chr05	46766276	46766577	-	MdHB_1_peak_11013	Intergenic	-3722	MD05G1349800	210	96	2.1875	1.07319	1.26513	8.04474e-05
MD05G1194100	Chr05	32183362	32183617	-	MdHB_1_peak_9896	TTS (mRNA:MD05G1194000)	1330	MD05G1194100	116	53	2.18868	1.07319	0.42442	0.000647982
MD05G1194100	Chr05	32181689	32181968	-	MdHB_1_peak_9895	exon (mRNA:MD05G1194000, exon 12 of 13)	2991	MD05G1194100	116	53	2.18868	1.07319	0.42442	0.000647982
MD14G1049200	Chr14	4690271	4690495	+	MdHB_1_peak_29122	TTS (mRNA:MD14G1049300)	5918	MD14G1049200	182	83.2	2.1875	1.07304	1.0617	0.000128251
MD14G1049200	Chr14	4687924	4688044	+	MdHB_1_peak_29120	Intergenic	3519	MD14G1049200	182	83.2	2.1875	1.07304	1.0617	0.000128251
MD14G1049200	Chr14	4682647	4682756	+	MdHB_1_peak_29118	Intergenic	-1764	MD14G1049200	182	83.2	2.1875	1.07304	1.0617	0.000128251
MD14G1049200	Chr14	4689153	4689350	+	MdHB_1_peak_29121	Intergenic	4786	MD14G1049200	182	83.2	2.1875	1.07304	1.0617	0.000128251
MD14G1049200	Chr14	4683264	4683375	+	MdHB_1_peak_29119	Intergenic	-1146	MD14G1049200	182	83.2	2.1875	1.07304	1.0617	0.000128251
MD16G1122400	Chr16	8820775	8820886	-	MdHB_1_peak_35842	TTS (mRNA:MD16G1122400)	2734	MD16G1122400	128	58.5	2.18803	1.07292	0.563288	0.000486339
MD16G1122400	Chr16	8820050	8820196	-	MdHB_1_peak_35841	Intergenic	3441	MD16G1122400	128	58.5	2.18803	1.07292	0.563288	0.000486339
MD04G1183900	Chr04	27506718	27506984	+	MdHB_1_peak_8186	promoter-TSS (mRNA:MD04G1183900)	-126	MD04G1183900	172.25	78.75	2.1873	1.07285	0.983587	0.000149161
MD04G1183900	Chr04	27505234	27505382	+	MdHB_1_peak_8185	Intergenic	-1669	MD04G1183900	172.25	78.75	2.1873	1.07285	0.983587	0.000149161
MD02G1066500	Chr02	5426274	5426497	-	MdHB_1_peak_2471	TTS (mRNA:MD02G1066400)	4109	MD02G1066500	110.5	50.5	2.18812	1.07273	0.356195	0.000847301
MD05G1074000	Chr05	15575105	15575306	+	MdHB_1_peak_9227	promoter-TSS (mRNA:MD05G1074000)	-50	MD05G1074000	169.5	77.5	2.1871	1.0727	0.960798	0.000175613
MD05G1074000	Chr05	15573434	15573556	+	MdHB_1_peak_9226	Intergenic	-1760	MD05G1074000	169.5	77.5	2.1871	1.0727	0.960798	0.000175613
MD10G1184100	Chr10	27722369	27722562	-	MdHB_1_peak_21744	Intergenic	-2040	MD10G1184100	181.5	83	2.18675	1.07254	1.05795	0.000145457
MD10G1184100	Chr10	27721347	27721519	-	MdHB_1_peak_21743	Intergenic	-1008	MD10G1184100	181.5	83	2.18675	1.07254	1.05795	0.000145457
MD10G1029800	Chr10	3908133	3908592	+	MdHB_1_peak_20604	promoter-TSS (mRNA:MD10G1029800)	-567	MD10G1029800	130	59.5	2.18487	1.07087	0.58582	0.000464816
MD05G1119300	Chr05	24073199	24073312	-	MdHB_1_peak_9609	Intergenic	-25974	MD05G1119300	142	65	2.18462	1.07083	0.710602	0.000323501
MD05G1119300	Chr05	24048948	24049069	-	MdHB_1_peak_9607	Intergenic	-1727	MD05G1119300	142	65	2.18462	1.07083	0.710602	0.000323501
MD05G1119300	Chr05	24053958	24054131	-	MdHB_1_peak_9608	Intergenic	-6763	MD05G1119300	142	65	2.18462	1.07083	0.710602	0.000323501
MD05G1119300	Chr05	24042021	24042253	-	MdHB_1_peak_9606	exon (mRNA:MD05G1119300, exon 4 of 4)	5144	MD05G1119300	142	65	2.18462	1.07083	0.710602	0.000323501
MD13G1069200	Chr13	4868074	4868196	+	MdHB_1_peak_27135	Intergenic	-2282	MD13G1069200	415.5	190.5	2.1811	1.06945	2.24113	8.9849e-06
MD13G1069200	Chr13	4870000	4870493	+	MdHB_1_peak_27138	promoter-TSS (mRNA:MD13G1069200)	-171	MD13G1069200	415.5	190.5	2.1811	1.06945	2.24113	8.9849e-06
MD13G1069200	Chr13	4868427	4868756	+	MdHB_1_peak_27136	Intergenic	-1826	MD13G1069200	415.5	190.5	2.1811	1.06945	2.24113	8.9849e-06
MD13G1069200	Chr13	4869215	4869324	+	MdHB_1_peak_27137	Intergenic	-1148	MD13G1069200	415.5	190.5	2.1811	1.06945	2.24113	8.9849e-06
MD15G1115500	Chr15	8135182	8135557	-	MdHB_1_peak_32121	exon (mRNA:MD15G1115600, exon 5 of 5)	-1068	MD15G1115500	181	83	2.18072	1.06857	1.05529	0.000145457
MD15G1115500	Chr15	8134433	8134686	-	MdHB_1_peak_32120	promoter-TSS (mRNA:MD15G1115500)	-258	MD15G1115500	181	83	2.18072	1.06857	1.05529	0.000145457
MD12G1142900	Chr12	22203464	22203598	-	MdHB_1_peak_26111	exon (mRNA:MD12G1142900, exon 1 of 3)	262	MD12G1142900	178.75	82	2.17988	1.06799	1.03771	0.000149946
MD12G1142900	Chr12	22202040	22202348	-	MdHB_1_peak_26110	exon (mRNA:MD12G1142900, exon 3 of 3)	1599	MD12G1142900	178.75	82	2.17988	1.06799	1.03771	0.000149946
MD12G1142900	Chr12	22206412	22206521	-	MdHB_1_peak_26114	Intergenic	-2673	MD12G1142900	178.75	82	2.17988	1.06799	1.03771	0.000149946
MD12G1142900	Chr12	22205009	22205210	-	MdHB_1_peak_26112	Intergenic	-1316	MD12G1142900	178.75	82	2.17988	1.06799	1.03771	0.000149946
MD12G1142900	Chr12	22205898	22206040	-	MdHB_1_peak_26113	Intergenic	-2176	MD12G1142900	178.75	82	2.17988	1.06799	1.03771	0.000149946
MD15G1145400	Chr15	10782269	10782443	-	MdHB_1_peak_32299	Intergenic	-2817	MD15G1145400	225.5	103.5	2.17874	1.06748	1.36835	7.45609e-05
MD15G1145400	Chr15	10783465	10783711	-	MdHB_1_peak_32300	Intergenic	-4049	MD15G1145400	225.5	103.5	2.17874	1.06748	1.36835	7.45609e-05
MD15G1145400	Chr15	10779082	10779207	-	MdHB_1_peak_32295	intron (mRNA:MD15G1145400, intron 1 of 3)	395	MD15G1145400	225.5	103.5	2.17874	1.06748	1.36835	7.45609e-05
MD15G1145400	Chr15	10780318	10780745	-	MdHB_1_peak_32297	promoter-TSS (mRNA:MD15G1145400)	-992	MD15G1145400	225.5	103.5	2.17874	1.06748	1.36835	7.45609e-05
MD15G1145400	Chr15	10778388	10778525	-	MdHB_1_peak_32294	exon (mRNA:MD15G1145400, exon 3 of 4)	1083	MD15G1145400	225.5	103.5	2.17874	1.06748	1.36835	7.45609e-05
MD15G1145400	Chr15	10781192	10781427	-	MdHB_1_peak_32298	Intergenic	-1770	MD15G1145400	225.5	103.5	2.17874	1.06748	1.36835	7.45609e-05
MD15G1145400	Chr15	10779477	10779794	-	MdHB_1_peak_32296	promoter-TSS (mRNA:MD15G1145400)	-96	MD15G1145400	225.5	103.5	2.17874	1.06748	1.36835	7.45609e-05
MD15G1087600	Chr15	6104426	6104632	+	MdHB_1_peak_31980	promoter-TSS (mRNA:MD15G1087600)	-559	MD15G1087600	152.5	70	2.17857	1.06694	0.812797	0.000294684
MD06G1043600	Chr06	5744220	5744439	+	MdHB_1_peak_11499	Intergenic	5002	MD06G1043600	164.99	75.75	2.17809	1.06672	0.924435	0.000187626
MD06G1043600	Chr06	5738395	5738515	+	MdHB_1_peak_11497	promoter-TSS (mRNA:MD06G1043600)	-872	MD06G1043600	164.99	75.75	2.17809	1.06672	0.924435	0.000187626
MD06G1043600	Chr06	5741561	5741671	+	MdHB_1_peak_11498	exon (mRNA:MD06G1043600, exon 4 of 4)	2289	MD06G1043600	164.99	75.75	2.17809	1.06672	0.924435	0.000187626
MD03G1282700	Chr03	36314120	36314352	-	MdHB_1_peak_6830	Intergenic	-1959	MD03G1282700	148.83	68.33	2.17811	1.0666	0.778412	0.000318439
MD05G1360300	Chr05	47505050	47505159	-	MdHB_1_peak_11107	Intergenic	-12865	MD05G1360300	172	79	2.17722	1.06619	0.983634	0.000187413
MD05G1360300	Chr05	47494134	47494535	-	MdHB_1_peak_11105	Intergenic	-2095	MD05G1360300	172	79	2.17722	1.06619	0.983634	0.000187413
MD05G1360300	Chr05	47492368	47492517	-	MdHB_1_peak_11104	promoter-TSS (mRNA:MD05G1360300)	-203	MD05G1360300	172	79	2.17722	1.06619	0.983634	0.000187413
MD05G1360300	Chr05	47489354	47489477	-	MdHB_1_peak_11103	exon (mRNA:MD05G1360300, exon 2 of 2)	2824	MD05G1360300	172	79	2.17722	1.06619	0.983634	0.000187413
MD05G1360300	Chr05	47495501	47495646	-	MdHB_1_peak_11106	Intergenic	-3334	MD05G1360300	172	79	2.17722	1.06619	0.983634	0.000187413
MD11G1019500	Chr11	1674722	1674838	+	MdHB_1_peak_23018	promoter-TSS (mRNA:MD11G1019500)	-131	MD11G1019500	118.33	54.33	2.17799	1.06617	0.454636	0.000807521
MD11G1019500	Chr11	1672514	1672719	+	MdHB_1_peak_23017	Intergenic	-2295	MD11G1019500	118.33	54.33	2.17799	1.06617	0.454636	0.000807521
MD05G1075900	Chr05	16286020	16286280	-	MdHB_1_peak_9247	Intergenic	-1780	MD05G1075900	129.5	59.5	2.17647	1.06531	0.582129	0.000541304
MD15G1037300	Chr15	2590074	2590436	+	MdHB_1_peak_31349	Intergenic	-1798	MD15G1037300	261	120	2.175	1.06512	1.57756	4.74343e-05
MD15G1037300	Chr15	2593243	2593530	+	MdHB_1_peak_31352	exon (mRNA:MD15G1037300, exon 1 of 2)	1333	MD15G1037300	261	120	2.175	1.06512	1.57756	4.74343e-05
MD15G1037300	Chr15	2591138	2591596	+	MdHB_1_peak_31350	promoter-TSS (mRNA:MD15G1037300)	-686	MD15G1037300	261	120	2.175	1.06512	1.57756	4.74343e-05
MD15G1037300	Chr15	2591865	2592366	+	MdHB_1_peak_31351	promoter-TSS (mRNA:MD15G1037300)	62	MD15G1037300	261	120	2.175	1.06512	1.57756	4.74343e-05
MD15G1141900	Chr15	10499037	10499250	-	MdHB_1_peak_32275	exon (mRNA:MD15G1141900, exon 1 of 13)	152	MD15G1141900	136	62.5	2.176	1.06508	0.65138	0.000407449
MD10G1191400	Chr10	28819450	28819705	-	MdHB_1_peak_21815	exon (mRNA:MD10G1191400, exon 4 of 4)	2634	MD10G1191400	217.5	100	2.175	1.06497	1.3177	7.31866e-05
MD10G1191400	Chr10	28825875	28825994	-	MdHB_1_peak_21819	Intergenic	-3723	MD10G1191400	217.5	100	2.175	1.06497	1.3177	7.31866e-05
MD10G1191400	Chr10	28823106	28823465	-	MdHB_1_peak_21817	Intergenic	-1074	MD10G1191400	217.5	100	2.175	1.06497	1.3177	7.31866e-05
MD10G1191400	Chr10	28824805	28825217	-	MdHB_1_peak_21818	Intergenic	-2800	MD10G1191400	217.5	100	2.175	1.06497	1.3177	7.31866e-05
MD10G1191400	Chr10	28822189	28822381	-	MdHB_1_peak_21816	promoter-TSS (mRNA:MD10G1191400)	-74	MD10G1191400	217.5	100	2.175	1.06497	1.3177	7.31866e-05
MD15G1134200	Chr15	9748780	9748980	-	MdHB_1_peak_32227	TTS (mRNA:MD15G1134200)	1427	MD15G1134200	156.5	72	2.17361	1.06369	0.850504	0.000273289
MD08G1131200	Chr08	12388269	12388494	-	MdHB_1_peak_17210	Intergenic	-1774	MD08G1131200	189	87	2.17241	1.06311	1.11847	0.000129292
MD08G1131200	Chr08	12387110	12387338	-	MdHB_1_peak_17209	promoter-TSS (mRNA:MD08G1131200)	-617	MD08G1131200	189	87	2.17241	1.06311	1.11847	0.000129292
MD10G1286300	Chr10	37571994	37572234	-	MdHB_1_peak_22614	promoter-TSS (mRNA:MD10G1286300)	-80	MD10G1286300	198	91.17	2.17177	1.06273	1.18473	0.000115582
MD04G1033000	Chr04	3745385	3745541	+	MdHB_1_peak_7261	intron (mRNA:MD04G1033000, intron 1 of 5)	1285	MD04G1033000	181.33	83.5	2.17162	1.06254	1.05979	0.000145457
MD04G1033000	Chr04	3725477	3725824	+	MdHB_1_peak_7259	Intergenic	-18528	MD04G1033000	181.33	83.5	2.17162	1.06254	1.05979	0.000145457
MD04G1033000	Chr04	3744888	3745132	+	MdHB_1_peak_7260	intron (mRNA:MD04G1033000, intron 1 of 5)	832	MD04G1033000	181.33	83.5	2.17162	1.06254	1.05979	0.000145457
MD16G1042500	Chr16	3006143	3006252	+	MdHB_1_peak_34787	promoter-TSS (mRNA:MD16G1042500)	-27	MD16G1042500	198.67	91.5	2.17126	1.0624	1.18964	0.000102639
MD16G1042500	Chr16	3006424	3006590	+	MdHB_1_peak_34788	exon (mRNA:MD16G1042500, exon 1 of 4)	283	MD16G1042500	198.67	91.5	2.17126	1.0624	1.18964	0.000102639
MD16G1042500	Chr16	3004934	3005214	+	MdHB_1_peak_34786	TTS (mRNA:MD16G1042400)	-1150	MD16G1042500	198.67	91.5	2.17126	1.0624	1.18964	0.000102639
MD05G1321500	Chr05	44861821	44862116	+	MdHB_1_peak_10723	Intergenic	-3317	MD05G1321500	196.5	90.5	2.17127	1.0624	1.17403	0.000105413
MD05G1321500	Chr05	44863273	44863601	+	MdHB_1_peak_10725	Intergenic	-1848	MD05G1321500	196.5	90.5	2.17127	1.0624	1.17403	0.000105413
MD05G1321500	Chr05	44865120	44865257	+	MdHB_1_peak_10726	promoter-TSS (mRNA:MD05G1321500)	-97	MD05G1321500	196.5	90.5	2.17127	1.0624	1.17403	0.000105413
MD05G1321500	Chr05	44862577	44862990	+	MdHB_1_peak_10724	Intergenic	-2502	MD05G1321500	196.5	90.5	2.17127	1.0624	1.17403	0.000105413
MD13G1096600	Chr13	6833614	6833728	-	MdHB_1_peak_27360	TTS (mRNA:MD13G1096600)	4590	MD13G1096600	286.5	132	2.17045	1.06217	1.71159	3.51154e-05
MD13G1096600	Chr13	6836179	6836301	-	MdHB_1_peak_27361	intron (mRNA:MD13G1096600, intron 1 of 6)	2021	MD13G1096600	286.5	132	2.17045	1.06217	1.71159	3.51154e-05
MD13G1096600	Chr13	6839032	6839879	-	MdHB_1_peak_27363	TTS (mRNA:MD13G1096700)	-1194	MD13G1096600	286.5	132	2.17045	1.06217	1.71159	3.51154e-05
MD13G1096600	Chr13	6838380	6838588	-	MdHB_1_peak_27362	promoter-TSS (mRNA:MD13G1096600)	-223	MD13G1096600	286.5	132	2.17045	1.06217	1.71159	3.51154e-05
MD03G1010400	Chr03	803359	803529	-	MdHB_1_peak_4572	promoter-TSS (mRNA:MD03G1010400)	-190	MD03G1010400	158.5	73	2.17123	1.06213	0.868995	0.000263387
MD03G1010400	Chr03	801018	801383	-	MdHB_1_peak_4571	Intergenic	2054	MD03G1010400	158.5	73	2.17123	1.06213	0.868995	0.000263387
MD03G1010400	Chr03	804202	804397	-	MdHB_1_peak_4573	Intergenic	-1045	MD03G1010400	158.5	73	2.17123	1.06213	0.868995	0.000263387
MD15G1071700	Chr15	4931324	4931433	-	MdHB_1_peak_31854	promoter-TSS (ncRNA:MD15G1071800)	800	MD15G1071700	185.58	85.5	2.17053	1.06184	1.09293	0.000137035
MD15G1071700	Chr15	4931732	4931841	-	MdHB_1_peak_31855	promoter-TSS (ncRNA:MD15G1071800)	392	MD15G1071700	185.58	85.5	2.17053	1.06184	1.09293	0.000137035
MD15G1071700	Chr15	4929376	4929550	-	MdHB_1_peak_31853	Intergenic	2715	MD15G1071700	185.58	85.5	2.17053	1.06184	1.09293	0.000137035
MD09G1250400	Chr09	32059707	32059818	+	MdHB_1_peak_20117	Intergenic	5530	MD09G1250400	210.5	97	2.1701	1.06169	1.27217	8.80329e-05
MD09G1250400	Chr09	32053287	32053413	+	MdHB_1_peak_20116	promoter-TSS (mRNA:MD09G1250400)	-882	MD09G1250400	210.5	97	2.1701	1.06169	1.27217	8.80329e-05
MD14G1002300	Chr14	356943	357139	+	MdHB_1_peak_28713	promoter-TSS (mRNA:MD14G1002300)	-842	MD14G1002300	162.75	75	2.17	1.06134	0.906755	0.000245015
MD15G1033400	Chr15	2344965	2345375	-	MdHB_1_peak_31296	promoter-TSS (mRNA:MD15G1033400)	-248	MD15G1033400	256.5	118.33	2.16767	1.06024	1.5543	4.92361e-05
MD15G1033400	Chr15	2344598	2344756	-	MdHB_1_peak_31295	exon (mRNA:MD15G1033400, exon 1 of 2)	245	MD15G1033400	256.5	118.33	2.16767	1.06024	1.5543	4.92361e-05
MD15G1033400	Chr15	2344131	2344321	-	MdHB_1_peak_31294	exon (mRNA:MD15G1033400, exon 1 of 2)	696	MD15G1033400	256.5	118.33	2.16767	1.06024	1.5543	4.92361e-05
MD15G1033400	Chr15	2345589	2345901	-	MdHB_1_peak_31297	promoter-TSS (mRNA:MD15G1033400)	-823	MD15G1033400	256.5	118.33	2.16767	1.06024	1.5543	4.92361e-05
MD15G1033400	Chr15	2341880	2342185	-	MdHB_1_peak_31293	TTS (mRNA:MD15G1033400)	2890	MD15G1033400	256.5	118.33	2.16767	1.06024	1.5543	4.92361e-05
MD08G1106800	Chr08	9373839	9374059	+	MdHB_1_peak_16990	Intergenic	-1134	MD08G1106800	181	83.5	2.16766	1.05991	1.05804	0.000145457
MD08G1106800	Chr08	9375453	9375776	+	MdHB_1_peak_16991	intron (mRNA:MD08G1106800, intron 1 of 11)	531	MD08G1106800	181	83.5	2.16766	1.05991	1.05804	0.000145457
MD08G1106800	Chr08	9370583	9370736	+	MdHB_1_peak_16989	Intergenic	-4424	MD08G1106800	181	83.5	2.16766	1.05991	1.05804	0.000145457
MD08G1106800	Chr08	9380410	9380580	+	MdHB_1_peak_16993	Intergenic	5412	MD08G1106800	181	83.5	2.16766	1.05991	1.05804	0.000145457
MD08G1106800	Chr08	9378099	9378225	+	MdHB_1_peak_16992	exon (mRNA:MD08G1106800, exon 9 of 12)	3079	MD08G1106800	181	83.5	2.16766	1.05991	1.05804	0.000145457
MD05G1130300	Chr05	25467645	25467754	+	MdHB_1_peak_9672	promoter-TSS (mRNA:MD05G1130300)	-139	MD05G1130300	168	77.5	2.16774	1.05988	0.952248	0.000200296
MD05G1130300	Chr05	25478375	25478484	+	MdHB_1_peak_9673	Intergenic	10591	MD05G1130300	168	77.5	2.16774	1.05988	0.952248	0.000200296
MD05G1130300	Chr05	25464545	25464681	+	MdHB_1_peak_9671	Intergenic	-3225	MD05G1130300	168	77.5	2.16774	1.05988	0.952248	0.000200296
MD15G1385600	Chr15	47655688	47655797	+	MdHB_1_peak_33900	exon (mRNA:MD15G1385600, exon 2 of 4)	1249	MD15G1385600	116	53.5	2.16822	1.05967	0.428668	0.000850693
MD09G1187500	Chr09	16359341	16359487	-	MdHB_1_peak_19659	promoter-TSS (mRNA:MD09G1187500)	-160	MD09G1187500	260	120	2.16667	1.05959	1.57385	5.23313e-05
MD09G1187500	Chr09	16358663	16358960	-	MdHB_1_peak_19658	TTS (mRNA:MD09G1187400)	443	MD09G1187500	260	120	2.16667	1.05959	1.57385	5.23313e-05
MD09G1187500	Chr09	16360966	16361075	-	MdHB_1_peak_19660	Intergenic	-1766	MD09G1187500	260	120	2.16667	1.05959	1.57385	5.23313e-05
MD13G1120900	Chr13	8878033	8878731	+	MdHB_1_peak_27440	Intergenic	-5029	MD13G1120900	819.75	378.5	2.16579	1.05952	3.21975	2.39847e-06
MD13G1120900	Chr13	8882202	8882889	+	MdHB_1_peak_27446	promoter-TSS (mRNA:MD13G1120900)	-866	MD13G1120900	819.75	378.5	2.16579	1.05952	3.21975	2.39847e-06
MD13G1120900	Chr13	8881579	8881734	+	MdHB_1_peak_27445	Intergenic	-1755	MD13G1120900	819.75	378.5	2.16579	1.05952	3.21975	2.39847e-06
MD13G1120900	Chr13	8879040	8879263	+	MdHB_1_peak_27441	Intergenic	-4260	MD13G1120900	819.75	378.5	2.16579	1.05952	3.21975	2.39847e-06
MD13G1120900	Chr13	8880900	8881418	+	MdHB_1_peak_27444	Intergenic	-2252	MD13G1120900	819.75	378.5	2.16579	1.05952	3.21975	2.39847e-06
MD13G1120900	Chr13	8879807	8880223	+	MdHB_1_peak_27442	Intergenic	-3396	MD13G1120900	819.75	378.5	2.16579	1.05952	3.21975	2.39847e-06
MD13G1120900	Chr13	8880608	8880717	+	MdHB_1_peak_27443	Intergenic	-2749	MD13G1120900	819.75	378.5	2.16579	1.05952	3.21975	2.39847e-06
MD03G1072400	Chr03	5877068	5877338	+	MdHB_1_peak_5059	promoter-TSS (mRNA:MD03G1072300)	55	MD03G1072400	211.25	97.5	2.16667	1.05941	1.27796	0.000107693
MD10G1253100	Chr10	34576652	34576957	-	MdHB_1_peak_22358	promoter-TSS (mRNA:MD10G1253100)	-758	MD10G1253100	178.75	82.5	2.16667	1.05924	1.04049	0.000149946
MD10G1253100	Chr10	34576357	34576469	-	MdHB_1_peak_22357	promoter-TSS (mRNA:MD10G1253100)	-367	MD10G1253100	178.75	82.5	2.16667	1.05924	1.04049	0.000149946
MD10G1253100	Chr10	34577309	34577443	-	MdHB_1_peak_22359	TTS (mRNA:MD10G1253200)	-1330	MD10G1253100	178.75	82.5	2.16667	1.05924	1.04049	0.000149946
MD16G1072200	Chr16	5060859	5061280	-	MdHB_1_peak_35184	Intergenic	-4068	MD16G1072200	156	72	2.16667	1.05908	0.847433	0.000313139
MD16G1072200	Chr16	5058353	5058520	-	MdHB_1_peak_35182	Intergenic	-1435	MD16G1072200	156	72	2.16667	1.05908	0.847433	0.000313139
MD16G1072200	Chr16	5058802	5058936	-	MdHB_1_peak_35183	Intergenic	-1868	MD16G1072200	156	72	2.16667	1.05908	0.847433	0.000313139
MD16G1012700	Chr16	982297	982410	-	MdHB_1_peak_34401	promoter-TSS (mRNA:MD16G1012700)	-843	MD16G1012700	235	108.5	2.1659	1.05899	1.42986	6.67335e-05
MD16G1012700	Chr16	973495	973607	-	MdHB_1_peak_34400	Intergenic	7959	MD16G1012700	235	108.5	2.1659	1.05899	1.42986	6.67335e-05
MD05G1105600	Chr05	21890341	21890470	-	MdHB_1_peak_9506	promoter-TSS (mRNA:MD05G1105600)	-207	MD05G1105600	190.33	87.87	2.16604	1.05889	1.12978	0.000141825
MD05G1105600	Chr05	21891988	21892145	-	MdHB_1_peak_9508	Intergenic	-1868	MD05G1105600	190.33	87.87	2.16604	1.05889	1.12978	0.000141825
MD05G1105600	Chr05	21891276	21891409	-	MdHB_1_peak_9507	Intergenic	-1144	MD05G1105600	190.33	87.87	2.16604	1.05889	1.12978	0.000141825
MD15G1284700	Chr15	25871850	25872031	-	MdHB_1_peak_33099	Intergenic	-9465	MD15G1284700	110.5	51	2.16667	1.05855	0.360648	0.000847301
MD14G1183700	Chr14	27625100	27625209	+	MdHB_1_peak_30395	promoter-TSS (mRNA:MD14G1183700)	-292	MD14G1183700	143.5	66.25	2.16604	1.05855	0.729349	0.000397953
MD14G1183700	Chr14	27619505	27620003	+	MdHB_1_peak_30394	Intergenic	-5692	MD14G1183700	143.5	66.25	2.16604	1.05855	0.729349	0.000397953
MD14G1183700	Chr14	27619213	27619350	+	MdHB_1_peak_30393	Intergenic	-6165	MD14G1183700	143.5	66.25	2.16604	1.05855	0.729349	0.000397953
MD15G1073900	Chr15	5048874	5049212	+	MdHB_1_peak_31877	Intergenic	-1414	MD15G1073900	176.5	81.5	2.16564	1.05854	1.02272	0.000175663
MD15G1073900	Chr15	5049863	5050015	+	MdHB_1_peak_31878	promoter-TSS (mRNA:MD15G1073900)	-518	MD15G1073900	176.5	81.5	2.16564	1.05854	1.02272	0.000175663
MD15G1073900	Chr15	5051869	5051988	+	MdHB_1_peak_31879	TTS (mRNA:MD15G1073900)	1471	MD15G1073900	176.5	81.5	2.16564	1.05854	1.02272	0.000175663
MD11G1235400	Chr11	34264900	34265045	+	MdHB_1_peak_24358	TTS (mRNA:MD11G1235500)	2143	MD11G1235400	164.5	76	2.16447	1.05768	0.923084	0.000236489
MD11G1235400	Chr11	34262382	34262689	+	MdHB_1_peak_24357	promoter-TSS (mRNA:MD11G1235400)	-294	MD11G1235400	164.5	76	2.16447	1.05768	0.923084	0.000236489
MD11G1235400	Chr11	34259751	34259893	+	MdHB_1_peak_24356	Intergenic	-3007	MD11G1235400	164.5	76	2.16447	1.05768	0.923084	0.000236489
MD14G1185200	Chr14	27758764	27759014	-	MdHB_1_peak_30409	promoter-TSS (mRNA:MD14G1185200)	-191	MD14G1185200	145	67	2.16418	1.05732	0.74445	0.000344884
MD05G1255600	Chr05	38653626	38654020	+	MdHB_1_peak_10121	TTS (mRNA:MD05G1255500)	-1823	MD05G1255600	166	76.75	2.16287	1.05662	0.936296	0.000207204
MD05G1255600	Chr05	38654456	38654588	+	MdHB_1_peak_10122	Intergenic	-1124	MD05G1255600	166	76.75	2.16287	1.05662	0.936296	0.000207204
MD11G1031500	Chr11	2752177	2752333	+	MdHB_1_peak_23073	promoter-TSS (ncRNA:MD11G1031500)	-221	MD11G1031500	173	80	2.1625	1.05643	0.994964	0.000206207
MD06G1216500	Chr06	34878749	34878938	+	MdHB_1_peak_12817	Intergenic	-1994	MD06G1216500	153.17	70.83	2.1625	1.05628	0.822385	0.000294684
MD06G1216500	Chr06	34882649	34882861	+	MdHB_1_peak_12818	intron (mRNA:MD06G1216500, intron 2 of 2)	1918	MD06G1216500	153.17	70.83	2.1625	1.05628	0.822385	0.000294684
MD06G1216500	Chr06	34871106	34871254	+	MdHB_1_peak_12815	Intergenic	-9657	MD06G1216500	153.17	70.83	2.1625	1.05628	0.822385	0.000294684
MD06G1216500	Chr06	34878183	34878294	+	MdHB_1_peak_12816	Intergenic	-2599	MD06G1216500	153.17	70.83	2.1625	1.05628	0.822385	0.000294684
MD03G1040400	Chr03	3200164	3200567	+	MdHB_1_peak_4797	intron (mRNA:MD03G1040400, intron 3 of 6)	1987	MD03G1040400	194.5	90	2.16111	1.05563	1.16164	0.000133865
MD03G1040400	Chr03	3201010	3201119	+	MdHB_1_peak_4798	intron (mRNA:MD03G1040400, intron 3 of 6)	2686	MD03G1040400	194.5	90	2.16111	1.05563	1.16164	0.000133865
MD03G1040400	Chr03	3197502	3197728	+	MdHB_1_peak_4796	promoter-TSS (mRNA:MD03G1040400)	-763	MD03G1040400	194.5	90	2.16111	1.05563	1.16164	0.000133865
MD12G1072600	Chr12	8335734	8335843	+	MdHB_1_peak_25479	promoter-TSS (mRNA:MD12G1072600)	-8	MD12G1072600	161	74.5	2.16107	1.05539	0.893318	0.000253972
MD12G1072600	Chr12	8331327	8331510	+	MdHB_1_peak_25476	Intergenic	-4378	MD12G1072600	161	74.5	2.16107	1.05539	0.893318	0.000253972
MD12G1072600	Chr12	8333558	8333817	+	MdHB_1_peak_25478	Intergenic	-2109	MD12G1072600	161	74.5	2.16107	1.05539	0.893318	0.000253972
MD12G1072600	Chr12	8336165	8336304	+	MdHB_1_peak_25480	exon (mRNA:MD12G1072600, exon 1 of 8)	438	MD12G1072600	161	74.5	2.16107	1.05539	0.893318	0.000253972
MD12G1072600	Chr12	8332221	8332391	+	MdHB_1_peak_25477	Intergenic	-3490	MD12G1072600	161	74.5	2.16107	1.05539	0.893318	0.000253972
MD12G1072600	Chr12	8329776	8329900	+	MdHB_1_peak_25475	Intergenic	-5958	MD12G1072600	161	74.5	2.16107	1.05539	0.893318	0.000253972
MD15G1034300	Chr15	2423392	2423619	-	MdHB_1_peak_31308	exon (mRNA:MD15G1034300, exon 2 of 2)	1123	MD15G1034300	134	62	2.16129	1.05529	0.633542	0.000425457
MD15G1034300	Chr15	2424302	2424472	-	MdHB_1_peak_31309	exon (mRNA:MD15G1034300, exon 1 of 2)	241	MD15G1034300	134	62	2.16129	1.05529	0.633542	0.000425457
MD14G1093500	Chr14	13920677	13920976	-	MdHB_1_peak_29564	Intergenic	-1160	MD14G1093500	175	81	2.16049	1.0551	1.0117	0.000199486
MD05G1177600	Chr05	30459971	30460133	+	MdHB_1_peak_9818	intron (mRNA:MD05G1177600, intron 6 of 6)	3999	MD05G1177600	53	24.5	2.16327	1.05435	-0.659866	0.0108903
MD02G1168000	Chr02	14417103	14417315	-	MdHB_1_peak_2956	Intergenic	-1748	MD02G1168000	848.42	393.17	2.1579	1.05427	3.27087	2.54003e-06
MD14G1019500	Chr14	1843904	1844452	-	MdHB_1_peak_28883	Intergenic	-9619	MD14G1019500	136	63	2.15873	1.0536	0.655012	0.000407449
MD16G1125900	Chr16	9137993	9138255	-	MdHB_1_peak_35910	promoter-TSS (mRNA:MD16G1125900)	57	MD16G1125900	215.25	99.83	2.15617	1.05243	1.3069	0.000102313
MD16G1125900	Chr16	9133231	9134279	-	MdHB_1_peak_35908	Intergenic	4426	MD16G1125900	215.25	99.83	2.15617	1.05243	1.3069	0.000102313
MD16G1125900	Chr16	9135159	9135401	-	MdHB_1_peak_35909	Intergenic	2901	MD16G1125900	215.25	99.83	2.15617	1.05243	1.3069	0.000102313
MD16G1060800	Chr16	4352917	4353099	-	MdHB_1_peak_35078	promoter-TSS (mRNA:MD16G1060800)	-7	MD16G1060800	158.5	73.5	2.15646	1.0523	0.87212	0.000263387
MD16G1070600	Chr16	4957952	4958345	+	MdHB_1_peak_35163	exon (mRNA:MD16G1070600, exon 4 of 4)	1490	MD16G1070600	170.33	79	2.15608	1.05212	0.974262	0.00024256
MD16G1070600	Chr16	4951747	4951897	+	MdHB_1_peak_35159	Intergenic	-4836	MD16G1070600	170.33	79	2.15608	1.05212	0.974262	0.00024256
MD16G1070600	Chr16	4948472	4948607	+	MdHB_1_peak_35157	Intergenic	-8119	MD16G1070600	170.33	79	2.15608	1.05212	0.974262	0.00024256
MD16G1070600	Chr16	4947417	4947850	+	MdHB_1_peak_35156	Intergenic	-9025	MD16G1070600	170.33	79	2.15608	1.05212	0.974262	0.00024256
MD16G1070600	Chr16	4958764	4958985	+	MdHB_1_peak_35164	TTS (mRNA:MD16G1070600)	2216	MD16G1070600	170.33	79	2.15608	1.05212	0.974262	0.00024256
MD16G1070600	Chr16	4960110	4960377	+	MdHB_1_peak_35165	exon (mRNA:MD16G1070700, exon 13 of 13)	3585	MD16G1070600	170.33	79	2.15608	1.05212	0.974262	0.00024256
MD16G1070600	Chr16	4956276	4956501	+	MdHB_1_peak_35162	promoter-TSS (mRNA:MD16G1070600)	-270	MD16G1070600	170.33	79	2.15608	1.05212	0.974262	0.00024256
MD16G1070600	Chr16	4952158	4952405	+	MdHB_1_peak_35160	Intergenic	-4377	MD16G1070600	170.33	79	2.15608	1.05212	0.974262	0.00024256
MD16G1070600	Chr16	4953425	4954142	+	MdHB_1_peak_35161	Intergenic	-2875	MD16G1070600	170.33	79	2.15608	1.05212	0.974262	0.00024256
MD16G1070600	Chr16	4949517	4949813	+	MdHB_1_peak_35158	Intergenic	-6993	MD16G1070600	170.33	79	2.15608	1.05212	0.974262	0.00024256
MD02G1140600	Chr02	11703213	11703327	-	MdHB_1_peak_2674	Intergenic	-3063	MD02G1140600	166	77	2.15584	1.05194	0.937788	0.00026028
MD02G1140600	Chr02	11701510	11701655	-	MdHB_1_peak_2673	Intergenic	-1375	MD02G1140600	166	77	2.15584	1.05194	0.937788	0.00026028
MD02G1140600	Chr02	11700521	11700704	-	MdHB_1_peak_2672	promoter-TSS (mRNA:MD02G1140600)	-405	MD02G1140600	166	77	2.15584	1.05194	0.937788	0.00026028
MD17G1085300	Chr17	7014080	7014822	-	MdHB_1_peak_38053	promoter-TSS (mRNA:MD17G1085300)	18	MD17G1085300	351.5	163.17	2.1542	1.05146	2.00738	2.25837e-05
MD17G1085300	Chr17	7016613	7016726	-	MdHB_1_peak_38054	Intergenic	-2200	MD17G1085300	351.5	163.17	2.1542	1.05146	2.00738	2.25837e-05
MD17G1085300	Chr17	7012377	7012857	-	MdHB_1_peak_38051	intron (mRNA:MD17G1085300, intron 1 of 1)	1852	MD17G1085300	351.5	163.17	2.1542	1.05146	2.00738	2.25837e-05
MD17G1085300	Chr17	7013272	7013694	-	MdHB_1_peak_38052	intron (mRNA:MD17G1085300, intron 1 of 1)	986	MD17G1085300	351.5	163.17	2.1542	1.05146	2.00738	2.25837e-05
MD06G1212900	Chr06	34551913	34552064	+	MdHB_1_peak_12787	Intergenic	-1858	MD06G1212900	153	71	2.15493	1.05123	0.82242	0.000373156
MD06G1212900	Chr06	34553823	34553947	+	MdHB_1_peak_12789	promoter-TSS (mRNA:MD06G1212900)	39	MD06G1212900	153	71	2.15493	1.05123	0.82242	0.000373156
MD06G1212900	Chr06	34553050	34553265	+	MdHB_1_peak_12788	promoter-TSS (mRNA:MD06G1212900)	-689	MD06G1212900	153	71	2.15493	1.05123	0.82242	0.000373156
MD16G1140800	Chr16	10863359	10864157	+	MdHB_1_peak_36072	Intergenic	-2628	MD16G1140800	154	71.5	2.15385	1.05051	0.831877	0.000325443
MD16G1140800	Chr16	10855155	10855364	+	MdHB_1_peak_36068	Intergenic	-11127	MD16G1140800	154	71.5	2.15385	1.05051	0.831877	0.000325443
MD16G1140800	Chr16	10858529	10858686	+	MdHB_1_peak_36070	Intergenic	-7779	MD16G1140800	154	71.5	2.15385	1.05051	0.831877	0.000325443
MD16G1140800	Chr16	10861826	10861935	+	MdHB_1_peak_36071	Intergenic	-4506	MD16G1140800	154	71.5	2.15385	1.05051	0.831877	0.000325443
MD16G1140800	Chr16	10856237	10856474	+	MdHB_1_peak_36069	Intergenic	-10031	MD16G1140800	154	71.5	2.15385	1.05051	0.831877	0.000325443
MD16G1140800	Chr16	10864874	10865005	+	MdHB_1_peak_36073	Intergenic	-1447	MD16G1140800	154	71.5	2.15385	1.05051	0.831877	0.000325443
MD16G1140800	Chr16	10865201	10865598	+	MdHB_1_peak_36074	promoter-TSS (mRNA:MD16G1140800)	-987	MD16G1140800	154	71.5	2.15385	1.05051	0.831877	0.000325443
MD15G1012700	Chr15	702840	703203	+	MdHB_1_peak_31048	promoter-TSS (mRNA:MD15G1012700)	-291	MD15G1012700	203.08	94.39	2.1515	1.04925	1.22508	0.000119756
MD15G1012700	Chr15	703411	703665	+	MdHB_1_peak_31049	exon (mRNA:MD15G1012700, exon 1 of 12)	226	MD15G1012700	203.08	94.39	2.1515	1.04925	1.22508	0.000119756
MD10G1260700	Chr10	35437375	35437962	-	MdHB_1_peak_22427	promoter-TSS (mRNA:MD10G1260700)	-360	MD10G1260700	177.5	82.5	2.15152	1.04912	1.03375	0.000193067
MD10G1260700	Chr10	35451223	35451606	-	MdHB_1_peak_22428	Intergenic	-14106	MD10G1260700	177.5	82.5	2.15152	1.04912	1.03375	0.000193067
MD11G1118200	Chr11	10755839	10756042	+	MdHB_1_peak_23493	promoter-TSS (mRNA:MD11G1118200)	-161	MD11G1118200	163.5	76	2.15132	1.04889	0.917239	0.000269813
MD11G1118200	Chr11	10762425	10762542	+	MdHB_1_peak_23494	TTS (mRNA:MD11G1118200)	6382	MD11G1118200	163.5	76	2.15132	1.04889	0.917239	0.000269813
MD07G1155200	Chr07	22535410	22535564	+	MdHB_1_peak_14199	Intergenic	-4251	MD07G1155200	157	73	2.15068	1.04842	0.85988	0.0003449
MD07G1155200	Chr07	22537491	22537742	+	MdHB_1_peak_14201	Intergenic	-2122	MD07G1155200	157	73	2.15068	1.04842	0.85988	0.0003449
MD07G1155200	Chr07	22539350	22539474	+	MdHB_1_peak_14202	promoter-TSS (mRNA:MD07G1155200)	-326	MD07G1155200	157	73	2.15068	1.04842	0.85988	0.0003449
MD07G1155200	Chr07	22541774	22541944	+	MdHB_1_peak_14203	intron (mRNA:MD07G1155200, intron 4 of 4)	2121	MD07G1155200	157	73	2.15068	1.04842	0.85988	0.0003449
MD07G1155200	Chr07	22537080	22537261	+	MdHB_1_peak_14200	Intergenic	-2568	MD07G1155200	157	73	2.15068	1.04842	0.85988	0.0003449
MD07G1155200	Chr07	22533219	22533376	+	MdHB_1_peak_14198	Intergenic	-6441	MD07G1155200	157	73	2.15068	1.04842	0.85988	0.0003449
MD09G1072600	Chr09	5050614	5050948	+	MdHB_1_peak_19016	exon (mRNA:MD09G1072600, exon 3 of 4)	809	MD09G1072600	411.25	191.33	2.14943	1.04835	2.23318	1.35706e-05
MD09G1072600	Chr09	5048817	5049001	+	MdHB_1_peak_19015	TTS (mRNA:MD09G1072500)	-1063	MD09G1072600	411.25	191.33	2.14943	1.04835	2.23318	1.35706e-05
MD06G1210800	Chr06	34348722	34348979	+	MdHB_1_peak_12768	promoter-TSS (mRNA:MD06G1210800)	-485	MD06G1210800	186	86.5	2.15029	1.04835	1.10045	0.000150477
MD06G1210800	Chr06	34349154	34349285	+	MdHB_1_peak_12769	promoter-TSS (mRNA:MD06G1210800)	-116	MD06G1210800	186	86.5	2.15029	1.04835	1.10045	0.000150477
MD04G1195500	Chr04	28419314	28419423	-	MdHB_1_peak_8240	promoter-TSS (mRNA:MD04G1195500)	32	MD04G1195500	135.5	63	2.15079	1.04829	0.651494	0.000472556
MD04G1195500	Chr04	28420077	28420186	-	MdHB_1_peak_8241	promoter-TSS (mRNA:MD04G1195500)	-731	MD04G1195500	135.5	63	2.15079	1.04829	0.651494	0.000472556
MD03G1250600	Chr03	33872360	33872514	+	MdHB_1_peak_6601	Intergenic	-3478	MD03G1250600	123.67	57.5	2.15078	1.04815	0.522556	0.000809676
MD03G1005300	Chr03	442116	442345	+	MdHB_1_peak_4538	intron (mRNA:MD03G1005300, intron 5 of 6)	2420	MD03G1005300	73.17	34	2.15206	1.04791	-0.212613	0.00444726
MD03G1082800	Chr03	6721919	6722028	+	MdHB_1_peak_5138	Intergenic	-3556	MD03G1082800	130	60.5	2.14876	1.04687	0.593411	0.000600879
MD03G1082800	Chr03	6724788	6724951	+	MdHB_1_peak_5139	promoter-TSS (mRNA:MD03G1082800)	-660	MD03G1082800	130	60.5	2.14876	1.04687	0.593411	0.000600879
MD17G1229300	Chr17	27701797	27701955	-	MdHB_1_peak_39409	Intergenic	-7500	MD17G1229300	104	48.4	2.14876	1.0465	0.27923	0.00118487
MD12G1239100	Chr12	31197763	31197879	-	MdHB_1_peak_26449	Intergenic	-1713	MD12G1239100	116	54	2.14815	1.04628	0.432903	0.000850693
MD11G1121500	Chr11	11212069	11212393	+	MdHB_1_peak_23510	promoter-TSS (mRNA:MD11G1121500)	-999	MD11G1121500	150.33	70	2.14757	1.04628	0.799065	0.000388468
MD10G1065900	Chr10	9011529	9011748	+	MdHB_1_peak_20806	Intergenic	-5547	MD10G1065900	146	68	2.14706	1.0459	0.757812	0.000381815
MD10G1118000	Chr10	19527547	19527788	+	MdHB_1_peak_21206	exon (mRNA:MD10G1118000, exon 1 of 2)	129	MD10G1118000	141	65.67	2.1471	1.04588	0.708517	0.000415026
MD10G1118000	Chr10	19527057	19527166	+	MdHB_1_peak_21205	promoter-TSS (mRNA:MD10G1118000)	-427	MD10G1118000	141	65.67	2.1471	1.04588	0.708517	0.000415026
MD10G1118000	Chr10	19534466	19534648	+	MdHB_1_peak_21207	Intergenic	7019	MD10G1118000	141	65.67	2.1471	1.04588	0.708517	0.000415026
MD01G1223100	Chr01	31502520	31502632	+	MdHB_1_peak_2337	promoter-TSS (mRNA:MD01G1223100)	-322	MD01G1223100	87	40.5	2.14815	1.04572	0.0293674	0.00234956
MD12G1115200	Chr12	18371171	18371280	-	MdHB_1_peak_25861	promoter-TSS (mRNA:MD12G1115200)	-72	MD12G1115200	162	75.5	2.1457	1.04511	0.905377	0.000279833
MD08G1179300	Chr08	22087920	22088068	+	MdHB_1_peak_17573	promoter-TSS (ncRNA:MD08G1179300)	-215	MD08G1179300	151	70.38	2.1455	1.04489	0.805805	0.000388468
MD14G1172500	Chr14	26638861	26638970	+	MdHB_1_peak_30319	Intergenic	-1919	MD14G1172500	148	69	2.14493	1.04448	0.777522	0.000366551
MD14G1172500	Chr14	26637331	26637450	+	MdHB_1_peak_30318	Intergenic	-3444	MD14G1172500	148	69	2.14493	1.04448	0.777522	0.000366551
MD15G1204100	Chr15	16227814	16227926	-	MdHB_1_peak_32618	promoter-TSS (mRNA:MD15G1204100)	-483	MD15G1204100	1144.65	534.15	2.14294	1.04429	3.7049	2.04709e-06
MD06G1182400	Chr06	32105794	32105930	+	MdHB_1_peak_12520	Intergenic	-2579	MD06G1182400	201.5	94	2.14362	1.04395	1.21566	0.00013446
MD06G1182400	Chr06	32106707	32106940	+	MdHB_1_peak_12521	Intergenic	-1618	MD06G1182400	201.5	94	2.14362	1.04395	1.21566	0.00013446
MD06G1182400	Chr06	32108282	32108730	+	MdHB_1_peak_12522	promoter-TSS (mRNA:MD06G1182400)	65	MD06G1182400	201.5	94	2.14362	1.04395	1.21566	0.00013446
MD15G1253700	Chr15	21408040	21408162	+	MdHB_1_peak_32892	exon (mRNA:MD15G1253700, exon 3 of 3)	2496	MD15G1253700	131.5	61.33	2.14414	1.04379	0.610594	0.000665299
MD15G1253700	Chr15	21403800	21403916	+	MdHB_1_peak_32890	TTS (mRNA:MD15G1253600)	-1747	MD15G1253700	131.5	61.33	2.14414	1.04379	0.610594	0.000665299
MD15G1253700	Chr15	21405456	21405653	+	MdHB_1_peak_32891	promoter-TSS (mRNA:MD15G1253700)	-51	MD15G1253700	131.5	61.33	2.14414	1.04379	0.610594	0.000665299
MD16G1055400	Chr16	3899921	3900030	-	MdHB_1_peak_34986	exon (mRNA:MD16G1055400, exon 5 of 7)	2847	MD16G1055400	126.5	59	2.14407	1.04368	0.555899	0.000661048
MD16G1055400	Chr16	3901619	3901807	-	MdHB_1_peak_34987	intron (mRNA:MD16G1055400, intron 3 of 6)	1109	MD16G1055400	126.5	59	2.14407	1.04368	0.555899	0.000661048
MD16G1055400	Chr16	3903856	3904039	-	MdHB_1_peak_34988	Intergenic	-1125	MD16G1055400	126.5	59	2.14407	1.04368	0.555899	0.000661048
MD16G1055400	Chr16	3912122	3912307	-	MdHB_1_peak_34989	Intergenic	-9392	MD16G1055400	126.5	59	2.14407	1.04368	0.555899	0.000661048
MD05G1295700	Chr05	43023072	43023525	-	MdHB_1_peak_10447	TTS (mRNA:MD05G1295700)	2168	MD05G1295700	197	92	2.1413	1.04238	1.18404	0.00015998
MD05G1295700	Chr05	43025411	43025592	-	MdHB_1_peak_10448	promoter-TSS (mRNA:MD05G1295700)	-35	MD05G1295700	197	92	2.1413	1.04238	1.18404	0.00015998
MD05G1295700	Chr05	43026299	43026768	-	MdHB_1_peak_10449	Intergenic	-1067	MD05G1295700	197	92	2.1413	1.04238	1.18404	0.00015998
MD05G1295700	Chr05	43027611	43027796	-	MdHB_1_peak_10450	Intergenic	-2237	MD05G1295700	197	92	2.1413	1.04238	1.18404	0.00015998
MD05G1295700	Chr05	43030214	43030432	-	MdHB_1_peak_10451	Intergenic	-4857	MD05G1295700	197	92	2.1413	1.04238	1.18404	0.00015998
MD15G1042300	Chr15	2951543	2951803	+	MdHB_1_peak_31422	promoter-TSS (mRNA:MD15G1042300)	-17	MD15G1042300	197	92	2.1413	1.04238	1.18404	0.00015998
MD15G1042300	Chr15	2950749	2950950	+	MdHB_1_peak_31421	promoter-TSS (mRNA:MD15G1042300)	-841	MD15G1042300	197	92	2.1413	1.04238	1.18404	0.00015998
MD11G1083000	Chr11	7042740	7042915	+	MdHB_1_peak_23368	intron (mRNA:MD11G1083100, intron 10 of 12)	5888	MD11G1083000	44	20.5	2.14634	1.04232	-0.910088	0.0210435
MD07G1119600	Chr07	14947665	14947982	+	MdHB_1_peak_13899	exon (mRNA:MD07G1119500, exon 7 of 7)	-2014	MD07G1119600	136	63.5	2.14173	1.04222	0.658635	0.000523555
MD07G1119600	Chr07	14949957	14950136	+	MdHB_1_peak_13900	exon (mRNA:MD07G1119600, exon 1 of 8)	209	MD07G1119600	136	63.5	2.14173	1.04222	0.658635	0.000523555
MD14G1089200	Chr14	11163336	11163464	+	MdHB_1_peak_29521	exon (mRNA:MD14G1089200, exon 12 of 12)	6717	MD14G1089200	209.75	98	2.14031	1.04176	1.27347	0.000120543
MD14G1089200	Chr14	11156602	11156786	+	MdHB_1_peak_29519	promoter-TSS (mRNA:MD14G1089200)	11	MD14G1089200	209.75	98	2.14031	1.04176	1.27347	0.000120543
MD14G1089200	Chr14	11155180	11155665	+	MdHB_1_peak_29518	Intergenic	-1261	MD14G1089200	209.75	98	2.14031	1.04176	1.27347	0.000120543
MD14G1089200	Chr14	11162469	11162649	+	MdHB_1_peak_29520	intron (mRNA:MD14G1089200, intron 11 of 11)	5876	MD14G1089200	209.75	98	2.14031	1.04176	1.27347	0.000120543
MD14G1089200	Chr14	11164882	11165054	+	MdHB_1_peak_29522	exon (mRNA:MD14G1089300, exon 21 of 21)	8285	MD14G1089200	209.75	98	2.14031	1.04176	1.27347	0.000120543
MD12G1055800	Chr12	6312244	6312875	-	MdHB_1_peak_25348	Intergenic	-12245	MD12G1055800	112	52.33	2.14026	1.04093	0.385197	0.000946542
MD12G1055800	Chr12	6307576	6307686	-	MdHB_1_peak_25347	Intergenic	-7317	MD12G1055800	112	52.33	2.14026	1.04093	0.385197	0.000946542
MD12G1055800	Chr12	6297983	6298222	-	MdHB_1_peak_25346	exon (mRNA:MD12G1055800, exon 4 of 4)	2212	MD12G1055800	112	52.33	2.14026	1.04093	0.385197	0.000946542
MD17G1189200	Chr17	22563046	22563510	-	MdHB_1_peak_39051	Intergenic	4758	MD17G1189200	223.5	104.5	2.13876	1.04078	1.36421	0.000112186
MD07G1261900	Chr07	33137480	33137759	+	MdHB_1_peak_15329	TTS (mRNA:MD07G1261900)	2582	MD07G1261900	232	108.5	2.13825	1.04047	1.41749	9.1504e-05
MD07G1261900	Chr07	33134794	33135318	+	MdHB_1_peak_15327	promoter-TSS (mRNA:MD07G1261900)	19	MD07G1261900	232	108.5	2.13825	1.04047	1.41749	9.1504e-05
MD07G1261900	Chr07	33139132	33139427	+	MdHB_1_peak_15330	Intergenic	4242	MD07G1261900	232	108.5	2.13825	1.04047	1.41749	9.1504e-05
MD07G1261900	Chr07	33136166	33136335	+	MdHB_1_peak_15328	exon (mRNA:MD07G1261900, exon 2 of 2)	1213	MD07G1261900	232	108.5	2.13825	1.04047	1.41749	9.1504e-05
MD07G1261900	Chr07	33133967	33134267	+	MdHB_1_peak_15326	promoter-TSS (mRNA:MD07G1261900)	-920	MD07G1261900	232	108.5	2.13825	1.04047	1.41749	9.1504e-05
MD16G1118600	Chr16	8442472	8442583	+	MdHB_1_peak_35773	promoter-TSS (mRNA:MD16G1118600)	-931	MD16G1118600	286	133.83	2.13704	1.03981	1.71629	4.89344e-05
MD16G1118600	Chr16	8443014	8443484	+	MdHB_1_peak_35774	promoter-TSS (mRNA:MD16G1118600)	-209	MD16G1118600	286	133.83	2.13704	1.03981	1.71629	4.89344e-05
MD16G1118600	Chr16	8444320	8444429	+	MdHB_1_peak_35775	exon (mRNA:MD16G1118600, exon 1 of 2)	916	MD16G1118600	286	133.83	2.13704	1.03981	1.71629	4.89344e-05
MD16G1118600	Chr16	8441495	8441640	+	MdHB_1_peak_35772	Intergenic	-1891	MD16G1118600	286	133.83	2.13704	1.03981	1.71629	4.89344e-05
MD03G1266900	Chr03	35186420	35186529	-	MdHB_1_peak_6707	Intergenic	-1678	MD03G1266900	125	58.5	2.13675	1.03874	0.540641	0.000769985
MD03G1266900	Chr03	35184455	35184564	-	MdHB_1_peak_6706	exon (mRNA:MD03G1266900, exon 1 of 3)	287	MD03G1266900	125	58.5	2.13675	1.03874	0.540641	0.000769985
MD08G1010300	Chr08	760394	760546	+	MdHB_1_peak_16043	promoter-TSS (mRNA:MD08G1010300)	-11	MD08G1010300	182.62	85.5	2.13591	1.03866	1.0775	0.000198454
MD15G1172700	Chr15	13457102	13457523	+	MdHB_1_peak_32462	intron (mRNA:MD15G1172700, intron 1 of 2)	785	MD15G1172700	141	66	2.13636	1.03866	0.710822	0.000415026
MD12G1051200	Chr12	5815505	5815619	-	MdHB_1_peak_25299	TTS (mRNA:MD12G1051200)	936	MD12G1051200	213.5	100	2.135	1.0382	1.29984	0.000114352
MD12G1051200	Chr12	5817938	5818266	-	MdHB_1_peak_25301	Intergenic	-1604	MD12G1051200	213.5	100	2.135	1.0382	1.29984	0.000114352
MD12G1051200	Chr12	5823978	5824103	-	MdHB_1_peak_25303	Intergenic	-7542	MD12G1051200	213.5	100	2.135	1.0382	1.29984	0.000114352
MD12G1051200	Chr12	5816613	5816798	-	MdHB_1_peak_25300	promoter-TSS (mRNA:MD12G1051200)	-207	MD12G1051200	213.5	100	2.135	1.0382	1.29984	0.000114352
MD12G1051200	Chr12	5822039	5822205	-	MdHB_1_peak_25302	Intergenic	-5624	MD12G1051200	213.5	100	2.135	1.0382	1.29984	0.000114352
MD09G1281300	Chr09	35846746	35847063	-	MdHB_1_peak_20354	Intergenic	-1278	MD09G1281300	166.5	78	2.13462	1.03769	0.946616	0.000285915
MD09G1281300	Chr09	35845664	35845773	-	MdHB_1_peak_20353	promoter-TSS (mRNA:MD09G1281300)	-92	MD09G1281300	166.5	78	2.13462	1.03769	0.946616	0.000285915
MD09G1281300	Chr09	35845329	35845476	-	MdHB_1_peak_20352	exon (mRNA:MD09G1281300, exon 1 of 7)	224	MD09G1281300	166.5	78	2.13462	1.03769	0.946616	0.000285915
MD15G1440100	Chr15	54015062	54015220	+	MdHB_1_peak_34194	promoter-TSS (mRNA:MD15G1440100)	-42	MD15G1440100	167.5	78.5	2.13376	1.03712	0.955295	0.000251204
MD16G1019500	Chr16	1419244	1419673	+	MdHB_1_peak_34502	promoter-TSS (mRNA:MD16G1019500)	-692	MD16G1019500	216	101.25	2.13333	1.03709	1.31678	0.000111427
MD16G1019500	Chr16	1420077	1420186	+	MdHB_1_peak_34503	promoter-TSS (mRNA:MD16G1019500)	-19	MD16G1019500	216	101.25	2.13333	1.03709	1.31678	0.000111427
MD16G1019500	Chr16	1416305	1416414	+	MdHB_1_peak_34500	Intergenic	-3791	MD16G1019500	216	101.25	2.13333	1.03709	1.31678	0.000111427
MD16G1019500	Chr16	1417794	1418314	+	MdHB_1_peak_34501	Intergenic	-2096	MD16G1019500	216	101.25	2.13333	1.03709	1.31678	0.000111427
MD06G1043700	Chr06	5805432	5805678	+	MdHB_1_peak_11503	Intergenic	-20823	MD06G1043700	151.5	71	2.1338	1.03703	0.813005	0.000427676
MD06G1043700	Chr06	5804993	5805226	+	MdHB_1_peak_11502	Intergenic	-21269	MD06G1043700	151.5	71	2.1338	1.03703	0.813005	0.000427676
MD06G1043700	Chr06	5804000	5804238	+	MdHB_1_peak_11501	Intergenic	-22259	MD06G1043700	151.5	71	2.1338	1.03703	0.813005	0.000427676
MD06G1043700	Chr06	5815078	5815254	+	MdHB_1_peak_11505	Intergenic	-11212	MD06G1043700	151.5	71	2.1338	1.03703	0.813005	0.000427676
MD06G1043700	Chr06	5807639	5807765	+	MdHB_1_peak_11504	Intergenic	-18676	MD06G1043700	151.5	71	2.1338	1.03703	0.813005	0.000427676
MD06G1043700	Chr06	5787972	5788090	+	MdHB_1_peak_11500	Intergenic	-38347	MD06G1043700	151.5	71	2.1338	1.03703	0.813005	0.000427676
MD06G1043700	Chr06	5821947	5822208	+	MdHB_1_peak_11506	Intergenic	-4301	MD06G1043700	151.5	71	2.1338	1.03703	0.813005	0.000427676
MD06G1043700	Chr06	5824033	5824251	+	MdHB_1_peak_11507	Intergenic	-2236	MD06G1043700	151.5	71	2.1338	1.03703	0.813005	0.000427676
MD15G1330400	Chr15	36454446	36454689	+	MdHB_1_peak_33474	promoter-TSS (mRNA:MD15G1330400)	-852	MD15G1330400	176	82.5	2.13333	1.03689	1.02563	0.000218971
MD15G1330400	Chr15	36451261	36451481	+	MdHB_1_peak_33473	Intergenic	-4048	MD15G1330400	176	82.5	2.13333	1.03689	1.02563	0.000218971
MD02G1172400	Chr02	15046556	15046815	-	MdHB_1_peak_3012	promoter-TSS (mRNA:MD02G1172400)	1	MD02G1172400	174	81.58	2.13288	1.03656	1.0095	0.000226466
MD02G1172400	Chr02	15049938	15050230	-	MdHB_1_peak_3014	Intergenic	-3398	MD02G1172400	174	81.58	2.13288	1.03656	1.0095	0.000226466
MD02G1172400	Chr02	15048610	15048719	-	MdHB_1_peak_3013	Intergenic	-1978	MD02G1172400	174	81.58	2.13288	1.03656	1.0095	0.000226466
MD15G1170100	Chr15	13116231	13116463	-	MdHB_1_peak_32438	TTS (mRNA:MD15G1170200)	-1290	MD15G1170100	128	60	2.13333	1.03647	0.574836	0.000630012
MD15G1170100	Chr15	13109201	13109345	-	MdHB_1_peak_32437	Intergenic	5784	MD15G1170100	128	60	2.13333	1.03647	0.574836	0.000630012
MD07G1039100	Chr07	3293919	3294107	-	MdHB_1_peak_13273	exon (mRNA:MD07G1039100, exon 2 of 2)	1266	MD07G1039100	195	91.5	2.13115	1.03552	1.17174	0.000146456
MD07G1039100	Chr07	3297087	3297252	-	MdHB_1_peak_13275	exon (mRNA:MD07G1039200, exon 3 of 4)	-1890	MD07G1039100	195	91.5	2.13115	1.03552	1.17174	0.000146456
MD07G1039100	Chr07	3296214	3296361	-	MdHB_1_peak_13274	intron (mRNA:MD07G1039200, intron 3 of 3)	-1008	MD07G1039100	195	91.5	2.13115	1.03552	1.17174	0.000146456
MD08G1073700	Chr08	5949980	5950168	+	MdHB_1_peak_16667	intron (mRNA:MD08G1073700, intron 6 of 6)	6748	MD08G1073700	603.5	283.33	2.13003	1.03543	2.78754	7.35522e-06
MD08G1073700	Chr08	5944982	5945287	+	MdHB_1_peak_16665	exon (mRNA:MD08G1073700, exon 4 of 7)	1808	MD08G1073700	603.5	283.33	2.13003	1.03543	2.78754	7.35522e-06
MD08G1073700	Chr08	5946918	5947094	+	MdHB_1_peak_16666	intron (mRNA:MD08G1073700, intron 4 of 6)	3680	MD08G1073700	603.5	283.33	2.13003	1.03543	2.78754	7.35522e-06
MD02G1179200	Chr02	15887683	15887997	-	MdHB_1_peak_3093	promoter-TSS (mRNA:MD02G1179200)	48	MD02G1179200	155.5	73	2.13014	1.03458	0.850708	0.000394433
MD05G1174000	Chr05	30229513	30229734	+	MdHB_1_peak_9816	exon (mRNA:MD05G1174000, exon 6 of 7)	2644	MD05G1174000	121.42	57	2.13018	1.03426	0.501086	0.0008521
MD05G1174000	Chr05	30226767	30226876	+	MdHB_1_peak_9815	promoter-TSS (mRNA:MD05G1174000)	-158	MD05G1174000	121.42	57	2.13018	1.03426	0.501086	0.0008521
MD10G1044300	Chr10	5950362	5950489	-	MdHB_1_peak_20685	Intergenic	-3961	MD10G1044300	99.75	46.83	2.13004	1.03383	0.224667	0.00176917
MD11G1099200	Chr11	8275937	8276094	-	MdHB_1_peak_23419	Intergenic	-3366	MD11G1099200	115	54	2.12963	1.0338	0.42468	0.000998205
MD11G1099200	Chr11	8274758	8275075	-	MdHB_1_peak_23418	Intergenic	-2267	MD11G1099200	115	54	2.12963	1.0338	0.42468	0.000998205
MD11G1099200	Chr11	8282255	8282364	-	MdHB_1_peak_23420	Intergenic	-9660	MD11G1099200	115	54	2.12963	1.0338	0.42468	0.000998205
MD02G1275100	Chr02	32939139	32939436	-	MdHB_1_peak_4097	promoter-TSS (mRNA:MD02G1275100)	-110	MD02G1275100	140.5	66	2.12879	1.03354	0.707438	0.000479246
MD10G1085600	Chr10	12525011	12525405	-	MdHB_1_peak_20916	TTS (mRNA:MD10G1085600)	2076	MD10G1085600	137.25	64.5	2.12791	1.03291	0.674547	0.000578653
MD10G1085600	Chr10	12539987	12540196	-	MdHB_1_peak_20917	Intergenic	-12807	MD10G1085600	137.25	64.5	2.12791	1.03291	0.674547	0.000578653
MD10G1179300	Chr10	27298629	27298933	+	MdHB_1_peak_21701	TTS (mRNA:MD10G1179300)	337	MD10G1179300	175.5	82.5	2.12727	1.03278	1.02291	0.000248268
MD10G1179300	Chr10	27297796	27298072	+	MdHB_1_peak_21700	promoter-TSS (mRNA:MD10G1179300)	-510	MD10G1179300	175.5	82.5	2.12727	1.03278	1.02291	0.000248268
MD03G1171500	Chr03	23310204	23310313	+	MdHB_1_peak_5958	Intergenic	-1009	MD03G1171500	108	50.75	2.12808	1.03265	0.336671	0.00138872
MD10G1132900	Chr10	21433039	21433255	-	MdHB_1_peak_21326	Intergenic	-5443	MD10G1132900	100	47	2.12766	1.03222	0.22869	0.00176917
MD15G1276200	Chr15	24247407	24247516	-	MdHB_1_peak_33029	exon (mRNA:MD15G1276200, exon 1 of 7)	109	MD15G1276200	100	47	2.12766	1.03222	0.22869	0.00176917
MD15G1276200	Chr15	24250151	24250281	-	MdHB_1_peak_33030	Intergenic	-2646	MD15G1276200	100	47	2.12766	1.03222	0.22869	0.00176917
MD15G1064900	Chr15	4510472	4510677	-	MdHB_1_peak_31746	exon (mRNA:MD15G1064900, exon 3 of 3)	1087	MD15G1064900	178.53	84	2.12536	1.03151	1.04763	0.00026245
MD15G1064900	Chr15	4515716	4515828	-	MdHB_1_peak_31748	Intergenic	-4111	MD15G1064900	178.53	84	2.12536	1.03151	1.04763	0.00026245
MD15G1064900	Chr15	4511785	4511894	-	MdHB_1_peak_31747	promoter-TSS (mRNA:MD15G1064900)	-178	MD15G1064900	178.53	84	2.12536	1.03151	1.04763	0.00026245
MD17G1034800	Chr17	2509201	2509355	+	MdHB_1_peak_37575	Intergenic	-1909	MD17G1034800	118	55.5	2.12613	1.03148	0.461702	0.0010492
MD17G1207400	Chr17	25016399	25016519	-	MdHB_1_peak_39202	TTS (mRNA:MD17G1207400)	108	MD17G1207400	82.25	38.67	2.12697	1.03134	-0.0445057	0.00365246
MD06G1222900	Chr06	35422846	35423665	-	MdHB_1_peak_12872	promoter-TSS (mRNA:MD06G1222900)	-398	MD06G1222900	187.25	88.12	2.12494	1.03127	1.11545	0.000203586
MD10G1274600	Chr10	36611717	36611892	-	MdHB_1_peak_22522	TTS (mRNA:MD10G1274700)	-4485	MD10G1274600	222	104.5	2.1244	1.03107	1.35775	0.000124891
MD10G1274600	Chr10	36607373	36607716	-	MdHB_1_peak_22520	promoter-TSS (mRNA:MD10G1274600)	-225	MD10G1274600	222	104.5	2.1244	1.03107	1.35775	0.000124891
MD10G1274600	Chr10	36609360	36609708	-	MdHB_1_peak_22521	Intergenic	-2215	MD10G1274600	222	104.5	2.1244	1.03107	1.35775	0.000124891
MD13G1182000	Chr13	15219339	15219482	+	MdHB_1_peak_27959	exon (mRNA:MD13G1182000, exon 9 of 9)	3731	MD13G1182000	654.5	308.33	2.12273	1.0305	2.90566	7.18195e-06
MD13G1182000	Chr13	15220826	15220935	+	MdHB_1_peak_27960	Intergenic	5201	MD13G1182000	654.5	308.33	2.12273	1.0305	2.90566	7.18195e-06
MD13G1182000	Chr13	15215462	15215939	+	MdHB_1_peak_27957	promoter-TSS (mRNA:MD13G1182000)	21	MD13G1182000	654.5	308.33	2.12273	1.0305	2.90566	7.18195e-06
MD13G1182000	Chr13	15216955	15217398	+	MdHB_1_peak_27958	exon (mRNA:MD13G1182000, exon 2 of 9)	1497	MD13G1182000	654.5	308.33	2.12273	1.0305	2.90566	7.18195e-06
MD04G1177800	Chr04	26893146	26893386	-	MdHB_1_peak_8151	promoter-TSS (mRNA:MD04G1177800)	-202	MD04G1177800	145.5	68.5	2.12409	1.0304	0.75792	0.000485006
MD10G1009500	Chr10	1334316	1334469	-	MdHB_1_peak_20496	intron (mRNA:MD10G1009500, intron 2 of 5)	933	MD10G1009500	115.66	54.47	2.12337	1.02958	0.43409	0.00110766
MD13G1035600	Chr13	2494462	2494586	+	MdHB_1_peak_26668	TTS (mRNA:MD13G1035700)	279	MD13G1035600	156.44	73.7	2.12266	1.02952	0.860875	0.0003449
MD09G1073100	Chr09	5068784	5068973	+	MdHB_1_peak_19023	promoter-TSS (mRNA:MD09G1073100)	-2	MD09G1073100	215.03	101.33	2.12208	1.02946	1.31284	0.00012442
MD09G1073100	Chr09	5069574	5069683	+	MdHB_1_peak_19024	intron (mRNA:MD09G1073100, intron 2 of 7)	748	MD09G1073100	215.03	101.33	2.12208	1.02946	1.31284	0.00012442
MD09G1073100	Chr09	5070294	5070403	+	MdHB_1_peak_19025	exon (mRNA:MD09G1073100, exon 3 of 8)	1468	MD09G1073100	215.03	101.33	2.12208	1.02946	1.31284	0.00012442
MD09G1073100	Chr09	5071839	5072025	+	MdHB_1_peak_19026	TTS (mRNA:MD09G1073100)	3052	MD09G1073100	215.03	101.33	2.12208	1.02946	1.31284	0.00012442
MD06G1127400	Chr06	26932367	26932476	-	MdHB_1_peak_12047	intron (mRNA:MD06G1127300, intron 4 of 4)	2353	MD06G1127400	156	73.5	2.12245	1.02938	0.85693	0.000394433
MD06G1127400	Chr06	26934209	26934371	-	MdHB_1_peak_12048	exon (mRNA:MD06G1127400, exon 1 of 1)	484	MD06G1127400	156	73.5	2.12245	1.02938	0.85693	0.000394433
MD15G1065900	Chr15	4588064	4588355	-	MdHB_1_peak_31765	exon (mRNA:MD15G1065900, exon 8 of 12)	2110	MD15G1065900	309.37	145.83	2.12144	1.0293	1.83195	4.36683e-05
MD15G1065900	Chr15	4589031	4589183	-	MdHB_1_peak_31766	intron (mRNA:MD15G1065900, intron 4 of 11)	1212	MD15G1065900	309.37	145.83	2.12144	1.0293	1.83195	4.36683e-05
MD15G1065900	Chr15	4589908	4590113	-	MdHB_1_peak_31767	promoter-TSS (ncRNA:MD15G1066000)	309	MD15G1065900	309.37	145.83	2.12144	1.0293	1.83195	4.36683e-05
MD15G1065900	Chr15	4585787	4585977	-	MdHB_1_peak_31764	TTS (mRNA:MD15G1065900)	4437	MD15G1065900	309.37	145.83	2.12144	1.0293	1.83195	4.36683e-05
MD08G1009200	Chr08	685681	685847	-	MdHB_1_peak_16031	Intergenic	-1444	MD08G1009200	290.25	136.95	2.11939	1.02786	1.74124	5.55183e-05
MD08G1009200	Chr08	686145	686300	-	MdHB_1_peak_16032	Intergenic	-1902	MD08G1009200	290.25	136.95	2.11939	1.02786	1.74124	5.55183e-05
MD15G1427000	Chr15	52754358	52754531	+	MdHB_1_peak_34133	TTS (mRNA:MD15G1426900)	-1756	MD15G1427000	181.27	85.58	2.11814	1.02662	1.07084	0.00022439
MD15G1427000	Chr15	52761064	52761347	+	MdHB_1_peak_34136	TTS (mRNA:MD15G1427000)	5005	MD15G1427000	181.27	85.58	2.11814	1.02662	1.07084	0.00022439
MD15G1427000	Chr15	52755000	52755152	+	MdHB_1_peak_34134	Intergenic	-1124	MD15G1427000	181.27	85.58	2.11814	1.02662	1.07084	0.00022439
MD15G1427000	Chr15	52756370	52756513	+	MdHB_1_peak_34135	exon (mRNA:MD15G1427000, exon 2 of 4)	241	MD15G1427000	181.27	85.58	2.11814	1.02662	1.07084	0.00022439
MD17G1240400	Chr17	28971016	28971267	-	MdHB_1_peak_39518	TTS (mRNA:MD17G1240400)	4254	MD17G1240400	156.75	74	2.11824	1.02653	0.864646	0.000432919
MD17G1240400	Chr17	28975709	28975941	-	MdHB_1_peak_39520	promoter-TSS (mRNA:MD17G1240400)	-430	MD17G1240400	156.75	74	2.11824	1.02653	0.864646	0.000432919
MD17G1240400	Chr17	28973418	28973590	-	MdHB_1_peak_39519	exon (mRNA:MD17G1240400, exon 3 of 3)	1891	MD17G1240400	156.75	74	2.11824	1.02653	0.864646	0.000432919
MD16G1184100	Chr16	15815162	15816089	+	MdHB_1_peak_36555	promoter-TSS (mRNA:MD16G1184100)	-659	MD16G1184100	192.17	90.75	2.11758	1.0263	1.15393	0.000208475
MD15G1041900	Chr15	2935526	2936310	-	MdHB_1_peak_31416	TTS (mRNA:MD15G1042000)	-2631	MD15G1041900	180	85	2.11765	1.02628	1.06096	0.000253635
MD15G1041900	Chr15	2930693	2930884	-	MdHB_1_peak_31414	exon (mRNA:MD15G1041900, exon 5 of 11)	2499	MD15G1041900	180	85	2.11765	1.02628	1.06096	0.000253635
MD15G1041900	Chr15	2934771	2934880	-	MdHB_1_peak_31415	Intergenic	-1538	MD15G1041900	180	85	2.11765	1.02628	1.06096	0.000253635
MD02G1148000	Chr02	12180117	12180386	+	MdHB_1_peak_2726	promoter-TSS (mRNA:MD02G1148000)	-119	MD02G1148000	102.75	48.5	2.11856	1.0261	0.268728	0.00184719
MD02G1148000	Chr02	12182471	12182608	+	MdHB_1_peak_2727	TTS (mRNA:MD02G1148000)	2169	MD02G1148000	102.75	48.5	2.11856	1.0261	0.268728	0.00184719
MD15G1242300	Chr15	19936137	19936248	-	MdHB_1_peak_32829	promoter-TSS (mRNA:MD15G1242300)	-783	MD15G1242300	272	128.5	2.11673	1.02601	1.64909	6.57372e-05
MD10G1198000	Chr10	29612410	29613020	-	MdHB_1_peak_21880	promoter-TSS (mRNA:MD10G1198000)	-153	MD10G1198000	182	86	2.11628	1.02536	1.07696	0.000245223
MD17G1107300	Chr17	9237916	9238167	+	MdHB_1_peak_38289	promoter-TSS (mRNA:MD17G1107300)	74	MD17G1107300	211	99.75	2.11529	1.02483	1.2874	0.000159432
MD17G1107300	Chr17	9236525	9236837	+	MdHB_1_peak_38287	Intergenic	-1286	MD17G1107300	211	99.75	2.11529	1.02483	1.2874	0.000159432
MD17G1107300	Chr17	9234095	9234229	+	MdHB_1_peak_38286	Intergenic	-3805	MD17G1107300	211	99.75	2.11529	1.02483	1.2874	0.000159432
MD17G1107300	Chr17	9237257	9237457	+	MdHB_1_peak_38288	promoter-TSS (mRNA:MD17G1107300)	-610	MD17G1107300	211	99.75	2.11529	1.02483	1.2874	0.000159432
MD05G1249100	Chr05	38071778	38071944	-	MdHB_1_peak_10065	exon (mRNA:MD05G1249100, exon 2 of 9)	2855	MD05G1249100	172.25	81.5	2.1135	1.0234	0.9994	0.000291567
MD05G1249100	Chr05	38075014	38075309	-	MdHB_1_peak_10066	promoter-TSS (mRNA:MD05G1249100)	-445	MD05G1249100	172.25	81.5	2.1135	1.0234	0.9994	0.000291567
MD07G1137400	Chr07	20016704	20016826	+	MdHB_1_peak_14062	exon (mRNA:MD07G1137400, exon 1 of 3)	104	MD07G1137400	131	62	2.1129	1.02265	0.611982	0.000665299
MD12G1183000	Chr12	26327994	26328186	+	MdHB_1_peak_26233	Intergenic	7265	MD12G1183000	74	35	2.11429	1.02248	-0.188939	0.00498626
MD06G1004200	Chr06	482062	482209	+	MdHB_1_peak_11191	Intergenic	-2329	MD06G1004200	133	63	2.11111	1.02145	0.633773	0.000634612
MD06G1004200	Chr06	485451	485770	+	MdHB_1_peak_11192	exon (mRNA:MD06G1004200, exon 2 of 6)	1146	MD06G1004200	133	63	2.11111	1.02145	0.633773	0.000634612
MD14G1037400	Chr14	3433311	3433493	-	MdHB_1_peak_29006	promoter-TSS (mRNA:MD14G1037400)	-775	MD14G1037400	133	63	2.11111	1.02145	0.633773	0.000634612
MD14G1037400	Chr14	3436167	3436375	-	MdHB_1_peak_29007	Intergenic	-3644	MD14G1037400	133	63	2.11111	1.02145	0.633773	0.000634612
MD16G1124300	Chr16	8986230	8986368	-	MdHB_1_peak_35879	Intergenic	1981	MD16G1124300	162.5	77	2.11039	1.02122	0.917434	0.000384483
MD16G1124300	Chr16	8985808	8985926	-	MdHB_1_peak_35878	Intergenic	2413	MD16G1124300	162.5	77	2.11039	1.02122	0.917434	0.000384483
MD16G1124300	Chr16	8987842	8988074	-	MdHB_1_peak_35880	exon (mRNA:MD16G1124300, exon 1 of 1)	322	MD16G1124300	162.5	77	2.11039	1.02122	0.917434	0.000384483
MD16G1170600	Chr16	14210942	14211123	+	MdHB_1_peak_36414	Intergenic	5276	MD16G1170600	554.5	263	2.10837	1.02066	2.6708	1.13074e-05
MD16G1170600	Chr16	14204237	14204346	+	MdHB_1_peak_36413	Intergenic	-1465	MD16G1170600	554.5	263	2.10837	1.02066	2.6708	1.13074e-05
MD08G1112100	Chr08	9902582	9902691	+	MdHB_1_peak_17043	Intergenic	-2151	MD08G1112100	193	91.5	2.10929	1.02065	1.16189	0.000185378
MD08G1112100	Chr08	9903078	9903221	+	MdHB_1_peak_17044	Intergenic	-1638	MD08G1112100	193	91.5	2.10929	1.02065	1.16189	0.000185378
MD06G1207200	Chr06	34176858	34176967	-	MdHB_1_peak_12735	exon (mRNA:MD06G1207200, exon 2 of 2)	709	MD06G1207200	183.5	87	2.1092	1.02054	1.09018	0.000267554
MD06G1207200	Chr06	34177999	34178376	-	MdHB_1_peak_12736	promoter-TSS (mRNA:MD06G1207200)	-566	MD06G1207200	183.5	87	2.1092	1.02054	1.09018	0.000267554
MD06G1207200	Chr06	34179740	34179858	-	MdHB_1_peak_12738	Intergenic	-2178	MD06G1207200	183.5	87	2.1092	1.02054	1.09018	0.000267554
MD06G1207200	Chr06	34178535	34178701	-	MdHB_1_peak_12737	promoter-TSS (mRNA:MD06G1207200)	-997	MD06G1207200	183.5	87	2.1092	1.02054	1.09018	0.000267554
MD04G1113200	Chr04	19888144	19888315	-	MdHB_1_peak_7844	promoter-TSS (mRNA:MD04G1113200)	-871	MD04G1113200	135	64	2.10938	1.02029	0.655239	0.000605775
MD15G1130800	Chr15	9452038	9452170	-	MdHB_1_peak_32201	Intergenic	-5567	MD15G1130800	165.5	78.5	2.10828	1.0198	0.94384	0.000325301
MD15G1130800	Chr15	9452390	9452518	-	MdHB_1_peak_32202	Intergenic	-5917	MD15G1130800	165.5	78.5	2.10828	1.0198	0.94384	0.000325301
MD15G1130800	Chr15	9448190	9448312	-	MdHB_1_peak_32200	Intergenic	-1714	MD15G1130800	165.5	78.5	2.10828	1.0198	0.94384	0.000325301
MD10G1055900	Chr10	7671843	7671976	+	MdHB_1_peak_20754	promoter-TSS (mRNA:MD10G1055900)	-678	MD10G1055900	88.58	42	2.10905	1.01933	0.0628904	0.0029371
MD15G1309200	Chr15	31016171	31016368	+	MdHB_1_peak_33314	Intergenic	2695	MD15G1309200	97	46	2.1087	1.01928	0.190087	0.00223723
MD09G1073000	Chr09	5066986	5067104	+	MdHB_1_peak_19022	TTS (mRNA:MD09G1073000)	1394	MD09G1073000	173.83	82.5	2.10703	1.019	1.01379	0.000281389
MD09G1073000	Chr09	5065411	5065545	+	MdHB_1_peak_19020	promoter-TSS (mRNA:MD09G1073000)	-173	MD09G1073000	173.83	82.5	2.10703	1.019	1.01379	0.000281389
MD09G1073000	Chr09	5065725	5065864	+	MdHB_1_peak_19021	intron (mRNA:MD09G1073000, intron 1 of 2)	143	MD09G1073000	173.83	82.5	2.10703	1.019	1.01379	0.000281389
MD15G1033100	Chr15	2333305	2333824	-	MdHB_1_peak_31285	promoter-TSS (mRNA:MD15G1033100)	-347	MD15G1033100	148.5	70.5	2.10638	1.01837	0.790689	0.000511181
MD15G1033100	Chr15	2335818	2335943	-	MdHB_1_peak_31286	Intergenic	-2663	MD15G1033100	148.5	70.5	2.10638	1.01837	0.790689	0.000511181
MD10G1143500	Chr10	23021308	23021454	-	MdHB_1_peak_21416	Intergenic	-1251	MD10G1143500	140.83	66.87	2.10603	1.01806	0.715738	0.000609576
MD10G1143500	Chr10	23019048	23019160	-	MdHB_1_peak_21415	TTS (mRNA:MD10G1143500)	1026	MD10G1143500	140.83	66.87	2.10603	1.01806	0.715738	0.000609576
MD13G1026500	Chr13	1925328	1925443	-	MdHB_1_peak_26630	promoter-TSS (mRNA:MD13G1026500)	-117	MD13G1026500	116.5	55.33	2.10555	1.01745	0.448172	0.00143079
MD15G1114800	Chr15	8098218	8098327	+	MdHB_1_peak_32118	promoter-TSS (mRNA:MD15G1114800)	84	MD15G1114800	106.33	50.5	2.10554	1.0173	0.31967	0.00192254
MD03G1013200	Chr03	1044079	1044355	-	MdHB_1_peak_4598	Intergenic	-2729	MD03G1013200	110.17	52.33	2.10529	1.01719	0.3696	0.00131051
MD14G1069300	Chr14	7574845	7575064	-	MdHB_1_peak_29310	TTS (mRNA:MD14G1069300)	4061	MD14G1069300	121	57.5	2.10435	1.01669	0.501836	0.00109946
MD14G1069300	Chr14	7578707	7578816	-	MdHB_1_peak_29312	exon (mRNA:MD14G1069300, exon 1 of 11)	254	MD14G1069300	121	57.5	2.10435	1.01669	0.501836	0.00109946
MD14G1069300	Chr14	7575363	7575514	-	MdHB_1_peak_29311	exon (mRNA:MD14G1069300, exon 11 of 11)	3577	MD14G1069300	121	57.5	2.10435	1.01669	0.501836	0.00109946
MD06G1209800	Chr06	34297638	34297898	-	MdHB_1_peak_12753	promoter-TSS (mRNA:MD06G1209800)	-913	MD06G1209800	221.5	105.33	2.10291	1.01642	1.3593	0.000150537
MD06G1209800	Chr06	34297063	34297241	-	MdHB_1_peak_12752	promoter-TSS (mRNA:MD06G1209800)	-297	MD06G1209800	221.5	105.33	2.10291	1.01642	1.3593	0.000150537
MD10G1007700	Chr10	1190876	1191138	-	MdHB_1_peak_20490	promoter-TSS (mRNA:MD10G1007700)	-913	MD10G1007700	137.75	65.5	2.10305	1.016	0.685132	0.000735631
MD16G1275100	Chr16	36778863	36778998	+	MdHB_1_peak_37426	promoter-TSS (mRNA:MD16G1275100)	-363	MD16G1275100	164	78	2.10256	1.01588	0.932196	0.000420613
MD16G1275100	Chr16	36781134	36781349	+	MdHB_1_peak_37427	Intergenic	1948	MD16G1275100	164	78	2.10256	1.01588	0.932196	0.000420613
MD02G1261800	Chr02	31612822	31613055	-	MdHB_1_peak_3959	promoter-TSS (mRNA:MD02G1261800)	13	MD02G1261800	382.33	182	2.10071	1.01526	2.13951	3.25198e-05
MD08G1154100	Chr08	16871412	16871525	+	MdHB_1_peak_17355	TTS (mRNA:MD08G1154100)	1999	MD08G1154100	155.5	74	2.10135	1.01499	0.857031	0.00049415
MD08G1154100	Chr08	16891863	16891977	+	MdHB_1_peak_17356	Intergenic	22451	MD08G1154100	155.5	74	2.10135	1.01499	0.857031	0.00049415
MD16G1145200	Chr16	11188551	11188717	+	MdHB_1_peak_36121	exon (mRNA:MD16G1145200, exon 5 of 5)	2465	MD16G1145200	251	119.5	2.10042	1.0148	1.53807	0.000106062
MD16G1145200	Chr16	11180566	11180928	+	MdHB_1_peak_36116	Intergenic	-5422	MD16G1145200	251	119.5	2.10042	1.0148	1.53807	0.000106062
MD16G1145200	Chr16	11183107	11183718	+	MdHB_1_peak_36119	Intergenic	-2757	MD16G1145200	251	119.5	2.10042	1.0148	1.53807	0.000106062
MD16G1145200	Chr16	11181221	11181452	+	MdHB_1_peak_36117	Intergenic	-4833	MD16G1145200	251	119.5	2.10042	1.0148	1.53807	0.000106062
MD16G1145200	Chr16	11175513	11175918	+	MdHB_1_peak_36113	Intergenic	-10454	MD16G1145200	251	119.5	2.10042	1.0148	1.53807	0.000106062
MD16G1145200	Chr16	11178745	11179001	+	MdHB_1_peak_36114	Intergenic	-7296	MD16G1145200	251	119.5	2.10042	1.0148	1.53807	0.000106062
MD16G1145200	Chr16	11180257	11180366	+	MdHB_1_peak_36115	Intergenic	-5858	MD16G1145200	251	119.5	2.10042	1.0148	1.53807	0.000106062
MD16G1145200	Chr16	11184965	11185743	+	MdHB_1_peak_36120	promoter-TSS (mRNA:MD16G1145200)	-815	MD16G1145200	251	119.5	2.10042	1.0148	1.53807	0.000106062
MD16G1145200	Chr16	11182365	11182704	+	MdHB_1_peak_36118	Intergenic	-3635	MD16G1145200	251	119.5	2.10042	1.0148	1.53807	0.000106062
MD15G1142000	Chr15	10501877	10502090	+	MdHB_1_peak_32276	exon (mRNA:MD15G1142000, exon 2 of 4)	1081	MD15G1142000	146	69.5	2.10072	1.01447	0.767914	0.000612433
MD10G1268600	Chr10	36149359	36149468	-	MdHB_1_peak_22479	TTS (mRNA:MD10G1268700)	437	MD10G1268600	182.17	86.75	2.09994	1.0142	1.0819	0.000301707
MD10G1268600	Chr10	36150105	36150415	-	MdHB_1_peak_22481	promoter-TSS (mRNA:MD10G1268600)	-410	MD10G1268600	182.17	86.75	2.09994	1.0142	1.0819	0.000301707
MD10G1268600	Chr10	36149718	36149900	-	MdHB_1_peak_22480	promoter-TSS (mRNA:MD10G1268600)	41	MD10G1268600	182.17	86.75	2.09994	1.0142	1.0819	0.000301707
MD14G1246300	Chr14	32399120	32399314	-	MdHB_1_peak_30936	promoter-TSS (mRNA:MD14G1246300)	27	MD14G1246300	306.5	146	2.09932	1.01418	1.82356	5.63342e-05
MD14G1246300	Chr14	32400702	32401083	-	MdHB_1_peak_30937	exon (mRNA:MD14G1246400, exon 4 of 4)	-1648	MD14G1246300	306.5	146	2.09932	1.01418	1.82356	5.63342e-05
MD14G1206400	Chr14	29363579	29363827	+	MdHB_1_peak_30596	exon (mRNA:MD14G1206400, exon 5 of 5)	2731	MD14G1206400	429.17	204.5	2.09863	1.01389	2.30554	2.48738e-05
MD14G1206400	Chr14	29360057	29360210	+	MdHB_1_peak_30595	promoter-TSS (mRNA:MD14G1206400)	-839	MD14G1206400	429.17	204.5	2.09863	1.01389	2.30554	2.48738e-05
MD14G1206400	Chr14	29357812	29358118	+	MdHB_1_peak_30594	Intergenic	-3007	MD14G1206400	429.17	204.5	2.09863	1.01389	2.30554	2.48738e-05
MD05G1348000	Chr05	46658693	46659277	+	MdHB_1_peak_10997	exon (mRNA:MD05G1348000, exon 1 of 11)	246	MD05G1348000	179.5	85.5	2.09942	1.01382	1.06105	0.000286598
MD09G1047200	Chr09	3096249	3096404	-	MdHB_1_peak_18750	exon (mRNA:MD09G1047200, exon 1 of 6)	123	MD09G1047200	158.5	75.5	2.09934	1.01363	0.884556	0.000415903
MD17G1050900	Chr17	3769045	3769167	+	MdHB_1_peak_37599	Intergenic	-4828	MD17G1050900	62	29.5	2.10169	1.01341	-0.431292	0.00836984
MD17G1050900	Chr17	3768728	3768880	+	MdHB_1_peak_37598	Intergenic	-5130	MD17G1050900	62	29.5	2.10169	1.01341	-0.431292	0.00836984
MD03G1007500	Chr03	595743	595935	+	MdHB_1_peak_4552	exon (mRNA:MD03G1007400, exon 7 of 7)	-3269	MD03G1007500	137.5	65.5	2.09924	1.01338	0.683411	0.000735631
MD05G1087200	Chr05	18583572	18583685	+	MdHB_1_peak_9365	Intergenic	-1413	MD05G1087200	324	154.5	2.09709	1.01268	1.90344	5.25769e-05
MD05G1087200	Chr05	18584856	18585336	+	MdHB_1_peak_9366	promoter-TSS (mRNA:MD05G1087200)	55	MD05G1087200	324	154.5	2.09709	1.01268	1.90344	5.25769e-05
MD05G1087200	Chr05	18598149	18598315	+	MdHB_1_peak_9368	Intergenic	13191	MD05G1087200	324	154.5	2.09709	1.01268	1.90344	5.25769e-05
MD05G1087200	Chr05	18626186	18626313	+	MdHB_1_peak_9369	Intergenic	41208	MD05G1087200	324	154.5	2.09709	1.01268	1.90344	5.25769e-05
MD05G1087200	Chr05	18590177	18590412	+	MdHB_1_peak_9367	Intergenic	5253	MD05G1087200	324	154.5	2.09709	1.01268	1.90344	5.25769e-05
MD11G1030500	Chr11	2664891	2665000	+	MdHB_1_peak_23068	exon (mRNA:MD11G1030500, exon 3 of 7)	686	MD11G1030500	101	48.12	2.09892	1.01267	0.248907	0.00196677
MD16G1101300	Chr16	7024393	7024525	-	MdHB_1_peak_35598	TTS (mRNA:MD16G1101200)	2641	MD16G1101300	172	82	2.09756	1.0125	1.00088	0.000361097
MD16G1101300	Chr16	7025001	7025164	-	MdHB_1_peak_35599	Intergenic	2018	MD16G1101300	172	82	2.09756	1.0125	1.00088	0.000361097
MD15G1230200	Chr15	18854194	18854304	+	MdHB_1_peak_32777	promoter-TSS (mRNA:MD15G1230200)	-46	MD15G1230200	107	51	2.09804	1.01217	0.330149	0.00163468
MD03G1004600	Chr03	357577	357690	-	MdHB_1_peak_4535	intron (mRNA:MD03G1004600, intron 3 of 20)	2632	MD03G1004600	108	51.5	2.09709	1.01153	0.343435	0.00180859
MD16G1170500	Chr16	14202605	14202890	-	MdHB_1_peak_36412	promoter-TSS (mRNA:MD16G1170500)	-240	MD16G1170500	506.17	241.67	2.09447	1.01109	2.54309	1.7395e-05
MD00G1109600	Chr00	22952178	22952682	-	MdHB_1_peak_874	TTS (mRNA:MD00G1109700)	-1104	MD00G1109600	194.5	92.83	2.09523	1.01102	1.17603	0.000246772
MD02G1261100	Chr02	31488629	31488756	-	MdHB_1_peak_3951	exon (mRNA:MD02G1261100, exon 3 of 32)	1190	MD02G1261100	154	73.5	2.09524	1.01078	0.844662	0.000515194
MD01G1209000	Chr01	30331097	30331232	+	MdHB_1_peak_2301	Intergenic	-1182	MD01G1209000	132	63	2.09524	1.01058	0.626623	0.000734802
MD01G1051800	Chr01	15599849	15599964	+	MdHB_1_peak_2031	Intergenic	-6304	MD01G1051800	65	31	2.09677	1.01018	-0.364943	0.00855414
MD07G1244000	Chr07	31412921	31413138	-	MdHB_1_peak_15134	Intergenic	-1072	MD07G1244000	137.48	65.64	2.09445	1.01009	0.684269	0.000735631
MD07G1244000	Chr07	31414601	31414741	-	MdHB_1_peak_15135	Intergenic	-2714	MD07G1244000	137.48	65.64	2.09445	1.01009	0.684269	0.000735631
MD07G1248300	Chr07	31759070	31759230	-	MdHB_1_peak_15162	TTS (mRNA:MD07G1248300)	868	MD07G1248300	224	107	2.09346	1.00993	1.3774	0.000146549
MD07G1248300	Chr07	31767297	31767493	-	MdHB_1_peak_15165	Intergenic	-7377	MD07G1248300	224	107	2.09346	1.00993	1.3774	0.000146549
MD07G1248300	Chr07	31754115	31754234	-	MdHB_1_peak_15161	Intergenic	5844	MD07G1248300	224	107	2.09346	1.00993	1.3774	0.000146549
MD07G1248300	Chr07	31761954	31762575	-	MdHB_1_peak_15164	Intergenic	-2246	MD07G1248300	224	107	2.09346	1.00993	1.3774	0.000146549
MD07G1248300	Chr07	31760125	31760464	-	MdHB_1_peak_15163	promoter-TSS (mRNA:MD07G1248300)	-276	MD07G1248300	224	107	2.09346	1.00993	1.3774	0.000146549
MD01G1074700	Chr01	18092294	18092463	+	MdHB_1_peak_2086	TTS (mRNA:MD01G1074700)	5155	MD01G1074700	77.5	37	2.09459	1.00914	-0.120387	0.0051337
MD08G1168200	Chr08	19982992	19983177	-	MdHB_1_peak_17463	Intergenic	-3395	MD08G1168200	89	42.5	2.09412	1.00913	0.0727711	0.0029371
MD08G1168200	Chr08	19986205	19986357	-	MdHB_1_peak_17464	Intergenic	-6592	MD08G1168200	89	42.5	2.09412	1.00913	0.0727711	0.0029371
MD08G1168200	Chr08	19987617	19987828	-	MdHB_1_peak_17465	Intergenic	-8033	MD08G1168200	89	42.5	2.09412	1.00913	0.0727711	0.0029371
MD17G1138000	Chr17	12382330	12382521	+	MdHB_1_peak_38553	promoter-TSS (mRNA:MD17G1138000)	-178	MD17G1138000	154.07	73.65	2.09192	1.0085	0.846047	0.000515194
MD17G1138000	Chr17	12375739	12375850	+	MdHB_1_peak_38552	Intergenic	-6809	MD17G1138000	154.07	73.65	2.09192	1.0085	0.846047	0.000515194
MD17G1138000	Chr17	12374566	12374762	+	MdHB_1_peak_38551	Intergenic	-7939	MD17G1138000	154.07	73.65	2.09192	1.0085	0.846047	0.000515194
MD17G1138000	Chr17	12383651	12383760	+	MdHB_1_peak_38554	exon (mRNA:MD17G1138000, exon 2 of 8)	1102	MD17G1138000	154.07	73.65	2.09192	1.0085	0.846047	0.000515194
MD04G1064300	Chr04	8672534	8672664	-	MdHB_1_peak_7545	promoter-TSS (ncRNA:MD04G1064300)	-62	MD04G1064300	125	59.75	2.09205	1.0083	0.550423	0.000989647
MD04G1064300	Chr04	8660487	8660596	-	MdHB_1_peak_7543	Intergenic	11996	MD04G1064300	125	59.75	2.09205	1.0083	0.550423	0.000989647
MD04G1064300	Chr04	8661294	8661467	-	MdHB_1_peak_7544	Intergenic	11157	MD04G1064300	125	59.75	2.09205	1.0083	0.550423	0.000989647
MD05G1279400	Chr05	41367524	41367634	-	MdHB_1_peak_10310	promoter-TSS (mRNA:MD05G1279400)	-783	MD05G1279400	171.5	82	2.09146	1.0083	0.998109	0.000408835
MD05G1279400	Chr05	41367800	41367940	-	MdHB_1_peak_10311	Intergenic	-1074	MD05G1279400	171.5	82	2.09146	1.0083	0.998109	0.000408835
MD15G1418100	Chr15	51988838	51989044	-	MdHB_1_peak_34105	exon (mRNA:MD15G1418100, exon 2 of 2)	2002	MD15G1418100	89	42.54	2.09215	1.00777	0.0732049	0.0029371
MD13G1122100	Chr13	8998691	8998894	-	MdHB_1_peak_27481	Intergenic	-3424	MD13G1122100	723.75	346.5	2.08874	1.00725	3.0578	8.63322e-06
MD13G1122100	Chr13	8994486	8994668	-	MdHB_1_peak_27477	intron (mRNA:MD13G1122100, intron 1 of 1)	791	MD13G1122100	723.75	346.5	2.08874	1.00725	3.0578	8.63322e-06
MD13G1122100	Chr13	8997802	8997984	-	MdHB_1_peak_27480	Intergenic	-2525	MD13G1122100	723.75	346.5	2.08874	1.00725	3.0578	8.63322e-06
MD13G1122100	Chr13	8995008	8995677	-	MdHB_1_peak_27478	promoter-TSS (mRNA:MD13G1122100)	26	MD13G1122100	723.75	346.5	2.08874	1.00725	3.0578	8.63322e-06
MD13G1122100	Chr13	8996597	8997291	-	MdHB_1_peak_27479	Intergenic	-1576	MD13G1122100	723.75	346.5	2.08874	1.00725	3.0578	8.63322e-06
MD13G1122100	Chr13	8991890	8993015	-	MdHB_1_peak_27476	TTS (mRNA:MD13G1122100)	2916	MD13G1122100	723.75	346.5	2.08874	1.00725	3.0578	8.63322e-06
MD15G1287500	Chr15	26433009	26433176	+	MdHB_1_peak_33132	Intergenic	-3249	MD15G1287500	139	66.5	2.09023	1.0072	0.700757	0.000701962
MD15G1287500	Chr15	26432013	26432269	+	MdHB_1_peak_33131	Intergenic	-4200	MD15G1287500	139	66.5	2.09023	1.0072	0.700757	0.000701962
MD10G1015300	Chr10	2040265	2040374	+	MdHB_1_peak_20525	intron (mRNA:MD10G1015300, intron 2 of 8)	1425	MD10G1015300	115.5	55.25	2.0905	1.00711	0.439362	0.00129586
MD08G1032900	Chr08	2339056	2339379	-	MdHB_1_peak_16316	exon (mRNA:MD08G1032900, exon 1 of 4)	280	MD08G1032900	249.83	119.58	2.08923	1.0071	1.53392	0.000116926
MD04G1225400	Chr04	30523702	30523888	+	MdHB_1_peak_8371	Intergenic	-2194	MD04G1225400	175.5	84	2.08929	1.00683	1.03132	0.000379268
MD04G1225400	Chr04	30524930	30525039	+	MdHB_1_peak_8372	Intergenic	-1005	MD04G1225400	175.5	84	2.08929	1.00683	1.03132	0.000379268
MD04G1225400	Chr04	30526035	30526569	+	MdHB_1_peak_8373	exon (mRNA:MD04G1225400, exon 1 of 2)	313	MD04G1225400	175.5	84	2.08929	1.00683	1.03132	0.000379268
MD08G1175700	Chr08	21346476	21346682	-	MdHB_1_peak_17545	Intergenic	-2695	MD08G1175700	152.5	73	2.08904	1.0065	0.832185	0.00058841
MD08G1175700	Chr08	21334120	21334314	-	MdHB_1_peak_17542	Intergenic	9667	MD08G1175700	152.5	73	2.08904	1.0065	0.832185	0.00058841
MD08G1175700	Chr08	21344965	21345318	-	MdHB_1_peak_17544	Intergenic	-1257	MD08G1175700	152.5	73	2.08904	1.0065	0.832185	0.00058841
MD08G1175700	Chr08	21336288	21336439	-	MdHB_1_peak_17543	Intergenic	7521	MD08G1175700	152.5	73	2.08904	1.0065	0.832185	0.00058841
MD08G1175700	Chr08	21329940	21330141	-	MdHB_1_peak_17541	Intergenic	13844	MD08G1175700	152.5	73	2.08904	1.0065	0.832185	0.00058841
MD07G1191500	Chr07	27139658	27139832	-	MdHB_1_peak_14578	Intergenic	-1261	MD07G1191500	215	103	2.08738	1.00571	1.32037	0.000182105
MD07G1191500	Chr07	27140736	27140923	-	MdHB_1_peak_14579	Intergenic	-2345	MD07G1191500	215	103	2.08738	1.00571	1.32037	0.000182105
MD06G1007200	Chr06	734241	734350	-	MdHB_1_peak_11212	promoter-TSS (mRNA:MD06G1007200)	-792	MD06G1007200	154.5	74	2.08784	1.00569	0.850911	0.000563794
MD06G1211200	Chr06	34386658	34386870	+	MdHB_1_peak_12774	Intergenic	-2190	MD06G1211200	131.5	63	2.0873	1.00511	0.623035	0.000850314
MD07G1195600	Chr07	27443032	27443224	-	MdHB_1_peak_14620	Intergenic	-5545	MD07G1195600	256.5	123	2.08537	1.00445	1.57239	0.000117187
MD07G1195600	Chr07	27440518	27440634	-	MdHB_1_peak_14618	Intergenic	-2993	MD07G1195600	256.5	123	2.08537	1.00445	1.57239	0.000117187
MD07G1195600	Chr07	27437593	27437913	-	MdHB_1_peak_14615	promoter-TSS (mRNA:MD07G1195600)	-170	MD07G1195600	256.5	123	2.08537	1.00445	1.57239	0.000117187
MD07G1195600	Chr07	27444239	27444391	-	MdHB_1_peak_14621	Intergenic	-6732	MD07G1195600	256.5	123	2.08537	1.00445	1.57239	0.000117187
MD07G1195600	Chr07	27438849	27439043	-	MdHB_1_peak_14616	Intergenic	-1363	MD07G1195600	256.5	123	2.08537	1.00445	1.57239	0.000117187
MD07G1195600	Chr07	27442233	27442377	-	MdHB_1_peak_14619	Intergenic	-4722	MD07G1195600	256.5	123	2.08537	1.00445	1.57239	0.000117187
MD07G1195600	Chr07	27439689	27439919	-	MdHB_1_peak_14617	Intergenic	-2221	MD07G1195600	256.5	123	2.08537	1.00445	1.57239	0.000117187
MD17G1224400	Chr17	27285557	27285717	+	MdHB_1_peak_39368	exon (mRNA:MD17G1224400, exon 1 of 2)	129	MD17G1224400	201.25	96.5	2.08549	1.00434	1.22674	0.000243348
MD07G1189900	Chr07	27033926	27034544	-	MdHB_1_peak_14569	promoter-TSS (mRNA:MD07G1189900)	-765	MD07G1189900	270	129.5	2.08494	1.0042	1.64569	9.33279e-05
MD07G1189900	Chr07	27033191	27033516	-	MdHB_1_peak_14568	exon (mRNA:MD07G1189900, exon 1 of 17)	117	MD07G1189900	270	129.5	2.08494	1.0042	1.64569	9.33279e-05
MD15G1022800	Chr15	1326400	1326554	+	MdHB_1_peak_31163	Intergenic	4882	MD15G1022800	212.5	102	2.08333	1.0029	1.30464	0.000187425
MD15G1022800	Chr15	1321217	1321469	+	MdHB_1_peak_31162	promoter-TSS (mRNA:MD15G1022800)	-252	MD15G1022800	212.5	102	2.08333	1.0029	1.30464	0.000187425
MD15G1272500	Chr15	23806375	23806491	-	MdHB_1_peak_33003	Intergenic	6627	MD15G1272500	200	96	2.08333	1.00285	1.21837	0.000251173
MD14G1187200	Chr14	27947950	27948059	+	MdHB_1_peak_30432	TTS (mRNA:MD14G1187100)	-1414	MD14G1187200	185.33	89	2.08236	1.0021	1.11029	0.000317003
MD14G1187200	Chr14	27946857	27946966	+	MdHB_1_peak_30431	exon (mRNA:MD14G1187100, exon 19 of 19)	-2507	MD14G1187200	185.33	89	2.08236	1.0021	1.11029	0.000317003
MD14G1187200	Chr14	27950292	27950483	+	MdHB_1_peak_30434	TTS (mRNA:MD14G1187200)	969	MD14G1187200	185.33	89	2.08236	1.0021	1.11029	0.000317003
MD14G1187200	Chr14	27949074	27949193	+	MdHB_1_peak_30433	promoter-TSS (mRNA:MD14G1187200)	-285	MD14G1187200	185.33	89	2.08236	1.0021	1.11029	0.000317003
MD10G1152300	Chr10	23924950	23925158	+	MdHB_1_peak_21473	Intergenic	-1207	MD10G1152300	179	86	2.0814	1.0014	1.06114	0.000352524
MD10G1152300	Chr10	23923445	23923554	+	MdHB_1_peak_21471	Intergenic	-2762	MD10G1152300	179	86	2.0814	1.0014	1.06114	0.000352524
MD10G1152300	Chr10	23926126	23926351	+	MdHB_1_peak_21474	promoter-TSS (mRNA:MD10G1152300)	-23	MD10G1152300	179	86	2.0814	1.0014	1.06114	0.000352524
MD10G1152300	Chr10	23923865	23924079	+	MdHB_1_peak_21472	Intergenic	-2289	MD10G1152300	179	86	2.0814	1.0014	1.06114	0.000352524
MD12G1064400	Chr12	7483419	7483543	+	MdHB_1_peak_25430	Intergenic	-2949	MD12G1064400	134.75	64.75	2.08108	1.00084	0.658919	0.000890014
MD12G1064400	Chr12	7486859	7487058	+	MdHB_1_peak_25431	exon (mRNA:MD12G1064400, exon 1 of 9)	528	MD12G1064400	134.75	64.75	2.08108	1.00084	0.658919	0.000890014
MD15G1177200	Chr15	13867323	13867436	+	MdHB_1_peak_32483	Intergenic	-2059	MD15G1177200	59.61	28.61	2.08354	1.00082	-0.481569	0.00918629
MD14G1232400	Chr14	31246142	31246519	-	MdHB_1_peak_30740	promoter-TSS (mRNA:MD14G1232400)	-11	MD14G1232400	247.17	118.83	2.08003	1.00074	1.52074	0.000119749
MD14G1232400	Chr14	31247263	31247372	-	MdHB_1_peak_30741	promoter-TSS (mRNA:MD14G1232400)	-998	MD14G1232400	247.17	118.83	2.08003	1.00074	1.52074	0.000119749
MD02G1001900	Chr02	160840	160969	-	MdHB_1_peak_2370	promoter-TSS (mRNA:MD02G1001900)	-521	MD02G1001900	89.5	43	2.0814	1.00037	0.0834214	0.00326531
MD07G1295200	Chr07	35586553	35586676	+	MdHB_1_peak_15751	promoter-TSS (mRNA:MD07G1295200)	-278	MD07G1295200	343	165	2.07879	1.00008	1.98911	4.85464e-05
MD07G1295200	Chr07	35585012	35585169	+	MdHB_1_peak_15749	Intergenic	-1802	MD07G1295200	343	165	2.07879	1.00008	1.98911	4.85464e-05
MD07G1295200	Chr07	35585999	35586209	+	MdHB_1_peak_15750	promoter-TSS (mRNA:MD07G1295200)	-788	MD07G1295200	343	165	2.07879	1.00008	1.98911	4.85464e-05
MD07G1295200	Chr07	35591219	35591639	+	MdHB_1_peak_15754	Intergenic	4537	MD07G1295200	343	165	2.07879	1.00008	1.98911	4.85464e-05
MD07G1295200	Chr07	35594220	35594432	+	MdHB_1_peak_15755	Intergenic	7434	MD07G1295200	343	165	2.07879	1.00008	1.98911	4.85464e-05
MD07G1295200	Chr07	35589010	35589256	+	MdHB_1_peak_15753	TTS (mRNA:MD07G1295200)	2241	MD07G1295200	343	165	2.07879	1.00008	1.98911	4.85464e-05
MD07G1295200	Chr07	35586830	35586985	+	MdHB_1_peak_15752	promoter-TSS (mRNA:MD07G1295200)	15	MD07G1295200	343	165	2.07879	1.00008	1.98911	4.85464e-05
MD07G1295200	Chr07	35583882	35584082	+	MdHB_1_peak_15747	Intergenic	-2910	MD07G1295200	343	165	2.07879	1.00008	1.98911	4.85464e-05
MD07G1295200	Chr07	35583338	35583568	+	MdHB_1_peak_15746	Intergenic	-3439	MD07G1295200	343	165	2.07879	1.00008	1.98911	4.85464e-05
MD07G1295200	Chr07	35584633	35584775	+	MdHB_1_peak_15748	Intergenic	-2188	MD07G1295200	343	165	2.07879	1.00008	1.98911	4.85464e-05
MD11G1246700	Chr11	35865959	35866068	-	MdHB_1_peak_24436	Intergenic	-3353	MD11G1246700	143.5	69	2.07971	0.999976	0.748179	0.000640501
MD11G1246700	Chr11	35862736	35862853	-	MdHB_1_peak_24435	promoter-TSS (mRNA:MD11G1246700)	-134	MD11G1246700	143.5	69	2.07971	0.999976	0.748179	0.000640501
MD01G1029100	Chr01	10637531	10638794	-	MdHB_1_peak_1882	Intergenic	-2381	MD01G1029100	301	144.83	2.0783	0.999668	1.80245	7.39691e-05
MD01G1029100	Chr01	10649193	10649507	-	MdHB_1_peak_1883	Intergenic	-13569	MD01G1029100	301	144.83	2.0783	0.999668	1.80245	7.39691e-05
MD01G1029100	Chr01	10651922	10652233	-	MdHB_1_peak_1884	Intergenic	-16296	MD01G1029100	301	144.83	2.0783	0.999668	1.80245	7.39691e-05
MD01G1029100	Chr01	10653932	10654041	-	MdHB_1_peak_1885	Intergenic	-18205	MD01G1029100	301	144.83	2.0783	0.999668	1.80245	7.39691e-05
MD01G1029100	Chr01	10636250	10636432	-	MdHB_1_peak_1881	promoter-TSS (mRNA:MD01G1029100)	-560	MD01G1029100	301	144.83	2.0783	0.999668	1.80245	7.39691e-05
MD03G1161500	Chr03	19490774	19490931	+	MdHB_1_peak_5859	Intergenic	5428	MD03G1161500	158	76	2.07895	0.999565	0.884655	0.000590169
MD03G1161500	Chr03	19485297	19485412	+	MdHB_1_peak_5858	promoter-TSS (mRNA:MD03G1161500)	-70	MD03G1161500	158	76	2.07895	0.999565	0.884655	0.000590169
MD04G1226800	Chr04	30626646	30626811	-	MdHB_1_peak_8380	promoter-TSS (mRNA:MD04G1226800)	-592	MD04G1226800	98.84	47.53	2.07953	0.999273	0.222878	0.00274431
MD04G1172900	Chr04	26440869	26441051	+	MdHB_1_peak_8134	Intergenic	3850	MD04G1172900	159	76.5	2.07843	0.999215	0.893714	0.000518531
MD16G1029100	Chr16	2068050	2068308	+	MdHB_1_peak_34607	Intergenic	-5370	MD16G1029100	214	103	2.07767	0.998984	1.31594	0.00020282
MD16G1029100	Chr16	2071702	2072109	+	MdHB_1_peak_34611	Intergenic	-1644	MD16G1029100	214	103	2.07767	0.998984	1.31594	0.00020282
[truncated: 7,036 more rows]
