# Supplementary material for: The MdHB7L–MdICE1L–MdHOS1 Module Fine‐Tunes Apple Cold Response via CBF‐Dependent and CBF‐Independent Pathways
Source: Adv Sci (Weinh). 2025 Apr 26;12(25):2501524. doi: 10.1002/advs.202501524 (PMC12224988; doi:10.1002/advs.202501524)
Supplement: Supplementary file 3 — Supplemental Table 2 [file ADVS-12-2501524-s001.xlsx]

## Sheet: Table S2
Term	Database	ID	Input_number	Background_number	Rich_factor	P_Value	Corrected P_Value	Input	Hyperlink
response to endogenous stimulus	biological_process	GO:0009719	437	1536	1.79	1.03147e-12	4.15065e-09	ath:AT3G28857:MD09G1049300|ath:AT4G24670:MD06G1169600|ath:AT3G11050:MD07G1226500|ath:AT5G52900:MD07G1282200|ath:AT5G25220:MD15G1130800|ath:AT5G62920:MD06G1182400|ath:AT1G71020:MD16G1029300|ath:AT1G67710:MD16G1108400|ath:AT5G28770:MD12G1241100|ath:AT5G26340:MD16G1189900|ath:AT3G29350:MD11G1293900|ath:AT3G17860:MD13G1030000|ath:AT5G49720:MD03G1298100|ath:AT5G22890:MD03G1128200|ath:AT5G30510:MD16G11…	http://amigo.geneontology.org/amigo/term/GO:0009719
response to organic substance	biological_process	GO:0010033	481	1766	1.72	1.79121e-11	3.0883e-08	ath:AT3G28857:MD09G1049300|ath:AT4G24670:MD06G1169600|ath:AT3G11050:MD07G1226500|ath:AT3G48090:MD14G1188700|ath:AT5G52900:MD07G1282200|ath:AT5G25220:MD15G1130800|ath:AT5G62920:MD06G1182400|ath:AT1G71020:MD16G1029300|ath:AT1G67710:MD16G1108400|ath:AT5G28770:MD12G1241100|ath:AT5G26340:MD16G1189900|ath:AT3G29350:MD11G1293900|ath:AT3G17860:MD13G1030000|ath:AT5G49720:MD03G1298100|ath:AT5G22890:MD03G11…	http://amigo.geneontology.org/amigo/term/GO:0010033
response to oxygen-containing compound	biological_process	GO:1901700	384	1350	1.79	2.30241e-11	3.0883e-08	ath:AT3G28857:MD09G1049300|ath:AT3G11050:MD07G1226500|ath:AT5G52900:MD07G1282200|ath:AT5G38710:MD17G1070700|ath:AT1G71020:MD16G1029300|ath:AT1G74310:MD06G1201200|ath:AT1G68090:MD16G1013400|ath:AT5G28770:MD12G1241100|ath:AT5G26340:MD16G1189900|ath:AT3G17860:MD13G1030000|ath:AT2G18050:MD02G1134400|ath:AT5G22890:MD03G1128200|ath:AT3G28580:MD09G1044000|ath:AT4G31910:MD08G1058900|ath:AT2G17290:MD10G11…	http://amigo.geneontology.org/amigo/term/GO:1901700
response to chemical	biological_process	GO:0042221	631	2467	1.61	1.37022e-10	1.24483e-07	ath:AT4G31940:MD15G1033400|ath:AT3G28857:MD09G1049300|ath:AT4G24670:MD06G1169600|ath:AT3G11050:MD07G1226500|ath:AT3G52930:MD12G1018700|ath:AT3G48090:MD14G1188700|ath:AT5G52900:MD07G1282200|ath:AT5G44070:MD05G1193300|ath:AT5G25220:MD15G1130800|ath:AT5G38710:MD17G1070700|ath:AT2G14960:MD05G1092300|ath:AT5G62920:MD06G1182400|ath:AT1G71020:MD16G1029300|ath:AT1G74310:MD06G1201200|ath:AT1G67710:MD16G11…	http://amigo.geneontology.org/amigo/term/GO:0042221
response to chitin	biological_process	GO:0010200	65	119	3.44	1.54676e-10	1.24483e-07	ath:AT5G58610:MD15G1070200|ath:AT3G19580:MD03G1043000|ath:AT5G51190:MD01G1177100|ath:AT4G37260:MD02G1179000|ath:AT2G38470:MD11G1059400|ath:AT3G05200:MD04G1208600|ath:AT3G45640:MD11G1121500|ath:AT2G35930:MD12G1040900|ath:AT1G27730:MD15G1071400|ath:AT5G47230:MD06G1051900|ath:AT1G80840:MD15G1039600|ath:AT3G46620:MD04G1131800|ath:AT4G01250:MD01G1071300|ath:AT5G64660:MD01G1010900|ath:AT3G56400:MD07G12…	http://amigo.geneontology.org/amigo/term/GO:0010200
response to abiotic stimulus	biological_process	GO:0009628	470	1760	1.68	2.81744e-10	1.88957e-07	ath:AT3G05030:MD12G1232400|ath:AT3G52360:MD14G1044100|ath:AT5G05600:MD04G1154400|ath:AT4G24670:MD06G1169600|ath:AT3G52930:MD12G1018700|ath:AT3G48090:MD14G1188700|ath:AT3G54720:MD14G1046000|ath:AT5G25220:MD15G1130800|ath:AT1G49480:MD02G1233300|ath:AT1G74310:MD06G1201200|ath:AT5G26340:MD16G1189900|ath:AT5G39890:MD14G1006600|ath:AT2G18050:MD02G1134400|ath:AT5G28490:MD12G1246800|ath:AT5G49720:MD03G12…	http://amigo.geneontology.org/amigo/term/GO:0009628
response to hormone	biological_process	GO:0009725	399	1452	1.73	3.49958e-10	2.01176e-07	ath:AT3G28857:MD09G1049300|ath:AT4G24670:MD06G1169600|ath:AT3G11050:MD07G1226500|ath:AT5G52900:MD07G1282200|ath:AT5G25220:MD15G1130800|ath:AT5G62920:MD06G1182400|ath:AT1G71020:MD16G1029300|ath:AT1G67710:MD16G1108400|ath:AT5G28770:MD12G1241100|ath:AT5G26340:MD16G1189900|ath:AT3G29350:MD11G1293900|ath:AT3G17860:MD13G1030000|ath:AT5G49720:MD03G1298100|ath:AT5G30510:MD16G1147700|ath:AT3G28580:MD09G10…	http://amigo.geneontology.org/amigo/term/GO:0009725
response to organonitrogen compound	biological_process	GO:0010243	70	142	3.11	9.44493e-10	4.7508e-07	ath:AT5G58610:MD15G1070200|ath:AT4G26640:MD11G1205000|ath:AT3G19580:MD03G1043000|ath:AT1G43850:MD10G1012000|ath:AT5G51190:MD01G1177100|ath:AT4G37260:MD02G1179000|ath:AT2G38470:MD11G1059400|ath:AT3G05200:MD04G1208600|ath:AT3G45640:MD11G1121500|ath:AT2G35930:MD12G1040900|ath:AT1G27730:MD15G1071400|ath:AT5G47230:MD06G1051900|ath:AT4G31550:MD15G1106600|ath:AT1G05200:MD17G1096100|ath:AT3G46620:MD04G11…	http://amigo.geneontology.org/amigo/term/GO:0010243
cellular response to chemical stimulus	biological_process	GO:0070887	290	1020	1.79	5.74712e-09	2.5696e-06	ath:AT4G22790:MD17G1137500|ath:AT1G78080:MD15G1326800|ath:AT4G31940:MD15G1033400|ath:AT5G54510:MD03G1215800|ath:AT5G51190:MD01G1177100|ath:AT1G27340:MD13G1120600|ath:AT5G11590:MD15G1093800|ath:AT3G28857:MD09G1049300|ath:AT4G25130:MD14G1166700|ath:AT2G46690:MD07G1297400|ath:AT2G33310:MD10G1176400|ath:AT1G22220:MD15G1366300|ath:AT4G31940:MD15G1028700|ath:AT5G01990:MD12G1194000|ath:AT5G16400:MD04G12…	http://amigo.geneontology.org/amigo/term/GO:0070887
response to stimulus	biological_process	GO:0050896	1232	5369	1.45	7.94984e-09	3.19901e-06	ath:AT3G05030:MD12G1232400|ath:AT4G31940:MD15G1033400|ath:AT3G52360:MD14G1044100|ath:AT2G16430:MD06G1221800|ath:AT5G05600:MD04G1154400|ath:AT4G24670:MD06G1169600|ath:AT3G20290:MD11G1210300|ath:AT3G11050:MD07G1226500|ath:AT3G52930:MD12G1018700|ath:AT3G29350:MD03G1272900|ath:AT5G52900:MD07G1282200|ath:AT5G44070:MD05G1193300|ath:AT5G05340:MD04G1170900|ath:AT5G47550:MD05G1358700|ath:AT3G54720:MD14G10…
cellular response to endogenous stimulus	biological_process	GO:0071495	229	769	1.88	1.01165e-08	3.45823e-06	ath:AT1G78080:MD15G1326800|ath:AT5G54510:MD03G1215800|ath:AT5G51190:MD01G1177100|ath:AT1G27340:MD13G1120600|ath:AT5G11590:MD15G1093800|ath:AT3G28857:MD09G1049300|ath:AT2G46690:MD07G1297400|ath:AT2G33310:MD10G1176400|ath:AT1G22220:MD15G1366300|ath:AT5G52900:MD07G1282200|ath:AT5G01990:MD12G1194000|ath:AT1G10480:MD13G1086000|ath:AT5G62920:MD06G1182400|ath:AT1G71020:MD16G1029300|ath:AT1G78570:MD03G12…	http://amigo.geneontology.org/amigo/term/GO:0071495
hormone-mediated signaling pathway	biological_process	GO:0009755	215	711	1.91	1.03128e-08	3.45823e-06	ath:AT1G78080:MD15G1326800|ath:AT5G54510:MD03G1215800|ath:AT5G51190:MD01G1177100|ath:AT1G27340:MD13G1120600|ath:AT5G11590:MD15G1093800|ath:AT3G28857:MD09G1049300|ath:AT2G46690:MD07G1297400|ath:AT2G33310:MD10G1176400|ath:AT1G22220:MD15G1366300|ath:AT5G52900:MD07G1282200|ath:AT5G01990:MD12G1194000|ath:AT1G10480:MD13G1086000|ath:AT5G62920:MD06G1182400|ath:AT1G71020:MD16G1029300|ath:AT1G78570:MD03G12…	http://amigo.geneontology.org/amigo/term/GO:0009755
cellular response to hormone stimulus	biological_process	GO:0032870	227	764	1.87	1.3566e-08	4.19918e-06	ath:AT1G78080:MD15G1326800|ath:AT5G54510:MD03G1215800|ath:AT5G51190:MD01G1177100|ath:AT1G27340:MD13G1120600|ath:AT5G11590:MD15G1093800|ath:AT3G28857:MD09G1049300|ath:AT2G46690:MD07G1297400|ath:AT2G33310:MD10G1176400|ath:AT1G22220:MD15G1366300|ath:AT5G52900:MD07G1282200|ath:AT5G01990:MD12G1194000|ath:AT1G10480:MD13G1086000|ath:AT5G62920:MD06G1182400|ath:AT1G71020:MD16G1029300|ath:AT1G78570:MD03G12…	http://amigo.geneontology.org/amigo/term/GO:0032870
sequence-specific DNA binding	molecular_function	GO:0043565	178	569	1.97	2.66445e-08	7.39723e-06	ath:AT1G78080:MD15G1326800|ath:AT4G17980:MD06G1031700|ath:AT3G06740:MD16G1159200|ath:AT5G11590:MD15G1093800|ath:AT2G22850:MD02G1189300|ath:AT1G51600:MD09G1160800|ath:AT1G50420:MD11G1196300|ath:AT2G30590:MD05G1204400|ath:AT1G28520:MD10G1287300|ath:AT4G11070:MD14G1123000|ath:AT1G07540:MD12G1143400|ath:AT4G37260:MD05G1089600|ath:AT3G56400:MD07G1234700|ath:AT2G38470:MD04G1167700|ath:AT1G73805:MD06G12…	http://amigo.geneontology.org/amigo/term/GO:0043565
response to acid chemical	biological_process	GO:0001101	287	1028	1.76	2.75742e-08	7.39723e-06	ath:AT1G78080:MD15G1326800|ath:AT2G46820:MD01G1089400|ath:AT5G25610:MD15G1105500|ath:AT2G38470:MD04G1167700|ath:AT1G28520:MD10G1287300|ath:AT3G11050:MD07G1226500|ath:AT2G06050:MD12G1067300|ath:AT3G48090:MD14G1188700|ath:AT5G52900:MD07G1282200|ath:AT1G65690:MD09G1187500|ath:AT2G35930:MD12G1040900|ath:AT5G38710:MD17G1070700|ath:AT1G15690:MD17G1215700|ath:AT5G60980:MD17G1060400|ath:AT3G56400:MD07G12…	http://amigo.geneontology.org/amigo/term/GO:0001101
transcription factor activity, sequence-specific DNA binding	molecular_function	GO:0003700	402	1539	1.65	3.90067e-08	9.79077e-06	ath:AT5G64060:MD04G1043700|ath:AT2G30590:MD05G1204400|ath:AT5G03150:MD12G1120300|ath:AT2G27230:MD14G1135600|ath:AT4G11070:MD14G1123000|ath:AT5G25220:MD15G1130800|ath:AT1G56170:MD10G1208800|ath:AT1G67710:MD16G1108400|ath:AT5G28770:MD12G1241100|ath:AT4G16110:MD16G1036100|ath:AT1G68320:MD06G1217200|ath:AT2G47810:MD03G1283700|ath:AT1G73960:MD06G1210800|ath:AT2G28510:MD11G1123400|ath:AT1G62300:MD05G13…	http://amigo.geneontology.org/amigo/term/GO:0003700
nucleic acid binding transcription factor activity	Undef	GO:0001071	402	1540	1.64	4.13626e-08	9.79077e-06	ath:AT5G64060:MD04G1043700|ath:AT2G30590:MD05G1204400|ath:AT5G03150:MD12G1120300|ath:AT2G27230:MD14G1135600|ath:AT4G11070:MD14G1123000|ath:AT5G25220:MD15G1130800|ath:AT1G56170:MD10G1208800|ath:AT1G67710:MD16G1108400|ath:AT5G28770:MD12G1241100|ath:AT4G16110:MD16G1036100|ath:AT1G68320:MD06G1217200|ath:AT2G47810:MD03G1283700|ath:AT1G73960:MD06G1210800|ath:AT2G28510:MD11G1123400|ath:AT1G62300:MD05G13…	http://amigo.geneontology.org/amigo/term/GO:0001071
response to stress	biological_process	GO:0006950	735	3074	1.51	5.80689e-08	1.26611e-05	ath:AT3G05030:MD12G1232400|ath:AT2G16430:MD06G1221800|ath:AT4G24670:MD06G1169600|ath:AT3G11050:MD07G1226500|ath:AT3G52930:MD12G1018700|ath:AT3G48090:MD14G1188700|ath:AT5G05340:MD04G1170900|ath:AT5G47550:MD05G1358700|ath:AT5G42740:MD15G1031400|ath:AT4G15440:MD09G1071400|ath:AT1G53210:MD03G1238600|ath:AT1G73050:MD03G1090900|ath:AT1G74310:MD06G1201200|ath:AT5G43810:MD03G1137600|ath:AT5G19890:MD11G10…	http://amigo.geneontology.org/amigo/term/GO:0006950
cellular response to organic substance	biological_process	GO:0071310	251	884	1.79	6.1626e-08	1.26611e-05	ath:AT1G78080:MD15G1326800|ath:AT5G54510:MD03G1215800|ath:AT5G51190:MD01G1177100|ath:AT1G27340:MD13G1120600|ath:AT5G11590:MD15G1093800|ath:AT3G28857:MD09G1049300|ath:AT2G46690:MD07G1297400|ath:AT2G33310:MD10G1176400|ath:AT1G22220:MD15G1366300|ath:AT5G52900:MD07G1282200|ath:AT5G01990:MD12G1194000|ath:AT5G25220:MD15G1130800|ath:AT1G10480:MD13G1086000|ath:AT1G73660:MD15G1052200|ath:AT5G62920:MD06G11…	http://amigo.geneontology.org/amigo/term/GO:0071310
phosphorelay signal transduction system	biological_process	GO:0000160	83	208	2.51	6.2928e-08	1.26611e-05	ath:AT1G50640:MD17G1107200|ath:AT1G32230:MD07G1061500|ath:AT1G78080:MD15G1326800|ath:AT5G19790:MD06G1125700|ath:AT3G20770:MD02G1266200|ath:AT5G51190:MD01G1177100|ath:AT5G11590:MD15G1093800|ath:AT3G50260:MD08G1096000|ath:AT3G23240:MD10G1184800|ath:AT5G02810:MD04G1113200|ath:AT1G62300:MD03G1197600|ath:AT5G25190:MD17G1220600|ath:AT5G53290:MD03G1049900|ath:AT3G54320:MD07G1054100|ath:AT2G23340:MD15G10…	http://amigo.geneontology.org/amigo/term/GO:0000160
response to osmotic stress	biological_process	GO:0006970	169	548	1.94	1.24856e-07	2.39248e-05	ath:AT3G05030:MD12G1232400|ath:AT5G60920:MD09G1072800|ath:AT2G44480:MD12G1211500|ath:AT1G78080:MD15G1326800|ath:AT3G52930:MD12G1018700|ath:AT1G35910:MD08G1180400|ath:AT1G65690:MD09G1187500|ath:AT1G15690:MD17G1215700|ath:AT1G73660:MD15G1052200|ath:AT2G37570:MD04G1125700|ath:AT3G48360:MD14G1167000|ath:AT5G57630:MD15G1046100|ath:AT1G56600:MD16G1147600|ath:AT5G26340:MD16G1189900|ath:AT2G38470:MD04G11…	http://amigo.geneontology.org/amigo/term/GO:0006970
response to ethylene	biological_process	GO:0009723	99	278	2.24	3.0815e-07	5.63634e-05	ath:AT1G78080:MD15G1326800|ath:AT5G51190:MD01G1177100|ath:AT5G11590:MD15G1093800|ath:AT4G24670:MD06G1169600|ath:AT4G17500:MD07G1248400|ath:AT3G04580:MD00G1114300|ath:AT5G44210:MD05G1311400|ath:AT1G19220:MD02G1096700|ath:AT4G37260:MD15G1088000|ath:AT5G11590:MD08G1114100|ath:AT3G16770:MD03G1291900|ath:AT4G16110:MD16G1017900|ath:AT1G31930:MD06G1025000|ath:AT5G47220:MD10G1286300|ath:AT2G01570:MD13G10…	http://amigo.geneontology.org/amigo/term/GO:0009723
protein binding	molecular_function	GO:0005515	735	3118	1.49	3.27432e-07	5.72864e-05	ath:AT5G39380:MD06G1199300|ath:AT5G45110:MD10G1236800|ath:AT4G19170:MD16G1090700|ath:AT3G28857:MD09G1049300|ath:AT2G30590:MD05G1204400|ath:AT3G20290:MD11G1210300|ath:AT5G03150:MD12G1120300|ath:AT2G27230:MD14G1135600|ath:AT3G29350:MD03G1272900|ath:AT5G05340:MD04G1170900|ath:AT4G13830:MD00G1041000|ath:AT4G15630:MD16G1174500|ath:AT5G25220:MD15G1130800|ath:AT1G56170:MD10G1208800|ath:AT5G48840:MD05G11…	http://amigo.geneontology.org/amigo/term/GO:0005515
regulation of response to stimulus	biological_process	GO:0048583	144	459	1.98	4.52802e-07	7.59198e-05	ath:AT4G25230:MD07G1254100|ath:AT1G27340:MD13G1120600|ath:AT1G28520:MD10G1287300|ath:AT4G05420:MD00G1109600|ath:AT1G32740:MD06G1043600|ath:AT3G56400:MD07G1234700|ath:AT4G04920:MD05G1316200|ath:AT5G45110:MD10G1236800|ath:AT1G73805:MD06G1218400|ath:AT3G04580:MD00G1114300|ath:AT3G29350:MD11G1293900|ath:AT3G17860:MD13G1030000|ath:AT5G48380:MD10G1147700|ath:AT3G49810:MD08G1079800|ath:AT2G18950:MD08G10…	http://amigo.geneontology.org/amigo/term/GO:0048583
transcription regulatory region DNA binding	molecular_function	GO:0044212	113	338	2.11	6.33178e-07	0.000101916	ath:AT3G06740:MD16G1159200|ath:AT2G22850:MD02G1189300|ath:AT1G51600:MD09G1160800|ath:AT4G37260:MD05G1089600|ath:AT2G38470:MD04G1167700|ath:AT1G12910:MD12G1030700|ath:AT1G04240:MD04G1225000|ath:AT2G46270:MD07G1143800|ath:AT1G69560:MD14G1010600|ath:AT1G66140:MD16G1014800|ath:AT5G14750:MD15G1050300|ath:AT4G37260:MD15G1088000|ath:AT4G09460:MD15G1411200|ath:AT5G63790:MD05G1233100|ath:AT4G28500:MD05G13…	http://amigo.geneontology.org/amigo/term/GO:0044212
regulatory region DNA binding	Undef	GO:0000975	113	341	2.09	8.95673e-07	0.000133488	ath:AT3G06740:MD16G1159200|ath:AT2G22850:MD02G1189300|ath:AT1G51600:MD09G1160800|ath:AT4G37260:MD05G1089600|ath:AT2G38470:MD04G1167700|ath:AT1G12910:MD12G1030700|ath:AT1G04240:MD04G1225000|ath:AT2G46270:MD07G1143800|ath:AT1G69560:MD14G1010600|ath:AT1G66140:MD16G1014800|ath:AT5G14750:MD15G1050300|ath:AT4G37260:MD15G1088000|ath:AT4G09460:MD15G1411200|ath:AT5G63790:MD05G1233100|ath:AT4G28500:MD05G13…	http://amigo.geneontology.org/amigo/term/GO:0000975
regulatory region nucleic acid binding	molecular_function	GO:0001067	113	341	2.09	8.95673e-07	0.000133488	ath:AT3G06740:MD16G1159200|ath:AT2G22850:MD02G1189300|ath:AT1G51600:MD09G1160800|ath:AT4G37260:MD05G1089600|ath:AT2G38470:MD04G1167700|ath:AT1G12910:MD12G1030700|ath:AT1G04240:MD04G1225000|ath:AT2G46270:MD07G1143800|ath:AT1G69560:MD14G1010600|ath:AT1G66140:MD16G1014800|ath:AT5G14750:MD15G1050300|ath:AT4G37260:MD15G1088000|ath:AT4G09460:MD15G1411200|ath:AT5G63790:MD05G1233100|ath:AT4G28500:MD05G13…	http://amigo.geneontology.org/amigo/term/GO:0001067
defense response to bacterium	biological_process	GO:0042742	102	300	2.14	1.15974e-06	0.000166671	ath:AT4G24670:MD06G1169600|ath:AT1G28520:MD10G1287300|ath:AT3G56400:MD07G1234700|ath:AT5G45110:MD10G1236800|ath:AT1G73805:MD06G1218400|ath:AT4G11530:MD08G1007800|ath:AT2G38470:MD04G1167700|ath:AT2G45220:MD07G1255000|ath:AT3G55800:MD01G1146300|ath:AT4G23180:MD14G1227800|ath:AT5G47220:MD10G1286300|ath:AT2G42010:MD04G1069600|ath:AT3G21630:MD17G1102100|ath:AT3G44260:MD03G1152100|ath:AT3G14420:MD05G12…	http://amigo.geneontology.org/amigo/term/GO:0042742
ethylene-activated signaling pathway	biological_process	GO:0009873	67	170	2.48	1.53063e-06	0.000212388	ath:AT1G50640:MD17G1107200|ath:AT1G32230:MD07G1061500|ath:AT1G78080:MD15G1326800|ath:AT5G19790:MD06G1125700|ath:AT3G20770:MD02G1266200|ath:AT5G51190:MD01G1177100|ath:AT5G11590:MD15G1093800|ath:AT3G23240:MD10G1184800|ath:AT5G25190:MD17G1220600|ath:AT5G53290:MD03G1049900|ath:AT2G23340:MD15G1078900|ath:AT2G25490:MD15G1171800|ath:AT5G47230:MD06G1051900|ath:AT1G68550:MD13G1042600|ath:AT5G44790:MD10G12…	http://amigo.geneontology.org/amigo/term/GO:0009873
regulation of response to stress	biological_process	GO:0080134	86	245	2.21	2.75942e-06	0.00037013	ath:AT1G32740:MD06G1043600|ath:AT3G56400:MD07G1234700|ath:AT5G45110:MD10G1236800|ath:AT1G73805:MD06G1218400|ath:AT3G17860:MD13G1030000|ath:AT5G48380:MD10G1147700|ath:AT3G49810:MD08G1079800|ath:AT2G18950:MD08G1060100|ath:AT5G47220:MD10G1286300|ath:AT3G21630:MD17G1102100|ath:AT1G80840:MD09G1224500|ath:AT4G31800:MD15G1039500|ath:AT5G40990:MD17G1151700|ath:AT3G56400:MD12G1189600|ath:AT3G49810:MD15G10…	http://amigo.geneontology.org/amigo/term/GO:0080134
signal transduction	biological_process	GO:0007165	401	1615	1.56	2.92198e-06	0.000379292	ath:AT3G28857:MD09G1049300|ath:AT3G48090:MD14G1188700|ath:AT5G52900:MD07G1282200|ath:AT5G62920:MD06G1182400|ath:AT1G71020:MD16G1029300|ath:AT1G67710:MD16G1108400|ath:AT4G16110:MD16G1036100|ath:AT1G27340:MD13G1120600|ath:AT3G17860:MD13G1030000|ath:AT4G34220:MD05G1088500|ath:AT3G14270:MD02G1103900|ath:AT1G28440:MD05G1309900|ath:AT2G17290:MD10G1142300|ath:AT1G62300:MD05G1349800|ath:AT2G25490:MD15G11…	http://amigo.geneontology.org/amigo/term/GO:0007165
response to salt stress	biological_process	GO:0009651	148	496	1.88	3.17142e-06	0.000398806	ath:AT3G05030:MD12G1232400|ath:AT5G60920:MD09G1072800|ath:AT2G44480:MD12G1211500|ath:AT1G78080:MD15G1326800|ath:AT3G52930:MD12G1018700|ath:AT1G35910:MD08G1180400|ath:AT5G07440:MD04G1055700|ath:AT1G15690:MD17G1215700|ath:AT1G73660:MD15G1052200|ath:AT2G37570:MD04G1125700|ath:AT3G48360:MD14G1167000|ath:AT5G57630:MD15G1046100|ath:AT1G56600:MD16G1147600|ath:AT5G26340:MD16G1189900|ath:AT2G38470:MD04G11…	http://amigo.geneontology.org/amigo/term/GO:0009651
immune system process	biological_process	GO:0002376	105	323	2.05	4.21017e-06	0.000513386	ath:AT1G28520:MD10G1287300|ath:AT1G61560:MD11G1132700|ath:AT2G01180:MD13G1034800|ath:AT1G29340:MD10G1274600|ath:AT5G42740:MD15G1031400|ath:AT1G48410:MD06G1237000|ath:AT3G56400:MD07G1234700|ath:AT5G45110:MD10G1236800|ath:AT1G73805:MD06G1218400|ath:AT5G18610:MD13G1172400|ath:AT4G16260:MD03G1171500|ath:AT2G26560:MD02G1168000|ath:AT5G16000:MD17G1069800|ath:AT4G16260:MD11G1189000|ath:AT5G47220:MD10G12…	http://amigo.geneontology.org/amigo/term/GO:0002376
response to nitrogen compound	biological_process	GO:1901698	81	230	2.22	4.75211e-06	0.000562426	ath:AT5G58610:MD15G1070200|ath:AT4G26640:MD11G1205000|ath:AT1G12820:MD09G1005000|ath:AT5G37490:MD16G1015400|ath:AT1G43850:MD10G1012000|ath:AT5G51190:MD01G1177100|ath:AT4G37260:MD02G1179000|ath:AT2G38470:MD11G1059400|ath:AT5G62020:MD05G1313700|ath:AT3G05200:MD04G1208600|ath:AT3G45640:MD11G1121500|ath:AT3G56400:MD12G1189600|ath:AT3G48360:MD14G1167000|ath:AT2G35930:MD12G1040900|ath:AT3G19580:MD03G10…	http://amigo.geneontology.org/amigo/term/GO:1901698
regulation of cellular process	biological_process	GO:0050794	943	4201	1.41	6.60093e-06	0.000758918	ath:AT3G05030:MD12G1232400|ath:AT1G20330:MD15G1006600|ath:AT3G28857:MD09G1049300|ath:AT5G48890:MD10G1169000|ath:AT2G30590:MD05G1204400|ath:AT5G64060:MD04G1043700|ath:AT2G27230:MD14G1135600|ath:AT3G29350:MD03G1272900|ath:AT4G11070:MD14G1123000|ath:AT5G52900:MD07G1282200|ath:AT5G05340:MD04G1170900|ath:AT4G13830:MD00G1041000|ath:AT5G25220:MD15G1130800|ath:AT1G56170:MD10G1208800|ath:AT1G07540:MD12G11…	http://amigo.geneontology.org/amigo/term/GO:0050794
cellular response to oxygen-containing compound	biological_process	GO:1901701	155	535	1.83	7.205e-06	0.000770748	ath:AT4G22790:MD17G1137500|ath:AT3G28857:MD09G1049300|ath:AT5G52900:MD07G1282200|ath:AT1G73660:MD15G1052200|ath:AT3G56400:MD07G1234700|ath:AT1G71020:MD16G1029300|ath:AT5G45110:MD10G1236800|ath:AT3G48360:MD14G1167000|ath:AT4G03080:MD03G1274100|ath:AT5G28770:MD12G1241100|ath:AT1G75240:MD15G1025900|ath:AT1G18390:MD13G1033800|ath:AT3G17860:MD13G1030000|ath:AT1G72770:MD08G1066300|ath:AT5G47220:MD10G12…	http://amigo.geneontology.org/amigo/term/GO:1901701
regulation of cellular metabolic process	biological_process	GO:0031323	619	2654	1.47	7.24339e-06	0.000770748	ath:AT5G64060:MD04G1043700|ath:AT1G20330:MD15G1006600|ath:AT3G28857:MD09G1049300|ath:AT2G30590:MD05G1204400|ath:AT5G03150:MD12G1120300|ath:AT2G27230:MD14G1135600|ath:AT3G48090:MD14G1188700|ath:AT4G11070:MD14G1123000|ath:AT5G05340:MD04G1170900|ath:AT4G13830:MD00G1041000|ath:AT5G25220:MD15G1130800|ath:AT1G56170:MD10G1208800|ath:AT1G07540:MD12G1143400|ath:AT5G62920:MD06G1182400|ath:AT2G21710:MD05G10…	http://amigo.geneontology.org/amigo/term/GO:0031323
response to lipid	biological_process	GO:0033993	186	668	1.75	7.35135e-06	0.000770748	ath:AT2G46820:MD01G1089400|ath:AT3G28857:MD09G1049300|ath:AT3G11050:MD07G1226500|ath:AT5G52900:MD07G1282200|ath:AT1G65690:MD09G1187500|ath:AT5G60980:MD17G1060400|ath:AT3G48360:MD14G1167000|ath:AT4G03080:MD03G1274100|ath:AT2G46270:MD07G1143800|ath:AT1G56600:MD16G1147600|ath:AT5G28770:MD12G1241100|ath:AT1G70670:MD13G1029500|ath:AT1G18390:MD13G1033800|ath:AT5G26340:MD16G1189900|ath:AT4G37260:MD15G10…	http://amigo.geneontology.org/amigo/term/GO:0033993
regulation of biosynthetic process	biological_process	GO:0009889	575	2447	1.48	7.46998e-06	0.000770748	ath:AT5G64060:MD04G1043700|ath:AT1G20330:MD15G1006600|ath:AT3G28857:MD09G1049300|ath:AT2G30590:MD05G1204400|ath:AT5G03150:MD12G1120300|ath:AT2G27230:MD14G1135600|ath:AT4G11070:MD14G1123000|ath:AT3G02150:MD17G1061100|ath:AT5G05340:MD04G1170900|ath:AT4G13830:MD00G1041000|ath:AT5G25220:MD15G1130800|ath:AT1G56170:MD10G1208800|ath:AT1G07540:MD12G1143400|ath:AT5G62920:MD06G1182400|ath:AT2G21710:MD05G10…	http://amigo.geneontology.org/amigo/term/GO:0009889
cellular response to ethylene stimulus	biological_process	GO:0071369	70	192	2.3	7.93679e-06	0.000798441	ath:AT1G50640:MD17G1107200|ath:AT1G32230:MD07G1061500|ath:AT1G78080:MD15G1326800|ath:AT5G19790:MD06G1125700|ath:AT3G20770:MD02G1266200|ath:AT5G51190:MD01G1177100|ath:AT4G32330:MD16G1028300|ath:AT3G23240:MD10G1184800|ath:AT5G25190:MD17G1220600|ath:AT5G53290:MD03G1049900|ath:AT2G23340:MD15G1078900|ath:AT2G25490:MD15G1171800|ath:AT5G47230:MD06G1051900|ath:AT1G68550:MD13G1042600|ath:AT5G44790:MD10G12…	http://amigo.geneontology.org/amigo/term/GO:0071369
cellular response to acid chemical	biological_process	GO:0071229	124	409	1.91	1.0143e-05	0.0009955	ath:AT3G28857:MD09G1049300|ath:AT5G52900:MD07G1282200|ath:AT3G56400:MD07G1234700|ath:AT1G71020:MD16G1029300|ath:AT5G45110:MD10G1236800|ath:AT3G48360:MD14G1167000|ath:AT5G28770:MD12G1241100|ath:AT1G18390:MD13G1033800|ath:AT3G17860:MD13G1030000|ath:AT1G72770:MD08G1066300|ath:AT5G47220:MD10G1286300|ath:AT2G33150:MD05G1179100|ath:AT2G01570:MD13G1022100|ath:AT1G18890:MD14G1192200|ath:AT2G17290:MD10G11…	http://amigo.geneontology.org/amigo/term/GO:0071229
response to wounding	biological_process	GO:0009611	66	179	2.32	1.05638e-05	0.00101211	ath:AT4G15440:MD17G1100800|ath:AT1G71697:MD05G1034200|ath:AT4G10265:MD17G1085100|ath:AT3G24550:MD15G1184000|ath:AT5G43470:MD07G1251200|ath:AT4G10265:MD17G1085200|ath:AT3G45640:MD11G1121500|ath:AT1G55020:MD04G1204500|ath:AT1G01720:MD15G1344900|ath:AT2G02220:MD16G1007600|ath:AT1G80840:MD15G1039600|ath:AT4G10270:MD17G1085300|ath:AT5G24090:MD07G1282800|ath:AT4G15440:MD09G1071400|ath:AT2G27690:MD14G10…	http://amigo.geneontology.org/amigo/term/GO:0009611
single organism signaling	Undef	GO:0044700	401	1644	1.54	1.13971e-05	0.0010425	ath:AT3G28857:MD09G1049300|ath:AT3G48090:MD14G1188700|ath:AT5G52900:MD07G1282200|ath:AT5G62920:MD06G1182400|ath:AT1G71020:MD16G1029300|ath:AT1G67710:MD16G1108400|ath:AT4G16110:MD16G1036100|ath:AT1G27340:MD13G1120600|ath:AT3G17860:MD13G1030000|ath:AT4G34220:MD05G1088500|ath:AT3G14270:MD02G1103900|ath:AT1G28440:MD05G1309900|ath:AT2G17290:MD10G1142300|ath:AT1G62300:MD05G1349800|ath:AT2G25490:MD15G11…	http://amigo.geneontology.org/amigo/term/GO:0044700
cell communication	biological_process	GO:0007154	437	1811	1.52	1.13991e-05	0.0010425	ath:AT2G16430:MD06G1221800|ath:AT3G28857:MD09G1049300|ath:AT4G24670:MD06G1169600|ath:AT3G48090:MD14G1188700|ath:AT5G52900:MD07G1282200|ath:AT5G62920:MD06G1182400|ath:AT1G71020:MD16G1029300|ath:AT1G67710:MD16G1108400|ath:AT4G16110:MD16G1036100|ath:AT3G29350:MD11G1293900|ath:AT3G17860:MD13G1030000|ath:AT4G34220:MD05G1088500|ath:AT3G14270:MD02G1103900|ath:AT1G28440:MD05G1309900|ath:AT2G17290:MD10G11…	http://amigo.geneontology.org/amigo/term/GO:0007154
signaling	biological_process	GO:0023052	401	1645	1.54	1.19238e-05	0.00106625	ath:AT3G28857:MD09G1049300|ath:AT3G48090:MD14G1188700|ath:AT5G52900:MD07G1282200|ath:AT5G62920:MD06G1182400|ath:AT1G71020:MD16G1029300|ath:AT1G67710:MD16G1108400|ath:AT4G16110:MD16G1036100|ath:AT1G27340:MD13G1120600|ath:AT3G17860:MD13G1030000|ath:AT4G34220:MD05G1088500|ath:AT3G14270:MD02G1103900|ath:AT1G28440:MD05G1309900|ath:AT2G17290:MD10G1142300|ath:AT1G62300:MD05G1349800|ath:AT2G25490:MD15G11…	http://amigo.geneontology.org/amigo/term/GO:0023052
response to bacterium	biological_process	GO:0009617	115	374	1.94	1.24082e-05	0.00108545	ath:AT4G24670:MD06G1169600|ath:AT1G28520:MD10G1287300|ath:AT3G56400:MD07G1234700|ath:AT5G45110:MD10G1236800|ath:AT1G73805:MD06G1218400|ath:AT4G11530:MD08G1007800|ath:AT2G38470:MD04G1167700|ath:AT2G45220:MD07G1255000|ath:AT3G55800:MD01G1146300|ath:AT1G31930:MD06G1025000|ath:AT5G47220:MD10G1286300|ath:AT2G42010:MD04G1069600|ath:AT3G21630:MD17G1102100|ath:AT3G44260:MD03G1152100|ath:AT3G14420:MD05G12…	http://amigo.geneontology.org/amigo/term/GO:0009617
regulation of nitrogen compound metabolic process	biological_process	GO:0051171	570	2438	1.47	1.28654e-05	0.00110149	ath:AT5G64060:MD04G1043700|ath:AT1G20330:MD15G1006600|ath:AT3G28857:MD09G1049300|ath:AT2G30590:MD05G1204400|ath:AT5G03150:MD12G1120300|ath:AT2G27230:MD14G1135600|ath:AT4G11070:MD14G1123000|ath:AT5G25220:MD15G1130800|ath:AT1G56170:MD10G1208800|ath:AT1G07540:MD12G1143400|ath:AT5G62920:MD06G1182400|ath:AT2G21710:MD05G1066000|ath:AT1G74310:MD06G1201200|ath:AT1G67710:MD16G1108400|ath:AT5G28770:MD12G12…	http://amigo.geneontology.org/amigo/term/GO:0051171
aromatic compound biosynthetic process	biological_process	GO:0019438	641	2782	1.45	1.65501e-05	0.00138745	ath:AT2G23420:MD02G1174500|ath:AT5G64060:MD04G1043700|ath:AT3G28857:MD09G1049300|ath:AT2G30590:MD05G1204400|ath:AT5G03150:MD12G1120300|ath:AT2G27230:MD14G1135600|ath:AT4G11070:MD14G1123000|ath:AT5G05340:MD04G1170900|ath:AT5G25220:MD15G1130800|ath:AT1G56170:MD10G1208800|ath:AT1G07540:MD12G1143400|ath:AT5G62920:MD06G1182400|ath:AT4G25180:MD07G1251400|ath:AT2G21710:MD05G1066000|ath:AT5G10870:MD08G10…	http://amigo.geneontology.org/amigo/term/GO:0019438
lignin biosynthetic process	biological_process	GO:0009809	34	69	3.1	1.73846e-05	0.00142767	ath:AT2G38080:MD03G1076400|ath:AT2G23910:MD01G1237600|ath:AT4G36220:MD15G1249600|ath:AT4G34050:MD05G1083900|ath:AT1G18140:MD06G1230100|ath:AT5G48100:MD10G1042300|ath:AT2G40890:MD14G1198300|ath:AT5G05340:MD04G1170900|ath:AT1G12840:MD09G1004500|ath:AT5G05340:MD07G1230700|ath:AT5G05340:MD11G1004100|ath:AT5G20230:MD15G1170300|ath:AT5G14700:MD09G1031700|ath:AT5G54160:MD15G1409200|ath:AT4G34230:MD05G10…	http://amigo.geneontology.org/amigo/term/GO:0009809
regulation of cellular biosynthetic process	biological_process	GO:0031326	567	2433	1.47	1.79903e-05	0.00144786	ath:AT5G64060:MD04G1043700|ath:AT1G20330:MD15G1006600|ath:AT3G28857:MD09G1049300|ath:AT2G30590:MD05G1204400|ath:AT5G03150:MD12G1120300|ath:AT2G27230:MD14G1135600|ath:AT4G11070:MD14G1123000|ath:AT5G05340:MD04G1170900|ath:AT4G13830:MD00G1041000|ath:AT5G25220:MD15G1130800|ath:AT1G56170:MD10G1208800|ath:AT1G07540:MD12G1143400|ath:AT5G62920:MD06G1182400|ath:AT2G21710:MD05G1066000|ath:AT1G74310:MD06G12…	http://amigo.geneontology.org/amigo/term/GO:0031326
lignin metabolic process	biological_process	GO:0009808	39	87	2.82	2.38065e-05	0.00187838	ath:AT2G38080:MD03G1076400|ath:AT2G23910:MD01G1237600|ath:AT4G36220:MD15G1249600|ath:AT4G34050:MD05G1083900|ath:AT1G18140:MD06G1230100|ath:AT5G48100:MD10G1042300|ath:AT3G19820:MD16G1000400|ath:AT2G40890:MD14G1198300|ath:AT5G05340:MD04G1170900|ath:AT1G12840:MD09G1004500|ath:AT5G14700:MD09G1031700|ath:AT5G05340:MD07G1230700|ath:AT5G05340:MD11G1004100|ath:AT5G20230:MD15G1170300|ath:AT3G09220:MD12G11…	http://amigo.geneontology.org/amigo/term/GO:0009808
response to water deprivation	biological_process	GO:0009414	94	298	1.99	3.29502e-05	0.00254984	ath:AT1G78080:MD15G1326800|ath:AT1G28520:MD10G1287300|ath:AT2G37170:MD03G1117900|ath:AT1G15690:MD17G1215700|ath:AT1G56600:MD16G1147600|ath:AT1G70670:MD13G1029500|ath:AT1G18390:MD13G1033800|ath:AT5G26340:MD16G1189900|ath:AT2G38470:MD04G1167700|ath:AT2G18050:MD02G1134400|ath:AT5G25610:MD15G1105500|ath:AT4G34100:MD05G1085000|ath:AT5G48870:MD05G1178700|ath:AT2G35930:MD12G1040900|ath:AT5G65730:MD02G11…	http://amigo.geneontology.org/amigo/term/GO:0009414
regulation of nucleobase-containing compound metabolic process	biological_process	GO:0019219	534	2297	1.46	3.74079e-05	0.00284018	ath:AT5G64060:MD04G1043700|ath:AT1G20330:MD15G1006600|ath:AT3G28857:MD09G1049300|ath:AT2G30590:MD05G1204400|ath:AT5G03150:MD12G1120300|ath:AT2G27230:MD14G1135600|ath:AT4G11070:MD14G1123000|ath:AT5G25220:MD15G1130800|ath:AT1G56170:MD10G1208800|ath:AT1G07540:MD12G1143400|ath:AT5G62920:MD06G1182400|ath:AT2G21710:MD05G1066000|ath:AT1G67710:MD16G1108400|ath:AT5G28770:MD12G1241100|ath:AT4G16110:MD16G10…	http://amigo.geneontology.org/amigo/term/GO:0019219
cellular response to stimulus	biological_process	GO:0051716	543	2342	1.46	4.06099e-05	0.00301771	ath:AT4G31940:MD15G1033400|ath:AT2G16430:MD06G1221800|ath:AT3G28857:MD09G1049300|ath:AT4G24670:MD06G1169600|ath:AT3G29350:MD03G1272900|ath:AT5G52900:MD07G1282200|ath:AT5G44070:MD05G1193300|ath:AT5G25220:MD15G1130800|ath:AT5G62920:MD06G1182400|ath:AT1G53210:MD03G1238600|ath:AT1G67710:MD16G1108400|ath:AT5G28770:MD12G1241100|ath:AT4G16110:MD16G1036100|ath:AT3G29350:MD11G1293900|ath:AT3G17860:MD13G10…	http://amigo.geneontology.org/amigo/term/GO:0051716
phosphatase activity	molecular_function	GO:0016791	91	288	1.99	4.12461e-05	0.00301771	ath:AT2G16430:MD06G1221800|ath:AT3G02800:MD04G1244500|ath:AT1G35910:MD08G1180400|ath:AT2G01180:MD13G1034800|ath:AT4G33920:MD05G1095000|ath:AT3G01510:MD09G1032300|ath:AT4G03080:MD03G1274100|ath:AT2G16430:MD05G1059300|ath:AT5G50400:MD06G1142300|ath:AT5G24430:MD07G1297500|ath:AT1G72770:MD08G1066300|ath:AT3G52780:MD12G1023400|ath:AT3G55800:MD01G1146300|ath:AT1G48040:MD16G1145700|ath:AT4G31860:MD15G10…	http://amigo.geneontology.org/amigo/term/GO:0016791
regulation of RNA metabolic process	biological_process	GO:0051252	524	2253	1.47	4.22578e-05	0.00303652	ath:AT5G64060:MD04G1043700|ath:AT3G28857:MD09G1049300|ath:AT2G30590:MD05G1204400|ath:AT5G03150:MD12G1120300|ath:AT2G27230:MD14G1135600|ath:AT4G11070:MD14G1123000|ath:AT5G25220:MD15G1130800|ath:AT1G56170:MD10G1208800|ath:AT1G07540:MD12G1143400|ath:AT5G62920:MD06G1182400|ath:AT2G21710:MD05G1066000|ath:AT1G67710:MD16G1108400|ath:AT5G28770:MD12G1241100|ath:AT4G16110:MD16G1036100|ath:AT3G17860:MD13G10…	http://amigo.geneontology.org/amigo/term/GO:0051252
response to alcohol	biological_process	GO:0097305	141	498	1.78	4.43569e-05	0.00313144	ath:AT2G46820:MD01G1089400|ath:AT3G11050:MD07G1226500|ath:AT5G52900:MD07G1282200|ath:AT1G65690:MD09G1187500|ath:AT5G60980:MD17G1060400|ath:AT3G48360:MD14G1167000|ath:AT2G46270:MD07G1143800|ath:AT1G56600:MD16G1147600|ath:AT5G28770:MD12G1241100|ath:AT1G70670:MD13G1029500|ath:AT1G18390:MD13G1033800|ath:AT5G26340:MD16G1189900|ath:AT4G37260:MD15G1088000|ath:AT1G72770:MD08G1066300|ath:AT5G25610:MD15G11…	http://amigo.geneontology.org/amigo/term/GO:0097305
regulation of primary metabolic process	biological_process	GO:0080090	596	2598	1.45	4.61475e-05	0.00320168	ath:AT5G64060:MD04G1043700|ath:AT1G20330:MD15G1006600|ath:AT3G28857:MD09G1049300|ath:AT2G30590:MD05G1204400|ath:AT5G03150:MD12G1120300|ath:AT2G27230:MD14G1135600|ath:AT4G11070:MD14G1123000|ath:AT3G02150:MD17G1061100|ath:AT4G13830:MD00G1041000|ath:AT5G25220:MD15G1130800|ath:AT1G56170:MD10G1208800|ath:AT1G07540:MD12G1143400|ath:AT5G62920:MD06G1182400|ath:AT2G21710:MD05G1066000|ath:AT1G74310:MD06G12…	http://amigo.geneontology.org/amigo/term/GO:0080090
organic cyclic compound biosynthetic process	biological_process	GO:1901362	655	2885	1.43	5.36519e-05	0.00365924	ath:AT2G23420:MD02G1174500|ath:AT5G64060:MD04G1043700|ath:AT1G20330:MD15G1006600|ath:AT3G28857:MD09G1049300|ath:AT2G30590:MD05G1204400|ath:AT5G03150:MD12G1120300|ath:AT2G27230:MD14G1135600|ath:AT4G11070:MD14G1123000|ath:AT5G05340:MD04G1170900|ath:AT5G25220:MD15G1130800|ath:AT1G56170:MD10G1208800|ath:AT1G07540:MD12G1143400|ath:AT5G62920:MD06G1182400|ath:AT4G25180:MD07G1251400|ath:AT2G21710:MD05G10…	http://amigo.geneontology.org/amigo/term/GO:1901362
response to oxidative stress	biological_process	GO:0006979	123	424	1.83	5.52501e-05	0.00370544	ath:AT1G13340:MD03G1223500|ath:AT3G11050:MD07G1226500|ath:AT2G06050:MD12G1067300|ath:AT1G35910:MD08G1180400|ath:AT5G05340:MD04G1170900|ath:AT5G16400:MD04G1246200|ath:AT3G20340:MD11G1218800|ath:AT2G31570:MD04G1034400|ath:AT5G05340:MD07G1230700|ath:AT5G20230:MD15G1170300|ath:AT1G74310:MD06G1201200|ath:AT1G56600:MD16G1147600|ath:AT5G19890:MD11G1015400|ath:AT5G06720:MD03G1014400|ath:AT2G18170:MD15G12…	http://amigo.geneontology.org/amigo/term/GO:0006979
response to abscisic acid	biological_process	GO:0009737	140	497	1.77	5.72138e-05	0.00377424	ath:AT2G46820:MD01G1089400|ath:AT3G11050:MD07G1226500|ath:AT5G52900:MD07G1282200|ath:AT1G65690:MD09G1187500|ath:AT5G60980:MD17G1060400|ath:AT3G48360:MD14G1167000|ath:AT2G46270:MD07G1143800|ath:AT1G56600:MD16G1147600|ath:AT5G28770:MD12G1241100|ath:AT1G70670:MD13G1029500|ath:AT1G18390:MD13G1033800|ath:AT5G26340:MD16G1189900|ath:AT4G37260:MD15G1088000|ath:AT1G72770:MD08G1066300|ath:AT5G25610:MD15G11…	http://amigo.geneontology.org/amigo/term/GO:0009737
regulation of metabolic process	biological_process	GO:0019222	638	2807	1.43	5.99463e-05	0.00384599	ath:AT5G64060:MD04G1043700|ath:AT1G20330:MD15G1006600|ath:AT3G28857:MD09G1049300|ath:AT2G30590:MD05G1204400|ath:AT5G03150:MD12G1120300|ath:AT2G27230:MD14G1135600|ath:AT3G48090:MD14G1188700|ath:AT4G11070:MD14G1123000|ath:AT3G02150:MD17G1061100|ath:AT5G05340:MD04G1170900|ath:AT4G13830:MD00G1041000|ath:AT5G25220:MD15G1130800|ath:AT1G56170:MD10G1208800|ath:AT1G07540:MD12G1143400|ath:AT5G62920:MD06G11…	http://amigo.geneontology.org/amigo/term/GO:0019222
regulation of biological process	biological_process	GO:0050789	1005	4585	1.38	6.0213e-05	0.00384599	ath:AT3G05030:MD12G1232400|ath:AT1G20330:MD15G1006600|ath:AT3G28857:MD09G1049300|ath:AT5G48890:MD10G1169000|ath:AT2G30590:MD05G1204400|ath:AT5G64060:MD04G1043700|ath:AT2G27230:MD14G1135600|ath:AT3G29350:MD03G1272900|ath:AT4G11070:MD14G1123000|ath:AT3G02150:MD17G1061100|ath:AT5G52900:MD07G1282200|ath:AT5G05340:MD04G1170900|ath:AT4G13830:MD00G1041000|ath:AT5G25220:MD15G1130800|ath:AT1G56170:MD10G12…	http://amigo.geneontology.org/amigo/term/GO:0050789
innate immune response	biological_process	GO:0045087	89	284	1.97	6.30819e-05	0.00396628	ath:AT1G28520:MD10G1287300|ath:AT1G61560:MD11G1132700|ath:AT2G01180:MD13G1034800|ath:AT1G29340:MD10G1274600|ath:AT5G42740:MD15G1031400|ath:AT1G48410:MD06G1237000|ath:AT3G56400:MD07G1234700|ath:AT5G45110:MD10G1236800|ath:AT1G73805:MD06G1218400|ath:AT5G18610:MD13G1172400|ath:AT4G16260:MD03G1171500|ath:AT2G26560:MD02G1168000|ath:AT4G16260:MD11G1189000|ath:AT5G47220:MD10G1286300|ath:AT2G42010:MD04G10…	http://amigo.geneontology.org/amigo/term/GO:0045087
response to water	biological_process	GO:0009415	94	305	1.94	6.66683e-05	0.00410615	ath:AT1G78080:MD15G1326800|ath:AT1G28520:MD10G1287300|ath:AT2G37170:MD03G1117900|ath:AT1G15690:MD17G1215700|ath:AT1G56600:MD16G1147600|ath:AT1G70670:MD13G1029500|ath:AT1G18390:MD13G1033800|ath:AT5G26340:MD16G1189900|ath:AT2G38470:MD04G1167700|ath:AT2G18050:MD02G1134400|ath:AT5G25610:MD15G1105500|ath:AT4G34100:MD05G1085000|ath:AT5G48870:MD05G1178700|ath:AT2G35930:MD12G1040900|ath:AT5G65730:MD02G11…	http://amigo.geneontology.org/amigo/term/GO:0009415
regulation of nucleic acid-templated transcription	biological_process	GO:1903506	516	2229	1.46	6.93883e-05	0.00410615	ath:AT5G64060:MD04G1043700|ath:AT3G28857:MD09G1049300|ath:AT2G30590:MD05G1204400|ath:AT5G03150:MD12G1120300|ath:AT2G27230:MD14G1135600|ath:AT4G11070:MD14G1123000|ath:AT5G25220:MD15G1130800|ath:AT1G56170:MD10G1208800|ath:AT1G07540:MD12G1143400|ath:AT5G62920:MD06G1182400|ath:AT2G21710:MD05G1066000|ath:AT1G67710:MD16G1108400|ath:AT5G28770:MD12G1241100|ath:AT4G16110:MD16G1036100|ath:AT3G17860:MD13G10…	http://amigo.geneontology.org/amigo/term/GO:1903506
regulation of RNA biosynthetic process	biological_process	GO:2001141	516	2229	1.46	6.93883e-05	0.00410615	ath:AT5G64060:MD04G1043700|ath:AT3G28857:MD09G1049300|ath:AT2G30590:MD05G1204400|ath:AT5G03150:MD12G1120300|ath:AT2G27230:MD14G1135600|ath:AT4G11070:MD14G1123000|ath:AT5G25220:MD15G1130800|ath:AT1G56170:MD10G1208800|ath:AT1G07540:MD12G1143400|ath:AT5G62920:MD06G1182400|ath:AT2G21710:MD05G1066000|ath:AT1G67710:MD16G1108400|ath:AT5G28770:MD12G1241100|ath:AT4G16110:MD16G1036100|ath:AT3G17860:MD13G10…	http://amigo.geneontology.org/amigo/term/GO:2001141
regulation of transcription, DNA-templated	biological_process	GO:0006355	516	2229	1.46	6.93883e-05	0.00410615	ath:AT5G64060:MD04G1043700|ath:AT3G28857:MD09G1049300|ath:AT2G30590:MD05G1204400|ath:AT5G03150:MD12G1120300|ath:AT2G27230:MD14G1135600|ath:AT4G11070:MD14G1123000|ath:AT5G25220:MD15G1130800|ath:AT1G56170:MD10G1208800|ath:AT1G07540:MD12G1143400|ath:AT5G62920:MD06G1182400|ath:AT2G21710:MD05G1066000|ath:AT1G67710:MD16G1108400|ath:AT5G28770:MD12G1241100|ath:AT4G16110:MD16G1036100|ath:AT3G17860:MD13G10…	http://amigo.geneontology.org/amigo/term/GO:0006355
regulation of defense response	biological_process	GO:0031347	66	194	2.14	7.76973e-05	0.00450824	ath:AT4G14465:MD16G1212800|ath:AT3G11820:MD12G1041700|ath:AT5G45110:MD10G1236800|ath:AT2G02220:MD16G1007600|ath:AT5G45110:MD05G1256300|ath:AT5G45110:MD09G1146600|ath:AT1G80840:MD00G1143500|ath:AT5G43470:MD07G1251200|ath:AT2G02220:MD16G1007500|ath:AT1G80840:MD00G1143600|ath:AT3G18690:MD15G1338100|ath:AT4G25230:MD07G1254100|ath:AT4G26750:MD00G1179000|ath:AT5G60410:MD03G1112700|ath:AT3G12920:MD10G12…	http://amigo.geneontology.org/amigo/term/GO:0031347
defense response, incompatible interaction	biological_process	GO:0009814	54	148	2.3	7.84236e-05	0.00450824	ath:AT1G32230:MD07G1061500|ath:AT3G05200:MD12G1222600|ath:AT5G45110:MD05G1256300|ath:AT5G45110:MD09G1146600|ath:AT2G44950:MD07G1098900|ath:AT3G05200:MD04G1208600|ath:AT1G28520:MD10G1287300|ath:AT5G60410:MD03G1112700|ath:AT1G61560:MD11G1132700|ath:AT3G04720:MD04G1225400|ath:AT4G26750:MD00G1179000|ath:AT1G29660:MD10G1270800|ath:AT4G18470:MD05G1306600|ath:AT1G29340:MD10G1274600|ath:AT5G42740:MD15G10…	http://amigo.geneontology.org/amigo/term/GO:0009814
immune response	biological_process	GO:0006955	90	291	1.95	8.45523e-05	0.00479209	ath:AT1G28520:MD10G1287300|ath:AT1G61560:MD11G1132700|ath:AT2G01180:MD13G1034800|ath:AT1G29340:MD10G1274600|ath:AT5G42740:MD15G1031400|ath:AT1G48410:MD06G1237000|ath:AT3G56400:MD07G1234700|ath:AT5G45110:MD10G1236800|ath:AT1G73805:MD06G1218400|ath:AT5G18610:MD13G1172400|ath:AT4G16260:MD03G1171500|ath:AT2G26560:MD02G1168000|ath:AT4G16260:MD11G1189000|ath:AT5G47220:MD10G1286300|ath:AT2G42010:MD04G10…	http://amigo.geneontology.org/amigo/term/GO:0006955
phosphoric ester hydrolase activity	molecular_function	GO:0042578	104	350	1.87	9.27966e-05	0.0051863	ath:AT2G16430:MD06G1221800|ath:AT3G02800:MD04G1244500|ath:AT1G54130:MD09G1181600|ath:AT1G35910:MD08G1180400|ath:AT2G01180:MD13G1034800|ath:AT4G33920:MD05G1095000|ath:AT3G01510:MD09G1032300|ath:AT4G03080:MD03G1274100|ath:AT2G16430:MD05G1059300|ath:AT5G50400:MD06G1142300|ath:AT5G24430:MD07G1297500|ath:AT1G72770:MD08G1066300|ath:AT3G52780:MD12G1023400|ath:AT3G55800:MD01G1146300|ath:AT1G13680:MD17G10…	http://amigo.geneontology.org/amigo/term/GO:0042578
response to inorganic substance	biological_process	GO:0010035	208	804	1.63	9.41439e-05	0.00518952	ath:AT3G13110:MD11G1202100|ath:AT1G78080:MD15G1326800|ath:AT4G31940:MD15G1033400|ath:AT4G22790:MD17G1137500|ath:AT1G28520:MD10G1287300|ath:AT3G52930:MD12G1018700|ath:AT2G06050:MD12G1067300|ath:AT4G31940:MD15G1028700|ath:AT2G37170:MD03G1117900|ath:AT5G42740:MD15G1031400|ath:AT1G15690:MD17G1215700|ath:AT1G60710:MD12G1239100|ath:AT2G01520:MD16G1025800|ath:AT3G48360:MD14G1167000|ath:AT1G74310:MD06G12…	http://amigo.geneontology.org/amigo/term/GO:0010035
defense response to bacterium, incompatible interaction	biological_process	GO:0009816	21	36	3.68	0.000117304	0.00636779	ath:AT1G32230:MD07G1061500|ath:AT3G05200:MD04G1208600|ath:AT5G45110:MD05G1256300|ath:AT1G55020:MD04G1204500|ath:AT4G11650:MD04G1064200|ath:AT5G45110:MD09G1146600|ath:AT5G45110:MD10G1236800|ath:AT4G16890:MD07G1244000|ath:AT4G23100:MD14G1104000|ath:AT3G05200:MD12G1222600|ath:AT5G06320:MD14G1037300|ath:AT5G13160:MD13G1124200|ath:AT5G06320:MD12G1038600|ath:AT1G28520:MD10G1287300|ath:AT2G40000:MD01G11…	http://amigo.geneontology.org/amigo/term/GO:0009816
regulation of macromolecule biosynthetic process	biological_process	GO:0010556	545	2383	1.44	0.000118684	0.00636779	ath:AT5G64060:MD04G1043700|ath:AT1G20330:MD15G1006600|ath:AT3G28857:MD09G1049300|ath:AT2G30590:MD05G1204400|ath:AT5G03150:MD12G1120300|ath:AT2G27230:MD14G1135600|ath:AT4G11070:MD14G1123000|ath:AT5G25220:MD15G1130800|ath:AT1G56170:MD10G1208800|ath:AT1G07540:MD12G1143400|ath:AT5G62920:MD06G1182400|ath:AT2G21710:MD05G1066000|ath:AT1G74310:MD06G1201200|ath:AT1G67710:MD16G1108400|ath:AT5G28770:MD12G12…	http://amigo.geneontology.org/amigo/term/GO:0010556
nucleobase-containing compound biosynthetic process	biological_process	GO:0034654	573	2521	1.43	0.000134815	0.00713809	ath:AT2G23420:MD02G1174500|ath:AT5G64060:MD04G1043700|ath:AT3G28857:MD09G1049300|ath:AT2G30590:MD05G1204400|ath:AT5G03150:MD12G1120300|ath:AT2G27230:MD14G1135600|ath:AT4G11070:MD14G1123000|ath:AT5G25220:MD15G1130800|ath:AT1G56170:MD10G1208800|ath:AT1G07540:MD12G1143400|ath:AT5G62920:MD06G1182400|ath:AT4G25180:MD07G1251400|ath:AT2G21710:MD05G1066000|ath:AT1G67710:MD16G1108400|ath:AT5G28770:MD12G12…	http://amigo.geneontology.org/amigo/term/GO:0034654
regulation of cellular macromolecule biosynthetic process	biological_process	GO:2000112	543	2379	1.44	0.000142347	0.00743901	ath:AT5G64060:MD04G1043700|ath:AT1G20330:MD15G1006600|ath:AT3G28857:MD09G1049300|ath:AT2G30590:MD05G1204400|ath:AT5G03150:MD12G1120300|ath:AT2G27230:MD14G1135600|ath:AT4G11070:MD14G1123000|ath:AT5G25220:MD15G1130800|ath:AT1G56170:MD10G1208800|ath:AT1G07540:MD12G1143400|ath:AT5G62920:MD06G1182400|ath:AT2G21710:MD05G1066000|ath:AT1G74310:MD06G1201200|ath:AT1G67710:MD16G1108400|ath:AT5G28770:MD12G12…	http://amigo.geneontology.org/amigo/term/GO:2000112
heterocycle biosynthetic process	biological_process	GO:0018130	604	2674	1.42	0.000153229	0.00790505	ath:AT2G23420:MD02G1174500|ath:AT5G64060:MD04G1043700|ath:AT3G28857:MD09G1049300|ath:AT2G30590:MD05G1204400|ath:AT5G03150:MD12G1120300|ath:AT3G19670:MD05G1105600|ath:AT2G27230:MD14G1135600|ath:AT4G11070:MD14G1123000|ath:AT5G25220:MD15G1130800|ath:AT1G56170:MD10G1208800|ath:AT1G07540:MD12G1143400|ath:AT5G62920:MD06G1182400|ath:AT4G25180:MD07G1251400|ath:AT2G21710:MD05G1066000|ath:AT1G67710:MD16G11…	http://amigo.geneontology.org/amigo/term/GO:0018130
nucleic acid-templated transcription	biological_process	GO:0097659	532	2331	1.44	0.000165481	0.00832368	ath:AT5G64060:MD04G1043700|ath:AT3G28857:MD09G1049300|ath:AT2G30590:MD05G1204400|ath:AT5G03150:MD12G1120300|ath:AT2G27230:MD14G1135600|ath:AT4G11070:MD14G1123000|ath:AT5G25220:MD15G1130800|ath:AT1G56170:MD10G1208800|ath:AT1G07540:MD12G1143400|ath:AT5G62920:MD06G1182400|ath:AT4G25180:MD07G1251400|ath:AT2G21710:MD05G1066000|ath:AT1G67710:MD16G1108400|ath:AT5G28770:MD12G1241100|ath:AT4G16110:MD16G10…	http://amigo.geneontology.org/amigo/term/GO:0097659
transcription, DNA-templated	biological_process	GO:0006351	532	2331	1.44	0.000165481	0.00832368	ath:AT5G64060:MD04G1043700|ath:AT3G28857:MD09G1049300|ath:AT2G30590:MD05G1204400|ath:AT5G03150:MD12G1120300|ath:AT2G27230:MD14G1135600|ath:AT4G11070:MD14G1123000|ath:AT5G25220:MD15G1130800|ath:AT1G56170:MD10G1208800|ath:AT1G07540:MD12G1143400|ath:AT5G62920:MD06G1182400|ath:AT4G25180:MD07G1251400|ath:AT2G21710:MD05G1066000|ath:AT1G67710:MD16G1108400|ath:AT5G28770:MD12G1241100|ath:AT4G16110:MD16G10…	http://amigo.geneontology.org/amigo/term/GO:0006351
phosphoprotein phosphatase activity	molecular_function	GO:0004721	61	181	2.12	0.000173311	0.00860994	ath:AT4G38520:MD05G1124200|ath:AT5G54260:MD03G1218100|ath:AT3G12620:MD07G1183100|ath:AT3G02750:MD04G1028000|ath:AT2G35320:MD06G1032400|ath:AT1G07160:MD03G1065600|ath:AT3G02800:MD04G1244500|ath:AT2G33700:MD10G1141800|ath:AT3G16560:MD16G1170400|ath:AT3G15260:MD11G1251900|ath:AT3G06270:MD13G1178700|ath:AT2G46700:MD07G1156500|ath:AT3G10550:MD07G1072600|ath:AT2G35350:MD16G1277400|ath:AT4G03080:MD11G12…	http://amigo.geneontology.org/amigo/term/GO:0004721
RNA biosynthetic process	biological_process	GO:0032774	532	2334	1.44	0.000182373	0.00894964	ath:AT5G64060:MD04G1043700|ath:AT3G28857:MD09G1049300|ath:AT2G30590:MD05G1204400|ath:AT5G03150:MD12G1120300|ath:AT2G27230:MD14G1135600|ath:AT4G11070:MD14G1123000|ath:AT5G25220:MD15G1130800|ath:AT1G56170:MD10G1208800|ath:AT1G07540:MD12G1143400|ath:AT5G62920:MD06G1182400|ath:AT4G25180:MD07G1251400|ath:AT2G21710:MD05G1066000|ath:AT1G67710:MD16G1108400|ath:AT5G28770:MD12G1241100|ath:AT4G16110:MD16G10…	http://amigo.geneontology.org/amigo/term/GO:0032774
protein dephosphorylation	biological_process	GO:0006470	46	124	2.34	0.00018693	0.00906273	ath:AT4G38520:MD05G1124200|ath:AT3G50820:MD15G1272500|ath:AT3G12620:MD07G1183100|ath:AT2G38310:MD07G1227100|ath:AT3G02750:MD04G1028000|ath:AT2G35320:MD06G1032400|ath:AT1G07160:MD03G1065600|ath:AT5G53160:MD01G1216100|ath:AT1G10430:MD13G1083600|ath:AT2G33700:MD10G1141800|ath:AT3G16560:MD16G1170400|ath:AT3G15260:MD11G1251900|ath:AT3G06270:MD13G1178700|ath:AT1G17720:MD08G1043800|ath:AT1G01360:MD01G10…	http://amigo.geneontology.org/amigo/term/GO:0006470
regulation of immune system process	biological_process	GO:0002682	38	95	2.52	0.000197975	0.00948394	ath:AT4G14465:MD16G1212800|ath:AT3G11820:MD12G1041700|ath:AT5G45110:MD05G1256300|ath:AT5G45110:MD09G1146600|ath:AT1G80840:MD00G1143500|ath:AT5G43470:MD07G1251200|ath:AT1G80840:MD00G1143600|ath:AT3G18690:MD15G1338100|ath:AT4G25230:MD07G1254100|ath:AT4G18470:MD05G1306600|ath:AT4G14465:MD04G1228100|ath:AT3G56400:MD07G1234700|ath:AT1G09770:MD04G1229500|ath:AT5G45110:MD10G1236800|ath:AT1G73805:MD06G12…	http://amigo.geneontology.org/amigo/term/GO:0002682
regulation of response to external stimulus	biological_process	GO:0032101	28	61	2.89	0.000232014	0.0109838	ath:AT4G14465:MD16G1212800|ath:AT1G80840:MD00G1143500|ath:AT5G13080:MD16G1122400|ath:AT5G43470:MD07G1251200|ath:AT5G20150:MD15G1172700|ath:AT1G80840:MD00G1143600|ath:AT5G60410:MD03G1112700|ath:AT4G26750:MD00G1179000|ath:AT4G18470:MD05G1306600|ath:AT4G14465:MD04G1228100|ath:AT5G18650:MD16G1174300|ath:AT1G73805:MD06G1218400|ath:AT5G24590:MD01G1229900|ath:AT5G14930:MD09G1039700|ath:AT5G60410:MD07G11…	http://amigo.geneontology.org/amigo/term/GO:0032101
response to temperature stimulus	biological_process	GO:0009266	134	493	1.71	0.000286267	0.0133946	ath:AT1G78080:MD15G1326800|ath:AT1G28520:MD10G1287300|ath:AT1G60170:MD02G1186000|ath:AT1G49480:MD02G1233300|ath:AT3G48360:MD14G1167000|ath:AT5G20230:MD15G1170300|ath:AT1G74310:MD06G1201200|ath:AT1G56600:MD16G1147600|ath:AT2G38470:MD04G1167700|ath:AT5G52370:MD03G1080100|ath:AT3G16770:MD03G1291900|ath:AT1G18650:MD06G1202000|ath:AT4G02330:MD08G1195600|ath:AT4G25470:MD07G1262900|ath:AT5G63860:MD15G11…	http://amigo.geneontology.org/amigo/term/GO:0009266
immune effector process	biological_process	GO:0002252	27	60	2.84	0.000379537	0.0175547	ath:AT1G80840:MD00G1143500|ath:AT5G43470:MD07G1251200|ath:AT2G35930:MD12G1040900|ath:AT1G80840:MD00G1143600|ath:AT5G24590:MD01G1229900|ath:AT1G48410:MD06G1237000|ath:AT1G69440:MD13G1068200|ath:AT3G56400:MD07G1234700|ath:AT3G11660:MD14G1037400|ath:AT5G06320:MD14G1037300|ath:AT5G06320:MD12G1038600|ath:AT5G14930:MD09G1039700|ath:AT5G43810:MD03G1137600|ath:AT5G16000:MD17G1069800|ath:AT5G47220:MD01G11…	http://amigo.geneontology.org/amigo/term/GO:0002252
response to heat	biological_process	GO:0009408	58	176	2.08	0.00039004	0.0178355	ath:AT5G16820:MD05G1213800|ath:AT2G38760:MD02G1291300|ath:AT4G15802:MD16G1169100|ath:AT2G38470:MD11G1059400|ath:AT3G44110:MD07G1100100|ath:AT2G38750:MD02G1291200|ath:AT1G07890:MD03G1108200|ath:AT5G60410:MD03G1112700|ath:AT5G67030:MD02G1172400|ath:AT5G46170:MD10G1259600|ath:AT1G05850:MD04G1030300|ath:AT1G07890:MD03G1108300|ath:AT5G63860:MD15G1136000|ath:AT1G20440:MD10G1132400|ath:AT4G38580:MD05G11…	http://amigo.geneontology.org/amigo/term/GO:0009408
regulation of defense response to virus	biological_process	GO:0050688	10	10	6.3	0.000439975	0.0196718	ath:AT4G31800:MD15G1039500|ath:AT5G14930:MD09G1038500|ath:AT1G80840:MD15G1039600|ath:AT5G24590:MD07G1301800|ath:AT1G80840:MD00G1143500|ath:AT5G43470:MD07G1251200|ath:AT5G24590:MD01G1229900|ath:AT1G80840:MD00G1143600|ath:AT5G14930:MD09G1039700|ath:AT1G80840:MD09G1224500	http://amigo.geneontology.org/amigo/term/GO:0050688
regulation of immune effector process	biological_process	GO:0002697	10	10	6.3	0.000439975	0.0196718	ath:AT4G31800:MD15G1039500|ath:AT5G14930:MD09G1038500|ath:AT1G80840:MD15G1039600|ath:AT5G24590:MD07G1301800|ath:AT1G80840:MD00G1143500|ath:AT5G43470:MD07G1251200|ath:AT5G24590:MD01G1229900|ath:AT1G80840:MD00G1143600|ath:AT5G14930:MD09G1039700|ath:AT1G80840:MD09G1224500	http://amigo.geneontology.org/amigo/term/GO:0002697
cell periphery	cellular_component	GO:0071944	838	3853	1.37	0.000465371	0.0205786	ath:AT3G05030:MD12G1232400|ath:AT5G53560:MD07G1296500|ath:AT1G20190:MD15G1007700|ath:AT2G16430:MD06G1221800|ath:AT2G01170:MD16G1036200|ath:AT3G20290:MD11G1210300|ath:AT3G52930:MD12G1018700|ath:AT5G40780:MD09G1016300|ath:AT5G52900:MD07G1282200|ath:AT5G05340:MD04G1170900|ath:AT5G47550:MD05G1358700|ath:AT1G63640:MD06G1083300|ath:AT4G15630:MD16G1174500|ath:AT1G49480:MD02G1233300|ath:AT2G40460:MD07G12…	http://amigo.geneontology.org/amigo/term/GO:0071944
response to light stimulus	biological_process	GO:0009416	165	639	1.63	0.000485999	0.0212572	ath:AT1G78080:MD15G1326800|ath:AT1G28520:MD10G1287300|ath:AT4G05420:MD00G1109600|ath:AT2G01180:MD13G1034800|ath:AT3G57230:MD15G1389800|ath:AT3G55120:MD07G1186400|ath:AT5G25220:MD15G1130800|ath:AT1G48410:MD06G1237000|ath:AT1G12910:MD12G1030700|ath:AT1G73805:MD06G1218400|ath:AT5G20230:MD15G1170300|ath:AT1G74310:MD06G1201200|ath:AT1G18390:MD13G1033800|ath:AT2G35940:MD14G1039700|ath:AT1G78440:MD10G11…	http://amigo.geneontology.org/amigo/term/GO:0009416
positive regulation of biological process	biological_process	GO:0048518	159	613	1.63	0.000513808	0.0222319	ath:AT4G17500:MD07G1248400|ath:AT5G11590:MD15G1093800|ath:AT1G28520:MD10G1287300|ath:AT2G27230:MD14G1135600|ath:AT1G65690:MD09G1187500|ath:AT5G05340:MD04G1170900|ath:AT1G56170:MD10G1208800|ath:AT3G56400:MD07G1234700|ath:AT5G45110:MD10G1236800|ath:AT3G48360:MD14G1167000|ath:AT5G05340:MD07G1230700|ath:AT1G73805:MD06G1218400|ath:AT3G26790:MD09G1004700|ath:AT5G08370:MD05G1321500|ath:AT1G69120:MD17G10…	http://amigo.geneontology.org/amigo/term/GO:0048518
protein serine/threonine phosphatase activity	molecular_function	GO:0004722	50	148	2.13	0.000598458	0.0256191	ath:AT4G38520:MD05G1124200|ath:AT5G54260:MD03G1218100|ath:AT3G12620:MD07G1183100|ath:AT3G02750:MD04G1028000|ath:AT1G07160:MD03G1065600|ath:AT1G10430:MD13G1083600|ath:AT2G33700:MD10G1141800|ath:AT3G16560:MD16G1170400|ath:AT3G15260:MD11G1251900|ath:AT3G06270:MD13G1178700|ath:AT2G46700:MD07G1156500|ath:AT2G35350:MD16G1277400|ath:AT4G03080:MD11G1296400|ath:AT2G27210:MD03G1157300|ath:AT4G33920:MD05G10…	http://amigo.geneontology.org/amigo/term/GO:0004722
heat acclimation	biological_process	GO:0010286	19	36	3.33	0.00062418	0.0264389	ath:AT1G20440:MD15G1003900|ath:AT1G20440:MD08G1004500|ath:AT3G16770:MD03G1291900|ath:AT3G17880:MD06G1228800|ath:AT2G38470:MD11G1059400|ath:AT4G15802:MD16G1169100|ath:AT5G44650:MD10G1224400|ath:AT5G10010:MD15G1333800|ath:AT2G38470:MD04G1167700|ath:AT5G60410:MD07G1177400|ath:AT5G60410:MD03G1112700|ath:AT5G46170:MD10G1259600|ath:AT3G16770:MD16G1162900|ath:AT2G41140:MD14G1091300|ath:AT2G38470:MD03G10…	http://amigo.geneontology.org/amigo/term/GO:0010286
maintenance of cell number	biological_process	GO:0098727	22	46	3.01	0.000679346	0.0281051	ath:AT4G24670:MD06G1169600|ath:AT2G27990:MD11G1140600|ath:AT2G27230:MD14G1135600|ath:AT4G13750:MD04G1013300|ath:AT2G35350:MD16G1277400|ath:AT3G12280:MD07G1045800|ath:AT2G27230:MD04G1135600|ath:AT5G59810:MD10G1341300|ath:AT4G37750:MD15G1064600|ath:AT2G27230:MD03G1155900|ath:AT5G48160:MD17G1113100|ath:AT1G69120:MD17G1065500|ath:AT4G24540:MD08G1196900|ath:AT5G60910:MD09G1074000|ath:AT3G22270:MD09G11…	http://amigo.geneontology.org/amigo/term/GO:0098727
stem cell population maintenance	biological_process	GO:0019827	22	46	3.01	0.000679346	0.0281051	ath:AT4G24670:MD06G1169600|ath:AT2G27990:MD11G1140600|ath:AT2G27230:MD14G1135600|ath:AT4G13750:MD04G1013300|ath:AT2G35350:MD16G1277400|ath:AT3G12280:MD07G1045800|ath:AT2G27230:MD04G1135600|ath:AT5G59810:MD10G1341300|ath:AT4G37750:MD15G1064600|ath:AT2G27230:MD03G1155900|ath:AT5G48160:MD17G1113100|ath:AT1G69120:MD17G1065500|ath:AT4G24540:MD08G1196900|ath:AT5G60910:MD09G1074000|ath:AT3G22270:MD09G11…	http://amigo.geneontology.org/amigo/term/GO:0019827
defense response	biological_process	GO:0006952	328	1401	1.48	0.000684468	0.0281051	ath:AT5G22690:MD04G1034900|ath:AT3G55800:MD01G1146300|ath:AT2G05940:MD02G1091900|ath:AT4G17500:MD07G1248400|ath:AT5G18610:MD07G1182700|ath:AT4G31750:MD15G1044900|ath:AT3G25180:MD10G1177100|ath:AT2G38470:MD04G1167700|ath:AT4G24670:MD06G1169600|ath:AT4G27190:MD08G1082300|ath:AT1G28520:MD10G1287300|ath:AT3G14470:MD02G1070900|ath:AT1G61560:MD11G1132700|ath:AT3G48090:MD14G1188700|ath:AT5G13160:MD09G10…	http://amigo.geneontology.org/amigo/term/GO:0006952
positive regulation of biosynthetic process	biological_process	GO:0009891	74	247	1.89	0.000706966	0.0287357	ath:AT4G26640:MD11G1205000|ath:AT1G21600:MD08G1159400|ath:AT4G17500:MD07G1248400|ath:AT1G69120:MD17G1065500|ath:AT1G10840:MD04G1027700|ath:AT5G11590:MD15G1093800|ath:AT1G28520:MD10G1287300|ath:AT4G17880:MD14G1126900|ath:AT3G54320:MD07G1054100|ath:AT2G27230:MD14G1135600|ath:AT3G48360:MD14G1167000|ath:AT4G34000:MD05G1082000|ath:AT5G47230:MD06G1051900|ath:AT1G65690:MD09G1187500|ath:AT5G05340:MD04G11…	http://amigo.geneontology.org/amigo/term/GO:0009891
regulation of gene expression	biological_process	GO:0010468	551	2475	1.4	0.000810742	0.0326243	ath:AT5G64060:MD04G1043700|ath:AT3G28857:MD09G1049300|ath:AT2G30590:MD05G1204400|ath:AT5G03150:MD12G1120300|ath:AT2G27230:MD14G1135600|ath:AT4G11070:MD14G1123000|ath:AT5G25220:MD15G1130800|ath:AT1G56170:MD10G1208800|ath:AT1G07540:MD12G1143400|ath:AT5G62920:MD06G1182400|ath:AT2G21710:MD05G1066000|ath:AT1G74310:MD06G1201200|ath:AT1G67710:MD16G1108400|ath:AT5G28770:MD12G1241100|ath:AT4G16110:MD16G10…	http://amigo.geneontology.org/amigo/term/GO:0010468
oxidoreductase activity, oxidizing metal ions	molecular_function	GO:0016722	22	48	2.89	0.00105058	0.0418569	ath:AT1G18140:MD06G1230100|ath:AT5G48100:MD10G1042300|ath:AT1G76160:MD08G1005000|ath:AT3G09220:MD12G1157100|ath:AT3G09220:MD04G1142900|ath:AT4G25240:MD11G1195700|ath:AT3G09220:MD12G1156900|ath:AT5G48100:MD07G1308000|ath:AT5G23980:MD07G1278100|ath:AT4G03240:MD17G1087700|ath:AT1G71040:MD13G1026500|ath:AT4G25240:MD07G1254600|ath:AT1G18140:MD14G1234800|ath:AT5G66920:MD15G1276700|ath:AT5G60020:MD03G11…	http://amigo.geneontology.org/amigo/term/GO:0016722
negative regulation of response to stimulus	biological_process	GO:0048585	47	141	2.1	0.00107318	0.0423379	ath:AT1G50640:MD17G1107200|ath:AT4G14465:MD16G1212800|ath:AT3G11820:MD12G1041700|ath:AT4G22140:MD17G1102500|ath:AT5G62880:MD14G1184700|ath:AT2G26300:MD15G1048800|ath:AT5G14420:MD09G1021400|ath:AT5G60410:MD03G1112700|ath:AT4G05420:MD00G1109600|ath:AT1G01720:MD15G1344900|ath:AT2G25490:MD15G1171800|ath:AT4G18470:MD05G1306600|ath:AT1G28280:MD00G1116300|ath:AT4G14465:MD04G1228100|ath:AT5G18650:MD16G11…	http://amigo.geneontology.org/amigo/term/GO:0048585
regulation of viral process	biological_process	GO:0050792	10	12	5.25	0.00112956	0.0438415	ath:AT4G31800:MD15G1039500|ath:AT5G14930:MD09G1038500|ath:AT1G80840:MD15G1039600|ath:AT5G24590:MD07G1301800|ath:AT1G80840:MD00G1143500|ath:AT5G43470:MD07G1251200|ath:AT5G24590:MD01G1229900|ath:AT1G80840:MD00G1143600|ath:AT5G14930:MD09G1039700|ath:AT1G80840:MD09G1224500	http://amigo.geneontology.org/amigo/term/GO:0050792
defense response to virus	biological_process	GO:0051607	21	45	2.94	0.00113308	0.0438415	ath:AT5G16000:MD13G1052700|ath:AT4G31800:MD15G1039500|ath:AT1G48410:MD06G1237000|ath:AT1G69440:MD13G1068200|ath:AT5G14930:MD09G1038500|ath:AT2G26560:MD02G1168000|ath:AT1G80840:MD15G1039600|ath:AT5G24590:MD07G1301800|ath:AT5G43470:MD07G1251200|ath:AT1G80840:MD00G1143500|ath:AT3G11660:MD14G1037400|ath:AT5G24590:MD01G1229900|ath:AT3G11660:MD00G1128800|ath:AT5G06320:MD12G1038600|ath:AT1G80840:MD00G11…	http://amigo.geneontology.org/amigo/term/GO:0051607
cellular response to lipid	biological_process	GO:0071396	94	338	1.75	0.00115452	0.0442456	ath:AT3G28857:MD09G1049300|ath:AT5G52900:MD07G1282200|ath:AT3G48360:MD14G1167000|ath:AT4G03080:MD03G1274100|ath:AT5G28770:MD12G1241100|ath:AT1G18390:MD13G1033800|ath:AT1G72770:MD08G1066300|ath:AT2G33150:MD05G1179100|ath:AT2G01570:MD13G1022100|ath:AT1G18890:MD14G1192200|ath:AT2G17290:MD10G1142300|ath:AT2G30020:MD01G1154600|ath:AT2G39550:MD07G1196300|ath:AT5G41790:MD14G1121500|ath:AT1G01720:MD15G13…	http://amigo.geneontology.org/amigo/term/GO:0071396
response to radiation	biological_process	GO:0009314	167	665	1.58	0.00124743	0.0471396	ath:AT1G78080:MD15G1326800|ath:AT1G28520:MD10G1287300|ath:AT4G05420:MD00G1109600|ath:AT2G01180:MD13G1034800|ath:AT3G57230:MD15G1389800|ath:AT3G55120:MD07G1186400|ath:AT5G25220:MD15G1130800|ath:AT1G48410:MD06G1237000|ath:AT1G12910:MD12G1030700|ath:AT1G73805:MD06G1218400|ath:AT5G20230:MD15G1170300|ath:AT1G74310:MD06G1201200|ath:AT1G18390:MD13G1033800|ath:AT2G35940:MD14G1039700|ath:AT1G78440:MD10G11…	http://amigo.geneontology.org/amigo/term/GO:0009314
plasma membrane	cellular_component	GO:0005886	715	3292	1.37	0.00125346	0.0471396	ath:AT3G05030:MD12G1232400|ath:AT5G53560:MD07G1296500|ath:AT2G01170:MD16G1036200|ath:AT3G20290:MD11G1210300|ath:AT3G52930:MD12G1018700|ath:AT5G40780:MD09G1016300|ath:AT5G52900:MD07G1282200|ath:AT1G63640:MD06G1083300|ath:AT4G15630:MD16G1174500|ath:AT1G49480:MD02G1233300|ath:AT2G40460:MD07G1230600|ath:AT5G64580:MD07G1006000|ath:AT2G01080:MD15G1419800|ath:AT5G51970:MD01G1195300|ath:AT4G25230:MD07G12…	http://amigo.geneontology.org/amigo/term/GO:0005886
cytokinin-activated signaling pathway	biological_process	GO:0009736	24	56	2.7	0.00132246	0.0488219	ath:AT1G78080:MD15G1326800|ath:AT5G53290:MD03G1049900|ath:AT1G59940:MD13G1085200|ath:AT1G10480:MD16G1085400|ath:AT1G22220:MD15G1366300|ath:AT5G62920:MD14G1188400|ath:AT5G62920:MD06G1182400|ath:AT2G25180:MD15G1037400|ath:AT1G10480:MD13G1086000|ath:AT1G67710:MD16G1108400|ath:AT1G27320:MD13G1120900|ath:AT4G16110:MD16G1036100|ath:AT3G29350:MD11G1293900|ath:AT1G68360:MD16G1040100|ath:AT4G16110:MD16G10…	http://amigo.geneontology.org/amigo/term/GO:0009736
regulation of response to biotic stimulus	biological_process	GO:0002831	24	56	2.7	0.00132246	0.0488219	ath:AT4G14465:MD16G1212800|ath:AT1G80840:MD00G1143500|ath:AT5G43470:MD07G1251200|ath:AT1G80840:MD00G1143600|ath:AT5G60410:MD03G1112700|ath:AT4G26750:MD00G1179000|ath:AT4G18470:MD05G1306600|ath:AT4G14465:MD04G1228100|ath:AT5G18650:MD16G1174300|ath:AT1G73805:MD06G1218400|ath:AT5G24590:MD01G1229900|ath:AT5G14930:MD09G1039700|ath:AT5G60410:MD07G1177400|ath:AT5G14930:MD09G1038500|ath:AT1G80840:MD15G10…	http://amigo.geneontology.org/amigo/term/GO:0002831
regulation of macromolecule metabolic process	biological_process	GO:0060255	585	2660	1.39	0.00138053	0.0503193	ath:AT5G64060:MD04G1043700|ath:AT1G20330:MD15G1006600|ath:AT3G28857:MD09G1049300|ath:AT2G30590:MD05G1204400|ath:AT5G03150:MD12G1120300|ath:AT2G27230:MD14G1135600|ath:AT4G11070:MD14G1123000|ath:AT5G25220:MD15G1130800|ath:AT1G56170:MD10G1208800|ath:AT1G07540:MD12G1143400|ath:AT5G62920:MD06G1182400|ath:AT2G21710:MD05G1066000|ath:AT1G74310:MD06G1201200|ath:AT1G67710:MD16G1108400|ath:AT5G28770:MD12G12…	http://amigo.geneontology.org/amigo/term/GO:0060255
phyllome development	biological_process	GO:0048827	111	415	1.69	0.00138803	0.0503193	ath:AT1G70530:MD13G1096600|ath:AT5G03680:MD02G1247700|ath:AT5G66870:MD02G1166900|ath:AT4G24670:MD06G1169600|ath:AT1G54130:MD09G1181600|ath:AT1G19220:MD16G1239300|ath:AT1G48410:MD06G1237000|ath:AT1G15690:MD17G1215700|ath:AT1G19270:MD08G1037200|ath:AT2G22840:MD02G1189500|ath:AT3G62980:MD03G1276700|ath:AT5G08370:MD05G1321500|ath:AT4G37740:MD15G1065000|ath:AT4G16110:MD16G1036100|ath:AT1G19220:MD02G10…	http://amigo.geneontology.org/amigo/term/GO:0048827
systemic acquired resistance	biological_process	GO:0009627	25	60	2.63	0.00144923	0.0520686	ath:AT5G45110:MD05G1256300|ath:AT5G45110:MD09G1146600|ath:AT5G60410:MD03G1112700|ath:AT3G04720:MD04G1225400|ath:AT1G29660:MD10G1270800|ath:AT4G18470:MD05G1306600|ath:AT3G56400:MD07G1234700|ath:AT5G45110:MD10G1236800|ath:AT1G73805:MD06G1218400|ath:AT1G09750:MD15G1383700|ath:AT5G60410:MD07G1177400|ath:AT1G02860:MD03G1287000|ath:AT5G60600:MD11G1135000|ath:AT4G04920:MD05G1316200|ath:AT4G16890:MD07G12…	http://amigo.geneontology.org/amigo/term/GO:0009627
protein homodimerization activity	molecular_function	GO:0042803	42	124	2.13	0.00149056	0.0527216	ath:AT5G03680:MD02G1247700|ath:AT2G40080:MD01G1152700|ath:AT5G03150:MD12G1120300|ath:AT2G27230:MD14G1135600|ath:AT4G26750:MD00G1179000|ath:AT3G57230:MD15G1389800|ath:AT3G01470:MD06G1187600|ath:AT4G00570:MD01G1052400|ath:AT1G09570:MD04G1183900|ath:AT5G48840:MD05G1178000|ath:AT2G35940:MD12G1040700|ath:AT2G27230:MD03G1155900|ath:AT4G17870:MD06G1034000|ath:AT1G75240:MD15G1025900|ath:AT5G48160:MD17G11…	http://amigo.geneontology.org/amigo/term/GO:0042803
response to cytokinin	biological_process	GO:0009735	62	205	1.91	0.0014936	0.0527216	ath:AT3G27890:MD02G1284500|ath:AT1G78080:MD15G1326800|ath:AT3G16857:MD16G1159400|ath:AT4G16110:MD16G1017900|ath:AT5G50920:MD06G1132300|ath:AT4G25130:MD14G1166700|ath:AT1G78240:MD00G1010000|ath:AT1G07890:MD03G1108200|ath:AT5G53290:MD03G1049900|ath:AT1G51980:MD09G1200100|ath:AT1G05850:MD04G1030300|ath:AT1G07890:MD03G1108300|ath:AT1G22220:MD15G1366300|ath:AT2G33210:MD15G1240100|ath:AT5G58070:MD15G11…	http://amigo.geneontology.org/amigo/term/GO:0009735
cell surface receptor signaling pathway	biological_process	GO:0007166	50	156	2.02	0.00151795	0.0531151	ath:AT3G47570:MD10G1304200|ath:AT2G16250:MD15G1027100|ath:AT1G29750:MD00G1006700|ath:AT2G02220:MD16G1007500|ath:AT2G02220:MD16G1007600|ath:AT4G03390:MD09G1091500|ath:AT5G06820:MD14G1060500|ath:AT2G43850:MD15G1146100|ath:AT1G78980:MD17G1158200|ath:AT1G35710:MD08G1179200|ath:AT1G21230:MD01G1116700|ath:AT2G16250:MD08G1031300|ath:AT4G36180:MD08G1017600|ath:AT4G18950:MD05G1293800|ath:AT1G18390:MD13G10…	http://amigo.geneontology.org/amigo/term/GO:0007166
cellular response to cytokinin stimulus	biological_process	GO:0071368	24	57	2.65	0.0015967	0.0553891	ath:AT1G78080:MD15G1326800|ath:AT5G53290:MD03G1049900|ath:AT1G59940:MD13G1085200|ath:AT1G10480:MD16G1085400|ath:AT1G22220:MD15G1366300|ath:AT5G62920:MD14G1188400|ath:AT5G62920:MD06G1182400|ath:AT2G25180:MD15G1037400|ath:AT1G10480:MD13G1086000|ath:AT1G67710:MD16G1108400|ath:AT1G27320:MD13G1120900|ath:AT4G16110:MD16G1036100|ath:AT3G29350:MD11G1293900|ath:AT1G68360:MD16G1040100|ath:AT4G16110:MD16G10…	http://amigo.geneontology.org/amigo/term/GO:0071368
transcription regulatory region sequence-specific DNA binding	molecular_function	GO:0000976	28	72	2.45	0.00178233	0.0612998	ath:AT2G42280:MD02G1315600|ath:AT4G22140:MD17G1102500|ath:AT3G06740:MD16G1159200|ath:AT5G13080:MD16G1122400|ath:AT1G51600:MD09G1160800|ath:AT4G39100:MD10G1067700|ath:AT1G09060:MD03G1080900|ath:AT4G34000:MD05G1082000|ath:AT3G54810:MD11G1137400|ath:AT1G66470:MD17G1257000|ath:AT3G42170:MD03G1206000|ath:AT2G46400:MD12G1189900|ath:AT3G06740:MD13G1159000|ath:AT4G26150:MD15G1060100|ath:AT5G08550:MD16G10…	http://amigo.geneontology.org/amigo/term/GO:0000976
response to cold	biological_process	GO:0009409	93	340	1.72	0.00184546	0.0629333	ath:AT1G78080:MD15G1326800|ath:AT1G28520:MD10G1287300|ath:AT1G60170:MD02G1186000|ath:AT1G49480:MD02G1233300|ath:AT3G48360:MD14G1167000|ath:AT5G20230:MD15G1170300|ath:AT1G56600:MD16G1147600|ath:AT2G38470:MD04G1167700|ath:AT5G52370:MD03G1080100|ath:AT4G02330:MD08G1195600|ath:AT4G25470:MD07G1262900|ath:AT2G36530:MD14G1014600|ath:AT2G27020:MD14G1092100|ath:AT1G77120:MD05G1013200|ath:AT1G10760:MD13G10…	http://amigo.geneontology.org/amigo/term/GO:0009409
response to karrikin	biological_process	GO:0080167	40	118	2.14	0.00187611	0.063441	ath:AT3G47600:MD09G1051000|ath:AT2G23910:MD01G1237600|ath:AT1G70420:MD16G1093500|ath:AT3G52360:MD14G1044100|ath:AT5G05600:MD04G1154400|ath:AT2G40080:MD01G1152700|ath:AT1G61890:MD05G1344300|ath:AT3G53260:MD07G1172700|ath:AT5G48500:MD10G1152300|ath:AT3G52930:MD12G1018700|ath:AT1G70000:MD13G1084100|ath:AT2G47730:MD03G1282700|ath:AT3G55120:MD07G1186400|ath:AT1G74670:MD14G1200300|ath:AT3G22840:MD16G12…	http://amigo.geneontology.org/amigo/term/GO:0080167
hydroquinone:oxygen oxidoreductase activity	molecular_function	GO:0052716	11	16	4.33	0.00192142	0.0644316	ath:AT5G60020:MD03G1106500|ath:AT3G09220:MD12G1156900|ath:AT3G09220:MD04G1142300|ath:AT2G38080:MD03G1076400|ath:AT1G18140:MD14G1234800|ath:AT3G09220:MD12G1157100|ath:AT3G09220:MD04G1142900|ath:AT1G18140:MD06G1230100|ath:AT5G48100:MD07G1308000|ath:AT5G48100:MD10G1042300|ath:AT5G60020:MD12G1144300	http://amigo.geneontology.org/amigo/term/GO:0052716
ADP binding	molecular_function	GO:0043531	46	143	2.03	0.0021457	0.0713577	ath:AT5G22690:MD04G1034900|ath:AT3G14470:MD03G1015900|ath:AT5G36930:MD05G1316700|ath:AT3G14470:MD11G1030300|ath:AT4G19050:MD08G1083700|ath:AT5G17680:MD07G1238100|ath:AT3G14470:MD03G1026500|ath:AT1G50180:MD00G1174600|ath:AT4G27190:MD08G1082300|ath:AT3G14470:MD02G1070900|ath:AT3G14470:MD05G1050700|ath:AT5G36930:MD02G1063300|ath:AT5G17680:MD10G1232400|ath:AT3G14470:MD03G1067800|ath:AT3G14470:MD07G10…	http://amigo.geneontology.org/amigo/term/GO:0043531
intracellular signal transduction	biological_process	GO:0035556	133	522	1.61	0.00234383	0.077308	ath:AT1G78080:MD15G1326800|ath:AT4G16110:MD16G1017900|ath:AT5G51190:MD01G1177100|ath:AT5G11590:MD15G1093800|ath:AT5G62920:MD06G1182400|ath:AT5G57630:MD15G1046100|ath:AT1G67710:MD16G1108400|ath:AT3G04580:MD00G1114300|ath:AT5G44210:MD05G1311400|ath:AT3G29350:MD11G1293900|ath:AT5G20020:MD07G1185800|ath:AT2G18170:MD15G1253700|ath:AT5G11590:MD08G1114100|ath:AT3G16770:MD03G1291900|ath:AT4G15800:MD16G11…	http://amigo.geneontology.org/amigo/term/GO:0035556
protein serine/threonine kinase activity	molecular_function	GO:0004674	174	710	1.54	0.00239086	0.0782181	ath:AT1G70530:MD13G1096600|ath:AT5G55090:MD11G1213700|ath:AT3G24550:MD15G1184000|ath:AT5G15080:MD09G1048900|ath:AT5G42440:MD05G1031600|ath:AT1G63700:MD07G1274900|ath:AT5G24010:MD07G1278300|ath:AT1G56720:MD04G1187400|ath:AT1G73660:MD15G1052200|ath:AT5G10290:MD01G1032200|ath:AT1G21230:MD01G1116700|ath:AT5G57630:MD15G1046100|ath:AT5G18610:MD13G1172400|ath:AT1G18390:MD13G1033800|ath:AT3G04580:MD00G11…	http://amigo.geneontology.org/amigo/term/GO:0004674
lignin catabolic process	biological_process	GO:0046274	11	17	4.08	0.00270952	0.0872248	ath:AT5G60020:MD03G1106500|ath:AT3G09220:MD12G1156900|ath:AT3G09220:MD04G1142300|ath:AT2G38080:MD03G1076400|ath:AT1G18140:MD14G1234800|ath:AT3G09220:MD12G1157100|ath:AT3G09220:MD04G1142900|ath:AT1G18140:MD06G1230100|ath:AT5G48100:MD07G1308000|ath:AT5G48100:MD10G1042300|ath:AT5G60020:MD12G1144300	http://amigo.geneontology.org/amigo/term/GO:0046274
phenylpropanoid catabolic process	biological_process	GO:0046271	11	17	4.08	0.00270952	0.0872248	ath:AT5G60020:MD03G1106500|ath:AT3G09220:MD12G1156900|ath:AT3G09220:MD04G1142300|ath:AT2G38080:MD03G1076400|ath:AT1G18140:MD14G1234800|ath:AT3G09220:MD12G1157100|ath:AT3G09220:MD04G1142900|ath:AT1G18140:MD06G1230100|ath:AT5G48100:MD07G1308000|ath:AT5G48100:MD10G1042300|ath:AT5G60020:MD12G1144300	http://amigo.geneontology.org/amigo/term/GO:0046271
photoperiodism	biological_process	GO:0009648	29	79	2.31	0.00296253	0.094613	ath:AT2G42280:MD02G1315600|ath:AT4G22140:MD17G1102500|ath:AT3G44110:MD07G1100100|ath:AT4G35090:MD06G1008700|ath:AT1G28520:MD10G1287300|ath:AT3G57230:MD15G1389800|ath:AT2G25930:MD15G1062000|ath:AT1G12910:MD12G1030700|ath:AT3G46510:MD11G1111000|ath:AT1G17455:MD15G1215000|ath:AT1G18390:MD13G1033800|ath:AT3G46510:MD03G1096300|ath:AT2G42280:MD07G1006400|ath:AT4G02440:MD03G1287400|ath:AT3G24440:MD15G11…	http://amigo.geneontology.org/amigo/term/GO:0009648
viral process	biological_process	GO:0016032	38	114	2.1	0.00302494	0.0958454	ath:AT1G32230:MD07G1061500|ath:AT2G01660:MD16G1020400|ath:AT1G80840:MD00G1143500|ath:AT5G43470:MD07G1251200|ath:AT5G13180:MD09G1006400|ath:AT1G80840:MD00G1143600|ath:AT2G01660:MD13G1029600|ath:AT4G18040:MD10G1268600|ath:AT5G06320:MD14G1037300|ath:AT3G04720:MD04G1225400|ath:AT5G13180:MD13G1124900|ath:AT5G03300:MD07G1172600|ath:AT1G48410:MD06G1237000|ath:AT3G12280:MD07G1045800|ath:AT1G69440:MD13G10…	http://amigo.geneontology.org/amigo/term/GO:0016032
defense response to fungus, incompatible interaction	biological_process	GO:0009817	19	43	2.78	0.00308322	0.0969288	ath:AT5G42740:MD15G1031400|ath:AT2G23620:MD15G1275500|ath:AT4G16260:MD03G1171500|ath:AT5G45110:MD05G1256300|ath:AT2G44950:MD07G1098900|ath:AT4G11650:MD04G1064200|ath:AT5G45110:MD09G1146600|ath:AT5G45110:MD10G1236800|ath:AT5G40990:MD17G1151700|ath:AT4G16260:MD11G1189000|ath:AT1G61560:MD11G1132700|ath:AT3G21630:MD17G1102100|ath:AT3G04720:MD04G1225400|ath:AT1G61560:MD07G1176300|ath:AT5G45890:MD16G12…	http://amigo.geneontology.org/amigo/term/GO:0009817
phenylpropanoid metabolic process	biological_process	GO:0009698	49	159	1.94	0.00320663	0.100027	ath:AT2G38080:MD03G1076400|ath:AT2G23910:MD01G1237600|ath:AT4G36220:MD15G1249600|ath:AT4G34050:MD05G1083900|ath:AT3G53260:MD07G1172700|ath:AT1G18140:MD06G1230100|ath:AT3G23590:MD13G1182100|ath:AT5G17050:MD16G1266500|ath:AT3G19820:MD16G1000400|ath:AT2G40890:MD14G1198300|ath:AT5G05340:MD04G1170900|ath:AT1G12840:MD09G1004500|ath:AT2G40890:MD15G1436600|ath:AT2G44130:MD12G1051200|ath:AT5G14700:MD09G10…	http://amigo.geneontology.org/amigo/term/GO:0009698
regulation of lignin biosynthetic process	biological_process	GO:1901141	7	7	6.3	0.00330574	0.102072	ath:AT1G63910:MD14G1110800|ath:AT5G05340:MD07G1230700|ath:AT5G05340:MD11G1004100|ath:AT5G20230:MD15G1170300|ath:AT5G05340:MD04G1170900|ath:AT5G20230:MD15G1170100|ath:AT5G05340:MD07G1230500	http://amigo.geneontology.org/amigo/term/GO:1901141
DNA binding	molecular_function	GO:0003677	478	2172	1.39	0.00332293	0.102072	ath:AT5G64060:MD04G1043700|ath:AT2G30590:MD05G1204400|ath:AT5G03150:MD12G1120300|ath:AT2G27230:MD14G1135600|ath:AT4G11070:MD14G1123000|ath:AT5G25220:MD15G1130800|ath:AT1G56170:MD10G1208800|ath:AT1G07540:MD12G1143400|ath:AT3G18580:MD06G1209800|ath:AT4G25180:MD07G1251400|ath:AT2G21710:MD05G1066000|ath:AT1G67710:MD16G1108400|ath:AT5G28770:MD12G1241100|ath:AT4G16110:MD16G1036100|ath:AT1G68320:MD06G12…	http://amigo.geneontology.org/amigo/term/GO:0003677
sequence-specific double-stranded DNA binding	molecular_function	GO:1990837	30	84	2.25	0.00351993	0.104214	ath:AT2G42280:MD02G1315600|ath:AT4G22140:MD17G1102500|ath:AT3G06740:MD16G1159200|ath:AT5G13080:MD16G1122400|ath:AT1G51600:MD09G1160800|ath:AT4G39100:MD10G1067700|ath:AT1G09060:MD03G1080900|ath:AT4G34000:MD05G1082000|ath:AT3G54810:MD11G1137400|ath:AT1G66470:MD17G1257000|ath:AT3G42170:MD03G1206000|ath:AT2G46400:MD12G1189900|ath:AT3G06740:MD13G1159000|ath:AT4G26150:MD15G1060100|ath:AT5G08550:MD16G10…	http://amigo.geneontology.org/amigo/term/GO:1990837
protein kinase activity	molecular_function	GO:0004672	205	863	1.5	0.00352869	0.104214	ath:AT1G70530:MD13G1096600|ath:AT5G55090:MD11G1213700|ath:AT3G24550:MD15G1184000|ath:AT5G15080:MD09G1048900|ath:AT4G31170:MD04G1001300|ath:AT5G42440:MD05G1031600|ath:AT1G63700:MD07G1274900|ath:AT5G24010:MD07G1278300|ath:AT1G56720:MD04G1187400|ath:AT4G38470:MD15G1006000|ath:AT1G73660:MD15G1052200|ath:AT4G08850:MD10G1214300|ath:AT5G10290:MD01G1032200|ath:AT1G21230:MD01G1116700|ath:AT5G57630:MD15G10…	http://amigo.geneontology.org/amigo/term/GO:0004672
regulation of symbiosis, encompassing mutualism through parasitism	biological_process	GO:0043903	10	15	4.2	0.0035956	0.104214	ath:AT4G31800:MD15G1039500|ath:AT5G14930:MD09G1038500|ath:AT1G80840:MD15G1039600|ath:AT5G24590:MD07G1301800|ath:AT1G80840:MD00G1143500|ath:AT5G43470:MD07G1251200|ath:AT5G24590:MD01G1229900|ath:AT1G80840:MD00G1143600|ath:AT5G14930:MD09G1039700|ath:AT1G80840:MD09G1224500	http://amigo.geneontology.org/amigo/term/GO:0043903
cellular response to phosphate starvation	biological_process	GO:0016036	23	58	2.5	0.00359876	0.104214	ath:AT3G62980:MD03G1276700|ath:AT2G16430:MD06G1221800|ath:AT5G20150:MD15G1172700|ath:AT5G60410:MD03G1112700|ath:AT3G09560:MD04G1116800|ath:AT1G27320:MD16G1120900|ath:AT2G16430:MD05G1059300|ath:AT1G27320:MD13G1120900|ath:AT5G60410:MD07G1177400|ath:AT1G62300:MD09G1111200|ath:AT1G68320:MD06G1217200|ath:AT2G01830:MD16G1014900|ath:AT3G09560:MD12G1132500|ath:AT1G71040:MD13G1026500|ath:AT4G35090:MD06G10…	http://amigo.geneontology.org/amigo/term/GO:0016036
leaf senescence	biological_process	GO:0010150	31	88	2.22	0.00359916	0.104214	ath:AT1G70530:MD13G1096600|ath:AT1G04250:MD17G1198300|ath:AT5G13180:MD09G1006400|ath:AT1G69490:MD16G1069500|ath:AT1G54130:MD09G1181600|ath:AT2G43000:MD05G1258300|ath:AT1G69490:MD13G1069200|ath:AT5G13180:MD13G1124900|ath:AT4G01250:MD01G1071300|ath:AT4G38630:MD15G1243700|ath:AT3G56400:MD07G1234700|ath:AT2G43000:MD17G1134400|ath:AT5G14930:MD09G1039700|ath:AT1G27320:MD13G1120900|ath:AT5G45890:MD16G12…	http://amigo.geneontology.org/amigo/term/GO:0010150
regulation of signaling	biological_process	GO:0023051	59	202	1.84	0.00360426	0.104214	ath:AT1G50640:MD17G1107200|ath:AT1G53300:MD03G1241500|ath:AT5G45110:MD05G1256300|ath:AT5G45110:MD09G1146600|ath:AT1G27340:MD13G1120600|ath:AT3G63010:MD11G1296000|ath:AT5G53160:MD01G1216100|ath:AT1G70940:MD16G1027900|ath:AT3G45640:MD11G1121500|ath:AT5G60410:MD03G1112700|ath:AT3G55530:MD11G1096300|ath:AT1G01720:MD15G1344900|ath:AT2G25490:MD15G1171800|ath:AT2G01570:MD13G1022100|ath:AT1G15100:MD13G10…	http://amigo.geneontology.org/amigo/term/GO:0023051
cellular response to abscisic acid stimulus	biological_process	GO:0071215	63	219	1.81	0.00360885	0.104214	ath:AT1G53300:MD03G1241500|ath:AT5G01550:MD04G1163200|ath:AT4G21670:MD05G1316500|ath:AT2G38310:MD07G1227100|ath:AT5G66880:MD15G1279000|ath:AT5G52900:MD01G1211600|ath:AT1G10840:MD04G1027700|ath:AT5G53160:MD01G1216100|ath:AT3G45640:MD11G1121500|ath:AT5G60410:MD03G1112700|ath:AT3G55530:MD11G1096300|ath:AT1G01720:MD15G1344900|ath:AT4G34000:MD05G1082000|ath:AT3G19580:MD03G1043000|ath:AT3G46620:MD04G11…	http://amigo.geneontology.org/amigo/term/GO:0071215
cellular response to alcohol	biological_process	GO:0097306	63	219	1.81	0.00360885	0.104214	ath:AT1G53300:MD03G1241500|ath:AT5G01550:MD04G1163200|ath:AT4G21670:MD05G1316500|ath:AT2G38310:MD07G1227100|ath:AT5G66880:MD15G1279000|ath:AT5G52900:MD01G1211600|ath:AT1G10840:MD04G1027700|ath:AT5G53160:MD01G1216100|ath:AT3G45640:MD11G1121500|ath:AT5G60410:MD03G1112700|ath:AT3G55530:MD11G1096300|ath:AT1G01720:MD15G1344900|ath:AT4G34000:MD05G1082000|ath:AT3G19580:MD03G1043000|ath:AT3G46620:MD04G11…	http://amigo.geneontology.org/amigo/term/GO:0097306
organ senescence	biological_process	GO:0010260	32	92	2.19	0.00366546	0.104214	ath:AT1G70530:MD13G1096600|ath:AT1G04250:MD17G1198300|ath:AT5G13180:MD09G1006400|ath:AT1G69490:MD16G1069500|ath:AT1G54130:MD09G1181600|ath:AT2G43000:MD05G1258300|ath:AT1G69490:MD13G1069200|ath:AT5G13180:MD13G1124900|ath:AT4G01250:MD01G1071300|ath:AT4G38630:MD15G1243700|ath:AT3G56400:MD07G1234700|ath:AT2G43000:MD17G1134400|ath:AT5G14930:MD09G1039700|ath:AT1G27320:MD13G1120900|ath:AT5G45890:MD16G12…	http://amigo.geneontology.org/amigo/term/GO:0010260
regulation of cofactor metabolic process	biological_process	GO:0051193	13	24	3.41	0.00367187	0.104214	ath:AT3G22840:MD16G1200000|ath:AT3G54320:MD07G1054100|ath:AT3G22840:MD06G1134100|ath:AT5G50920:MD14G1148700|ath:AT2G25180:MD15G1037400|ath:AT4G03240:MD17G1087700|ath:AT3G16857:MD13G1159700|ath:AT1G27320:MD16G1120900|ath:AT1G27320:MD13G1120900|ath:AT4G26150:MD15G1060100|ath:AT3G16857:MD16G1159400|ath:AT4G26150:MD15G1206700|ath:AT5G50920:MD06G1132300	http://amigo.geneontology.org/amigo/term/GO:0051193
regulation of signal transduction	biological_process	GO:0009966	58	198	1.85	0.00367753	0.104214	ath:AT1G50640:MD17G1107200|ath:AT1G53300:MD03G1241500|ath:AT5G45110:MD05G1256300|ath:AT5G45110:MD09G1146600|ath:AT1G27340:MD13G1120600|ath:AT3G63010:MD11G1296000|ath:AT5G53160:MD01G1216100|ath:AT1G70940:MD16G1027900|ath:AT3G45640:MD11G1121500|ath:AT5G60410:MD03G1112700|ath:AT3G55530:MD11G1096300|ath:AT1G01720:MD15G1344900|ath:AT2G25490:MD15G1171800|ath:AT2G01570:MD13G1022100|ath:AT1G15100:MD13G10…	http://amigo.geneontology.org/amigo/term/GO:0009966
positive regulation of cellular biosynthetic process	biological_process	GO:0031328	68	241	1.78	0.00378638	0.106548	ath:AT4G26640:MD11G1205000|ath:AT1G21600:MD08G1159400|ath:AT4G17500:MD07G1248400|ath:AT1G69120:MD17G1065500|ath:AT1G10840:MD04G1027700|ath:AT5G11590:MD15G1093800|ath:AT1G28520:MD10G1287300|ath:AT4G17880:MD14G1126900|ath:AT2G27230:MD14G1135600|ath:AT3G48360:MD14G1167000|ath:AT4G34000:MD05G1082000|ath:AT5G47230:MD06G1051900|ath:AT1G65690:MD09G1187500|ath:AT5G05340:MD04G1170900|ath:AT3G01470:MD06G11…	http://amigo.geneontology.org/amigo/term/GO:0031328
phenylpropanoid biosynthetic process	biological_process	GO:0009699	40	124	2.03	0.00383008	0.10703	ath:AT2G38080:MD03G1076400|ath:AT2G23910:MD01G1237600|ath:AT4G36220:MD15G1249600|ath:AT4G34050:MD05G1083900|ath:AT3G53260:MD07G1172700|ath:AT1G18140:MD06G1230100|ath:AT5G48100:MD10G1042300|ath:AT2G40890:MD14G1198300|ath:AT5G05340:MD04G1170900|ath:AT1G12840:MD09G1004500|ath:AT5G13930:MD04G1003000|ath:AT5G05340:MD07G1230700|ath:AT5G05340:MD11G1004100|ath:AT5G20230:MD15G1170300|ath:AT5G14700:MD09G10…	http://amigo.geneontology.org/amigo/term/GO:0009699
positive regulation of cellular process	biological_process	GO:0048522	114	445	1.61	0.00391328	0.108457	ath:AT4G17500:MD07G1248400|ath:AT5G11590:MD15G1093800|ath:AT1G28520:MD10G1287300|ath:AT2G27230:MD14G1135600|ath:AT1G65690:MD09G1187500|ath:AT5G05340:MD04G1170900|ath:AT1G56170:MD10G1208800|ath:AT3G48360:MD14G1167000|ath:AT5G05340:MD07G1230700|ath:AT3G26790:MD09G1004700|ath:AT1G69120:MD17G1065500|ath:AT1G61040:MD05G1317500|ath:AT2G38470:MD04G1167700|ath:AT3G16770:MD03G1291900|ath:AT4G28500:MD05G13…	http://amigo.geneontology.org/amigo/term/GO:0048522
meristem development	biological_process	GO:0048507	59	203	1.83	0.00393508	0.108457	ath:AT3G16857:MD16G1159400|ath:AT5G59810:MD10G1341300|ath:AT1G05470:MD16G1197300|ath:AT1G18835:MD14G1200200|ath:AT1G70940:MD16G1027900|ath:AT4G22950:MD04G1070200|ath:AT3G16830:MD13G1162100|ath:AT2G27990:MD11G1140600|ath:AT2G27230:MD14G1135600|ath:AT1G10480:MD16G1085400|ath:AT3G54720:MD14G1046000|ath:AT2G35350:MD16G1277400|ath:AT2G26170:MD15G1057500|ath:AT4G32880:MD08G1112900|ath:AT2G27230:MD04G11…	http://amigo.geneontology.org/amigo/term/GO:0048507
ubiquitin-like protein transferase activity	molecular_function	GO:0019787	88	329	1.69	0.00398053	0.108964	ath:AT2G17020:MD10G1130200|ath:AT1G27340:MD13G1120600|ath:AT1G63800:MD14G1108100|ath:AT1G32740:MD06G1043600|ath:AT1G29340:MD10G1274600|ath:AT1G71020:MD16G1029300|ath:AT5G01830:MD04G1172400|ath:AT4G03510:MD09G1248700|ath:AT3G05545:MD10G1168300|ath:AT3G23280:MD05G1075400|ath:AT4G34100:MD05G1085000|ath:AT2G25490:MD15G1125200|ath:AT2G35930:MD12G1040900|ath:AT4G33160:MD08G1047200|ath:AT1G21410:MD05G10…	http://amigo.geneontology.org/amigo/term/GO:0019787
cell death	biological_process	GO:0008219	52	174	1.88	0.00411259	0.111235	ath:AT1G32230:MD07G1061500|ath:AT3G11820:MD12G1041700|ath:AT4G03110:MD11G1297000|ath:AT5G43470:MD07G1251200|ath:AT4G35090:MD06G1008700|ath:AT3G45640:MD11G1121500|ath:AT1G61560:MD11G1132700|ath:AT2G01180:MD13G1034800|ath:AT3G12920:MD10G1202900|ath:AT4G08920:MD00G1201600|ath:AT1G29340:MD10G1274600|ath:AT5G18400:MD16G1000500|ath:AT3G50260:MD08G1096000|ath:AT1G73805:MD06G1218400|ath:AT3G46510:MD11G11…	http://amigo.geneontology.org/amigo/term/GO:0008219
carboxylic acid transport	biological_process	GO:0046942	31	89	2.19	0.00411879	0.111235	ath:AT2G01170:MD16G1036200|ath:AT1G47670:MD15G1034600|ath:AT2G39510:MD07G1192500|ath:AT1G15520:MD15G1117800|ath:AT3G30390:MD09G1077400|ath:AT5G23810:MD03G1040400|ath:AT1G15520:MD05G1187100|ath:AT4G31730:MD09G1078800|ath:AT3G28960:MD00G1130600|ath:AT1G69850:MD16G1079100|ath:AT2G01170:MD16G1036300|ath:AT5G41800:MD14G1122000|ath:AT1G61800:MD03G1208900|ath:AT5G47560:MD05G1358600|ath:AT1G47670:MD05G11…	http://amigo.geneontology.org/amigo/term/GO:0046942
dephosphorylation	biological_process	GO:0016311	55	187	1.85	0.00426771	0.11437	ath:AT4G38520:MD05G1124200|ath:AT3G50820:MD15G1272500|ath:AT3G12620:MD07G1183100|ath:AT2G38310:MD07G1227100|ath:AT3G02750:MD04G1028000|ath:AT2G35320:MD06G1032400|ath:AT1G05470:MD16G1197300|ath:AT1G07160:MD03G1065600|ath:AT5G53160:MD01G1216100|ath:AT1G10430:MD13G1083600|ath:AT2G38740:MD15G1033000|ath:AT3G16560:MD16G1170400|ath:AT3G15260:MD11G1251900|ath:AT3G06270:MD13G1178700|ath:AT2G01180:MD13G10…	http://amigo.geneontology.org/amigo/term/GO:0016311
regulation of cell communication	biological_process	GO:0010646	59	204	1.82	0.00429173	0.11437	ath:AT1G50640:MD17G1107200|ath:AT1G53300:MD03G1241500|ath:AT5G45110:MD05G1256300|ath:AT5G45110:MD09G1146600|ath:AT1G27340:MD13G1120600|ath:AT3G63010:MD11G1296000|ath:AT5G53160:MD01G1216100|ath:AT5G20150:MD15G1172700|ath:AT1G70940:MD16G1027900|ath:AT3G45640:MD11G1121500|ath:AT5G60410:MD03G1112700|ath:AT3G55530:MD11G1096300|ath:AT1G01720:MD15G1344900|ath:AT2G25490:MD15G1171800|ath:AT2G01570:MD13G10…	http://amigo.geneontology.org/amigo/term/GO:0010646
cell fate specification	biological_process	GO:0001708	14	28	3.15	0.00452526	0.1198	ath:AT3G28430:MD12G1037800|ath:AT3G12280:MD07G1045800|ath:AT3G12280:MD02G1264300|ath:AT1G68480:MD16G1042200|ath:AT5G41920:MD17G1128300|ath:AT5G41920:MD09G1137800|ath:AT2G37260:MD12G1128800|ath:AT1G14740:MD16G1014700|ath:AT5G41920:MD05G1040300|ath:AT3G28430:MD14G1036800|ath:AT4G13750:MD04G1013300|ath:AT5G16560:MD09G1265400|ath:AT5G24520:MD07G1299800|ath:AT4G08150:MD08G1075300	http://amigo.geneontology.org/amigo/term/GO:0001708
calmodulin binding	molecular_function	GO:0005516	62	218	1.79	0.00474458	0.124271	ath:AT5G39380:MD06G1199300|ath:AT1G70530:MD13G1096600|ath:AT4G29900:MD13G1241000|ath:AT3G52870:MD07G1066300|ath:AT4G29900:MD16G1246100|ath:AT3G17700:MD14G1243200|ath:AT1G50590:MD11G1206900|ath:AT2G30590:MD05G1204400|ath:AT2G17290:MD10G1142300|ath:AT1G61560:MD11G1132700|ath:AT2G34660:MD10G1255500|ath:AT3G19820:MD16G1000400|ath:AT4G00820:MD01G1227500|ath:AT5G53130:MD01G1221100|ath:AT1G61560:MD12G11…	http://amigo.geneontology.org/amigo/term/GO:0005516
regulation of meristem development	biological_process	GO:0048509	32	94	2.14	0.00475591	0.124271	ath:AT1G10480:MD16G1085400|ath:AT3G16857:MD16G1159400|ath:AT1G70940:MD16G1027900|ath:AT4G22950:MD04G1070200|ath:AT5G03150:MD12G1120300|ath:AT3G49180:MD06G1143900|ath:AT2G26170:MD15G1057500|ath:AT2G25180:MD15G1037400|ath:AT1G18835:MD14G1200200|ath:AT1G10480:MD13G1086000|ath:AT1G67710:MD16G1108400|ath:AT1G27320:MD13G1120900|ath:AT5G40280:MD09G1034200|ath:AT2G26170:MD15G1057600|ath:AT4G16110:MD16G10…	http://amigo.geneontology.org/amigo/term/GO:0048509
response to light intensity	biological_process	GO:0009642	39	122	2.01	0.00481235	0.124935	ath:AT5G60750:MD14G1115700|ath:AT1G27730:MD15G1071400|ath:AT5G43470:MD07G1251200|ath:AT3G50820:MD15G1272500|ath:AT5G18100:MD14G1003300|ath:AT5G24090:MD07G1282800|ath:AT5G16400:MD04G1246200|ath:AT4G27670:MD01G1227600|ath:AT2G41430:MD07G1228500|ath:AT1G09570:MD04G1183900|ath:AT3G22840:MD06G1134100|ath:AT5G20230:MD15G1170300|ath:AT1G74310:MD06G1201200|ath:AT3G47470:MD06G1195000|ath:AT4G37270:MD02G11…	http://amigo.geneontology.org/amigo/term/GO:0009642
transmembrane receptor protein tyrosine kinase signaling pathway	biological_process	GO:0007169	37	114	2.05	0.00484524	0.124982	ath:AT3G47570:MD10G1304200|ath:AT2G16250:MD15G1027100|ath:AT1G29750:MD00G1006700|ath:AT2G02220:MD16G1007500|ath:AT2G02220:MD16G1007600|ath:AT4G23740:MD07G1283700|ath:AT5G06820:MD14G1060500|ath:AT1G78980:MD17G1158200|ath:AT1G35710:MD08G1179200|ath:AT3G47570:MD07G1308700|ath:AT2G16250:MD08G1031300|ath:AT4G36180:MD08G1017600|ath:AT2G26730:MD02G1040000|ath:AT5G63930:MD13G1228900|ath:AT1G09970:MD15G13…	http://amigo.geneontology.org/amigo/term/GO:0007169
signal transducer activity	molecular_function	GO:0004871	78	288	1.71	0.00492831	0.125614	ath:AT2G02220:MD16G1007600|ath:AT5G24320:MD14G1135100|ath:AT5G48130:MD17G1112300|ath:AT3G62980:MD03G1276700|ath:AT2G25180:MD15G1037400|ath:AT1G29750:MD00G1006700|ath:AT5G02810:MD04G1113200|ath:AT2G29120:MD05G1306400|ath:AT3G45640:MD11G1121500|ath:AT1G71830:MD10G1043100|ath:AT5G66560:MD02G1158300|ath:AT3G48090:MD14G1188700|ath:AT1G59940:MD13G1085200|ath:AT1G63700:MD07G1274900|ath:AT2G23460:MD10G10…	http://amigo.geneontology.org/amigo/term/GO:0004871
trehalose biosynthetic process	biological_process	GO:0005992	12	22	3.44	0.00496095	0.125614	ath:AT1G23870:MD14G1183700|ath:AT1G35910:MD07G1286100|ath:AT1G60140:MD13G1089600|ath:AT2G43000:MD17G1134400|ath:AT1G68020:MD16G1016800|ath:AT1G35910:MD01G1216200|ath:AT1G06410:MD00G1008700|ath:AT2G43000:MD05G1258300|ath:AT1G35910:MD08G1180400|ath:AT1G06410:MD10G1275100|ath:AT1G60140:MD00G1171800|ath:AT2G43000:MD10G1238200	http://amigo.geneontology.org/amigo/term/GO:0005992
regulation of phenylpropanoid metabolic process	biological_process	GO:2000762	10	16	3.94	0.00501142	0.125614	ath:AT2G44130:MD12G1051200|ath:AT2G44130:MD03G1006500|ath:AT1G63910:MD14G1110800|ath:AT5G05340:MD07G1230700|ath:AT5G05340:MD11G1004100|ath:AT5G20230:MD15G1170300|ath:AT3G23590:MD13G1182100|ath:AT5G05340:MD04G1170900|ath:AT5G20230:MD15G1170100|ath:AT5G05340:MD07G1230500	http://amigo.geneontology.org/amigo/term/GO:2000762
regulation of phosphorelay signal transduction system	biological_process	GO:0070297	11	19	3.65	0.00505703	0.125614	ath:AT1G50640:MD17G1107200|ath:AT2G25490:MD15G1125200|ath:AT4G04920:MD10G1296700|ath:AT5G10720:MD08G1047400|ath:AT4G04920:MD05G1316200|ath:AT4G04920:MD05G1315900|ath:AT3G23150:MD16G1212500|ath:AT2G25490:MD15G1171800|ath:AT2G40940:MD11G1306200|ath:AT3G04580:MD00G1114300|ath:AT1G50640:MD10G1191300	http://amigo.geneontology.org/amigo/term/GO:0070297
regulation of chlorophyll metabolic process	biological_process	GO:0090056	11	19	3.65	0.00505703	0.125614	ath:AT3G22840:MD16G1200000|ath:AT3G22840:MD06G1134100|ath:AT5G50920:MD14G1148700|ath:AT2G25180:MD15G1037400|ath:AT3G16857:MD13G1159700|ath:AT1G27320:MD16G1120900|ath:AT1G27320:MD13G1120900|ath:AT4G26150:MD15G1060100|ath:AT3G16857:MD16G1159400|ath:AT4G26150:MD15G1206700|ath:AT5G50920:MD06G1132300	http://amigo.geneontology.org/amigo/term/GO:0090056
regulation of ethylene-activated signaling pathway	biological_process	GO:0010104	11	19	3.65	0.00505703	0.125614	ath:AT1G50640:MD17G1107200|ath:AT2G25490:MD15G1125200|ath:AT4G04920:MD10G1296700|ath:AT5G10720:MD08G1047400|ath:AT4G04920:MD05G1316200|ath:AT4G04920:MD05G1315900|ath:AT3G23150:MD16G1212500|ath:AT2G25490:MD15G1171800|ath:AT2G40940:MD11G1306200|ath:AT3G04580:MD00G1114300|ath:AT1G50640:MD10G1191300	http://amigo.geneontology.org/amigo/term/GO:0010104
interspecies interaction between organisms	biological_process	GO:0044419	42	135	1.96	0.00523416	0.129216	ath:AT1G32230:MD07G1061500|ath:AT2G01660:MD16G1020400|ath:AT5G45110:MD05G1256300|ath:AT5G45110:MD09G1146600|ath:AT1G80840:MD00G1143500|ath:AT5G43470:MD07G1251200|ath:AT5G13180:MD09G1006400|ath:AT1G80840:MD00G1143600|ath:AT2G01660:MD13G1029600|ath:AT4G18040:MD10G1268600|ath:AT5G06320:MD14G1037300|ath:AT3G04720:MD04G1225400|ath:AT5G13180:MD13G1124900|ath:AT5G03300:MD07G1172600|ath:AT1G48410:MD06G12…	http://amigo.geneontology.org/amigo/term/GO:0044419
xylem development	biological_process	GO:0010089	15	32	2.95	0.00532477	0.130652	ath:AT1G12260:MD00G1117000|ath:AT4G32880:MD08G1112900|ath:AT2G27230:MD04G1135600|ath:AT1G13950:MD15G1152300|ath:AT5G05340:MD07G1230700|ath:AT5G13180:MD09G1006400|ath:AT5G05340:MD11G1004100|ath:AT2G27230:MD03G1155900|ath:AT2G27230:MD11G1173100|ath:AT2G27230:MD14G1135600|ath:AT1G71930:MD05G1042100|ath:AT5G13180:MD13G1124900|ath:AT5G05340:MD04G1170900|ath:AT5G05340:MD07G1230500|ath:AT4G08150:MD08G10…	http://amigo.geneontology.org/amigo/term/GO:0010089
enzyme linked receptor protein signaling pathway	biological_process	GO:0007167	37	115	2.03	0.00543091	0.132448	ath:AT3G47570:MD10G1304200|ath:AT2G16250:MD15G1027100|ath:AT1G29750:MD00G1006700|ath:AT2G02220:MD16G1007500|ath:AT2G02220:MD16G1007600|ath:AT4G23740:MD07G1283700|ath:AT5G06820:MD14G1060500|ath:AT1G78980:MD17G1158200|ath:AT1G35710:MD08G1179200|ath:AT3G47570:MD07G1308700|ath:AT2G16250:MD08G1031300|ath:AT4G36180:MD08G1017600|ath:AT2G26730:MD02G1040000|ath:AT5G63930:MD13G1228900|ath:AT1G09970:MD15G13…	http://amigo.geneontology.org/amigo/term/GO:0007167
phosphorelay response regulator activity	molecular_function	GO:0000156	13	26	3.15	0.00612149	0.147555	ath:AT5G62920:MD14G1188400|ath:AT5G62920:MD06G1182400|ath:AT4G16110:MD16G1017900|ath:AT3G57040:MD08G1161200|ath:AT2G25180:MD15G1037400|ath:AT5G02810:MD04G1113200|ath:AT3G16857:MD13G1159700|ath:AT5G02810:MD01G1114400|ath:AT1G67710:MD16G1108400|ath:AT3G16857:MD16G1159400|ath:AT1G59940:MD13G1085200|ath:AT3G57040:MD15G1346400|ath:AT4G16110:MD16G1036100	http://amigo.geneontology.org/amigo/term/GO:0000156
phytoalexin biosynthetic process	biological_process	GO:0052315	8	11	4.58	0.00627035	0.147555	ath:AT2G38470:MD11G1059400|ath:AT4G23100:MD14G1104000|ath:AT2G43000:MD17G1134400|ath:AT3G45640:MD11G1121500|ath:AT2G43000:MD05G1258300|ath:AT2G38470:MD03G1057400|ath:AT2G38470:MD04G1167700|ath:AT2G43000:MD10G1238200	http://amigo.geneontology.org/amigo/term/GO:0052315
indole phytoalexin metabolic process	biological_process	GO:0046217	8	11	4.58	0.00627035	0.147555	ath:AT2G38470:MD11G1059400|ath:AT4G23100:MD14G1104000|ath:AT2G43000:MD17G1134400|ath:AT3G45640:MD11G1121500|ath:AT2G43000:MD05G1258300|ath:AT2G38470:MD03G1057400|ath:AT2G38470:MD04G1167700|ath:AT2G43000:MD10G1238200	http://amigo.geneontology.org/amigo/term/GO:0046217
toxin biosynthetic process	biological_process	GO:0009403	8	11	4.58	0.00627035	0.147555	ath:AT2G38470:MD11G1059400|ath:AT4G23100:MD14G1104000|ath:AT2G43000:MD17G1134400|ath:AT3G45640:MD11G1121500|ath:AT2G43000:MD05G1258300|ath:AT2G38470:MD03G1057400|ath:AT2G38470:MD04G1167700|ath:AT2G43000:MD10G1238200	http://amigo.geneontology.org/amigo/term/GO:0009403
phytoalexin metabolic process	biological_process	GO:0052314	8	11	4.58	0.00627035	0.147555	ath:AT2G38470:MD11G1059400|ath:AT4G23100:MD14G1104000|ath:AT2G43000:MD17G1134400|ath:AT3G45640:MD11G1121500|ath:AT2G43000:MD05G1258300|ath:AT2G38470:MD03G1057400|ath:AT2G38470:MD04G1167700|ath:AT2G43000:MD10G1238200	http://amigo.geneontology.org/amigo/term/GO:0052314
indole phytoalexin biosynthetic process	biological_process	GO:0009700	8	11	4.58	0.00627035	0.147555	ath:AT2G38470:MD11G1059400|ath:AT4G23100:MD14G1104000|ath:AT2G43000:MD17G1134400|ath:AT3G45640:MD11G1121500|ath:AT2G43000:MD05G1258300|ath:AT2G38470:MD03G1057400|ath:AT2G38470:MD04G1167700|ath:AT2G43000:MD10G1238200	http://amigo.geneontology.org/amigo/term/GO:0009700
trehalose metabolic process	biological_process	GO:0005991	12	23	3.29	0.00646239	0.15119	ath:AT1G23870:MD14G1183700|ath:AT1G35910:MD07G1286100|ath:AT1G60140:MD13G1089600|ath:AT2G43000:MD17G1134400|ath:AT1G68020:MD16G1016800|ath:AT1G35910:MD01G1216200|ath:AT1G06410:MD00G1008700|ath:AT2G43000:MD05G1258300|ath:AT1G35910:MD08G1180400|ath:AT1G06410:MD10G1275100|ath:AT1G60140:MD00G1171800|ath:AT2G43000:MD10G1238200	http://amigo.geneontology.org/amigo/term/GO:0005991
symbiosis, encompassing mutualism through parasitism	biological_process	GO:0044403	41	133	1.94	0.00651269	0.151486	ath:AT1G32230:MD07G1061500|ath:AT2G01660:MD16G1020400|ath:AT5G45110:MD05G1256300|ath:AT5G45110:MD09G1146600|ath:AT1G80840:MD00G1143500|ath:AT5G43470:MD07G1251200|ath:AT5G13180:MD09G1006400|ath:AT1G80840:MD00G1143600|ath:AT2G01660:MD13G1029600|ath:AT4G18040:MD10G1268600|ath:AT5G06320:MD14G1037300|ath:AT3G04720:MD04G1225400|ath:AT5G13180:MD13G1124900|ath:AT5G03300:MD07G1172600|ath:AT1G48410:MD06G12…	http://amigo.geneontology.org/amigo/term/GO:0044403
receptor activity	Undef	GO:0004872	40	129	1.95	0.0065906	0.151546	ath:AT5G53130:MD07G1292800|ath:AT2G02220:MD16G1007600|ath:AT2G38310:MD07G1227100|ath:AT3G62980:MD03G1276700|ath:AT5G53160:MD01G1216100|ath:AT2G02220:MD16G1007500|ath:AT2G29120:MD05G1306400|ath:AT1G05200:MD17G1096100|ath:AT5G53130:MD01G1221100|ath:AT1G01360:MD01G1078900|ath:AT1G09570:MD04G1183900|ath:AT4G38630:MD15G1243700|ath:AT1G70250:MD02G1250000|ath:AT2G24720:MD08G1048100|ath:AT1G27320:MD13G11…	http://amigo.geneontology.org/amigo/term/GO:0004872
molecular transducer activity	molecular_function	GO:0060089	40	129	1.95	0.0065906	0.151546	ath:AT5G53130:MD07G1292800|ath:AT2G02220:MD16G1007600|ath:AT2G38310:MD07G1227100|ath:AT3G62980:MD03G1276700|ath:AT5G53160:MD01G1216100|ath:AT2G02220:MD16G1007500|ath:AT2G29120:MD05G1306400|ath:AT1G05200:MD17G1096100|ath:AT5G53130:MD01G1221100|ath:AT1G01360:MD01G1078900|ath:AT1G09570:MD04G1183900|ath:AT4G38630:MD15G1243700|ath:AT1G70250:MD02G1250000|ath:AT2G24720:MD08G1048100|ath:AT1G27320:MD13G11…	http://amigo.geneontology.org/amigo/term/GO:0060089
protein autophosphorylation	biological_process	GO:0046777	38	121	1.98	0.00672632	0.153788	ath:AT1G70530:MD13G1096600|ath:AT1G56720:MD16G1137200|ath:AT2G03890:MD16G1054900|ath:AT3G24550:MD15G1184000|ath:AT3G17850:MD06G1231400|ath:AT1G71830:MD10G1043100|ath:AT1G56720:MD04G1187400|ath:AT2G30040:MD03G1065400|ath:AT2G43850:MD15G1146100|ath:AT3G24550:MD02G1045800|ath:AT1G09000:MD04G1205500|ath:AT2G43850:MD02G1002900|ath:AT4G32300:MD00G1144200|ath:AT2G41140:MD14G1091300|ath:AT4G18710:MD05G12…	http://amigo.geneontology.org/amigo/term/GO:0046777
ubiquitin-protein transferase activity	molecular_function	GO:0004842	85	324	1.65	0.00690195	0.156912	ath:AT4G02440:MD03G1287400|ath:AT3G05200:MD12G1222600|ath:AT2G17020:MD10G1130200|ath:AT3G05545:MD10G1168300|ath:AT5G53300:MD07G1283900|ath:AT1G76390:MD06G1007200|ath:AT3G62980:MD03G1276700|ath:AT3G05545:MD12G1212400|ath:AT5G42990:MD02G1138000|ath:AT5G14420:MD09G1021400|ath:AT3G12630:MD07G1007300|ath:AT3G55530:MD11G1096300|ath:AT1G60610:MD16G1096200|ath:AT2G38970:MD07G1173100|ath:AT2G25490:MD15G11…	http://amigo.geneontology.org/amigo/term/GO:0004842
photoperiodism, flowering	biological_process	GO:0048573	26	74	2.21	0.00741329	0.16759	ath:AT2G42280:MD02G1315600|ath:AT4G22140:MD17G1102500|ath:AT3G44110:MD07G1100100|ath:AT2G40080:MD01G1152700|ath:AT1G28520:MD10G1287300|ath:AT3G57230:MD15G1389800|ath:AT2G25930:MD15G1062000|ath:AT1G12910:MD12G1030700|ath:AT3G46510:MD11G1111000|ath:AT1G18390:MD13G1033800|ath:AT3G46510:MD03G1096300|ath:AT2G42280:MD07G1006400|ath:AT4G02440:MD03G1287400|ath:AT3G24440:MD15G1189100|ath:AT4G04920:MD05G13…	http://amigo.geneontology.org/amigo/term/GO:0048573
phloem or xylem histogenesis	biological_process	GO:0010087	22	59	2.35	0.00767849	0.172616	ath:AT5G13180:MD09G1006400|ath:AT4G24670:MD06G1169600|ath:AT2G27230:MD14G1135600|ath:AT5G13180:MD13G1124900|ath:AT5G05340:MD04G1170900|ath:AT1G12260:MD00G1117000|ath:AT4G32880:MD08G1112900|ath:AT2G27230:MD04G1135600|ath:AT5G05340:MD07G1230700|ath:AT5G05340:MD11G1004100|ath:AT2G27230:MD03G1155900|ath:AT1G71930:MD05G1042100|ath:AT3G55830:MD01G1148500|ath:AT2G32280:MD09G1103300|ath:AT4G31910:MD08G10…	http://amigo.geneontology.org/amigo/term/GO:0010087
organic anion transport	biological_process	GO:0015711	31	94	2.08	0.00776259	0.173537	ath:AT2G01170:MD16G1036200|ath:AT1G47670:MD15G1034600|ath:AT2G39510:MD07G1192500|ath:AT1G15520:MD15G1117800|ath:AT3G30390:MD09G1077400|ath:AT5G23810:MD03G1040400|ath:AT1G15520:MD05G1187100|ath:AT4G31730:MD09G1078800|ath:AT3G28960:MD00G1130600|ath:AT1G69850:MD16G1079100|ath:AT2G01170:MD16G1036300|ath:AT5G41800:MD14G1122000|ath:AT1G61800:MD03G1208900|ath:AT5G47560:MD05G1358600|ath:AT1G47670:MD05G11…	http://amigo.geneontology.org/amigo/term/GO:0015711
disaccharide biosynthetic process	biological_process	GO:0046351	17	41	2.61	0.00810381	0.176846	ath:AT1G23870:MD14G1183700|ath:AT3G55800:MD01G1146300|ath:AT1G35910:MD07G1286100|ath:AT4G17090:MD04G1056200|ath:AT1G60140:MD13G1089600|ath:AT2G35840:MD14G1044300|ath:AT5G40390:MD06G1169800|ath:AT1G35910:MD08G1180400|ath:AT2G43000:MD17G1134400|ath:AT1G68020:MD16G1016800|ath:AT1G35910:MD01G1216200|ath:AT1G06410:MD00G1008700|ath:AT2G43000:MD05G1258300|ath:AT3G43190:MD15G1223500|ath:AT1G06410:MD10G12…	http://amigo.geneontology.org/amigo/term/GO:0046351
maintenance of meristem identity	biological_process	GO:0010074	15	34	2.78	0.00814261	0.176846	ath:AT2G35350:MD16G1277400|ath:AT4G24540:MD08G1196900|ath:AT5G60910:MD09G1074000|ath:AT2G27230:MD04G1135600|ath:AT5G59810:MD10G1341300|ath:AT2G27230:MD11G1173100|ath:AT4G37750:MD05G1162100|ath:AT4G37750:MD15G1064600|ath:AT2G27230:MD03G1155900|ath:AT2G27990:MD11G1140600|ath:AT5G48160:MD17G1113100|ath:AT1G69120:MD17G1065500|ath:AT2G27230:MD14G1135600|ath:AT4G24670:MD06G1169600|ath:AT4G24540:MD08G11…	http://amigo.geneontology.org/amigo/term/GO:0010074
negative regulation of response to external stimulus	biological_process	GO:0032102	7	9	4.9	0.00819677	0.176846	ath:AT4G14465:MD16G1212800|ath:AT4G14465:MD04G1228100|ath:AT5G18650:MD16G1174300|ath:AT3G28450:MD09G1042400|ath:AT5G60410:MD03G1112700|ath:AT5G60410:MD07G1177400|ath:AT4G18470:MD05G1306600	http://amigo.geneontology.org/amigo/term/GO:0032102
negative regulation of multi-organism process	biological_process	GO:0043901	7	9	4.9	0.00819677	0.176846	ath:AT4G14465:MD16G1212800|ath:AT4G14465:MD04G1228100|ath:AT5G18650:MD16G1174300|ath:AT3G28450:MD09G1042400|ath:AT5G60410:MD03G1112700|ath:AT5G60410:MD07G1177400|ath:AT4G18470:MD05G1306600	http://amigo.geneontology.org/amigo/term/GO:0043901
negative regulation of response to biotic stimulus	biological_process	GO:0002832	7	9	4.9	0.00819677	0.176846	ath:AT4G14465:MD16G1212800|ath:AT4G14465:MD04G1228100|ath:AT5G18650:MD16G1174300|ath:AT3G28450:MD09G1042400|ath:AT5G60410:MD03G1112700|ath:AT5G60410:MD07G1177400|ath:AT4G18470:MD05G1306600	http://amigo.geneontology.org/amigo/term/GO:0002832
positive regulation of macromolecule biosynthetic process	biological_process	GO:0010557	62	225	1.74	0.00825302	0.176846	ath:AT4G26640:MD11G1205000|ath:AT1G21600:MD08G1159400|ath:AT4G17500:MD07G1248400|ath:AT1G69120:MD17G1065500|ath:AT1G10840:MD04G1027700|ath:AT5G11590:MD15G1093800|ath:AT1G28520:MD10G1287300|ath:AT4G17880:MD14G1126900|ath:AT3G54320:MD07G1054100|ath:AT2G27230:MD14G1135600|ath:AT3G48360:MD14G1167000|ath:AT4G34000:MD05G1082000|ath:AT5G47230:MD06G1051900|ath:AT3G01470:MD06G1187600|ath:AT1G56170:MD10G12…	http://amigo.geneontology.org/amigo/term/GO:0010557
oxidoreductase activity, acting on diphenols and related substances as donors, oxygen as acceptor	molecular_function	GO:0016682	12	24	3.15	0.00830039	0.176846	ath:AT5G60020:MD03G1106500|ath:AT3G09220:MD12G1156900|ath:AT3G09220:MD04G1142300|ath:AT2G38080:MD03G1076400|ath:AT1G18140:MD14G1234800|ath:AT3G09220:MD12G1157100|ath:AT3G09220:MD04G1142900|ath:AT1G18140:MD06G1230100|ath:AT5G48100:MD07G1308000|ath:AT5G48100:MD10G1042300|ath:AT5G60020:MD12G1144300|ath:AT3G22370:MD00G1148200	http://amigo.geneontology.org/amigo/term/GO:0016682
rhythmic process	biological_process	GO:0048511	38	123	1.95	0.00830614	0.176846	ath:AT5G17300:MD09G1279300|ath:AT1G12910:MD12G1030700|ath:AT1G17455:MD15G1215000|ath:AT2G40080:MD01G1152700|ath:AT5G02810:MD04G1113200|ath:AT3G54810:MD11G1137400|ath:AT1G18330:MD06G1236500|ath:AT1G59940:MD13G1085200|ath:AT4G03390:MD09G1091500|ath:AT2G25930:MD15G1062000|ath:AT4G26700:MD11G1207500|ath:AT4G04920:MD05G1316200|ath:AT3G48360:MD14G1167000|ath:AT2G18170:MD02G1140700|ath:AT4G26150:MD15G10…	http://amigo.geneontology.org/amigo/term/GO:0048511
peroxidase activity	molecular_function	GO:0004601	38	123	1.95	0.00830614	0.176846	ath:AT5G06720:MD03G1014400|ath:AT4G35090:MD06G1008700|ath:AT1G07890:MD03G1108200|ath:AT5G06720:MD03G1013600|ath:AT4G37530:MD15G1294200|ath:AT1G07890:MD03G1108300|ath:AT2G47730:MD03G1282700|ath:AT5G05340:MD04G1170900|ath:AT4G37530:MD00G1112500|ath:AT5G47000:MD16G1085600|ath:AT2G31570:MD04G1034400|ath:AT5G05340:MD07G1230700|ath:AT5G05340:MD11G1004100|ath:AT5G19890:MD11G1015400|ath:AT2G39040:MD16G11…	http://amigo.geneontology.org/amigo/term/GO:0004601
response to salicylic acid	biological_process	GO:0009751	52	182	1.8	0.00839565	0.177811	ath:AT3G47600:MD09G1051000|ath:AT3G11820:MD12G1041700|ath:AT5G59780:MD11G1114000|ath:AT4G37260:MD02G1179000|ath:AT1G80840:MD00G1143500|ath:AT5G43470:MD07G1251200|ath:AT1G80840:MD00G1143600|ath:AT2G31180:MD10G1184100|ath:AT3G48090:MD14G1188700|ath:AT2G40000:MD01G1148800|ath:AT1G70000:MD13G1084100|ath:AT1G15520:MD05G1187100|ath:AT3G56400:MD07G1234700|ath:AT4G37260:MD05G1089600|ath:AT5G67480:MD02G11…	http://amigo.geneontology.org/amigo/term/GO:0009751
cation channel activity	molecular_function	GO:0005261	21	56	2.36	0.00862026	0.181612	ath:AT5G53130:MD07G1292800|ath:AT5G53130:MD01G1221100|ath:AT3G02850:MD14G1239500|ath:AT4G18160:MD05G1290400|ath:AT3G02850:MD17G1255200|ath:AT2G23790:MD15G1032500|ath:AT2G23790:MD15G1269400|ath:AT1G05200:MD17G1096100|ath:AT1G27770:MD15G1070800|ath:AT3G17700:MD14G1243200|ath:AT5G15410:MD07G1248200|ath:AT5G55000:MD03G1043700|ath:AT5G53130:MD01G1221400|ath:AT1G30270:MD05G1280400|ath:AT4G30360:MD13G12…	http://amigo.geneontology.org/amigo/term/GO:0005261
hydrogen peroxide metabolic process	biological_process	GO:0042743	31	95	2.06	0.00874372	0.181997	ath:AT5G06720:MD03G1014400|ath:AT4G35090:MD06G1008700|ath:AT1G07890:MD03G1108200|ath:AT5G06720:MD03G1013600|ath:AT4G37530:MD15G1294200|ath:AT1G07890:MD03G1108300|ath:AT5G05340:MD04G1170900|ath:AT4G37530:MD00G1112500|ath:AT5G47000:MD16G1085600|ath:AT5G66390:MD15G1252300|ath:AT5G05340:MD07G1230700|ath:AT5G05340:MD11G1004100|ath:AT5G19890:MD11G1015400|ath:AT2G39040:MD16G1177000|ath:AT2G37130:MD04G11…	http://amigo.geneontology.org/amigo/term/GO:0042743
regulation of tetrapyrrole metabolic process	biological_process	GO:1901401	11	21	3.3	0.0087742	0.181997	ath:AT3G22840:MD16G1200000|ath:AT3G22840:MD06G1134100|ath:AT5G50920:MD14G1148700|ath:AT2G25180:MD15G1037400|ath:AT3G16857:MD13G1159700|ath:AT1G27320:MD16G1120900|ath:AT1G27320:MD13G1120900|ath:AT4G26150:MD15G1060100|ath:AT3G16857:MD16G1159400|ath:AT4G26150:MD15G1206700|ath:AT5G50920:MD06G1132300	http://amigo.geneontology.org/amigo/term/GO:1901401
galactosidase activity	molecular_function	GO:0015925	11	21	3.3	0.0087742	0.181997	ath:AT5G08370:MD10G1299800|ath:AT4G36360:MD02G1137500|ath:AT3G57520:MD14G1070200|ath:AT2G28470:MD03G1114300|ath:AT4G36360:MD15G1251100|ath:AT5G08370:MD05G1321500|ath:AT5G63800:MD15G1136500|ath:AT3G56310:MD07G1232600|ath:AT2G28470:MD11G1133400|ath:AT3G13750:MD09G1193900|ath:AT3G56310:MD01G1165300	http://amigo.geneontology.org/amigo/term/GO:0015925
protein phosphorylation	biological_process	GO:0006468	195	839	1.46	0.00893364	0.183515	ath:AT1G70530:MD13G1096600|ath:AT3G24550:MD15G1184000|ath:AT5G15080:MD09G1048900|ath:AT4G31170:MD04G1001300|ath:AT5G42440:MD05G1031600|ath:AT2G23450:MD00G1038300|ath:AT5G24010:MD07G1278300|ath:AT1G56720:MD04G1187400|ath:AT1G73660:MD15G1052200|ath:AT5G10290:MD01G1032200|ath:AT1G21230:MD01G1116700|ath:AT5G57630:MD15G1046100|ath:AT5G18610:MD13G1172400|ath:AT1G18390:MD13G1033800|ath:AT4G11530:MD08G10…	http://amigo.geneontology.org/amigo/term/GO:0006468
abscisic acid-activated signaling pathway	biological_process	GO:0009738	56	200	1.76	0.00895602	0.183515	ath:AT1G53300:MD03G1241500|ath:AT5G01550:MD04G1163200|ath:AT4G21670:MD05G1316500|ath:AT2G38310:MD07G1227100|ath:AT5G66880:MD15G1279000|ath:AT5G52900:MD01G1211600|ath:AT1G10840:MD04G1027700|ath:AT5G53160:MD01G1216100|ath:AT3G45640:MD11G1121500|ath:AT5G60410:MD03G1112700|ath:AT3G55530:MD11G1096300|ath:AT1G01720:MD15G1344900|ath:AT4G34000:MD05G1082000|ath:AT3G19580:MD03G1043000|ath:AT3G46620:MD04G11…	http://amigo.geneontology.org/amigo/term/GO:0009738
anthocyanin-containing compound metabolic process	biological_process	GO:0046283	16	38	2.65	0.00898422	0.183515	ath:AT1G66370:MD17G1261000|ath:AT5G13930:MD04G1003000|ath:AT4G17880:MD14G1126900|ath:AT3G16857:MD16G1159400|ath:AT3G28430:MD12G1037800|ath:AT2G28350:MD12G1118100|ath:AT1G12910:MD12G1030700|ath:AT2G25180:MD15G1037400|ath:AT2G43000:MD17G1134400|ath:AT4G10090:MD07G1182600|ath:AT3G16857:MD13G1159700|ath:AT2G43000:MD05G1258300|ath:AT3G28430:MD14G1036800|ath:AT1G70000:MD13G1084100|ath:AT4G08920:MD00G12…	http://amigo.geneontology.org/amigo/term/GO:0046283
response to organic cyclic compound	biological_process	GO:0014070	82	315	1.64	0.00914434	0.185063	ath:AT2G26710:MD06G1146700|ath:AT3G47600:MD09G1051000|ath:AT3G11820:MD12G1041700|ath:AT5G59780:MD11G1114000|ath:AT1G75750:MD15G1012600|ath:AT1G43850:MD10G1012000|ath:AT1G69440:MD13G1068200|ath:AT4G37260:MD02G1179000|ath:AT1G80840:MD00G1143500|ath:AT5G43470:MD07G1251200|ath:AT3G49690:MD15G1062400|ath:AT4G03080:MD11G1296400|ath:AT1G78700:MD03G1246200|ath:AT1G80840:MD00G1143600|ath:AT2G31180:MD10G11…	http://amigo.geneontology.org/amigo/term/GO:0014070
trehalose-phosphatase activity	molecular_function	GO:0004805	9	15	3.78	0.00923822	0.185063	ath:AT1G23870:MD14G1183700|ath:AT1G35910:MD07G1286100|ath:AT1G60140:MD13G1089600|ath:AT1G68020:MD16G1016800|ath:AT1G35910:MD01G1216200|ath:AT1G06410:MD00G1008700|ath:AT1G35910:MD08G1180400|ath:AT1G06410:MD10G1275100|ath:AT1G60140:MD00G1171800	http://amigo.geneontology.org/amigo/term/GO:0004805
regulation of chlorophyll biosynthetic process	biological_process	GO:0010380	9	15	3.78	0.00923822	0.185063	ath:AT3G22840:MD16G1200000|ath:AT3G22840:MD06G1134100|ath:AT5G50920:MD14G1148700|ath:AT2G25180:MD15G1037400|ath:AT3G16857:MD13G1159700|ath:AT4G26150:MD15G1060100|ath:AT3G16857:MD16G1159400|ath:AT4G26150:MD15G1206700|ath:AT5G50920:MD06G1132300	http://amigo.geneontology.org/amigo/term/GO:0010380
protein modification process	biological_process	GO:0036211	416	1909	1.37	0.00928993	0.185063	ath:AT2G23450:MD00G1038300|ath:AT1G71020:MD16G1029300|ath:AT2G39840:MD07G1205100|ath:AT5G18610:MD13G1172400|ath:AT4G24210:MD14G1146500|ath:AT5G39890:MD14G1006600|ath:AT3G05545:MD10G1168300|ath:AT4G32300:MD00G1144200|ath:AT4G23180:MD14G1227800|ath:AT1G53050:MD17G1239400|ath:AT4G38470:MD15G1006000|ath:AT1G10430:MD16G1083000|ath:AT5G15080:MD09G1048900|ath:AT1G28440:MD05G1309900|ath:AT2G17290:MD10G11…	http://amigo.geneontology.org/amigo/term/GO:0036211
cellular protein modification process	biological_process	GO:0006464	416	1909	1.37	0.00928993	0.185063	ath:AT2G23450:MD00G1038300|ath:AT1G71020:MD16G1029300|ath:AT2G39840:MD07G1205100|ath:AT5G18610:MD13G1172400|ath:AT4G24210:MD14G1146500|ath:AT5G39890:MD14G1006600|ath:AT3G05545:MD10G1168300|ath:AT4G32300:MD00G1144200|ath:AT4G23180:MD14G1227800|ath:AT1G53050:MD17G1239400|ath:AT4G38470:MD15G1006000|ath:AT1G10430:MD16G1083000|ath:AT5G15080:MD09G1048900|ath:AT1G28440:MD05G1309900|ath:AT2G17290:MD10G11…	http://amigo.geneontology.org/amigo/term/GO:0006464
cell fate commitment	biological_process	GO:0045165	17	42	2.55	0.00971429	0.191733	ath:AT5G14750:MD16G1093200|ath:AT3G12280:MD07G1045800|ath:AT3G28430:MD12G1037800|ath:AT3G12280:MD02G1264300|ath:AT5G14750:MD15G1050300|ath:AT5G41920:MD17G1128300|ath:AT4G24972:MD06G1137000|ath:AT5G41920:MD09G1137800|ath:AT2G37260:MD12G1128800|ath:AT1G14740:MD16G1014700|ath:AT5G41920:MD05G1040300|ath:AT3G28430:MD14G1036800|ath:AT4G13750:MD04G1013300|ath:AT5G16560:MD09G1265400|ath:AT1G68480:MD16G10…	http://amigo.geneontology.org/amigo/term/GO:0045165
carbohydrate phosphatase activity	molecular_function	GO:0019203	13	28	2.93	0.00972007	0.191733	ath:AT1G23870:MD14G1183700|ath:AT1G35910:MD07G1286100|ath:AT1G60140:MD13G1089600|ath:AT2G35840:MD14G1044300|ath:AT3G01510:MD09G1032300|ath:AT1G68020:MD16G1016800|ath:AT2G38740:MD15G1033000|ath:AT1G35910:MD01G1216200|ath:AT1G06410:MD00G1008700|ath:AT1G35910:MD08G1180400|ath:AT1G06410:MD10G1275100|ath:AT1G60140:MD00G1171800|ath:AT2G38740:MD02G1226400	http://amigo.geneontology.org/amigo/term/GO:0019203
ion channel activity	molecular_function	GO:0005216	31	96	2.03	0.00982466	0.192851	ath:AT5G53130:MD07G1292800|ath:AT3G02850:MD17G1255200|ath:AT3G17700:MD14G1243200|ath:AT1G05200:MD17G1096100|ath:AT5G53130:MD01G1221100|ath:AT1G19450:MD15G1026400|ath:AT4G03560:MD09G1247300|ath:AT2G23790:MD15G1269400|ath:AT5G12080:MD08G1070000|ath:AT5G55000:MD03G1043700|ath:AT2G24720:MD08G1048100|ath:AT5G53130:MD01G1221400|ath:AT4G22120:MD05G1351400|ath:AT5G41330:MD14G1107400|ath:AT1G58200:MD08G11…	http://amigo.geneontology.org/amigo/term/GO:0005216
oxidoreductase activity, acting on peroxide as acceptor	molecular_function	GO:0016684	39	129	1.9	0.0100233	0.195795	ath:AT5G06720:MD03G1014400|ath:AT4G35090:MD06G1008700|ath:AT1G07890:MD03G1108200|ath:AT5G06720:MD03G1013600|ath:AT4G37530:MD15G1294200|ath:AT1G07890:MD03G1108300|ath:AT2G47730:MD03G1282700|ath:AT5G05340:MD04G1170900|ath:AT4G37530:MD00G1112500|ath:AT5G47000:MD16G1085600|ath:AT2G31570:MD04G1034400|ath:AT5G05340:MD07G1230700|ath:AT5G05340:MD11G1004100|ath:AT1G70670:MD13G1029500|ath:AT5G19890:MD11G10…	http://amigo.geneontology.org/amigo/term/GO:0016684
phosphotransferase activity, alcohol group as acceptor	molecular_function	GO:0016773	227	995	1.44	0.0101293	0.196909	ath:AT1G70530:MD13G1096600|ath:AT5G55090:MD11G1213700|ath:AT3G24550:MD15G1184000|ath:AT5G15080:MD09G1048900|ath:AT4G31170:MD04G1001300|ath:AT5G42440:MD05G1031600|ath:AT1G63700:MD07G1274900|ath:AT5G24010:MD07G1278300|ath:AT1G56720:MD04G1187400|ath:AT4G38470:MD15G1006000|ath:AT1G34260:MD00G1078100|ath:AT1G73660:MD15G1052200|ath:AT4G08850:MD10G1214300|ath:AT5G10290:MD01G1032200|ath:AT1G21230:MD01G11…	http://amigo.geneontology.org/amigo/term/GO:0016773
shoot system development	biological_process	GO:0048367	178	762	1.47	0.0102527	0.19835	ath:AT1G70530:MD13G1096600|ath:AT4G29900:MD13G1241000|ath:AT1G59820:MD16G1082100|ath:AT5G03680:MD02G1247700|ath:AT5G66870:MD02G1166900|ath:AT4G24670:MD06G1169600|ath:AT2G27990:MD11G1140600|ath:AT1G54130:MD09G1181600|ath:AT1G63700:MD07G1274900|ath:AT1G19220:MD16G1239300|ath:AT3G54720:MD14G1046000|ath:AT1G48410:MD06G1237000|ath:AT1G15690:MD17G1215700|ath:AT1G19270:MD08G1037200|ath:AT2G22840:MD02G11…	http://amigo.geneontology.org/amigo/term/GO:0048367
transmembrane receptor protein serine/threonine kinase binding	molecular_function	GO:0070696	6	7	5.4	0.0105604	0.203325	ath:AT3G54850:MD07G1170400|ath:AT3G18710:MD05G1020500|ath:AT3G18710:MD10G1021400|ath:AT3G46510:MD11G1111000|ath:AT5G65200:MD14G1186000|ath:AT3G46510:MD03G1096300	http://amigo.geneontology.org/amigo/term/GO:0070696
positive regulation of immune system process	biological_process	GO:0002684	20	54	2.33	0.0113029	0.215558	ath:AT3G56400:MD12G1189600|ath:AT4G04920:MD10G1296700|ath:AT5G45110:MD10G1236800|ath:AT5G45110:MD05G1256300|ath:AT4G04920:MD05G1316200|ath:AT3G56400:MD07G1234700|ath:AT1G09770:MD04G1229500|ath:AT3G25040:MD07G1307100|ath:AT4G04920:MD05G1315900|ath:AT5G40990:MD17G1151700|ath:AT5G47220:MD10G1286300|ath:AT5G13160:MD13G1124200|ath:AT5G45110:MD09G1146600|ath:AT3G18690:MD15G1338100|ath:AT4G25230:MD07G12…	http://amigo.geneontology.org/amigo/term/GO:0002684
positive regulation of immune response	biological_process	GO:0050778	20	54	2.33	0.0113029	0.215558	ath:AT3G56400:MD12G1189600|ath:AT4G04920:MD10G1296700|ath:AT5G45110:MD10G1236800|ath:AT5G45110:MD05G1256300|ath:AT4G04920:MD05G1316200|ath:AT3G56400:MD07G1234700|ath:AT1G09770:MD04G1229500|ath:AT3G25040:MD07G1307100|ath:AT4G04920:MD05G1315900|ath:AT5G40990:MD17G1151700|ath:AT5G47220:MD10G1286300|ath:AT5G13160:MD13G1124200|ath:AT5G45110:MD09G1146600|ath:AT3G18690:MD15G1338100|ath:AT4G25230:MD07G12…	http://amigo.geneontology.org/amigo/term/GO:0050778
aging	biological_process	GO:0007568	42	143	1.85	0.0114667	0.216775	ath:AT1G70530:MD13G1096600|ath:AT1G04250:MD17G1198300|ath:AT4G37770:MD15G1145400|ath:AT5G13180:MD09G1006400|ath:AT1G69490:MD16G1069500|ath:AT1G54130:MD09G1181600|ath:AT2G43000:MD05G1258300|ath:AT1G69490:MD13G1069200|ath:AT5G13180:MD13G1124900|ath:AT4G01250:MD01G1071300|ath:AT4G37770:MD02G1190900|ath:AT4G38630:MD15G1243700|ath:AT1G47530:MD00G1039400|ath:AT3G56400:MD07G1234700|ath:AT2G19580:MD15G12…	http://amigo.geneontology.org/amigo/term/GO:0007568
pigment metabolic process	biological_process	GO:0042440	46	160	1.81	0.0114744	0.216775	ath:AT1G66370:MD17G1261000|ath:AT4G25700:MD07G1278900|ath:AT4G13250:MD15G1184100|ath:AT2G28350:MD12G1118100|ath:AT4G36810:MD02G1154400|ath:AT1G03475:MD17G1131200|ath:AT5G67030:MD02G1172400|ath:AT5G18660:MD16G1174700|ath:AT2G43000:MD05G1258300|ath:AT1G70000:MD13G1084100|ath:AT3G22840:MD16G1200000|ath:AT2G48120:MD11G1289700|ath:AT2G26170:MD15G1057500|ath:AT3G22840:MD06G1134100|ath:AT1G63970:MD14G11…	http://amigo.geneontology.org/amigo/term/GO:0042440
response to extracellular stimulus	biological_process	GO:0009991	49	173	1.78	0.0116132	0.218372	ath:AT3G62980:MD03G1276700|ath:AT5G13080:MD16G1122400|ath:AT3G03740:MD14G1007300|ath:AT4G35090:MD06G1008700|ath:AT4G24670:MD06G1169600|ath:AT5G60410:MD03G1112700|ath:AT1G54130:MD09G1181600|ath:AT3G01090:MD09G1056200|ath:AT5G24090:MD07G1282800|ath:AT4G02380:MD03G1289900|ath:AT1G04770:MD13G1231400|ath:AT3G09560:MD04G1116800|ath:AT1G62300:MD03G1197600|ath:AT2G16430:MD05G1059300|ath:AT1G27320:MD13G11…	http://amigo.geneontology.org/amigo/term/GO:0009991
multi-organism cellular process	biological_process	GO:0044764	40	135	1.87	0.0119372	0.219995	ath:AT1G32230:MD07G1061500|ath:AT2G01660:MD16G1020400|ath:AT1G80840:MD00G1143500|ath:AT3G60240:MD07G1093700|ath:AT5G43470:MD07G1251200|ath:AT5G13180:MD09G1006400|ath:AT1G80840:MD00G1143600|ath:AT2G01660:MD13G1029600|ath:AT4G18040:MD10G1268600|ath:AT5G06320:MD14G1037300|ath:AT3G04720:MD04G1225400|ath:AT5G13180:MD13G1124900|ath:AT5G03300:MD07G1172600|ath:AT1G48410:MD06G1237000|ath:AT3G12280:MD07G10…	http://amigo.geneontology.org/amigo/term/GO:0044764
negative regulation of intracellular signal transduction	biological_process	GO:1902532	10	19	3.32	0.0119488	0.219995	ath:AT1G50640:MD17G1107200|ath:AT2G25490:MD15G1125200|ath:AT5G10720:MD08G1047400|ath:AT3G55270:MD07G1190200|ath:AT3G55270:MD16G1103200|ath:AT3G23150:MD16G1212500|ath:AT2G25490:MD15G1171800|ath:AT2G40940:MD11G1306200|ath:AT3G04580:MD00G1114300|ath:AT1G50640:MD10G1191300	http://amigo.geneontology.org/amigo/term/GO:1902532
camalexin biosynthetic process	biological_process	GO:0010120	7	10	4.41	0.0120275	0.219995	ath:AT2G38470:MD11G1059400|ath:AT2G43000:MD17G1134400|ath:AT3G45640:MD11G1121500|ath:AT2G43000:MD05G1258300|ath:AT2G38470:MD03G1057400|ath:AT2G38470:MD04G1167700|ath:AT2G43000:MD10G1238200	http://amigo.geneontology.org/amigo/term/GO:0010120
response to singlet oxygen	biological_process	GO:0000304	7	10	4.41	0.0120275	0.219995	ath:AT3G48090:MD06G1182800|ath:AT1G61120:MD17G1080500|ath:AT3G28580:MD09G1044000|ath:AT3G48090:MD14G1188700|ath:AT1G27510:MD06G1175500|ath:AT1G27510:MD14G1182300|ath:AT4G08920:MD00G1201600	http://amigo.geneontology.org/amigo/term/GO:0000304
camalexin metabolic process	biological_process	GO:0052317	7	10	4.41	0.0120275	0.219995	ath:AT2G38470:MD11G1059400|ath:AT2G43000:MD17G1134400|ath:AT3G45640:MD11G1121500|ath:AT2G43000:MD05G1258300|ath:AT2G38470:MD03G1057400|ath:AT2G38470:MD04G1167700|ath:AT2G43000:MD10G1238200	http://amigo.geneontology.org/amigo/term/GO:0052317
cytoplasmic stress granule	cellular_component	GO:0010494	7	10	4.41	0.0120275	0.219995	ath:AT1G47128:MD08G1093900|ath:AT1G70070:MD16G1083800|ath:AT4G00660:MD07G1141100|ath:AT1G54170:MD17G1171000|ath:AT4G18040:MD10G1268600|ath:AT1G54490:MD12G1236200|ath:AT3G19130:MD05G1076000	http://amigo.geneontology.org/amigo/term/GO:0010494
positive regulation of gene expression	biological_process	GO:0010628	61	226	1.7	0.0122779	0.22194	ath:AT4G26640:MD11G1205000|ath:AT1G21600:MD08G1159400|ath:AT4G17500:MD07G1248400|ath:AT1G69120:MD17G1065500|ath:AT1G10840:MD04G1027700|ath:AT5G11590:MD15G1093800|ath:AT1G09060:MD03G1080900|ath:AT1G28520:MD10G1287300|ath:AT4G17880:MD14G1126900|ath:AT2G27230:MD14G1135600|ath:AT4G34000:MD05G1082000|ath:AT5G47230:MD06G1051900|ath:AT3G01470:MD06G1187600|ath:AT1G56170:MD10G1208800|ath:AT2G30040:MD03G10…	http://amigo.geneontology.org/amigo/term/GO:0010628
reactive oxygen species metabolic process	biological_process	GO:0072593	43	148	1.83	0.0122871	0.22194	ath:AT1G32230:MD07G1061500|ath:AT5G62520:MD06G1173800|ath:AT5G06720:MD03G1014400|ath:AT4G35090:MD06G1008700|ath:AT5G18100:MD14G1003300|ath:AT1G07890:MD03G1108200|ath:AT2G26300:MD15G1048800|ath:AT5G06720:MD03G1013600|ath:AT4G37530:MD15G1294200|ath:AT1G07890:MD03G1108300|ath:AT5G05340:MD04G1170900|ath:AT4G37530:MD00G1112500|ath:AT5G62520:MD14G1180300|ath:AT5G47000:MD16G1085600|ath:AT5G66390:MD15G12…	http://amigo.geneontology.org/amigo/term/GO:0072593
regulation of tetrapyrrole biosynthetic process	biological_process	GO:1901463	9	16	3.54	0.0124122	0.22194	ath:AT3G22840:MD16G1200000|ath:AT3G22840:MD06G1134100|ath:AT5G50920:MD14G1148700|ath:AT2G25180:MD15G1037400|ath:AT3G16857:MD13G1159700|ath:AT4G26150:MD15G1060100|ath:AT3G16857:MD16G1159400|ath:AT4G26150:MD15G1206700|ath:AT5G50920:MD06G1132300	http://amigo.geneontology.org/amigo/term/GO:1901463
regulation of leaf senescence	biological_process	GO:1900055	9	16	3.54	0.0124122	0.22194	ath:AT5G14930:MD09G1038500|ath:AT3G56400:MD07G1234700|ath:AT5G14930:MD09G1039700|ath:AT1G04250:MD17G1198300|ath:AT2G43000:MD17G1134400|ath:AT3G56400:MD12G1189600|ath:AT3G52860:MD05G1096300|ath:AT2G43000:MD05G1258300|ath:AT2G43000:MD10G1238200	http://amigo.geneontology.org/amigo/term/GO:1900055
hydrogen peroxide catabolic process	biological_process	GO:0042744	26	78	2.1	0.012499	0.22194	ath:AT5G06720:MD03G1014400|ath:AT4G35090:MD06G1008700|ath:AT1G07890:MD03G1108200|ath:AT5G06720:MD03G1013600|ath:AT4G37530:MD15G1294200|ath:AT1G07890:MD03G1108300|ath:AT5G05340:MD04G1170900|ath:AT4G37530:MD00G1112500|ath:AT5G47000:MD16G1085600|ath:AT5G05340:MD07G1230700|ath:AT5G05340:MD11G1004100|ath:AT5G19890:MD11G1015400|ath:AT2G39040:MD16G1177000|ath:AT2G37130:MD04G1101700|ath:AT4G21960:MD05G13…	http://amigo.geneontology.org/amigo/term/GO:0042744
regulation of immune response	biological_process	GO:0050776	28	86	2.05	0.0125142	0.22194	ath:AT4G14465:MD16G1212800|ath:AT3G11820:MD12G1041700|ath:AT5G45110:MD05G1256300|ath:AT5G45110:MD09G1146600|ath:AT3G18690:MD15G1338100|ath:AT5G60410:MD03G1112700|ath:AT4G14465:MD04G1228100|ath:AT3G56400:MD07G1234700|ath:AT1G09770:MD04G1229500|ath:AT5G45110:MD10G1236800|ath:AT1G73805:MD06G1218400|ath:AT4G25230:MD07G1254100|ath:AT3G23780:MD08G1057300|ath:AT4G18470:MD05G1306600|ath:AT5G60410:MD07G11…	http://amigo.geneontology.org/amigo/term/GO:0050776
regulation of salicylic acid metabolic process	biological_process	GO:0010337	8	13	3.88	0.01252	0.22194	ath:AT1G02860:MD03G1287000|ath:AT1G73805:MD06G1218400|ath:AT1G29690:MD10G1272000|ath:AT5G60410:MD03G1112700|ath:AT1G05850:MD04G1030300|ath:AT5G60410:MD07G1177400|ath:AT1G28380:MD10G1290300|ath:AT1G53130:MD03G1228400	http://amigo.geneontology.org/amigo/term/GO:0010337
peptide receptor activity	molecular_function	GO:0001653	5	5	6.3	0.0132149	0.230202	ath:AT1G72300:MD17G1156200|ath:AT4G38630:MD15G1243700|ath:AT2G02220:MD16G1007600|ath:AT1G72300:MD11G1018900|ath:AT2G02220:MD16G1007500	http://amigo.geneontology.org/amigo/term/GO:0001653
raffinose alpha-galactosidase activity	molecular_function	GO:0052692	5	5	6.3	0.0132149	0.230202	ath:AT3G57520:MD14G1070200|ath:AT5G08370:MD10G1299800|ath:AT5G08370:MD05G1321500|ath:AT3G56310:MD07G1232600|ath:AT3G56310:MD01G1165300	http://amigo.geneontology.org/amigo/term/GO:0052692
NADPH dehydrogenase activity	molecular_function	GO:0003959	5	5	6.3	0.0132149	0.230202	ath:AT1G76690:MD15G1403000|ath:AT1G76690:MD15G1400700|ath:AT5G66190:MD15G1244500|ath:AT2G06050:MD12G1067300|ath:AT1G76690:MD08G1216100	http://amigo.geneontology.org/amigo/term/GO:0003959
alpha-galactosidase activity	molecular_function	GO:0004557	5	5	6.3	0.0132149	0.230202	ath:AT3G57520:MD14G1070200|ath:AT5G08370:MD10G1299800|ath:AT5G08370:MD05G1321500|ath:AT3G56310:MD07G1232600|ath:AT3G56310:MD01G1165300	http://amigo.geneontology.org/amigo/term/GO:0004557
pigment biosynthetic process	biological_process	GO:0046148	39	132	1.86	0.013374	0.231969	ath:AT1G66370:MD17G1261000|ath:AT4G25700:MD07G1278900|ath:AT2G28350:MD12G1118100|ath:AT2G25180:MD15G1037400|ath:AT1G03475:MD17G1131200|ath:AT5G67030:MD02G1172400|ath:AT5G18660:MD16G1174700|ath:AT2G43000:MD05G1258300|ath:AT1G70000:MD13G1084100|ath:AT3G22840:MD16G1200000|ath:AT2G48120:MD11G1289700|ath:AT2G26170:MD15G1057500|ath:AT3G22840:MD06G1134100|ath:AT1G12910:MD12G1030700|ath:AT4G36810:MD02G11…	http://amigo.geneontology.org/amigo/term/GO:0046148
positive regulation of transcription, DNA-templated	biological_process	GO:0045893	55	201	1.72	0.0135561	0.234119	ath:AT4G26640:MD11G1205000|ath:AT1G21600:MD08G1159400|ath:AT4G17500:MD07G1248400|ath:AT1G69120:MD17G1065500|ath:AT5G14750:MD15G1050300|ath:AT5G11590:MD15G1093800|ath:AT1G28520:MD10G1287300|ath:AT4G17880:MD14G1126900|ath:AT2G27230:MD14G1135600|ath:AT4G34000:MD05G1082000|ath:AT5G47230:MD06G1051900|ath:AT3G01470:MD06G1187600|ath:AT1G56170:MD10G1208800|ath:AT2G30040:MD03G1065400|ath:AT2G27230:MD04G11…	http://amigo.geneontology.org/amigo/term/GO:0045893
leaf development	biological_process	GO:0048366	75	290	1.63	0.0136832	0.235305	ath:AT5G08370:MD10G1299800|ath:AT1G70530:MD13G1096600|ath:AT2G28350:MD12G1118100|ath:AT3G14940:MD03G1242000|ath:AT1G05470:MD16G1197300|ath:AT1G04250:MD17G1198300|ath:AT5G13180:MD09G1006400|ath:AT1G69490:MD16G1069500|ath:AT4G24670:MD06G1169600|ath:AT1G27340:MD13G1120600|ath:AT1G53700:MD05G1211600|ath:AT1G54130:MD09G1181600|ath:AT2G43000:MD05G1258300|ath:AT1G69490:MD13G1069200|ath:AT3G02150:MD09G10…	http://amigo.geneontology.org/amigo/term/GO:0048366
response to virus	biological_process	GO:0009615	25	75	2.1	0.0141075	0.241569	ath:AT1G80840:MD00G1143500|ath:AT5G43470:MD07G1251200|ath:AT1G80840:MD00G1143600|ath:AT4G18040:MD10G1268600|ath:AT5G06320:MD14G1037300|ath:AT3G04720:MD04G1225400|ath:AT1G48410:MD06G1237000|ath:AT1G69440:MD13G1068200|ath:AT3G11660:MD14G1037400|ath:AT5G51020:MD06G1129000|ath:AT5G24590:MD01G1229900|ath:AT5G06320:MD12G1038600|ath:AT5G14930:MD09G1039700|ath:AT5G43810:MD03G1137600|ath:AT5G16000:MD17G10…	http://amigo.geneontology.org/amigo/term/GO:0009615
positive regulation of RNA metabolic process	biological_process	GO:0051254	56	206	1.71	0.0141927	0.241997	ath:AT4G26640:MD11G1205000|ath:AT1G21600:MD08G1159400|ath:AT4G17500:MD07G1248400|ath:AT1G69120:MD17G1065500|ath:AT5G14750:MD15G1050300|ath:AT5G11590:MD15G1093800|ath:AT1G28520:MD10G1287300|ath:AT4G17880:MD14G1126900|ath:AT2G27230:MD14G1135600|ath:AT4G34000:MD05G1082000|ath:AT5G47230:MD06G1051900|ath:AT3G01470:MD06G1187600|ath:AT1G56170:MD10G1208800|ath:AT2G30040:MD03G1065400|ath:AT2G27230:MD04G11…	http://amigo.geneontology.org/amigo/term/GO:0051254
floral whorl development	biological_process	GO:0048438	44	154	1.8	0.0142984	0.24251	ath:AT1G12820:MD09G1005000|ath:AT1G43850:MD10G1012000|ath:AT2G28350:MD12G1118100|ath:AT5G03680:MD02G1247700|ath:AT5G66870:MD02G1166900|ath:AT4G24670:MD06G1169600|ath:AT3G45640:MD11G1121500|ath:AT5G60410:MD03G1112700|ath:AT5G50670:MD14G1154900|ath:AT1G32240:MD06G1026200|ath:AT4G38630:MD15G1243700|ath:AT1G19270:MD08G1037200|ath:AT4G29860:MD15G1016100|ath:AT3G62980:MD03G1276700|ath:AT5G60410:MD07G11…	http://amigo.geneontology.org/amigo/term/GO:0048438
negative regulation of RNA metabolic process	biological_process	GO:0051253	53	193	1.73	0.0143433	0.24251	ath:AT1G50640:MD17G1107200|ath:AT3G19580:MD03G1043000|ath:AT5G26660:MD14G1172900|ath:AT4G22140:MD17G1102500|ath:AT1G80840:MD00G1143500|ath:AT5G13080:MD16G1122400|ath:AT5G58800:MD03G1072400|ath:AT5G13180:MD09G1006400|ath:AT4G39100:MD10G1067700|ath:AT5G02810:MD04G1113200|ath:AT3G61050:MD02G1198800|ath:AT4G05420:MD00G1109600|ath:AT1G60170:MD02G1186000|ath:AT5G26660:MD06G1167200|ath:AT5G13180:MD13G11…	http://amigo.geneontology.org/amigo/term/GO:0051253
positive regulation of RNA biosynthetic process	biological_process	GO:1902680	55	202	1.72	0.0146075	0.243595	ath:AT4G26640:MD11G1205000|ath:AT1G21600:MD08G1159400|ath:AT4G17500:MD07G1248400|ath:AT1G69120:MD17G1065500|ath:AT5G14750:MD15G1050300|ath:AT5G11590:MD15G1093800|ath:AT1G28520:MD10G1287300|ath:AT4G17880:MD14G1126900|ath:AT2G27230:MD14G1135600|ath:AT4G34000:MD05G1082000|ath:AT5G47230:MD06G1051900|ath:AT3G01470:MD06G1187600|ath:AT1G56170:MD10G1208800|ath:AT2G30040:MD03G1065400|ath:AT2G27230:MD04G11…	http://amigo.geneontology.org/amigo/term/GO:1902680
positive regulation of nucleic acid-templated transcription	biological_process	GO:1903508	55	202	1.72	0.0146075	0.243595	ath:AT4G26640:MD11G1205000|ath:AT1G21600:MD08G1159400|ath:AT4G17500:MD07G1248400|ath:AT1G69120:MD17G1065500|ath:AT5G14750:MD15G1050300|ath:AT5G11590:MD15G1093800|ath:AT1G28520:MD10G1287300|ath:AT4G17880:MD14G1126900|ath:AT2G27230:MD14G1135600|ath:AT4G34000:MD05G1082000|ath:AT5G47230:MD06G1051900|ath:AT3G01470:MD06G1187600|ath:AT1G56170:MD10G1208800|ath:AT2G30040:MD03G1065400|ath:AT2G27230:MD04G11…	http://amigo.geneontology.org/amigo/term/GO:1903508
positive regulation of response to stimulus	biological_process	GO:0048584	43	150	1.81	0.014649	0.243595	ath:AT1G53300:MD03G1241500|ath:AT5G45110:MD05G1256300|ath:AT5G45110:MD09G1146600|ath:AT3G63010:MD11G1296000|ath:AT5G53160:MD01G1216100|ath:AT5G20150:MD15G1172700|ath:AT3G45640:MD11G1121500|ath:AT3G18690:MD15G1338100|ath:AT3G55530:MD11G1096300|ath:AT4G26750:MD00G1179000|ath:AT1G15100:MD13G1033600|ath:AT3G56400:MD07G1234700|ath:AT1G09770:MD04G1229500|ath:AT5G45110:MD10G1236800|ath:AT1G73805:MD06G12…	http://amigo.geneontology.org/amigo/term/GO:0048584
circadian rhythm	biological_process	GO:0007623	34	112	1.91	0.0146496	0.243595	ath:AT5G17300:MD09G1279300|ath:AT1G12910:MD12G1030700|ath:AT3G06080:MD13G1185400|ath:AT2G40080:MD01G1152700|ath:AT5G02810:MD04G1113200|ath:AT3G54810:MD11G1137400|ath:AT1G18330:MD06G1236500|ath:AT1G59940:MD13G1085200|ath:AT4G03390:MD09G1091500|ath:AT2G25930:MD15G1062000|ath:AT4G26700:MD11G1207500|ath:AT3G48360:MD14G1167000|ath:AT2G18170:MD02G1140700|ath:AT4G26150:MD15G1060100|ath:AT1G18330:MD14G12…	http://amigo.geneontology.org/amigo/term/GO:0007623
RNA metabolic process	biological_process	GO:0016070	617	2924	1.33	0.0148258	0.245511	ath:AT5G64060:MD04G1043700|ath:AT3G28857:MD09G1049300|ath:AT2G20490:MD05G1194800|ath:AT5G03150:MD12G1120300|ath:AT3G19670:MD05G1105600|ath:AT2G27230:MD14G1135600|ath:AT4G11070:MD14G1123000|ath:AT1G19220:MD16G1239300|ath:AT5G25220:MD15G1130800|ath:AT1G56170:MD10G1208800|ath:AT1G07540:MD12G1143400|ath:AT5G62920:MD06G1182400|ath:AT4G25180:MD07G1251400|ath:AT2G21710:MD05G1066000|ath:AT1G67710:MD16G11…	http://amigo.geneontology.org/amigo/term/GO:0016070
regulation of response to alcohol	biological_process	GO:1901419	21	60	2.21	0.015498	0.250753	ath:AT1G15100:MD13G1033600|ath:AT5G66880:MD15G1279000|ath:AT5G62880:MD14G1184700|ath:AT1G53300:MD03G1241500|ath:AT2G39550:MD07G1196300|ath:AT1G01720:MD15G1136600|ath:AT5G10720:MD08G1047400|ath:AT5G40280:MD09G1034200|ath:AT5G53160:MD01G1216100|ath:AT2G26300:MD15G1048800|ath:AT2G33150:MD05G1179100|ath:AT2G22430:MD01G1036200|ath:AT2G19430:MD15G1210900|ath:AT2G22430:MD15G1319800|ath:AT3G55530:MD11G10…	http://amigo.geneontology.org/amigo/term/GO:1901419
regulation of abscisic acid-activated signaling pathway	biological_process	GO:0009787	21	60	2.21	0.015498	0.250753	ath:AT1G15100:MD13G1033600|ath:AT5G66880:MD15G1279000|ath:AT5G62880:MD14G1184700|ath:AT1G53300:MD03G1241500|ath:AT2G39550:MD07G1196300|ath:AT1G01720:MD15G1136600|ath:AT5G10720:MD08G1047400|ath:AT5G40280:MD09G1034200|ath:AT5G53160:MD01G1216100|ath:AT2G26300:MD15G1048800|ath:AT2G33150:MD05G1179100|ath:AT2G22430:MD01G1036200|ath:AT2G19430:MD15G1210900|ath:AT2G22430:MD15G1319800|ath:AT3G55530:MD11G10…	http://amigo.geneontology.org/amigo/term/GO:0009787
positive regulation of metabolic process	biological_process	GO:0009893	86	342	1.58	0.0155223	0.250753	ath:AT4G17500:MD07G1248400|ath:AT5G11590:MD15G1093800|ath:AT1G28520:MD10G1287300|ath:AT2G27230:MD14G1135600|ath:AT1G65690:MD09G1187500|ath:AT5G05340:MD04G1170900|ath:AT1G56170:MD10G1208800|ath:AT3G48360:MD14G1167000|ath:AT5G05340:MD07G1230700|ath:AT3G26790:MD09G1004700|ath:AT1G69120:MD17G1065500|ath:AT3G16770:MD03G1291900|ath:AT4G28500:MD05G1309700|ath:AT1G56170:MD05G1229600|ath:AT1G73960:MD06G12…	http://amigo.geneontology.org/amigo/term/GO:0009893
identical protein binding	molecular_function	GO:0042802	57	212	1.69	0.0159368	0.250753	ath:AT5G03680:MD02G1247700|ath:AT1G04250:MD17G1198300|ath:AT4G37770:MD15G1145400|ath:AT5G20930:MD03G1161400|ath:AT1G71830:MD10G1043100|ath:AT5G03150:MD12G1120300|ath:AT2G27230:MD14G1135600|ath:AT4G26750:MD00G1179000|ath:AT3G57230:MD15G1389800|ath:AT2G40890:MD14G1198300|ath:AT3G01470:MD06G1187600|ath:AT4G00570:MD01G1052400|ath:AT1G79750:MD17G1184200|ath:AT4G37770:MD02G1190900|ath:AT5G48840:MD05G11…	http://amigo.geneontology.org/amigo/term/GO:0042802
cellular heat acclimation	biological_process	GO:0070370	6	8	4.73	0.0160014	0.250753	ath:AT2G38470:MD11G1059400|ath:AT4G15802:MD16G1169100|ath:AT2G38470:MD04G1167700|ath:AT2G38470:MD03G1057400|ath:AT1G54490:MD12G1236200|ath:AT5G48570:MD15G1067100	http://amigo.geneontology.org/amigo/term/GO:0070370
glycosphingolipid catabolic process	biological_process	GO:0046479	6	8	4.73	0.0160014	0.250753	ath:AT5G08370:MD10G1299800|ath:AT3G24180:MD04G1004800|ath:AT5G08370:MD05G1321500|ath:AT3G56310:MD07G1232600|ath:AT5G49900:MD08G1245400|ath:AT3G56310:MD01G1165300	http://amigo.geneontology.org/amigo/term/GO:0046479
glycosphingolipid metabolic process	biological_process	GO:0006687	6	8	4.73	0.0160014	0.250753	ath:AT5G08370:MD10G1299800|ath:AT3G24180:MD04G1004800|ath:AT5G08370:MD05G1321500|ath:AT3G56310:MD07G1232600|ath:AT5G49900:MD08G1245400|ath:AT3G56310:MD01G1165300	http://amigo.geneontology.org/amigo/term/GO:0006687
regulation of seed growth	biological_process	GO:0080113	6	8	4.73	0.0160014	0.250753	ath:AT4G16110:MD16G1017900|ath:AT2G25180:MD15G1037400|ath:AT2G35230:MD14G1120900|ath:AT3G16857:MD13G1159700|ath:AT3G16857:MD16G1159400|ath:AT4G16110:MD16G1036100	http://amigo.geneontology.org/amigo/term/GO:0080113
glycosylceramide catabolic process	biological_process	GO:0046477	6	8	4.73	0.0160014	0.250753	ath:AT5G08370:MD10G1299800|ath:AT3G24180:MD04G1004800|ath:AT5G08370:MD05G1321500|ath:AT3G56310:MD07G1232600|ath:AT5G49900:MD08G1245400|ath:AT3G56310:MD01G1165300	http://amigo.geneontology.org/amigo/term/GO:0046477
glycolipid catabolic process	biological_process	GO:0019377	6	8	4.73	0.0160014	0.250753	ath:AT5G08370:MD10G1299800|ath:AT3G24180:MD04G1004800|ath:AT5G08370:MD05G1321500|ath:AT3G56310:MD07G1232600|ath:AT5G49900:MD08G1245400|ath:AT3G56310:MD01G1165300	http://amigo.geneontology.org/amigo/term/GO:0019377
glycosylceramide metabolic process	biological_process	GO:0006677	6	8	4.73	0.0160014	0.250753	ath:AT5G08370:MD10G1299800|ath:AT3G24180:MD04G1004800|ath:AT5G08370:MD05G1321500|ath:AT3G56310:MD07G1232600|ath:AT5G49900:MD08G1245400|ath:AT3G56310:MD01G1165300	http://amigo.geneontology.org/amigo/term/GO:0006677
ceramide catabolic process	biological_process	GO:0046514	6	8	4.73	0.0160014	0.250753	ath:AT5G08370:MD10G1299800|ath:AT3G24180:MD04G1004800|ath:AT5G08370:MD05G1321500|ath:AT3G56310:MD07G1232600|ath:AT5G49900:MD08G1245400|ath:AT3G56310:MD01G1165300	http://amigo.geneontology.org/amigo/term/GO:0046514
seed growth	biological_process	GO:0080112	6	8	4.73	0.0160014	0.250753	ath:AT4G16110:MD16G1017900|ath:AT2G25180:MD15G1037400|ath:AT2G35230:MD14G1120900|ath:AT3G16857:MD13G1159700|ath:AT3G16857:MD16G1159400|ath:AT4G16110:MD16G1036100	http://amigo.geneontology.org/amigo/term/GO:0080112
negative regulation of transcription, DNA-templated	biological_process	GO:0045892	49	177	1.74	0.0160364	0.250753	ath:AT1G50640:MD17G1107200|ath:AT3G19580:MD03G1043000|ath:AT5G26660:MD14G1172900|ath:AT4G22140:MD17G1102500|ath:AT1G80840:MD00G1143500|ath:AT5G13080:MD16G1122400|ath:AT5G58800:MD03G1072400|ath:AT5G13180:MD09G1006400|ath:AT4G39100:MD10G1067700|ath:AT5G02810:MD04G1113200|ath:AT3G61050:MD02G1198800|ath:AT4G05420:MD00G1109600|ath:AT1G60170:MD02G1186000|ath:AT5G26660:MD06G1167200|ath:AT5G13180:MD13G11…	http://amigo.geneontology.org/amigo/term/GO:0045892
programmed cell death	biological_process	GO:0012501	39	134	1.83	0.0160771	0.250753	ath:AT1G32230:MD07G1061500|ath:AT3G11820:MD12G1041700|ath:AT5G43470:MD07G1251200|ath:AT3G45640:MD11G1121500|ath:AT3G12920:MD10G1202900|ath:AT2G01180:MD13G1034800|ath:AT4G08920:MD00G1201600|ath:AT1G29340:MD10G1274600|ath:AT2G26560:MD02G1168000|ath:AT1G73805:MD06G1218400|ath:AT3G46510:MD11G1111000|ath:AT4G25230:MD07G1254100|ath:AT1G14780:MD04G1025600|ath:AT1G27510:MD06G1175500|ath:AT3G46510:MD03G10…	http://amigo.geneontology.org/amigo/term/GO:0012501
response to jasmonic acid	biological_process	GO:0009753	54	199	1.71	0.0161904	0.251482	ath:AT1G32230:MD07G1061500|ath:AT3G47600:MD09G1051000|ath:AT3G11820:MD12G1041700|ath:AT3G47600:MD17G1050900|ath:AT5G45110:MD09G1146600|ath:AT4G37260:MD02G1179000|ath:AT2G31180:MD10G1184100|ath:AT1G70000:MD13G1084100|ath:AT5G59780:MD11G1114000|ath:AT5G45110:MD05G1256300|ath:AT1G15520:MD05G1187100|ath:AT3G06490:MD16G1148300|ath:AT1G55020:MD04G1204500|ath:AT3G56400:MD07G1234700|ath:AT4G37260:MD05G10…	http://amigo.geneontology.org/amigo/term/GO:0009753
regulation of membrane potential	biological_process	GO:0042391	12	27	2.8	0.0163113	0.251482	ath:AT5G53130:MD07G1292800|ath:AT3G02850:MD14G1239500|ath:AT4G03560:MD09G1247300|ath:AT3G02850:MD17G1255200|ath:AT3G17700:MD14G1243200|ath:AT5G15410:MD07G1248200|ath:AT5G53130:MD01G1221400|ath:AT4G30360:MD13G1261400|ath:AT5G53130:MD01G1221100|ath:AT4G03560:MD17G1240200|ath:AT4G32650:MD15G1113600|ath:AT2G28260:MD03G1120600	http://amigo.geneontology.org/amigo/term/GO:0042391
oxidoreductase activity, acting on the CH-NH group of donors	molecular_function	GO:0016645	12	27	2.8	0.0163113	0.251482	ath:AT3G27890:MD02G1284500|ath:AT1G65840:MD17G1287500|ath:AT1G75450:MD08G1023900|ath:AT4G34570:MD05G1063200|ath:AT5G38710:MD17G1070700|ath:AT2G44160:MD15G1141700|ath:AT2G26540:MD15G1087100|ath:AT4G29740:MD15G1208200|ath:AT5G56970:MD15G1208300|ath:AT5G62530:MD15G1214400|ath:AT1G75450:MD15G1021500|ath:AT2G43020:MD17G1132400	http://amigo.geneontology.org/amigo/term/GO:0016645
regulation of development, heterochronic	biological_process	GO:0040034	15	38	2.49	0.0172379	0.263746	ath:AT5G50080:MD05G1030800|ath:AT1G10480:MD13G1086000|ath:AT4G24540:MD08G1196900|ath:AT3G02150:MD17G1061100|ath:AT1G69440:MD13G1068200|ath:AT4G40060:MD15G1374500|ath:AT2G22370:MD15G1369800|ath:AT5G43270:MD16G1120300|ath:AT4G22950:MD04G1070200|ath:AT1G75410:MD15G1021800|ath:AT5G12840:MD11G1192400|ath:AT1G10480:MD16G1085400|ath:AT3G02150:MD09G1068200|ath:AT4G24540:MD08G1197100|ath:AT2G22370:MD08G11…	http://amigo.geneontology.org/amigo/term/GO:0040034
voltage-gated cation channel activity	molecular_function	GO:0022843	15	38	2.49	0.0172379	0.263746	ath:AT5G53130:MD07G1292800|ath:AT3G02850:MD14G1239500|ath:AT4G18160:MD05G1290400|ath:AT3G02850:MD17G1255200|ath:AT3G17700:MD14G1243200|ath:AT5G15410:MD07G1248200|ath:AT5G55000:MD03G1043700|ath:AT5G53130:MD01G1221400|ath:AT4G30360:MD13G1261400|ath:AT5G53130:MD01G1221100|ath:AT5G41330:MD14G1107400|ath:AT4G03560:MD17G1240200|ath:AT4G32650:MD15G1113600|ath:AT2G28260:MD03G1120600|ath:AT4G03560:MD09G12…	http://amigo.geneontology.org/amigo/term/GO:0022843
organic cyclic compound catabolic process	biological_process	GO:1901361	39	135	1.82	0.0175852	0.268041	ath:AT4G13250:MD15G1184100|ath:AT3G51970:MD02G1299800|ath:AT1G68760:MD16G1050100|ath:AT5G28050:MD04G1219800|ath:AT1G18140:MD06G1230100|ath:AT5G48100:MD10G1042300|ath:AT2G36310:MD12G1022900|ath:AT3G09220:MD12G1156900|ath:AT1G68290:MD13G1040300|ath:AT4G27650:MD04G1241200|ath:AT3G09220:MD12G1157100|ath:AT3G09220:MD04G1142900|ath:AT1G27320:MD13G1120900|ath:AT2G20890:MD17G1085500|ath:AT1G54490:MD12G12…	http://amigo.geneontology.org/amigo/term/GO:1901361
active ion transmembrane transporter activity	molecular_function	GO:0022853	26	81	2.02	0.0179086	0.271941	ath:AT5G47560:MD05G1358600|ath:AT4G29900:MD13G1241000|ath:AT4G29900:MD16G1246100|ath:AT1G12840:MD09G1004500|ath:AT1G68710:MD13G1050400|ath:AT5G44790:MD05G1247900|ath:AT5G44070:MD05G1193300|ath:AT5G62670:MD17G1046600|ath:AT4G37270:MD02G1179100|ath:AT4G02620:MD12G1241000|ath:AT5G44790:MD10G1228800|ath:AT5G62670:MD14G1192600|ath:AT4G11150:MD14G1119200|ath:AT5G13450:MD02G1312800|ath:AT5G04930:MD04G11…	http://amigo.geneontology.org/amigo/term/GO:0022853
jasmonic acid mediated signaling pathway	biological_process	GO:0009867	23	69	2.1	0.0180046	0.27237	ath:AT1G32230:MD07G1061500|ath:AT3G11820:MD12G1041700|ath:AT5G45110:MD05G1256300|ath:AT5G45110:MD09G1146600|ath:AT3G56400:MD07G1234700|ath:AT1G71020:MD16G1029300|ath:AT5G45110:MD10G1236800|ath:AT5G26170:MD15G1054000|ath:AT3G17860:MD13G1030000|ath:AT4G04920:MD05G1316200|ath:AT4G04920:MD05G1315900|ath:AT5G47220:MD10G1286300|ath:AT2G01570:MD13G1022100|ath:AT5G64810:MD15G1331300|ath:AT1G15750:MD17G12…	http://amigo.geneontology.org/amigo/term/GO:0009867
protein modification by small protein conjugation	biological_process	GO:0032446	122	513	1.5	0.0191099	0.288009	ath:AT4G05420:MD00G1109600|ath:AT1G63800:MD14G1108100|ath:AT1G32740:MD06G1043600|ath:AT1G29340:MD10G1274600|ath:AT3G05545:MD10G1168300|ath:AT1G71020:MD16G1029300|ath:AT5G45110:MD10G1236800|ath:AT3G48360:MD14G1167000|ath:AT1G67340:MD16G1119400|ath:AT5G41330:MD14G1107400|ath:AT4G03510:MD09G1248700|ath:AT3G49810:MD08G1079800|ath:AT3G23280:MD05G1075400|ath:AT3G18710:MD10G1021400|ath:AT2G25490:MD15G11…	http://amigo.geneontology.org/amigo/term/GO:0032446
cellular response to external stimulus	biological_process	GO:0071496	42	149	1.78	0.0193773	0.290948	ath:AT3G62980:MD03G1276700|ath:AT2G16430:MD06G1221800|ath:AT3G03740:MD14G1007300|ath:AT4G35090:MD06G1008700|ath:AT4G24670:MD06G1169600|ath:AT5G60410:MD03G1112700|ath:AT1G05200:MD17G1096100|ath:AT5G24090:MD07G1282800|ath:AT4G02380:MD03G1289900|ath:AT1G04770:MD13G1231400|ath:AT3G09560:MD04G1116800|ath:AT1G43850:MD10G1012000|ath:AT1G27320:MD16G1120900|ath:AT2G16430:MD05G1059300|ath:AT1G27320:MD13G11…	http://amigo.geneontology.org/amigo/term/GO:0071496
response to molecule of bacterial origin	biological_process	GO:0002237	10	21	3	0.0195269	0.292105	ath:AT4G31800:MD15G1039500|ath:AT1G80840:MD00G1143600|ath:AT5G24590:MD07G1301800|ath:AT1G80840:MD00G1143500|ath:AT1G73805:MD06G1218400|ath:AT5G24590:MD01G1229900|ath:AT5G10720:MD08G1047400|ath:AT3G21630:MD17G1102100|ath:AT1G80840:MD15G1039600|ath:AT1G80840:MD09G1224500	http://amigo.geneontology.org/amigo/term/GO:0002237
regulation of timing of meristematic phase transition	biological_process	GO:0048506	12	28	2.7	0.0199771	0.296634	ath:AT5G50080:MD05G1030800|ath:AT1G10480:MD13G1086000|ath:AT4G24540:MD08G1196900|ath:AT4G40060:MD15G1374500|ath:AT2G22370:MD15G1369800|ath:AT5G43270:MD16G1120300|ath:AT4G22950:MD04G1070200|ath:AT1G75410:MD15G1021800|ath:AT5G12840:MD11G1192400|ath:AT1G10480:MD16G1085400|ath:AT4G24540:MD08G1197100|ath:AT2G22370:MD08G1183200	http://amigo.geneontology.org/amigo/term/GO:0048506
regulation of timing of transition from vegetative to reproductive phase	biological_process	GO:0048510	12	28	2.7	0.0199771	0.296634	ath:AT5G50080:MD05G1030800|ath:AT1G10480:MD13G1086000|ath:AT4G24540:MD08G1196900|ath:AT4G40060:MD15G1374500|ath:AT2G22370:MD15G1369800|ath:AT5G43270:MD16G1120300|ath:AT4G22950:MD04G1070200|ath:AT1G75410:MD15G1021800|ath:AT5G12840:MD11G1192400|ath:AT1G10480:MD16G1085400|ath:AT4G24540:MD08G1197100|ath:AT2G22370:MD08G1183200	http://amigo.geneontology.org/amigo/term/GO:0048510
amino acid transport	biological_process	GO:0006865	20	58	2.17	0.0200834	0.297117	ath:AT1G47670:MD05G1129500|ath:AT5G23810:MD03G1040400|ath:AT1G10010:MD08G1110600|ath:AT5G40780:MD09G1016600|ath:AT1G25530:MD16G1047100|ath:AT1G77380:MD15G1343900|ath:AT2G39890:MD01G1145200|ath:AT3G28960:MD00G1130600|ath:AT2G01170:MD16G1036200|ath:AT1G47670:MD15G1034600|ath:AT3G30390:MD17G1067800|ath:AT2G34960:MD10G1226700|ath:AT2G39510:MD07G1192500|ath:AT2G01170:MD16G1036300|ath:AT1G47670:MD10G11…	http://amigo.geneontology.org/amigo/term/GO:0006865
negative regulation of nucleobase-containing compound metabolic process	biological_process	GO:0045934	56	211	1.67	0.0202789	0.297609	ath:AT1G50640:MD17G1107200|ath:AT3G19580:MD03G1043000|ath:AT5G26660:MD14G1172900|ath:AT4G22140:MD17G1102500|ath:AT1G80840:MD00G1143500|ath:AT5G13080:MD16G1122400|ath:AT5G58800:MD03G1072400|ath:AT5G13180:MD09G1006400|ath:AT4G39100:MD10G1067700|ath:AT5G02810:MD04G1113200|ath:AT3G61050:MD02G1198800|ath:AT4G05420:MD00G1109600|ath:AT1G60170:MD02G1186000|ath:AT5G26660:MD06G1167200|ath:AT5G13180:MD13G11…	http://amigo.geneontology.org/amigo/term/GO:0045934
chlorophyll metabolic process	biological_process	GO:0015994	24	74	2.04	0.0203293	0.297609	ath:AT4G13250:MD15G1184100|ath:AT5G50920:MD06G1132300|ath:AT1G03475:MD17G1131200|ath:AT5G18660:MD16G1174700|ath:AT3G22840:MD16G1200000|ath:AT3G22840:MD06G1134100|ath:AT2G25180:MD15G1037400|ath:AT1G63970:MD14G1120300|ath:AT1G27320:MD13G1120900|ath:AT4G26150:MD15G1060100|ath:AT2G20890:MD17G1085500|ath:AT1G74470:MD14G1201100|ath:AT5G26030:MD15G1061700|ath:AT4G26150:MD15G1206700|ath:AT5G50920:MD14G11…	http://amigo.geneontology.org/amigo/term/GO:0015994
protein ubiquitination	biological_process	GO:0016567	117	491	1.5	0.020381	0.297609	ath:AT4G05420:MD00G1109600|ath:AT1G63800:MD14G1108100|ath:AT1G32740:MD06G1043600|ath:AT1G29340:MD10G1274600|ath:AT3G05545:MD10G1168300|ath:AT1G71020:MD16G1029300|ath:AT5G45110:MD10G1236800|ath:AT3G48360:MD14G1167000|ath:AT1G67340:MD16G1119400|ath:AT5G41330:MD14G1107400|ath:AT4G03510:MD09G1248700|ath:AT3G49810:MD08G1079800|ath:AT3G23280:MD05G1075400|ath:AT3G18710:MD10G1021400|ath:AT2G25490:MD15G11…	http://amigo.geneontology.org/amigo/term/GO:0016567
antioxidant activity	molecular_function	GO:0016209	40	141	1.79	0.0204126	0.297609	ath:AT3G24170:MD04G1004900|ath:AT5G06720:MD03G1014400|ath:AT4G35090:MD06G1008700|ath:AT5G18100:MD14G1003300|ath:AT1G07890:MD03G1108200|ath:AT5G06720:MD03G1013600|ath:AT4G37530:MD15G1294200|ath:AT1G07890:MD03G1108300|ath:AT2G47730:MD03G1282700|ath:AT5G05340:MD04G1170900|ath:AT4G37530:MD00G1112500|ath:AT5G47000:MD16G1085600|ath:AT2G31570:MD04G1034400|ath:AT5G05340:MD07G1230700|ath:AT5G05340:MD11G10…	http://amigo.geneontology.org/amigo/term/GO:0016209
cell death in response to oxidative stress	biological_process	GO:0036473	5	6	5.25	0.021061	0.304854	ath:AT5G12080:MD15G1052100|ath:AT1G27510:MD06G1175500|ath:AT1G27510:MD14G1182300|ath:AT4G08920:MD00G1201600|ath:AT5G12080:MD08G1070000	http://amigo.geneontology.org/amigo/term/GO:0036473
programmed cell death in response to reactive oxygen species	biological_process	GO:0097468	5	6	5.25	0.021061	0.304854	ath:AT5G12080:MD15G1052100|ath:AT1G27510:MD06G1175500|ath:AT1G27510:MD14G1182300|ath:AT4G08920:MD00G1201600|ath:AT5G12080:MD08G1070000	http://amigo.geneontology.org/amigo/term/GO:0097468
positive regulation of nitrogen compound metabolic process	biological_process	GO:0051173	63	243	1.63	0.0212339	0.30561	ath:AT4G26640:MD11G1205000|ath:AT1G21600:MD08G1159400|ath:AT4G17500:MD07G1248400|ath:AT1G69120:MD17G1065500|ath:AT1G10840:MD04G1027700|ath:AT5G11590:MD15G1093800|ath:AT1G28520:MD10G1287300|ath:AT4G17880:MD14G1126900|ath:AT2G27230:MD14G1135600|ath:AT3G48360:MD14G1167000|ath:AT4G34000:MD05G1082000|ath:AT5G47230:MD06G1051900|ath:AT3G01470:MD06G1187600|ath:AT1G56170:MD10G1208800|ath:AT2G30040:MD03G10…	http://amigo.geneontology.org/amigo/term/GO:0051173
ATPase activity, coupled to transmembrane movement of ions, phosphorylative mechanism	molecular_function	GO:0015662	16	43	2.34	0.0212651	0.30561	ath:AT4G29900:MD13G1241000|ath:AT1G68710:MD13G1050400|ath:AT5G04930:MD04G1175700|ath:AT1G63440:MD06G1080800|ath:AT1G27770:MD15G1070800|ath:AT5G44790:MD05G1247900|ath:AT1G68710:MD06G1209100|ath:AT5G62670:MD17G1046600|ath:AT1G72700:MD09G1190200|ath:AT4G37270:MD02G1179100|ath:AT4G29900:MD16G1246100|ath:AT3G63380:MD17G1113500|ath:AT2G41560:MD12G1080700|ath:AT1G59820:MD16G1082100|ath:AT5G62670:MD14G11…	http://amigo.geneontology.org/amigo/term/GO:0015662
substrate-specific channel activity	molecular_function	GO:0022838	38	133	1.8	0.0214768	0.307554	ath:AT5G53130:MD07G1292800|ath:AT2G36830:MD12G1107400|ath:AT3G02850:MD17G1255200|ath:AT3G17700:MD14G1243200|ath:AT2G37170:MD03G1117900|ath:AT1G05200:MD17G1096100|ath:AT5G53130:MD01G1221100|ath:AT1G19450:MD15G1026400|ath:AT4G03560:MD09G1247300|ath:AT4G18910:MD10G1273700|ath:AT2G23790:MD15G1269400|ath:AT5G12080:MD08G1070000|ath:AT5G55000:MD03G1043700|ath:AT2G24720:MD08G1048100|ath:AT5G53130:MD01G12…	http://amigo.geneontology.org/amigo/term/GO:0022838
anthocyanin-containing compound biosynthetic process	biological_process	GO:0009718	11	25	2.77	0.0221353	0.315859	ath:AT1G66370:MD17G1261000|ath:AT3G28430:MD12G1037800|ath:AT4G17880:MD14G1126900|ath:AT2G28350:MD12G1118100|ath:AT1G12910:MD12G1030700|ath:AT2G43000:MD17G1134400|ath:AT5G13930:MD04G1003000|ath:AT2G43000:MD05G1258300|ath:AT3G28430:MD14G1036800|ath:AT1G70000:MD13G1084100|ath:AT2G43000:MD10G1238200	http://amigo.geneontology.org/amigo/term/GO:0009718
regulation of long-day photoperiodism, flowering	biological_process	GO:0048586	8	15	3.36	0.0224148	0.317595	ath:AT4G04920:MD10G1296700|ath:AT3G07650:MD17G1119500|ath:AT4G22140:MD17G1102500|ath:AT4G04920:MD05G1316200|ath:AT4G04920:MD05G1315900|ath:AT1G28520:MD10G1287300|ath:AT3G07650:MD09G1131800|ath:AT5G48890:MD10G1169000	http://amigo.geneontology.org/amigo/term/GO:0048586
response to fructose	biological_process	GO:0009750	8	15	3.36	0.0224148	0.317595	ath:AT4G37220:MD10G1085600|ath:AT3G47340:MD11G1070800|ath:AT3G47340:MD03G1066000|ath:AT2G23460:MD10G1086100|ath:AT5G45890:MD16G1245500|ath:AT1G20950:MD06G1002300|ath:AT1G31930:MD06G1025000|ath:AT1G74670:MD14G1200300	http://amigo.geneontology.org/amigo/term/GO:0009750
response to carbohydrate	biological_process	GO:0009743	32	108	1.87	0.0225162	0.317913	ath:AT5G45890:MD16G1245500|ath:AT2G28350:MD12G1118100|ath:AT1G10840:MD04G1027700|ath:AT5G67030:MD02G1172400|ath:AT3G01090:MD09G1056200|ath:AT1G74670:MD14G1200300|ath:AT4G38630:MD15G1243700|ath:AT3G48360:MD14G1167000|ath:AT1G27320:MD13G1120900|ath:AT5G28770:MD12G1241100|ath:AT2G20890:MD17G1085500|ath:AT1G61800:MD03G1208900|ath:AT3G20770:MD02G1266200|ath:AT3G20770:MD15G1441000|ath:AT2G26300:MD15G10…	http://amigo.geneontology.org/amigo/term/GO:0009743
gated channel activity	molecular_function	GO:0022836	25	79	1.99	0.0226703	0.31897	ath:AT5G53130:MD07G1292800|ath:AT3G02850:MD17G1255200|ath:AT3G17700:MD14G1243200|ath:AT1G05200:MD17G1096100|ath:AT5G53130:MD01G1221100|ath:AT1G19450:MD15G1026400|ath:AT4G03560:MD09G1247300|ath:AT5G55000:MD03G1043700|ath:AT2G24720:MD08G1048100|ath:AT5G53130:MD01G1221400|ath:AT4G22120:MD05G1351400|ath:AT5G41330:MD14G1107400|ath:AT4G18160:MD05G1290400|ath:AT5G12080:MD08G1070000|ath:AT5G12080:MD15G10…	http://amigo.geneontology.org/amigo/term/GO:0022836
sphingolipid catabolic process	biological_process	GO:0030149	6	9	4.2	0.0231059	0.323966	ath:AT5G08370:MD10G1299800|ath:AT3G24180:MD04G1004800|ath:AT5G08370:MD05G1321500|ath:AT3G56310:MD07G1232600|ath:AT5G49900:MD08G1245400|ath:AT3G56310:MD01G1165300	http://amigo.geneontology.org/amigo/term/GO:0030149
negative regulation of RNA biosynthetic process	biological_process	GO:1902679	51	191	1.68	0.0236493	0.32929	ath:AT1G50640:MD17G1107200|ath:AT3G19580:MD03G1043000|ath:AT5G26660:MD14G1172900|ath:AT4G22140:MD17G1102500|ath:AT1G80840:MD00G1143500|ath:AT5G13080:MD16G1122400|ath:AT5G58800:MD03G1072400|ath:AT5G13180:MD09G1006400|ath:AT4G39100:MD10G1067700|ath:AT5G02810:MD04G1113200|ath:AT3G61050:MD02G1198800|ath:AT4G05420:MD00G1109600|ath:AT1G60170:MD02G1186000|ath:AT5G26660:MD06G1167200|ath:AT5G13180:MD13G11…	http://amigo.geneontology.org/amigo/term/GO:1902679
negative regulation of nucleic acid-templated transcription	biological_process	GO:1903507	51	191	1.68	0.0236493	0.32929	ath:AT1G50640:MD17G1107200|ath:AT3G19580:MD03G1043000|ath:AT5G26660:MD14G1172900|ath:AT4G22140:MD17G1102500|ath:AT1G80840:MD00G1143500|ath:AT5G13080:MD16G1122400|ath:AT5G58800:MD03G1072400|ath:AT5G13180:MD09G1006400|ath:AT4G39100:MD10G1067700|ath:AT5G02810:MD04G1113200|ath:AT3G61050:MD02G1198800|ath:AT4G05420:MD00G1109600|ath:AT1G60170:MD02G1186000|ath:AT5G26660:MD06G1167200|ath:AT5G13180:MD13G11…	http://amigo.geneontology.org/amigo/term/GO:1903507
response to nutrient levels	biological_process	GO:0031667	40	143	1.76	0.0241197	0.334682	ath:AT3G62980:MD03G1276700|ath:AT5G13080:MD16G1122400|ath:AT4G35090:MD06G1008700|ath:AT4G24670:MD06G1169600|ath:AT5G60410:MD03G1112700|ath:AT1G54130:MD09G1181600|ath:AT3G01090:MD09G1056200|ath:AT1G04770:MD13G1231400|ath:AT3G09560:MD04G1116800|ath:AT1G62300:MD03G1197600|ath:AT2G16430:MD05G1059300|ath:AT1G27320:MD13G1120900|ath:AT5G60410:MD07G1177400|ath:AT5G12200:MD03G1164800|ath:AT1G62300:MD09G11…	http://amigo.geneontology.org/amigo/term/GO:0031667
cellular response to heat	biological_process	GO:0034605	10	22	2.86	0.0244145	0.337609	ath:AT3G22840:MD16G1200000|ath:AT3G22840:MD06G1134100|ath:AT2G38470:MD11G1059400|ath:AT4G15802:MD16G1169100|ath:AT5G09920:MD06G1233600|ath:AT2G38470:MD04G1167700|ath:AT2G38470:MD03G1057400|ath:AT1G54490:MD12G1236200|ath:AT5G48570:MD15G1067100|ath:AT1G21910:MD08G1166100	http://amigo.geneontology.org/amigo/term/GO:0034605
ion transport	biological_process	GO:0006811	138	595	1.46	0.0249834	0.344292	ath:AT2G13620:MD07G1228400|ath:AT4G29900:MD13G1241000|ath:AT4G13420:MD03G1283600|ath:AT4G27590:MD07G1301600|ath:AT2G01170:MD16G1036200|ath:AT3G05030:MD12G1232400|ath:AT3G11050:MD07G1226500|ath:AT2G37170:MD03G1117900|ath:AT3G54700:MD10G1184700|ath:AT1G15690:MD17G1215700|ath:AT5G40780:MD09G1016600|ath:AT4G27720:MD07G1295900|ath:AT1G69850:MD16G1079100|ath:AT5G53130:MD01G1221400|ath:AT5G41330:MD14G11…	http://amigo.geneontology.org/amigo/term/GO:0006811
response to external stimulus	biological_process	GO:0009605	302	1390	1.37	0.0254132	0.349019	ath:AT1G68370:MD16G1040000|ath:AT3G55800:MD01G1146300|ath:AT5G52450:MD06G1222800|ath:AT3G24550:MD15G1184000|ath:AT2G16430:MD06G1221800|ath:AT2G38470:MD04G1167700|ath:AT4G24670:MD06G1169600|ath:AT1G28520:MD10G1287300|ath:AT4G05420:MD00G1109600|ath:AT1G61560:MD11G1132700|ath:AT1G54130:MD09G1181600|ath:AT2G06050:MD12G1067300|ath:AT5G60600:MD11G1135000|ath:AT5G13160:MD09G1006900|ath:AT4G23180:MD05G13…	http://amigo.geneontology.org/amigo/term/GO:0009605
ATPase coupled ion transmembrane transporter activity	molecular_function	GO:0042625	24	76	1.99	0.0256183	0.35064	ath:AT4G29900:MD13G1241000|ath:AT4G29900:MD16G1246100|ath:AT1G12840:MD09G1004500|ath:AT1G68710:MD13G1050400|ath:AT5G44790:MD05G1247900|ath:AT5G44070:MD05G1193300|ath:AT5G62670:MD17G1046600|ath:AT4G37270:MD02G1179100|ath:AT4G02620:MD12G1241000|ath:AT5G44790:MD10G1228800|ath:AT5G62670:MD14G1192600|ath:AT4G11150:MD14G1119200|ath:AT5G13450:MD02G1312800|ath:AT5G04930:MD04G1175700|ath:AT1G63440:MD06G10…	http://amigo.geneontology.org/amigo/term/GO:0042625
cellular response to inorganic substance	biological_process	GO:0071241	18	52	2.18	0.0257482	0.351223	ath:AT4G19690:MD05G1255600|ath:AT3G20770:MD02G1266200|ath:AT3G20770:MD15G1441000|ath:AT1G73730:MD11G1022400|ath:AT1G12820:MD09G1005000|ath:AT4G31940:MD15G1033400|ath:AT3G20770:MD08G1245800|ath:AT4G31940:MD15G1033100|ath:AT4G31940:MD15G1032900|ath:AT5G19790:MD11G1005200|ath:AT4G22790:MD17G1137500|ath:AT2G01770:MD16G1016500|ath:AT2G14210:MD10G1055900|ath:AT5G10720:MD08G1047400|ath:AT4G31940:MD15G10…	http://amigo.geneontology.org/amigo/term/GO:0071241
cellular response to jasmonic acid stimulus	biological_process	GO:0071395	23	72	2.01	0.0258454	0.351358	ath:AT1G32230:MD07G1061500|ath:AT3G11820:MD12G1041700|ath:AT5G45110:MD05G1256300|ath:AT5G45110:MD09G1146600|ath:AT3G56400:MD07G1234700|ath:AT1G71020:MD16G1029300|ath:AT5G45110:MD10G1236800|ath:AT5G26170:MD15G1054000|ath:AT3G17860:MD13G1030000|ath:AT4G04920:MD05G1316200|ath:AT4G04920:MD05G1315900|ath:AT5G47220:MD10G1286300|ath:AT2G01570:MD13G1022100|ath:AT5G64810:MD15G1331300|ath:AT1G15750:MD17G12…	http://amigo.geneontology.org/amigo/term/GO:0071395
flavonoid metabolic process	biological_process	GO:0009812	40	144	1.75	0.0261624	0.354274	ath:AT3G55120:MD07G1186300|ath:AT1G22360:MD11G1245700|ath:AT5G07990:MD11G1219700|ath:AT2G28350:MD12G1118100|ath:AT5G54010:MD03G1235400|ath:AT1G73880:MD16G1054600|ath:AT1G22360:MD09G1142800|ath:AT2G40890:MD15G1436600|ath:AT2G43000:MD05G1258300|ath:AT1G70000:MD13G1084100|ath:AT2G40890:MD14G1198300|ath:AT4G15550:MD04G1019400|ath:AT3G55120:MD07G1186400|ath:AT4G10090:MD07G1182600|ath:AT2G26170:MD15G10…	http://amigo.geneontology.org/amigo/term/GO:0009812
negative regulation of biological process	biological_process	GO:0048519	152	663	1.44	0.026236	0.354274	ath:AT5G03680:MD02G1247700|ath:AT1G20330:MD15G1006600|ath:AT5G58800:MD03G1072400|ath:AT4G05420:MD00G1109600|ath:AT1G60170:MD02G1186000|ath:AT3G54720:MD14G1046000|ath:AT1G48410:MD06G1237000|ath:AT1G19270:MD08G1037200|ath:AT3G56400:MD07G1234700|ath:AT3G26790:MD09G1004700|ath:AT5G43810:MD03G1137600|ath:AT4G37740:MD15G1065000|ath:AT3G04580:MD00G1114300|ath:AT3G15120:MD11G1256000|ath:AT5G44210:MD05G13…	http://amigo.geneontology.org/amigo/term/GO:0048519
positive regulation of cellular metabolic process	biological_process	GO:0031325	78	315	1.56	0.0263895	0.355156	ath:AT4G26640:MD11G1205000|ath:AT1G21600:MD08G1159400|ath:AT4G17500:MD07G1248400|ath:AT1G69120:MD17G1065500|ath:AT1G10840:MD04G1027700|ath:AT5G11590:MD15G1093800|ath:AT3G45640:MD11G1121500|ath:AT4G17880:MD14G1126900|ath:AT2G27230:MD14G1135600|ath:AT3G48360:MD14G1167000|ath:AT4G34000:MD05G1082000|ath:AT1G70000:MD13G1084100|ath:AT5G47230:MD06G1051900|ath:AT1G65690:MD09G1187500|ath:AT5G05340:MD04G11…	http://amigo.geneontology.org/amigo/term/GO:0031325
salicylic acid metabolic process	biological_process	GO:0009696	11	26	2.67	0.0270485	0.361343	ath:AT2G23620:MD15G1275500|ath:AT1G02860:MD03G1287000|ath:AT2G43820:MD15G1146700|ath:AT1G73805:MD06G1218400|ath:AT1G18870:MD06G1188700|ath:AT1G29690:MD10G1272000|ath:AT5G60410:MD03G1112700|ath:AT1G05850:MD04G1030300|ath:AT5G60410:MD07G1177400|ath:AT1G28380:MD10G1290300|ath:AT1G53130:MD03G1228400	http://amigo.geneontology.org/amigo/term/GO:0009696
regulation of secondary metabolic process	biological_process	GO:0043455	14	37	2.38	0.0271187	0.361343	ath:AT2G25450:MD16G1214400|ath:AT2G44130:MD12G1051200|ath:AT2G44130:MD03G1006500|ath:AT1G63910:MD14G1110800|ath:AT5G05340:MD07G1230700|ath:AT5G05340:MD11G1004100|ath:AT5G20230:MD15G1170300|ath:AT3G26790:MD09G1004700|ath:AT3G23590:MD13G1182100|ath:AT2G14750:MD02G1185400|ath:AT1G65690:MD09G1187500|ath:AT5G05340:MD04G1170900|ath:AT5G20230:MD15G1170100|ath:AT5G05340:MD07G1230500	http://amigo.geneontology.org/amigo/term/GO:0043455
triglyceride lipase activity	molecular_function	GO:0004806	14	37	2.38	0.0271187	0.361343	ath:AT5G42930:MD15G1284700|ath:AT5G14930:MD09G1038500|ath:AT5G42930:MD02G1172900|ath:AT5G14930:MD09G1039700|ath:AT5G42930:MD15G1081200|ath:AT3G48090:MD06G1182800|ath:AT4G16820:MD06G1050100|ath:AT4G16820:MD04G1049800|ath:AT3G48090:MD14G1188700|ath:AT5G14180:MD17G1107400|ath:AT1G02660:MD03G1296900|ath:AT2G15230:MD02G1314000|ath:AT3G61680:MD04G1170000|ath:AT1G30370:MD05G1278100	http://amigo.geneontology.org/amigo/term/GO:0004806
copper ion binding	molecular_function	GO:0005507	57	220	1.63	0.0274156	0.364071	ath:AT2G42490:MD14G1172500|ath:AT2G36530:MD14G1014600|ath:AT4G27590:MD07G1301600|ath:AT5G18100:MD14G1003300|ath:AT1G18140:MD06G1230100|ath:AT5G48100:MD10G1042300|ath:AT3G52930:MD12G1018700|ath:AT5G44070:MD05G1193300|ath:AT4G05390:MD10G1253200|ath:AT5G20230:MD15G1170300|ath:AT2G33210:MD15G1240100|ath:AT1G31690:MD16G1191900|ath:AT2G05710:MD17G1096700|ath:AT3G02960:MD16G1123200|ath:AT5G17920:MD14G10…	http://amigo.geneontology.org/amigo/term/GO:0005507
biological regulation	biological_process	GO:0065007	1079	5286	1.29	0.0275044	0.364071	ath:AT3G05030:MD12G1232400|ath:AT1G20330:MD15G1006600|ath:AT3G28857:MD09G1049300|ath:AT4G24670:MD06G1169600|ath:AT2G30590:MD05G1204400|ath:AT5G64060:MD04G1043700|ath:AT3G11050:MD07G1226500|ath:AT2G27230:MD14G1135600|ath:AT3G29350:MD03G1272900|ath:AT4G11070:MD14G1123000|ath:AT3G02150:MD17G1061100|ath:AT5G52900:MD07G1282200|ath:AT5G05340:MD04G1170900|ath:AT4G13830:MD00G1041000|ath:AT5G25220:MD15G11…	http://amigo.geneontology.org/amigo/term/GO:0065007
regulation of intracellular signal transduction	biological_process	GO:1902531	15	41	2.31	0.0280605	0.367803	ath:AT1G50640:MD17G1107200|ath:AT2G25490:MD15G1125200|ath:AT4G04920:MD10G1296700|ath:AT3G55270:MD16G1103200|ath:AT5G10720:MD08G1047400|ath:AT4G04920:MD05G1316200|ath:AT3G55270:MD07G1190200|ath:AT4G04920:MD05G1315900|ath:AT1G09000:MD04G1205500|ath:AT3G45640:MD11G1121500|ath:AT3G23150:MD16G1212500|ath:AT2G25490:MD15G1171800|ath:AT2G40940:MD11G1306200|ath:AT3G04580:MD00G1114300|ath:AT1G50640:MD10G11…	http://amigo.geneontology.org/amigo/term/GO:1902531
calcium ion transport	biological_process	GO:0006816	15	41	2.31	0.0280605	0.367803	ath:AT5G53130:MD07G1292800|ath:AT4G29900:MD13G1241000|ath:AT4G03560:MD09G1247300|ath:AT2G23790:MD15G1032500|ath:AT2G23790:MD15G1269400|ath:AT1G05200:MD17G1096100|ath:AT4G29900:MD16G1246100|ath:AT1G27770:MD15G1070800|ath:AT5G53130:MD01G1221400|ath:AT4G37270:MD02G1179100|ath:AT3G63380:MD17G1113500|ath:AT2G41560:MD12G1080700|ath:AT4G03560:MD17G1240200|ath:AT5G53130:MD01G1221100|ath:AT3G13320:MD17G11…	http://amigo.geneontology.org/amigo/term/GO:0006816
negative regulation of defense response	biological_process	GO:0031348	15	41	2.31	0.0280605	0.367803	ath:AT4G14465:MD16G1212800|ath:AT1G28280:MD00G1116300|ath:AT4G14465:MD04G1228100|ath:AT1G77470:MD15G1345200|ath:AT5G18650:MD16G1174300|ath:AT4G12560:MD05G1358500|ath:AT5G48380:MD10G1147700|ath:AT3G28450:MD09G1042400|ath:AT5G60410:MD03G1112700|ath:AT1G28280:MD11G1249800|ath:AT5G60410:MD07G1177400|ath:AT1G51940:MD17G1183700|ath:AT3G11820:MD12G1041700|ath:AT2G39940:MD07G1213800|ath:AT4G18470:MD05G13…	http://amigo.geneontology.org/amigo/term/GO:0031348
cellular response to carbohydrate stimulus	biological_process	GO:0071322	16	45	2.24	0.028737	0.374065	ath:AT3G20770:MD02G1266200|ath:AT3G20770:MD15G1441000|ath:AT3G48360:MD14G1167000|ath:AT1G73660:MD15G1052200|ath:AT3G20770:MD08G1245800|ath:AT5G28770:MD04G1224400|ath:AT2G01830:MD16G1014900|ath:AT5G67030:MD02G1172400|ath:AT2G19860:MD02G1066500|ath:AT1G27320:MD16G1120900|ath:AT1G27320:MD13G1120900|ath:AT5G28770:MD12G1241100|ath:AT3G47990:MD06G1175600|ath:AT1G73660:MD14G1235100|ath:AT2G20890:MD17G10…	http://amigo.geneontology.org/amigo/term/GO:0071322
animal organ development	biological_process	GO:0048513	85	349	1.53	0.0287637	0.374065	ath:AT5G08370:MD10G1299800|ath:AT1G70530:MD13G1096600|ath:AT5G12080:MD08G1070000|ath:AT1G12820:MD09G1005000|ath:AT3G62980:MD03G1276700|ath:AT5G13080:MD09G1008800|ath:AT1G05470:MD16G1197300|ath:AT1G04250:MD17G1198300|ath:AT3G63010:MD11G1296000|ath:AT5G13180:MD09G1006400|ath:AT1G69490:MD16G1069500|ath:AT4G24670:MD06G1169600|ath:AT1G54130:MD09G1181600|ath:AT1G27340:MD13G1120600|ath:AT1G71090:MD16G10…	http://amigo.geneontology.org/amigo/term/GO:0048513
negative regulation of ethylene-activated signaling pathway	biological_process	GO:0010105	8	16	3.15	0.029003	0.374065	ath:AT1G50640:MD17G1107200|ath:AT2G25490:MD15G1125200|ath:AT5G10720:MD08G1047400|ath:AT3G23150:MD16G1212500|ath:AT2G25490:MD15G1171800|ath:AT2G40940:MD11G1306200|ath:AT3G04580:MD00G1114300|ath:AT1G50640:MD10G1191300	http://amigo.geneontology.org/amigo/term/GO:0010105
glycosyl compound catabolic process	biological_process	GO:1901658	8	16	3.15	0.029003	0.374065	ath:AT5G08370:MD10G1299800|ath:AT2G36310:MD14G1019900|ath:AT5G28050:MD04G1219800|ath:AT2G36310:MD12G1022900|ath:AT5G08370:MD05G1321500|ath:AT3G56310:MD07G1232600|ath:AT5G44070:MD05G1193300|ath:AT3G56310:MD01G1165300	http://amigo.geneontology.org/amigo/term/GO:1901658
negative regulation of phosphorelay signal transduction system	biological_process	GO:0070298	8	16	3.15	0.029003	0.374065	ath:AT1G50640:MD17G1107200|ath:AT2G25490:MD15G1125200|ath:AT5G10720:MD08G1047400|ath:AT3G23150:MD16G1212500|ath:AT2G25490:MD15G1171800|ath:AT2G40940:MD11G1306200|ath:AT3G04580:MD00G1114300|ath:AT1G50640:MD10G1191300	http://amigo.geneontology.org/amigo/term/GO:0070298
negative regulation of signal transduction	biological_process	GO:0009968	22	69	2.01	0.0292472	0.376009	ath:AT1G50640:MD17G1107200|ath:AT1G01720:MD15G1344900|ath:AT2G25490:MD15G1171800|ath:AT4G26080:MD15G1195800|ath:AT2G19430:MD15G1210900|ath:AT2G22430:MD15G1319800|ath:AT3G55270:MD07G1190200|ath:AT3G04580:MD00G1114300|ath:AT1G50640:MD10G1191300|ath:AT5G62880:MD14G1184700|ath:AT2G26300:MD15G1048800|ath:AT5G40280:MD09G1034200|ath:AT2G22430:MD01G1036200|ath:AT2G01570:MD13G1022100|ath:AT2G40940:MD11G13…	http://amigo.geneontology.org/amigo/term/GO:0009968
long-day photoperiodism	biological_process	GO:0048571	10	23	2.74	0.0301227	0.384805	ath:AT4G04920:MD10G1296700|ath:AT3G07650:MD17G1119500|ath:AT4G22140:MD17G1102500|ath:AT4G04920:MD05G1316200|ath:AT4G04920:MD05G1315900|ath:AT1G01060:MD01G1090900|ath:AT1G28520:MD10G1287300|ath:AT5G48890:MD10G1169000|ath:AT3G07650:MD09G1131800|ath:AT3G57230:MD15G1389800	http://amigo.geneontology.org/amigo/term/GO:0048571
long-day photoperiodism, flowering	biological_process	GO:0048574	10	23	2.74	0.0301227	0.384805	ath:AT4G04920:MD10G1296700|ath:AT3G07650:MD17G1119500|ath:AT4G22140:MD17G1102500|ath:AT4G04920:MD05G1316200|ath:AT4G04920:MD05G1315900|ath:AT1G01060:MD01G1090900|ath:AT1G28520:MD10G1287300|ath:AT5G48890:MD10G1169000|ath:AT3G07650:MD09G1131800|ath:AT3G57230:MD15G1389800	http://amigo.geneontology.org/amigo/term/GO:0048574
fruit ripening	biological_process	GO:0009835	7	13	3.39	0.030931	0.390176	ath:AT4G37770:MD02G1190900|ath:AT1G47530:MD00G1039400|ath:AT4G37770:MD15G1145400|ath:AT1G69490:MD16G1069500|ath:AT5G65380:MD08G1190900|ath:AT1G69490:MD13G1069200|ath:AT4G37770:MD08G1076500	http://amigo.geneontology.org/amigo/term/GO:0009835
syncytium formation	biological_process	GO:0006949	7	13	3.39	0.030931	0.390176	ath:AT2G39700:MD12G1142900|ath:AT1G14520:MD16G1007900|ath:AT1G14520:MD17G1179500|ath:AT4G28250:MD17G1242600|ath:AT2G40610:MD07G1233100|ath:AT2G39700:MD07G1200300|ath:AT2G39700:MD03G1090700	http://amigo.geneontology.org/amigo/term/GO:0006949
anatomical structure maturation	biological_process	GO:0071695	7	13	3.39	0.030931	0.390176	ath:AT4G37770:MD02G1190900|ath:AT1G47530:MD00G1039400|ath:AT4G37770:MD15G1145400|ath:AT1G69490:MD16G1069500|ath:AT5G65380:MD08G1190900|ath:AT1G69490:MD13G1069200|ath:AT4G37770:MD08G1076500	http://amigo.geneontology.org/amigo/term/GO:0071695
systemic acquired resistance, salicylic acid mediated signaling pathway	biological_process	GO:0009862	7	13	3.39	0.030931	0.390176	ath:AT3G48090:MD06G1182800|ath:AT5G60600:MD11G1135000|ath:AT4G16890:MD07G1244000|ath:AT3G56400:MD12G1189600|ath:AT4G16890:MD07G1243000|ath:AT3G48090:MD14G1188700|ath:AT3G56400:MD07G1234700	http://amigo.geneontology.org/amigo/term/GO:0009862
cellular response to high light intensity	biological_process	GO:0071486	5	7	4.5	0.0314106	0.392535	ath:AT3G22840:MD06G1134100|ath:AT5G18100:MD14G1003300|ath:AT3G22840:MD16G1200000|ath:AT3G02310:MD14G1215600|ath:AT3G02310:MD09G1073900	http://amigo.geneontology.org/amigo/term/GO:0071486
photosynthetic acclimation	biological_process	GO:0009643	5	7	4.5	0.0314106	0.392535	ath:AT5G60750:MD14G1115700|ath:AT5G59820:MD03G1099300|ath:AT4G36050:MD12G1128000|ath:AT1G60950:MD08G1236800|ath:AT1G61800:MD03G1208900	http://amigo.geneontology.org/amigo/term/GO:0009643
photoprotection	biological_process	GO:0010117	5	7	4.5	0.0314106	0.392535	ath:AT3G22840:MD06G1134100|ath:AT3G22840:MD16G1200000|ath:AT1G27730:MD15G1071400|ath:AT4G08920:MD00G1201600|ath:AT1G27730:MD08G1086500	http://amigo.geneontology.org/amigo/term/GO:0010117
cytoplasmic ribonucleoprotein granule	cellular_component	GO:0036464	14	38	2.32	0.0317842	0.393217	ath:AT1G47128:MD08G1093900|ath:AT1G70070:MD16G1083800|ath:AT1G77680:MD08G1168200|ath:AT1G43190:MD04G1044700|ath:AT3G48050:MD06G1178400|ath:AT5G09920:MD06G1233600|ath:AT3G48050:MD14G1184800|ath:AT3G13300:MD03G1039800|ath:AT1G07705:MD11G1117100|ath:AT4G18040:MD10G1268600|ath:AT1G54170:MD17G1171000|ath:AT4G00660:MD07G1141100|ath:AT1G54490:MD12G1236200|ath:AT3G19130:MD05G1076000	http://amigo.geneontology.org/amigo/term/GO:0036464
ribonucleoprotein granule	cellular_component	GO:0035770	14	38	2.32	0.0317842	0.393217	ath:AT1G47128:MD08G1093900|ath:AT1G70070:MD16G1083800|ath:AT1G77680:MD08G1168200|ath:AT1G43190:MD04G1044700|ath:AT3G48050:MD06G1178400|ath:AT5G09920:MD06G1233600|ath:AT3G48050:MD14G1184800|ath:AT3G13300:MD03G1039800|ath:AT1G07705:MD11G1117100|ath:AT4G18040:MD10G1268600|ath:AT1G54170:MD17G1171000|ath:AT4G00660:MD07G1141100|ath:AT1G54490:MD12G1236200|ath:AT3G19130:MD05G1076000	http://amigo.geneontology.org/amigo/term/GO:0035770
divalent metal ion transport	biological_process	GO:0070838	24	78	1.94	0.0319034	0.393217	ath:AT5G53130:MD07G1292800|ath:AT4G29900:MD13G1241000|ath:AT5G59520:MD03G1087300|ath:AT4G29900:MD16G1246100|ath:AT1G15960:MD14G1158400|ath:AT1G05200:MD17G1096100|ath:AT5G53130:MD01G1221100|ath:AT4G19690:MD05G1255600|ath:AT2G46800:MD07G1160600|ath:AT4G03560:MD09G1247300|ath:AT2G23790:MD15G1269400|ath:AT5G53130:MD01G1221400|ath:AT4G37270:MD02G1179100|ath:AT3G58970:MD08G1238500|ath:AT5G59520:MD11G10…	http://amigo.geneontology.org/amigo/term/GO:0070838
cellular response to light intensity	biological_process	GO:0071484	6	10	3.78	0.0320515	0.393217	ath:AT3G22840:MD16G1200000|ath:AT1G03600:MD17G1079700|ath:AT3G22840:MD06G1134100|ath:AT3G02310:MD14G1215600|ath:AT5G18100:MD14G1003300|ath:AT3G02310:MD09G1073900	http://amigo.geneontology.org/amigo/term/GO:0071484
cellular response to red light	biological_process	GO:0071491	6	10	3.78	0.0320515	0.393217	ath:AT3G22840:MD16G1200000|ath:AT1G09570:MD04G1183900|ath:AT2G39840:MD07G1205100|ath:AT3G22840:MD06G1134100|ath:AT2G39840:MD04G1229100|ath:AT1G59940:MD13G1085200	http://amigo.geneontology.org/amigo/term/GO:0071491
membrane lipid catabolic process	biological_process	GO:0046466	6	10	3.78	0.0320515	0.393217	ath:AT5G08370:MD10G1299800|ath:AT3G24180:MD04G1004800|ath:AT5G08370:MD05G1321500|ath:AT3G56310:MD07G1232600|ath:AT5G49900:MD08G1245400|ath:AT3G56310:MD01G1165300	http://amigo.geneontology.org/amigo/term/GO:0046466
cellular nitrogen compound biosynthetic process	biological_process	GO:0044271	685	3310	1.3	0.0327162	0.400152	ath:AT2G23420:MD02G1174500|ath:AT5G64060:MD04G1043700|ath:AT3G28857:MD09G1049300|ath:AT2G30590:MD05G1204400|ath:AT5G03150:MD12G1120300|ath:AT2G20450:MD05G1194100|ath:AT2G27230:MD14G1135600|ath:AT4G11070:MD14G1123000|ath:AT1G19220:MD16G1239300|ath:AT5G25220:MD15G1130800|ath:AT1G56170:MD10G1208800|ath:AT1G07540:MD12G1143400|ath:AT5G62920:MD06G1182400|ath:AT1G73050:MD03G1090900|ath:AT2G21710:MD05G10…	http://amigo.geneontology.org/amigo/term/GO:0044271
cellular response to abiotic stimulus	biological_process	GO:0071214	47	178	1.66	0.0330817	0.40253	ath:AT2G02090:MD16G1009400|ath:AT1G78080:MD15G1326800|ath:AT3G03740:MD14G1007300|ath:AT2G40080:MD01G1152700|ath:AT5G02810:MD04G1113200|ath:AT5G18100:MD14G1003300|ath:AT1G28520:MD10G1287300|ath:AT4G05420:MD00G1109600|ath:AT1G59940:MD13G1085200|ath:AT1G05200:MD17G1096100|ath:AT5G24090:MD07G1282800|ath:AT4G02380:MD03G1289900|ath:AT3G22840:MD16G1200000|ath:AT2G25930:MD15G1062000|ath:AT1G09570:MD04G11…	http://amigo.geneontology.org/amigo/term/GO:0071214
cellular response to extracellular stimulus	biological_process	GO:0031668	40	147	1.71	0.0331107	0.40253	ath:AT3G62980:MD03G1276700|ath:AT2G16430:MD06G1221800|ath:AT3G03740:MD14G1007300|ath:AT4G35090:MD06G1008700|ath:AT4G24670:MD06G1169600|ath:AT5G60410:MD03G1112700|ath:AT5G24090:MD07G1282800|ath:AT4G02380:MD03G1289900|ath:AT1G04770:MD13G1231400|ath:AT3G09560:MD04G1116800|ath:AT1G27320:MD16G1120900|ath:AT2G16430:MD05G1059300|ath:AT1G27320:MD13G1120900|ath:AT3G10550:MD07G1072600|ath:AT1G18390:MD13G10…	http://amigo.geneontology.org/amigo/term/GO:0031668
regulation of secondary metabolite biosynthetic process	biological_process	GO:1900376	9	20	2.84	0.033407	0.404909	ath:AT2G25450:MD16G1214400|ath:AT1G63910:MD14G1110800|ath:AT5G05340:MD07G1230700|ath:AT5G05340:MD11G1004100|ath:AT5G20230:MD15G1170300|ath:AT2G14750:MD02G1185400|ath:AT5G05340:MD04G1170900|ath:AT5G20230:MD15G1170100|ath:AT5G05340:MD07G1230500	http://amigo.geneontology.org/amigo/term/GO:1900376
oligosaccharide biosynthetic process	biological_process	GO:0009312	18	54	2.1	0.0335632	0.40558	ath:AT1G23870:MD14G1183700|ath:AT3G55800:MD01G1146300|ath:AT1G35910:MD07G1286100|ath:AT4G17090:MD04G1056200|ath:AT1G60140:MD13G1089600|ath:AT2G35840:MD14G1044300|ath:AT5G40390:MD06G1169800|ath:AT1G35910:MD08G1180400|ath:AT3G63010:MD11G1296000|ath:AT2G43000:MD17G1134400|ath:AT1G68020:MD16G1016800|ath:AT1G35910:MD01G1216200|ath:AT1G06410:MD00G1008700|ath:AT2G43000:MD05G1258300|ath:AT3G43190:MD15G12…	http://amigo.geneontology.org/amigo/term/GO:0009312
aromatic compound catabolic process	biological_process	GO:0019439	36	130	1.74	0.034481	0.415424	ath:AT4G13250:MD15G1184100|ath:AT1G68760:MD16G1050100|ath:AT5G28050:MD04G1219800|ath:AT1G18140:MD06G1230100|ath:AT5G48100:MD10G1042300|ath:AT2G36310:MD12G1022900|ath:AT3G09220:MD12G1156900|ath:AT1G68290:MD13G1040300|ath:AT4G27650:MD04G1241200|ath:AT3G09220:MD12G1157100|ath:AT3G09220:MD04G1142900|ath:AT1G27320:MD13G1120900|ath:AT2G20890:MD17G1085500|ath:AT1G54490:MD12G1236200|ath:AT5G44070:MD05G11…	http://amigo.geneontology.org/amigo/term/GO:0019439
regulation of photoperiodism, flowering	biological_process	GO:2000028	12	31	2.44	0.0346279	0.415948	ath:AT4G04920:MD10G1296700|ath:AT3G07650:MD17G1119500|ath:AT4G22140:MD17G1102500|ath:AT4G04920:MD05G1316200|ath:AT4G03110:MD11G1297000|ath:AT4G04920:MD05G1315900|ath:AT4G39100:MD10G1067700|ath:AT3G46510:MD11G1111000|ath:AT1G28520:MD10G1287300|ath:AT3G07650:MD09G1131800|ath:AT5G48890:MD10G1169000|ath:AT3G46510:MD03G1096300	http://amigo.geneontology.org/amigo/term/GO:2000028
porphyrin-containing compound metabolic process	biological_process	GO:0006778	25	83	1.9	0.0348012	0.416786	ath:AT4G13250:MD15G1184100|ath:AT5G50920:MD06G1132300|ath:AT1G03475:MD17G1131200|ath:AT5G18660:MD16G1174700|ath:AT3G22840:MD16G1200000|ath:AT3G22840:MD06G1134100|ath:AT2G25180:MD15G1037400|ath:AT1G63970:MD14G1120300|ath:AT1G27320:MD13G1120900|ath:AT4G26150:MD15G1060100|ath:AT2G20890:MD17G1085500|ath:AT1G74470:MD14G1201100|ath:AT5G26030:MD15G1061700|ath:AT4G26150:MD15G1206700|ath:AT5G50920:MD14G11…	http://amigo.geneontology.org/amigo/term/GO:0006778
positive regulation of nucleobase-containing compound metabolic process	biological_process	GO:0045935	57	224	1.6	0.0352102	0.420432	ath:AT4G26640:MD11G1205000|ath:AT1G21600:MD08G1159400|ath:AT4G17500:MD07G1248400|ath:AT1G69120:MD17G1065500|ath:AT5G14750:MD15G1050300|ath:AT5G11590:MD15G1093800|ath:AT1G28520:MD10G1287300|ath:AT4G17880:MD14G1126900|ath:AT2G27230:MD14G1135600|ath:AT3G48360:MD14G1167000|ath:AT4G34000:MD05G1082000|ath:AT5G47230:MD06G1051900|ath:AT3G01470:MD06G1187600|ath:AT1G56170:MD10G1208800|ath:AT2G30040:MD03G10…	http://amigo.geneontology.org/amigo/term/GO:0045935
oxidoreductase activity, acting on diphenols and related substances as donors	molecular_function	GO:0016679	13	35	2.34	0.0360295	0.426809	ath:AT5G60020:MD03G1106500|ath:AT3G09220:MD12G1156900|ath:AT3G09220:MD04G1142300|ath:AT2G38080:MD03G1076400|ath:AT1G18140:MD14G1234800|ath:AT3G09220:MD12G1157100|ath:AT3G09220:MD04G1142900|ath:AT1G18140:MD06G1230100|ath:AT5G48100:MD07G1308000|ath:AT5G48100:MD10G1042300|ath:AT5G60020:MD12G1144300|ath:AT4G03280:MD09G1098300|ath:AT3G22370:MD00G1148200	http://amigo.geneontology.org/amigo/term/GO:0016679
cellular hormone metabolic process	biological_process	GO:0034754	13	35	2.34	0.0360295	0.426809	ath:AT1G62360:MD10G1276200|ath:AT3G63110:MD03G1267900|ath:AT3G10870:MD07G1237000|ath:AT1G75450:MD08G1023900|ath:AT3G01650:MD14G1168200|ath:AT5G11950:MD03G1005300|ath:AT5G11950:MD08G1064800|ath:AT5G14420:MD09G1021400|ath:AT4G35190:MD10G1133300|ath:AT4G29740:MD15G1208200|ath:AT5G56970:MD15G1208300|ath:AT4G35160:MD01G1051800|ath:AT1G75450:MD15G1021500	http://amigo.geneontology.org/amigo/term/GO:0034754
response to brassinosteroid	biological_process	GO:0009741	23	75	1.93	0.0360624	0.426809	ath:AT2G26710:MD06G1146700|ath:AT1G75750:MD15G1012600|ath:AT2G26710:MD13G1057000|ath:AT4G03080:MD11G1296400|ath:AT2G43060:MD10G1151700|ath:AT2G27210:MD03G1157300|ath:AT4G03080:MD03G1274100|ath:AT1G71930:MD05G1042100|ath:AT2G42080:MD12G1056800|ath:AT4G18710:MD05G1297500|ath:AT2G26710:MD16G1056700|ath:AT2G01950:MD13G1014800|ath:AT4G35230:MD05G1020300|ath:AT4G08950:MD08G1185800|ath:AT2G26710:MD06G11…	http://amigo.geneontology.org/amigo/term/GO:0009741
detection of chemical stimulus	biological_process	GO:0009593	10	24	2.63	0.036711	0.430597	ath:AT5G25220:MD15G1130800|ath:AT5G39890:MD12G1009100|ath:AT3G01090:MD09G1056200|ath:AT5G60410:MD03G1112700|ath:AT5G25220:MD08G1153600|ath:AT5G15120:MD15G1373300|ath:AT3G21630:MD17G1102100|ath:AT5G60410:MD07G1177400|ath:AT4G18710:MD05G1297500|ath:AT5G39890:MD14G1006600	http://amigo.geneontology.org/amigo/term/GO:0009593
regulation of flavonoid biosynthetic process	biological_process	GO:0009962	8	17	2.97	0.0368105	0.430597	ath:AT1G66370:MD17G1261000|ath:AT2G26170:MD15G1057500|ath:AT2G28350:MD12G1118100|ath:AT5G13930:MD04G1003000|ath:AT2G26170:MD15G1057600|ath:AT5G48930:MD17G1224900|ath:AT1G70000:MD13G1084100|ath:AT5G48930:MD17G1225100	http://amigo.geneontology.org/amigo/term/GO:0009962
regulation of systemic acquired resistance	biological_process	GO:0010112	8	17	2.97	0.0368105	0.430597	ath:AT4G04920:MD10G1296700|ath:AT4G04920:MD05G1316200|ath:AT4G04920:MD05G1315900|ath:AT1G73805:MD06G1218400|ath:AT5G60410:MD03G1112700|ath:AT5G60410:MD07G1177400|ath:AT4G08920:MD00G1201600|ath:AT4G18470:MD05G1306600	http://amigo.geneontology.org/amigo/term/GO:0010112
regulation of anthocyanin metabolic process	biological_process	GO:0031537	8	17	2.97	0.0368105	0.430597	ath:AT1G66370:MD17G1261000|ath:AT5G13930:MD04G1003000|ath:AT2G28350:MD12G1118100|ath:AT2G25180:MD15G1037400|ath:AT4G10090:MD07G1182600|ath:AT3G16857:MD13G1159700|ath:AT3G16857:MD16G1159400|ath:AT1G70000:MD13G1084100	http://amigo.geneontology.org/amigo/term/GO:0031537
cellular response to osmotic stress	biological_process	GO:0071470	14	39	2.26	0.037006	0.43163	ath:AT2G01900:MD16G1013300|ath:AT5G18100:MD14G1003300|ath:AT3G49810:MD08G1079800|ath:AT2G22660:MD01G1044900|ath:AT2G01830:MD16G1014900|ath:AT3G03740:MD14G1007300|ath:AT2G33700:MD10G1141800|ath:AT5G57630:MD15G1046100|ath:AT1G78080:MD15G1326800|ath:AT2G01900:MD14G1240700|ath:AT5G47910:MD16G1145100|ath:AT3G49810:MD15G1066700|ath:AT3G06190:MD13G1181000|ath:AT1G53210:MD03G1238600	http://amigo.geneontology.org/amigo/term/GO:0071470
cellular aromatic compound metabolic process	biological_process	GO:0006725	814	3969	1.29	0.0373642	0.434548	ath:AT2G23420:MD02G1174500|ath:AT5G64060:MD04G1043700|ath:AT1G20330:MD15G1006600|ath:AT3G28857:MD09G1049300|ath:AT2G20490:MD05G1194800|ath:AT5G03150:MD12G1120300|ath:AT3G52930:MD12G1018700|ath:AT2G27230:MD14G1135600|ath:AT4G11070:MD14G1123000|ath:AT1G19220:MD16G1239300|ath:AT5G05340:MD04G1170900|ath:AT5G25220:MD15G1130800|ath:AT1G56170:MD10G1208800|ath:AT1G07540:MD12G1143400|ath:AT3G18580:MD06G12…	http://amigo.geneontology.org/amigo/term/GO:0006725
carpel development	biological_process	GO:0048440	20	63	2	0.0375429	0.435368	ath:AT1G62360:MD10G1276200|ath:AT1G32240:MD06G1026200|ath:AT1G51170:MD03G1023600|ath:AT5G52520:MD07G1277600|ath:AT1G19270:MD08G1037200|ath:AT1G43850:MD10G1012000|ath:AT2G22370:MD15G1369800|ath:AT1G68480:MD16G1042200|ath:AT4G29860:MD15G1016100|ath:AT3G02310:MD14G1215600|ath:AT4G17300:MD10G1153300|ath:AT3G15510:MD03G1222600|ath:AT3G45640:MD11G1121500|ath:AT5G60410:MD03G1112700|ath:AT4G29860:MD08G10…	http://amigo.geneontology.org/amigo/term/GO:0048440
positive regulation of innate immune response	biological_process	GO:0045089	17	51	2.1	0.0381226	0.44082	ath:AT4G04920:MD10G1296700|ath:AT4G25230:MD07G1254100|ath:AT4G04920:MD05G1316200|ath:AT3G56400:MD07G1234700|ath:AT1G09770:MD04G1229500|ath:AT3G25040:MD07G1307100|ath:AT4G04920:MD05G1315900|ath:AT5G40990:MD17G1151700|ath:AT5G47220:MD10G1286300|ath:AT5G13160:MD13G1124200|ath:AT3G56400:MD12G1189600|ath:AT3G18690:MD15G1338100|ath:AT3G21630:MD17G1102100|ath:AT5G13160:MD09G1006900|ath:AT5G47220:MD01G11…	http://amigo.geneontology.org/amigo/term/GO:0045089
tetrapyrrole metabolic process	biological_process	GO:0033013	25	84	1.88	0.0384805	0.443683	ath:AT4G13250:MD15G1184100|ath:AT5G50920:MD06G1132300|ath:AT1G03475:MD17G1131200|ath:AT5G18660:MD16G1174700|ath:AT3G22840:MD16G1200000|ath:AT3G22840:MD06G1134100|ath:AT2G25180:MD15G1037400|ath:AT1G63970:MD14G1120300|ath:AT1G27320:MD13G1120900|ath:AT4G26150:MD15G1060100|ath:AT2G20890:MD17G1085500|ath:AT1G74470:MD14G1201100|ath:AT5G26030:MD15G1061700|ath:AT4G26150:MD15G1206700|ath:AT5G50920:MD14G11…	http://amigo.geneontology.org/amigo/term/GO:0033013
divalent inorganic cation transport	biological_process	GO:0072511	24	80	1.89	0.0392855	0.451671	ath:AT5G53130:MD07G1292800|ath:AT4G29900:MD13G1241000|ath:AT5G59520:MD03G1087300|ath:AT4G29900:MD16G1246100|ath:AT1G15960:MD14G1158400|ath:AT1G05200:MD17G1096100|ath:AT5G53130:MD01G1221100|ath:AT4G19690:MD05G1255600|ath:AT2G46800:MD07G1160600|ath:AT4G03560:MD09G1247300|ath:AT2G23790:MD15G1269400|ath:AT5G53130:MD01G1221400|ath:AT4G37270:MD02G1179100|ath:AT3G58970:MD08G1238500|ath:AT5G59520:MD11G10…	http://amigo.geneontology.org/amigo/term/GO:0072511
cellular response to UV	biological_process	GO:0034644	7	14	3.15	0.0401365	0.457595	ath:AT3G22840:MD16G1200000|ath:AT2G02090:MD16G1009400|ath:AT3G22840:MD06G1134100|ath:AT3G02310:MD14G1215600|ath:AT5G18100:MD14G1003300|ath:AT3G02310:MD09G1073900|ath:AT4G34280:MD05G1093800	http://amigo.geneontology.org/amigo/term/GO:0034644
plant-type hypersensitive response	biological_process	GO:0009626	22	72	1.93	0.0407908	0.457595	ath:AT3G11820:MD12G1041700|ath:AT5G43470:MD07G1251200|ath:AT3G45640:MD11G1121500|ath:AT2G01180:MD13G1034800|ath:AT1G29340:MD10G1274600|ath:AT1G73805:MD06G1218400|ath:AT4G25230:MD07G1254100|ath:AT1G14780:MD04G1025600|ath:AT1G02860:MD03G1287000|ath:AT2G26560:MD02G1168000|ath:AT4G12560:MD05G1358500|ath:AT5G15410:MD07G1248200|ath:AT3G48090:MD06G1182800|ath:AT4G03110:MD11G1297000|ath:AT3G48090:MD14G11…	http://amigo.geneontology.org/amigo/term/GO:0009626
negative regulation of signaling	biological_process	GO:0023057	22	72	1.93	0.0407908	0.457595	ath:AT1G50640:MD17G1107200|ath:AT1G01720:MD15G1344900|ath:AT2G25490:MD15G1171800|ath:AT4G26080:MD15G1195800|ath:AT2G19430:MD15G1210900|ath:AT2G22430:MD15G1319800|ath:AT3G55270:MD07G1190200|ath:AT3G04580:MD00G1114300|ath:AT1G50640:MD10G1191300|ath:AT5G62880:MD14G1184700|ath:AT2G26300:MD15G1048800|ath:AT5G40280:MD09G1034200|ath:AT2G22430:MD01G1036200|ath:AT2G01570:MD13G1022100|ath:AT2G40940:MD11G13…	http://amigo.geneontology.org/amigo/term/GO:0023057
negative regulation of cell communication	biological_process	GO:0010648	22	72	1.93	0.0407908	0.457595	ath:AT1G50640:MD17G1107200|ath:AT1G01720:MD15G1344900|ath:AT2G25490:MD15G1171800|ath:AT4G26080:MD15G1195800|ath:AT2G19430:MD15G1210900|ath:AT2G22430:MD15G1319800|ath:AT3G55270:MD07G1190200|ath:AT3G04580:MD00G1114300|ath:AT1G50640:MD10G1191300|ath:AT5G62880:MD14G1184700|ath:AT2G26300:MD15G1048800|ath:AT5G40280:MD09G1034200|ath:AT2G22430:MD01G1036200|ath:AT2G01570:MD13G1022100|ath:AT2G40940:MD11G13…	http://amigo.geneontology.org/amigo/term/GO:0010648
calcium ion transmembrane transport	biological_process	GO:0070588	9	21	2.7	0.0411266	0.457595	ath:AT4G29900:MD13G1241000|ath:AT4G03560:MD09G1247300|ath:AT2G23790:MD15G1032500|ath:AT2G23790:MD15G1269400|ath:AT4G29900:MD16G1246100|ath:AT1G27770:MD15G1070800|ath:AT3G63380:MD17G1113500|ath:AT2G41560:MD12G1080700|ath:AT4G03560:MD17G1240200	http://amigo.geneontology.org/amigo/term/GO:0070588
oxylipin biosynthetic process	biological_process	GO:0031408	9	21	2.7	0.0411266	0.457595	ath:AT2G26560:MD02G1168000|ath:AT1G55020:MD04G1204500|ath:AT2G33150:MD05G1179100|ath:AT1G76690:MD15G1403000|ath:AT2G26560:MD15G1086000|ath:AT2G06050:MD12G1067300|ath:AT1G17420:MD09G1180900|ath:AT1G76690:MD15G1400700|ath:AT1G76690:MD08G1216100	http://amigo.geneontology.org/amigo/term/GO:0031408
regulation of defense response to bacterium	biological_process	GO:1900424	9	21	2.7	0.0411266	0.457595	ath:AT4G14465:MD16G1212800|ath:AT5G14930:MD09G1038500|ath:AT5G18650:MD16G1174300|ath:AT5G14930:MD09G1039700|ath:AT1G73805:MD06G1218400|ath:AT3G28450:MD09G1042400|ath:AT4G26750:MD00G1179000|ath:AT4G08920:MD00G1201600|ath:AT4G14465:MD04G1228100	http://amigo.geneontology.org/amigo/term/GO:1900424
phosphorus metabolic process	biological_process	GO:0006793	344	1618	1.34	0.0413228	0.457595	ath:AT2G23420:MD02G1174500|ath:AT3G52930:MD12G1018700|ath:AT2G23450:MD00G1038300|ath:AT4G13830:MD00G1041000|ath:AT5G42740:MD15G1031400|ath:AT5G18610:MD13G1172400|ath:AT3G29350:MD11G1293900|ath:AT4G34220:MD05G1088500|ath:AT4G32300:MD00G1144200|ath:AT4G23180:MD14G1227800|ath:AT1G53050:MD17G1239400|ath:AT5G19450:MD12G1072600|ath:AT1G10430:MD16G1083000|ath:AT5G15080:MD09G1048900|ath:AT1G28440:MD05G13…	http://amigo.geneontology.org/amigo/term/GO:0006793
divalent inorganic cation transmembrane transporter activity	molecular_function	GO:0072509	26	89	1.84	0.0414499	0.457595	ath:AT2G39450:MD01G1120600|ath:AT5G59520:MD03G1087300|ath:AT4G29900:MD16G1246100|ath:AT1G15960:MD14G1158400|ath:AT3G26670:MD09G1001000|ath:AT4G29900:MD13G1241000|ath:AT1G05200:MD17G1096100|ath:AT4G19690:MD05G1255600|ath:AT2G46800:MD07G1160600|ath:AT4G03560:MD09G1247300|ath:AT2G23790:MD15G1269400|ath:AT4G37270:MD02G1179100|ath:AT3G58970:MD08G1238500|ath:AT5G59520:MD11G1096400|ath:AT2G23790:MD15G10…	http://amigo.geneontology.org/amigo/term/GO:0072509
transcription factor binding	molecular_function	GO:0008134	21	68	1.95	0.0414679	0.457595	ath:AT4G17880:MD14G1126900|ath:AT3G12280:MD07G1045800|ath:AT5G18650:MD16G1174300|ath:AT3G10330:MD12G1075300|ath:AT4G26150:MD15G1206700|ath:AT3G06740:MD16G1159200|ath:AT3G12280:MD02G1264300|ath:AT1G51600:MD09G1160800|ath:AT3G06740:MD13G1159000|ath:AT2G14210:MD10G1055900|ath:AT3G21175:MD08G1200900|ath:AT4G20280:MD05G1241800|ath:AT4G26150:MD15G1060100|ath:AT3G54810:MD11G1137400|ath:AT1G51170:MD03G10…	http://amigo.geneontology.org/amigo/term/GO:0008134
disaccharide metabolic process	biological_process	GO:0005984	20	64	1.97	0.0420749	0.457595	ath:AT1G23870:MD14G1183700|ath:AT2G43000:MD17G1134400|ath:AT3G55800:MD01G1146300|ath:AT1G35910:MD07G1286100|ath:AT4G17090:MD04G1056200|ath:AT1G60140:MD13G1089600|ath:AT2G35840:MD14G1044300|ath:AT5G40390:MD06G1169800|ath:AT5G22510:MD02G1255300|ath:AT4G09510:MD08G1217200|ath:AT1G35910:MD08G1180400|ath:AT1G68020:MD16G1016800|ath:AT1G35910:MD01G1216200|ath:AT2G36190:MD12G1028200|ath:AT1G06410:MD00G10…	http://amigo.geneontology.org/amigo/term/GO:0005984
regulation of vernalization response	biological_process	GO:0010219	4	5	5.04	0.0425299	0.457595	ath:AT4G24540:MD08G1196900|ath:AT2G22370:MD15G1369800|ath:AT4G24540:MD08G1197100|ath:AT2G22370:MD08G1183200	http://amigo.geneontology.org/amigo/term/GO:0010219
flower calyx development	biological_process	GO:0048464	4	5	5.04	0.0425299	0.457595	ath:AT2G28350:MD12G1118100|ath:AT5G03680:MD02G1247700|ath:AT2G22370:MD15G1369800|ath:AT2G22370:MD08G1183200	http://amigo.geneontology.org/amigo/term/GO:0048464
negative regulation of defense response to bacterium	biological_process	GO:1900425	4	5	5.04	0.0425299	0.457595	ath:AT4G14465:MD16G1212800|ath:AT3G28450:MD09G1042400|ath:AT4G14465:MD04G1228100|ath:AT5G18650:MD16G1174300	http://amigo.geneontology.org/amigo/term/GO:1900425
copper-transporting ATPase activity	molecular_function	GO:0043682	4	5	5.04	0.0425299	0.457595	ath:AT5G44790:MD05G1247900|ath:AT1G63440:MD06G1080800|ath:AT5G44790:MD10G1228800|ath:AT4G37270:MD02G1179100	http://amigo.geneontology.org/amigo/term/GO:0043682
(1->3)-beta-D-glucan binding	molecular_function	GO:0001872	4	5	5.04	0.0425299	0.457595	ath:AT1G18650:MD14G1210900|ath:AT1G18650:MD06G1202000|ath:AT1G18650:MD14G1211200|ath:AT1G18650:MD13G1063300	http://amigo.geneontology.org/amigo/term/GO:0001872
arginine transmembrane transporter activity	molecular_function	GO:0015181	4	5	5.04	0.0425299	0.457595	ath:AT2G34960:MD10G1226700|ath:AT4G21120:MD05G1274700|ath:AT2G01170:MD16G1036300|ath:AT2G01170:MD16G1036200	http://amigo.geneontology.org/amigo/term/GO:0015181
L-glutamate transmembrane transporter activity	molecular_function	GO:0005313	4	5	5.04	0.0425299	0.457595	ath:AT2G34960:MD10G1226700|ath:AT4G21120:MD05G1274700|ath:AT2G01170:MD16G1036300|ath:AT2G01170:MD16G1036200	http://amigo.geneontology.org/amigo/term/GO:0005313
L-lysine transmembrane transporter activity	molecular_function	GO:0015189	4	5	5.04	0.0425299	0.457595	ath:AT2G34960:MD10G1226700|ath:AT4G21120:MD05G1274700|ath:AT2G01170:MD16G1036300|ath:AT2G01170:MD16G1036200	http://amigo.geneontology.org/amigo/term/GO:0015189
regulation of response to nutrient levels	biological_process	GO:0032107	4	5	5.04	0.0425299	0.457595	ath:AT5G13080:MD13G1122100|ath:AT5G13080:MD16G1122400|ath:AT5G13080:MD09G1008800|ath:AT5G20150:MD15G1172700	http://amigo.geneontology.org/amigo/term/GO:0032107
sepal development	biological_process	GO:0048442	4	5	5.04	0.0425299	0.457595	ath:AT2G28350:MD12G1118100|ath:AT5G03680:MD02G1247700|ath:AT2G22370:MD15G1369800|ath:AT2G22370:MD08G1183200	http://amigo.geneontology.org/amigo/term/GO:0048442
integrin-mediated signaling pathway	biological_process	GO:0007229	4	5	5.04	0.0425299	0.457595	ath:AT4G18950:MD05G1293800|ath:AT3G58760:MD17G1141900|ath:AT2G43850:MD02G1002900|ath:AT2G43850:MD15G1146100	http://amigo.geneontology.org/amigo/term/GO:0007229
dynein complex	cellular_component	GO:0030286	4	5	5.04	0.0425299	0.457595	ath:AT1G23220:MD11G1244800|ath:AT5G20110:MD06G1184500|ath:AT3G16120:MD15G1182600|ath:AT4G27360:MD10G1303800	http://amigo.geneontology.org/amigo/term/GO:0030286
regulation of response to extracellular stimulus	biological_process	GO:0032104	4	5	5.04	0.0425299	0.457595	ath:AT5G13080:MD13G1122100|ath:AT5G13080:MD16G1122400|ath:AT5G13080:MD09G1008800|ath:AT5G20150:MD15G1172700	http://amigo.geneontology.org/amigo/term/GO:0032104
sphingolipid metabolic process	biological_process	GO:0006665	14	40	2.21	0.0428138	0.459421	ath:AT5G08370:MD10G1299800|ath:AT3G06470:MD15G1421900|ath:AT2G30942:MD03G1065900|ath:AT1G14290:MD16G1073700|ath:AT3G61580:MD07G1130000|ath:AT3G24180:MD04G1004800|ath:AT5G08370:MD05G1321500|ath:AT2G29525:MD03G1081100|ath:AT2G30942:MD11G1070700|ath:AT3G56310:MD07G1232600|ath:AT2G37940:MD04G1141900|ath:AT5G49900:MD08G1245400|ath:AT3G19260:MD05G1081300|ath:AT3G56310:MD01G1165300	http://amigo.geneontology.org/amigo/term/GO:0006665
snoRNA binding	molecular_function	GO:0030515	6	11	3.44	0.0429736	0.459909	ath:AT2G20490:MD05G1194800|ath:AT4G25630:MD11G1270700|ath:AT1G56110:MD06G1145200|ath:AT4G25630:MD07G1276800|ath:AT5G18440:MD02G1263300|ath:AT5G16750:MD07G1309100	http://amigo.geneontology.org/amigo/term/GO:0030515
plant ovule development	biological_process	GO:0048481	15	44	2.15	0.0432209	0.461329	ath:AT1G32240:MD06G1026200|ath:AT5G52520:MD07G1277600|ath:AT1G19270:MD08G1037200|ath:AT4G29860:MD15G1016100|ath:AT1G51170:MD03G1023600|ath:AT1G43850:MD10G1012000|ath:AT3G02310:MD14G1215600|ath:AT3G15510:MD03G1222600|ath:AT3G45640:MD11G1121500|ath:AT5G60410:MD03G1112700|ath:AT4G29860:MD08G1017100|ath:AT3G02310:MD09G1073900|ath:AT5G60410:MD07G1177400|ath:AT4G17300:MD10G1153300|ath:AT5G16560:MD09G12…	http://amigo.geneontology.org/amigo/term/GO:0048481
regulation of innate immune response	biological_process	GO:0045088	24	81	1.87	0.0434179	0.462206	ath:AT4G14465:MD16G1212800|ath:AT3G11820:MD12G1041700|ath:AT3G18690:MD15G1338100|ath:AT5G60410:MD03G1112700|ath:AT4G14465:MD04G1228100|ath:AT3G56400:MD07G1234700|ath:AT1G09770:MD04G1229500|ath:AT1G73805:MD06G1218400|ath:AT4G25230:MD07G1254100|ath:AT4G18470:MD05G1306600|ath:AT5G60410:MD07G1177400|ath:AT5G47220:MD01G1177000|ath:AT4G04920:MD05G1316200|ath:AT3G25040:MD07G1307100|ath:AT4G04920:MD05G13…	http://amigo.geneontology.org/amigo/term/GO:0045088
negative regulation of cellular macromolecule biosynthetic process	biological_process	GO:2000113	56	223	1.58	0.043545	0.462336	ath:AT1G50640:MD17G1107200|ath:AT3G19580:MD03G1043000|ath:AT5G26660:MD14G1172900|ath:AT4G22140:MD17G1102500|ath:AT1G80840:MD00G1143500|ath:AT5G13080:MD16G1122400|ath:AT5G58800:MD03G1072400|ath:AT5G13180:MD09G1006400|ath:AT4G39100:MD10G1067700|ath:AT5G02810:MD04G1113200|ath:AT3G61050:MD02G1198800|ath:AT4G05420:MD00G1109600|ath:AT1G60170:MD02G1186000|ath:AT5G26660:MD06G1167200|ath:AT5G13180:MD13G11…	http://amigo.geneontology.org/amigo/term/GO:2000113
negative regulation of cellular process	biological_process	GO:0048523	107	462	1.46	0.0442018	0.468074	ath:AT1G20330:MD15G1006600|ath:AT5G58800:MD03G1072400|ath:AT4G05420:MD00G1109600|ath:AT1G60170:MD02G1186000|ath:AT1G48410:MD06G1237000|ath:AT3G56400:MD07G1234700|ath:AT3G26790:MD09G1004700|ath:AT4G37740:MD15G1065000|ath:AT3G04580:MD00G1114300|ath:AT3G15120:MD11G1256000|ath:AT5G44210:MD05G1311400|ath:AT3G17860:MD13G1030000|ath:AT5G48380:MD10G1147700|ath:AT5G18400:MD16G1000500|ath:AT1G50410:MD00G11…	http://amigo.geneontology.org/amigo/term/GO:0048523
hormone catabolic process	biological_process	GO:0042447	5	8	3.94	0.044442	0.468153	ath:AT1G14120:MD05G1342700|ath:AT1G75450:MD15G1021500|ath:AT1G75450:MD08G1023900|ath:AT4G29740:MD15G1208200|ath:AT5G56970:MD15G1208300	http://amigo.geneontology.org/amigo/term/GO:0042447
inward rectifier potassium channel activity	molecular_function	GO:0005242	5	8	3.94	0.044442	0.468153	ath:AT5G53130:MD07G1292800|ath:AT5G53130:MD01G1221400|ath:AT4G32650:MD15G1113600|ath:AT5G53130:MD01G1221100|ath:AT5G15410:MD07G1248200	http://amigo.geneontology.org/amigo/term/GO:0005242
negative regulation of nitrogen compound metabolic process	biological_process	GO:0051172	62	251	1.56	0.0446538	0.469157	ath:AT1G50640:MD17G1107200|ath:AT3G19580:MD03G1043000|ath:AT5G26660:MD14G1172900|ath:AT4G22140:MD17G1102500|ath:AT1G80840:MD00G1143500|ath:AT5G13080:MD16G1122400|ath:AT5G58800:MD03G1072400|ath:AT5G13180:MD09G1006400|ath:AT4G39100:MD10G1067700|ath:AT5G02810:MD04G1113200|ath:AT3G61050:MD02G1198800|ath:AT4G05420:MD00G1109600|ath:AT1G60170:MD02G1186000|ath:AT5G26660:MD06G1167200|ath:AT5G13180:MD13G11…	http://amigo.geneontology.org/amigo/term/GO:0051172
organic cyclic compound metabolic process	biological_process	GO:1901360	831	4069	1.29	0.0452857	0.47342	ath:AT2G23420:MD02G1174500|ath:AT5G64060:MD04G1043700|ath:AT1G20330:MD15G1006600|ath:AT3G28857:MD09G1049300|ath:AT2G20490:MD05G1194800|ath:AT5G03150:MD12G1120300|ath:AT3G52930:MD12G1018700|ath:AT2G27230:MD14G1135600|ath:AT4G11070:MD14G1123000|ath:AT1G19220:MD16G1239300|ath:AT5G05340:MD04G1170900|ath:AT5G25220:MD15G1130800|ath:AT1G56170:MD10G1208800|ath:AT1G07540:MD12G1143400|ath:AT3G18580:MD06G12…	http://amigo.geneontology.org/amigo/term/GO:1901360
host programmed cell death induced by symbiont	biological_process	GO:0034050	22	73	1.9	0.0452949	0.47342	ath:AT3G11820:MD12G1041700|ath:AT5G43470:MD07G1251200|ath:AT3G45640:MD11G1121500|ath:AT2G01180:MD13G1034800|ath:AT1G29340:MD10G1274600|ath:AT1G73805:MD06G1218400|ath:AT4G25230:MD07G1254100|ath:AT1G14780:MD04G1025600|ath:AT1G02860:MD03G1287000|ath:AT2G26560:MD02G1168000|ath:AT4G12560:MD05G1358500|ath:AT5G15410:MD07G1248200|ath:AT3G48090:MD06G1182800|ath:AT4G03110:MD11G1297000|ath:AT3G48090:MD14G11…	http://amigo.geneontology.org/amigo/term/GO:0034050
regulation of multi-organism process	biological_process	GO:0043900	26	90	1.82	0.0455225	0.474566	ath:AT4G14465:MD16G1212800|ath:AT1G80840:MD00G1143500|ath:AT5G43470:MD07G1251200|ath:AT1G80840:MD00G1143600|ath:AT5G60410:MD03G1112700|ath:AT4G26750:MD00G1179000|ath:AT4G18470:MD05G1306600|ath:AT4G14465:MD04G1228100|ath:AT5G18650:MD16G1174300|ath:AT1G73805:MD06G1218400|ath:AT5G24590:MD01G1229900|ath:AT5G14930:MD09G1039700|ath:AT5G60410:MD07G1177400|ath:AT5G14930:MD09G1038500|ath:AT1G80840:MD15G10…	http://amigo.geneontology.org/amigo/term/GO:0043900
phosphate-containing compound metabolic process	biological_process	GO:0006796	340	1603	1.34	0.0458541	0.476168	ath:AT2G23420:MD02G1174500|ath:AT1G70530:MD13G1096600|ath:AT1G21920:MD15G1352900|ath:AT1G13440:MD16G1111100|ath:AT2G27960:MD14G1125700|ath:AT4G02120:MD11G1317100|ath:AT4G36810:MD02G1154400|ath:AT3G24550:MD15G1184000|ath:AT5G15080:MD09G1048900|ath:AT4G31170:MD04G1001300|ath:AT3G47570:MD07G1308700|ath:AT5G42440:MD05G1031600|ath:AT3G52930:MD12G1018700|ath:AT5G16760:MD06G1037200|ath:AT2G23450:MD00G10…	http://amigo.geneontology.org/amigo/term/GO:0006796
cell wall pectin metabolic process	biological_process	GO:0052546	8	18	2.8	0.0459128	0.476168	ath:AT4G04920:MD10G1296700|ath:AT5G15470:MD00G1171900|ath:AT4G04920:MD05G1315900|ath:AT3G55830:MD01G1148500|ath:AT1G78240:MD08G1184700|ath:AT1G78240:MD00G1010000|ath:AT5G17420:MD15G1150300|ath:AT4G04920:MD05G1316200	http://amigo.geneontology.org/amigo/term/GO:0052546
secondary metabolite biosynthetic process	biological_process	GO:0044550	72	298	1.52	0.0461601	0.477502	ath:AT2G38080:MD03G1076400|ath:AT2G23910:MD01G1237600|ath:AT5G07990:MD11G1219700|ath:AT1G18140:MD06G1230100|ath:AT5G05170:MD02G1311600|ath:AT4G36220:MD15G1249600|ath:AT3G48270:MD11G1091800|ath:AT3G25180:MD10G1177100|ath:AT2G38470:MD04G1167700|ath:AT4G34050:MD05G1083900|ath:AT5G25900:MD15G1034700|ath:AT3G45640:MD11G1121500|ath:AT5G67030:MD02G1172400|ath:AT5G48100:MD10G1042300|ath:AT2G43000:MD05G12…	http://amigo.geneontology.org/amigo/term/GO:0044550
cellular response to salt stress	biological_process	GO:0071472	11	29	2.39	0.0464071	0.478826	ath:AT2G01900:MD16G1013300|ath:AT5G18100:MD14G1003300|ath:AT3G49810:MD08G1079800|ath:AT3G03740:MD14G1007300|ath:AT2G33700:MD10G1141800|ath:AT5G57630:MD15G1046100|ath:AT1G78080:MD15G1326800|ath:AT2G01900:MD14G1240700|ath:AT3G49810:MD15G1066700|ath:AT3G06190:MD13G1181000|ath:AT1G53210:MD03G1238600	http://amigo.geneontology.org/amigo/term/GO:0071472
signaling receptor activity	molecular_function	GO:0038023	25	86	1.83	0.0466932	0.480546	ath:AT2G02220:MD16G1007600|ath:AT3G62980:MD03G1276700|ath:AT2G02220:MD16G1007500|ath:AT2G29120:MD05G1306400|ath:AT1G05200:MD17G1096100|ath:AT1G09570:MD04G1183900|ath:AT4G38630:MD15G1243700|ath:AT1G70250:MD02G1250000|ath:AT2G24720:MD08G1048100|ath:AT1G27320:MD13G1120900|ath:AT3G04580:MD00G1114300|ath:AT2G01950:MD13G1014800|ath:AT1G72300:MD17G1156200|ath:AT2G01830:MD16G1014900|ath:AT1G72300:MD11G10…	http://amigo.geneontology.org/amigo/term/GO:0038023
ion transmembrane transporter activity	molecular_function	GO:0015075	124	545	1.43	0.0472887	0.485433	ath:AT2G13620:MD07G1228400|ath:AT4G29900:MD13G1241000|ath:AT4G13420:MD03G1283600|ath:AT2G01170:MD16G1036200|ath:AT3G05030:MD12G1232400|ath:AT5G44070:MD05G1193300|ath:AT3G54700:MD10G1184700|ath:AT4G27720:MD07G1295900|ath:AT5G53130:MD01G1221400|ath:AT5G41330:MD14G1107400|ath:AT4G02620:MD12G1241000|ath:AT5G26340:MD16G1189900|ath:AT5G59520:MD11G1096400|ath:AT5G13450:MD02G1312800|ath:AT5G16150:MD09G12…	http://amigo.geneontology.org/amigo/term/GO:0015075
hyperosmotic salinity response	biological_process	GO:0042538	18	57	1.99	0.0483711	0.49271	ath:AT2G01570:MD13G1022100|ath:AT3G20290:MD03G1203500|ath:AT3G19580:MD03G1043000|ath:AT5G01410:MD04G1153300|ath:AT2G37570:MD04G1125700|ath:AT5G58070:MD15G1155500|ath:AT5G44650:MD10G1224400|ath:AT5G49720:MD03G1298100|ath:AT2G43000:MD17G1134400|ath:AT1G69700:MD16G1074900|ath:AT2G42080:MD12G1056800|ath:AT5G59820:MD03G1099300|ath:AT2G43000:MD05G1258300|ath:AT4G24960:MD14G1153400|ath:AT3G20290:MD11G12…	http://amigo.geneontology.org/amigo/term/GO:0042538
voltage-gated ion channel activity	molecular_function	GO:0005244	18	57	1.99	0.0483711	0.49271	ath:AT5G53130:MD07G1292800|ath:AT3G02850:MD14G1239500|ath:AT4G18160:MD05G1290400|ath:AT3G02850:MD17G1255200|ath:AT5G55000:MD03G1043700|ath:AT3G17700:MD14G1243200|ath:AT5G26240:MD16G1189700|ath:AT3G01280:MD09G1047200|ath:AT5G15410:MD07G1248200|ath:AT1G19450:MD15G1026400|ath:AT5G53130:MD01G1221400|ath:AT4G30360:MD13G1261400|ath:AT5G53130:MD01G1221100|ath:AT5G41330:MD14G1107400|ath:AT4G03560:MD17G12…	http://amigo.geneontology.org/amigo/term/GO:0005244
voltage-gated channel activity	molecular_function	GO:0022832	18	57	1.99	0.0483711	0.49271	ath:AT5G53130:MD07G1292800|ath:AT3G02850:MD14G1239500|ath:AT4G18160:MD05G1290400|ath:AT3G02850:MD17G1255200|ath:AT5G55000:MD03G1043700|ath:AT3G17700:MD14G1243200|ath:AT5G26240:MD16G1189700|ath:AT3G01280:MD09G1047200|ath:AT5G15410:MD07G1248200|ath:AT1G19450:MD15G1026400|ath:AT5G53130:MD01G1221400|ath:AT4G30360:MD13G1261400|ath:AT5G53130:MD01G1221100|ath:AT5G41330:MD14G1107400|ath:AT4G03560:MD17G12…	http://amigo.geneontology.org/amigo/term/GO:0022832
flavonoid biosynthetic process	biological_process	GO:0009813	35	130	1.7	0.0486098	0.49271	ath:AT3G55120:MD07G1186300|ath:AT1G22360:MD11G1245700|ath:AT5G07990:MD11G1219700|ath:AT2G28350:MD12G1118100|ath:AT5G54010:MD03G1235400|ath:AT1G73880:MD16G1054600|ath:AT1G22360:MD09G1142800|ath:AT2G43000:MD05G1258300|ath:AT1G70000:MD13G1084100|ath:AT2G40890:MD14G1198300|ath:AT4G15550:MD04G1019400|ath:AT3G55120:MD07G1186400|ath:AT2G40890:MD15G1436600|ath:AT2G26170:MD15G1057500|ath:AT2G43820:MD15G11…	http://amigo.geneontology.org/amigo/term/GO:0009813
plant-type vacuole	cellular_component	GO:0000325	35	130	1.7	0.0486098	0.49271	ath:AT3G55120:MD07G1186300|ath:AT2G34660:MD10G1255500|ath:AT3G55120:MD07G1186400|ath:AT1G12840:MD09G1004500|ath:AT1G15690:MD17G1215700|ath:AT4G03560:MD09G1247300|ath:AT5G57630:MD15G1046100|ath:AT1G77140:MD10G1016100|ath:AT5G45890:MD16G1245500|ath:AT1G09070:MD04G1202300|ath:AT4G11150:MD14G1119200|ath:AT3G20660:MD03G1215000|ath:AT2G02040:MD16G1010600|ath:AT3G03000:MD06G1025600|ath:AT4G18160:MD05G12…	http://amigo.geneontology.org/amigo/term/GO:0000325
voltage-gated potassium channel activity	molecular_function	GO:0005249	13	37	2.21	0.0487662	0.492982	ath:AT5G53130:MD07G1292800|ath:AT3G02850:MD14G1239500|ath:AT4G18160:MD05G1290400|ath:AT3G02850:MD17G1255200|ath:AT3G17700:MD14G1243200|ath:AT5G15410:MD07G1248200|ath:AT5G55000:MD03G1043700|ath:AT5G53130:MD01G1221400|ath:AT4G30360:MD13G1261400|ath:AT5G53130:MD01G1221100|ath:AT5G41330:MD14G1107400|ath:AT4G32650:MD15G1113600|ath:AT2G28260:MD03G1120600	http://amigo.geneontology.org/amigo/term/GO:0005249
chlorophyll biosynthetic process	biological_process	GO:0015995	17	53	2.02	0.0488817	0.492982	ath:AT1G74470:MD14G1201100|ath:AT3G22840:MD16G1200000|ath:AT5G26030:MD15G1061700|ath:AT3G22840:MD06G1134100|ath:AT2G25180:MD15G1037400|ath:AT5G50920:MD14G1148700|ath:AT1G63970:MD14G1120300|ath:AT1G03475:MD17G1131200|ath:AT3G16857:MD13G1159700|ath:AT2G40490:MD07G1231500|ath:AT4G15560:MD08G1142600|ath:AT5G18660:MD16G1174700|ath:AT2G26540:MD15G1087100|ath:AT3G16857:MD16G1159400|ath:AT4G26150:MD15G12…	http://amigo.geneontology.org/amigo/term/GO:0015995
potassium channel activity	molecular_function	GO:0005267	14	41	2.15	0.0492347	0.495301	ath:AT5G53130:MD07G1292800|ath:AT3G02850:MD14G1239500|ath:AT4G18160:MD05G1290400|ath:AT3G02850:MD17G1255200|ath:AT3G17700:MD14G1243200|ath:AT5G15410:MD07G1248200|ath:AT5G55000:MD03G1043700|ath:AT5G53130:MD01G1221400|ath:AT1G30270:MD05G1280400|ath:AT4G30360:MD13G1261400|ath:AT5G53130:MD01G1221100|ath:AT5G41330:MD14G1107400|ath:AT4G32650:MD15G1113600|ath:AT2G28260:MD03G1120600	http://amigo.geneontology.org/amigo/term/GO:0005267
plant-type ovary development	biological_process	GO:0035670	15	45	2.1	0.0493643	0.495366	ath:AT1G32240:MD06G1026200|ath:AT5G52520:MD07G1277600|ath:AT1G19270:MD08G1037200|ath:AT4G29860:MD15G1016100|ath:AT1G51170:MD03G1023600|ath:AT1G43850:MD10G1012000|ath:AT3G02310:MD14G1215600|ath:AT3G15510:MD03G1222600|ath:AT3G45640:MD11G1121500|ath:AT5G60410:MD03G1112700|ath:AT4G29860:MD08G1017100|ath:AT3G02310:MD09G1073900|ath:AT5G60410:MD07G1177400|ath:AT4G17300:MD10G1153300|ath:AT5G16560:MD09G12…	http://amigo.geneontology.org/amigo/term/GO:0035670
cellular response to starvation	biological_process	GO:0009267	29	104	1.76	0.0499508	0.49642	ath:AT3G62980:MD03G1276700|ath:AT1G19920:MD08G1014800|ath:AT4G35090:MD06G1008700|ath:AT5G60410:MD03G1112700|ath:AT1G04770:MD13G1231400|ath:AT3G09560:MD04G1116800|ath:AT1G27320:MD16G1120900|ath:AT2G16430:MD05G1059300|ath:AT1G27320:MD13G1120900|ath:AT5G60410:MD07G1177400|ath:AT1G62300:MD09G1111200|ath:AT1G68320:MD06G1217200|ath:AT2G16430:MD06G1221800|ath:AT2G01830:MD16G1014900|ath:AT3G47340:MD11G10…	http://amigo.geneontology.org/amigo/term/GO:0009267
core promoter binding	molecular_function	GO:0001047	9	22	2.58	0.0499628	0.49642	ath:AT5G13080:MD13G1122100|ath:AT1G58100:MD15G1431700|ath:AT5G13080:MD16G1122400|ath:AT2G42280:MD07G1006400|ath:AT2G42280:MD12G1062600|ath:AT2G42280:MD02G1315600|ath:AT5G13080:MD09G1008800|ath:AT1G66470:MD17G1257000|ath:AT1G05805:MD04G1033000	http://amigo.geneontology.org/amigo/term/GO:0001047
positive regulation of response to external stimulus	biological_process	GO:0032103	9	22	2.58	0.0499628	0.49642	ath:AT4G04920:MD10G1296700|ath:AT5G14930:MD09G1038500|ath:AT5G14930:MD09G1039700|ath:AT4G04920:MD05G1316200|ath:AT4G04920:MD05G1315900|ath:AT1G73805:MD06G1218400|ath:AT5G20150:MD15G1172700|ath:AT4G26750:MD00G1179000|ath:AT4G08920:MD00G1201600	http://amigo.geneontology.org/amigo/term/GO:0032103
oxylipin metabolic process	biological_process	GO:0031407	9	22	2.58	0.0499628	0.49642	ath:AT2G26560:MD02G1168000|ath:AT1G55020:MD04G1204500|ath:AT2G33150:MD05G1179100|ath:AT1G76690:MD15G1403000|ath:AT2G26560:MD15G1086000|ath:AT2G06050:MD12G1067300|ath:AT1G17420:MD09G1180900|ath:AT1G76690:MD15G1400700|ath:AT1G76690:MD08G1216100	http://amigo.geneontology.org/amigo/term/GO:0031407
