# Supplementary material for: The MdHB7L–MdICE1L–MdHOS1 Module Fine‐Tunes Apple Cold Response via CBF‐Dependent and CBF‐Independent Pathways
Source: Adv Sci (Weinh). 2025 Apr 26;12(25):2501524. doi: 10.1002/advs.202501524 (PMC12224988; doi:10.1002/advs.202501524)
Supplement: Supplementary file 4 — Supplemental Table 3 [file ADVS-12-2501524-s011.xlsx]

## Sheet: Table S3
Term	Database	ID	Input_number	Background_number	Rich_factor	P_Value	Corrected P_Value	Input	Hyperlink
Plant hormone signal transduction	KEGG PATHWAY	ath04075	86	271	2	5.74372e-05	0.00700734	ath:AT5G54510:MD03G1215800|ath:AT2G46690:MD07G1297400|ath:AT2G33310:MD10G1176400|ath:AT5G06839:MD14G1062300|ath:AT5G62920:MD06G1182400|ath:AT5G45110:MD10G1236800|ath:AT1G04240:MD04G1225000|ath:AT1G67710:MD16G1108400|ath:AT4G33430:MD08G1221700|ath:AT4G17870:MD06G1034000|ath:AT3G04580:MD00G1114300|ath:AT4G16110:MD16G1036100|ath:AT3G29350:MD11G1293900|ath:AT3G17860:MD13G1030000|ath:AT1G72770:MD08G10…	http://www.genome.jp/kegg-bin/show_pathway?ath04075/ath:AT2G14960%09red/ath:AT4G17870%09red/ath:AT2G46690%09red/ath:AT1G04550%09red/ath:AT5G54510%09red/ath:AT5G53160%09red/ath:AT3G17860%09red/ath:AT3G23150%09red/ath:AT1G04240%09red/ath:AT5G66880%09red/ath:AT2G40940%09red/ath:AT2G01570%09red/ath:AT1G08320%09red/ath:AT5G45110%09red/ath:AT1G01360%09red/ath:AT4G18710%09red/ath:AT3G29350%09red/ath:AT1…
Photosynthesis	KEGG PATHWAY	ath00195	27	77	2.21	0.00697583	0.35813	ath:AT3G50820:MD15G1272500|ath:ArthCp049:MD00G1121600|ath:ArthCp007:MD16G1271600|ath:ArthCp053:MD11G1138700|ath:AT4G05390:MD10G1253200|ath:AT5G66190:MD15G1244500|ath:ArthCp019:MD00G1208700|ath:AT1G03600:MD17G1079700|ath:ArthCp010:MD16G1100100|ath:ArthCp017:MD09G1235700|ath:ArthCp010:MD16G1263300|ath:AT1G60950:MD08G1236800|ath:ArthCp008:MD08G1060700|ath:ArthCp010:MD02G1261800|ath:ArthCp053:MD16G10…	http://www.genome.jp/kegg-bin/show_pathway?ath00195/ath:ArthCp038%09red/ath:ArthCp005%09red/ath:AT4G03280%09red/ath:ArthCp010%09red/ath:AT1G60950%09red/ath:AT4G05390%09red/ath:ArthCp017%09red/ath:ArthCp019%09red/ath:ArthCp053%09red/ath:ArthCp052%09red/ath:AT5G66190%09red/ath:AT2G20260%09red/ath:ArthCp029%09red/ath:ArthCp021%09red/ath:ArthCp022%09red/ath:AT1G03600%09red/ath:ArthCp007%09red/ath:AT3…
Flavonoid biosynthesis	KEGG PATHWAY	ath00941	11	21	3.3	0.00913399	0.35813	ath:AT2G40890:MD15G1436600|ath:AT2G40890:MD14G1198300|ath:AT5G07990:MD11G1219700|ath:AT3G55120:MD07G1186300|ath:AT4G34050:MD05G1083900|ath:AT5G13930:MD04G1003000|ath:AT5G48930:MD17G1224900|ath:AT1G67980:MD16G1118200|ath:AT5G48930:MD17G1225100|ath:AT3G51240:MD02G1132200|ath:AT3G55120:MD07G1186400	http://www.genome.jp/kegg-bin/show_pathway?ath00941/ath:AT2G40890%09red/ath:AT3G51240%09red/ath:AT4G34050%09red/ath:AT5G48930%09red/ath:AT3G55120%09red/ath:AT1G67980%09red/ath:AT5G13930%09red/ath:AT5G07990%09red
Diterpenoid biosynthesis	KEGG PATHWAY	ath00904	11	22	3.15	0.011742	0.35813	ath:AT1G78440:MD10G1194100|ath:AT4G21200:MD16G1006700|ath:AT1G02400:MD17G1279100|ath:AT5G25900:MD15G1034700|ath:AT3G25180:MD10G1177100|ath:AT5G51810:MD15G1088200|ath:AT1G79460:MD10G1216200|ath:AT3G25180:MD05G1169600|ath:AT1G61120:MD17G1080500|ath:AT1G50960:MD11G1225300|ath:AT1G15550:MD17G1199100	http://www.genome.jp/kegg-bin/show_pathway?ath00904/ath:AT1G79460%09red/ath:AT3G25180%09red/ath:AT4G21200%09red/ath:AT5G51810%09red/ath:AT1G78440%09red/ath:AT1G61120%09red/ath:AT1G50960%09red/ath:AT1G15550%09red/ath:AT1G02400%09red/ath:AT5G25900%09red
Phenylpropanoid biosynthesis	KEGG PATHWAY	ath00940	44	157	1.77	0.0195632	0.477342	ath:AT4G34230:MD05G1089900|ath:AT5G44640:MD05G1121900|ath:AT5G05340:MD07G1230700|ath:AT5G06720:MD03G1014400|ath:AT2G44480:MD12G1211500|ath:AT2G18980:MD15G1108300|ath:AT4G34050:MD05G1083900|ath:AT3G53260:MD07G1172700|ath:AT5G06720:MD03G1013600|ath:AT4G37530:MD15G1294200|ath:AT1G14550:MD13G1011200|ath:AT2G40890:MD14G1198300|ath:AT5G05340:MD04G1170900|ath:AT4G37530:MD00G1112500|ath:AT5G48930:MD17G12…	http://www.genome.jp/kegg-bin/show_pathway?ath00940/ath:AT5G54160%09red/ath:AT5G48930%09red/ath:AT5G06720%09red/ath:AT2G18980%09red/ath:AT4G33420%09red/ath:AT4G39330%09red/ath:AT4G21960%09red/ath:AT4G34230%09red/ath:AT5G66390%09red/ath:AT1G67980%09red/ath:AT2G37130%09red/ath:AT3G53260%09red/ath:AT5G47000%09red/ath:AT4G37530%09red/ath:AT4G36220%09red/ath:AT5G42260%09red/ath:AT5G04885%09red/ath:AT1…
alpha-Linolenic acid metabolism	KEGG PATHWAY	ath00592	14	36	2.45	0.023971	0.48741	ath:AT1G06290:MD17G1234100|ath:AT4G15440:MD09G1071400|ath:AT4G15440:MD17G1100800|ath:AT1G13280:MD16G1047500|ath:AT1G13280:MD09G1084600|ath:AT2G06925:MD13G1235500|ath:AT1G77120:MD05G1013200|ath:AT1G76690:MD15G1403000|ath:AT1G76690:MD08G1216100|ath:AT2G06050:MD12G1067300|ath:AT1G17420:MD09G1180900|ath:AT2G06925:MD16G1240200|ath:AT2G33150:MD05G1179100|ath:AT1G76690:MD15G1400700	http://www.genome.jp/kegg-bin/show_pathway?ath00592/ath:AT4G15440%09red/ath:AT1G13280%09red/ath:AT2G33150%09red/ath:AT2G06050%09red/ath:AT1G06290%09red/ath:AT1G17420%09red/ath:AT1G77120%09red/ath:AT2G06925%09red/ath:AT1G76690%09red
Alanine, aspartate and glutamate metabolism	KEGG PATHWAY	ath00250	16	48	2.1	0.0452401	0.693599	ath:AT1G72330:MD09G1173000|ath:AT3G27740:MD15G1342400|ath:AT2G13360:MD11G1194500|ath:AT3G47340:MD11G1070800|ath:AT4G31990:MD15G1036300|ath:AT3G22200:MD09G1139200|ath:AT3G47340:MD03G1066000|ath:AT5G07440:MD04G1055700|ath:AT5G62530:MD15G1214400|ath:AT1G51720:MD09G1196200|ath:AT5G37600:MD17G1268700|ath:AT2G02010:MD16G1010800|ath:AT5G12040:MD09G1185100|ath:AT5G14760:MD17G1034300|ath:AT1G70580:MD16G11…	http://www.genome.jp/kegg-bin/show_pathway?ath00250/ath:AT3G27740%09red/ath:AT5G07440%09red/ath:AT5G62530%09red/ath:AT5G37600%09red/ath:AT1G70580%09red/ath:AT3G22200%09red/ath:AT1G51720%09red/ath:AT4G31990%09red/ath:AT5G14760%09red/ath:AT2G02010%09red/ath:AT3G47340%09red/ath:AT1G72330%09red/ath:AT2G13360%09red/ath:AT5G12040%09red
Brassinosteroid biosynthesis	KEGG PATHWAY	ath00905	5	8	3.94	0.0454819	0.693599	ath:AT2G26710:MD06G1146700|ath:AT3G30180:MD09G1073300|ath:AT2G26710:MD13G1057000|ath:AT2G26710:MD16G1056700|ath:AT2G26710:MD06G1146000	http://www.genome.jp/kegg-bin/show_pathway?ath00905/ath:AT3G30180%09red/ath:AT2G26710%09red
