# Supplementary material for: The MdHB7L–MdICE1L–MdHOS1 Module Fine‐Tunes Apple Cold Response via CBF‐Dependent and CBF‐Independent Pathways
Source: Adv Sci (Weinh). 2025 Apr 26;12(25):2501524. doi: 10.1002/advs.202501524 (PMC12224988; doi:10.1002/advs.202501524)
Supplement: Supplementary file 6 — Supplemental Table 5 [file ADVS-12-2501524-s009.xlsx]

## Sheet: Table S5
GeneID	Chr	Start	End	Strand	PeakID	Annotation	Distance_ to_TSS	Annotated_ Transcript	MdHB_IP	MdHB_Input	Fold Enrichment (FE) ≥ 2	logCPM （counts per million）	P value < 0.01
MD15G1419800	Chr15	52133725	52133841	+	MdHB_1_peak_34108	promoter-TSS (mRNA:MD15G1419800)	-725	MD15G1419800	2481.17	234.17	10.5956	4.38449	8.36577e-45
MD00G1082800	Chr00	16478912	16479410	-	MdHB_1_peak_655	promoter-TSS (mRNA:MD00G1082800)	-53	MD00G1082800	2116.03	232.08	9.11767	4.17593	9.03513e-40
MD11G1294100	Chr11	41319792	41320005	-	MdHB_1_peak_24801	promoter-TSS (mRNA:MD11G1294100)	-239	MD11G1294100	2551.83	310.98	8.20577	4.46189	1.5229e-37
MD15G1438900	Chr15	53873441	53875495	+	MdHB_1_peak_34187	promoter-TSS (mRNA:MD15G1438900)	29	MD15G1438900	23038.8	3135.5	7.34773	7.65308	8.44216e-38
MD13G1059000	Chr13	4115322	4115516	-	MdHB_1_peak_27046	promoter-TSS (mRNA:MD13G1059000)	-690	MD13G1059000	4057.33	571.36	7.10118	5.15499	1.0275e-34
MD11G1294300	Chr11	41325219	41327529	-	MdHB_1_peak_24803	promoter-TSS (mRNA:MD11G1294300)	-120	MD11G1294300	79341.4	11993	6.61564	9.45654	1.26096e-34
MD09G1196200	Chr09	17868854	17869325	+	MdHB_1_peak_19710	promoter-TSS (mRNA:MD09G1196200)	-817	MD09G1196200	3980.92	606.84	6.56008	5.14268	2.19366e-32
MD14G1201200	Chr14	29026947	29027250	+	MdHB_1_peak_30542	promoter-TSS (mRNA:MD14G1201200)	-815	MD14G1201200	6010.73	956.7	6.28277	5.7453	3.73643e-32
MD02G1049500	Chr02	3869260	3872716	-	MdHB_1_peak_2450	promoter-TSS (mRNA:MD02G1049500)	-2	MD02G1049500	31634.5	5093.36	6.21093	8.14278	1.53895e-32
MD15G1134000	Chr15	9742532	9743587	+	MdHB_1_peak_32226	promoter-TSS (mRNA:MD15G1134000)	-125	MD15G1134000	37446.3	6282.22	5.96068	8.39473	2.65534e-31
MD14G1157100	Chr14	25131538	25131690	+	MdHB_1_peak_30180	promoter-TSS (mRNA:MD14G1157100)	-491	MD14G1157100	2367.25	409	5.7879	4.4198	7.83852e-28
MD11G1295000	Chr11	41342616	41348545	-	MdHB_1_peak_24805	promoter-TSS (mRNA:MD11G1295100)	-298	MD11G1295000	101052	17787	5.68127	9.83734	6.20108e-30
MD11G1001200	Chr11	158435	159001	+	MdHB_1_peak_22901	promoter-TSS (mRNA:MD11G1001200)	-931	MD11G1001200	13279.2	2464.42	5.38838	6.92191	4.73492e-28
MD09G1235700	Chr09	29602506	29603607	-	MdHB_1_peak_19999	promoter-TSS (mRNA:MD09G1235700)	86	MD09G1235700	42646.5	8117.43	5.25369	8.61084	1.49539e-27
MD15G1388400	Chr15	48081978	48082244	-	MdHB_1_peak_33924	promoter-TSS (mRNA:MD15G1388400)	-882	MD15G1388400	24851.8	4732.33	5.2515	7.83196	1.83246e-27
MD15G1388400	Chr15	48080693	48081763	-	MdHB_1_peak_33923	promoter-TSS (ncRNA:MD15G1388300)	1	MD15G1388400	24851.8	4732.33	5.2515	7.83196	1.83246e-27
MD11G1295600	Chr11	41349645	41351540	+	MdHB_1_peak_24806	promoter-TSS (mRNA:MD11G1295600)	-322	MD11G1295600	29631.1	5729.64	5.17154	8.08936	4.76609e-27
MD08G1155000	Chr08	17196820	17197251	-	MdHB_1_peak_17364	promoter-TSS (mRNA:MD08G1154900)	-148	MD08G1155000	13962.5	2755.5	5.06713	7.00898	2.67619e-26
MD12G1164000	Chr12	24551106	24551347	+	MdHB_1_peak_26203	promoter-TSS (mRNA:MD12G1164000)	-576	MD12G1164000	7046.75	1446.25	4.87243	6.03261	6.50915e-25
MD15G1364200	Chr15	44127878	44128546	-	MdHB_1_peak_33751	promoter-TSS (mRNA:MD15G1364100)	-135	MD15G1364200	8243.53	1722.31	4.78632	6.26335	1.67266e-24
MD00G1121600	Chr00	26061352	26063200	-	MdHB_1_peak_992	promoter-TSS (mRNA:MD00G1121600)	-678	MD00G1121600	25185.2	5297.88	4.75383	7.87591	1.23445e-24
MD04G1121300	Chr04	20752083	20752875	-	MdHB_1_peak_7882	promoter-TSS (ncRNA:MD04G1121300)	-55	MD04G1121300	13505.6	2849.2	4.74016	6.97783	2.02418e-24
MD15G1364300	Chr15	44128824	44129489	-	MdHB_1_peak_33752	promoter-TSS (mRNA:MD15G1364300)	-58	MD15G1364300	8132.53	1742.45	4.6673	6.25035	8.27018e-24
MD11G1257800	Chr11	37015912	37016361	-	MdHB_1_peak_24526	promoter-TSS (mRNA:MD11G1257800)	-97	MD11G1257800	73.67	15.83	4.65382	-0.467174	2.79526e-07
MD14G1153600	Chr14	24776256	24776600	+	MdHB_1_peak_30148	promoter-TSS (mRNA:MD14G1153600)	53	MD14G1153600	16169.3	3503.02	4.61583	7.24443	9.76452e-24
MD08G1060700	Chr08	4824828	4825543	-	MdHB_1_peak_16548	promoter-TSS (mRNA:MD08G1060700)	99	MD08G1060700	24191.8	5276.95	4.58442	7.82739	1.25633e-23
MD15G1364000	Chr15	44126583	44126767	-	MdHB_1_peak_33750	promoter-TSS (mRNA:MD15G1364000)	-288	MD15G1364000	1426.62	317.11	4.49882	3.75212	2.2345e-20
MD01G1014400	Chr01	6771929	6773122	-	MdHB_1_peak_1803	promoter-TSS (mRNA:MD01G1014400)	-150	MD01G1014400	10757.5	2430.58	4.42588	6.668	1.72665e-22
MD10G1143100	Chr10	22904470	22904935	-	MdHB_1_peak_21404	promoter-TSS (mRNA:MD10G1143100)	-838	MD10G1143100	32305.8	7489.33	4.31357	8.26124	5.07818e-22
MD08G1163400	Chr08	19220474	19220807	-	MdHB_1_peak_17433	promoter-TSS (mRNA:MD08G1163400)	61	MD08G1163400	3979.51	946.97	4.20236	5.24866	1.26742e-20
MD17G1054900	Chr17	4229494	4229628	+	MdHB_1_peak_37606	promoter-TSS (mRNA:MD17G1054900)	-765	MD17G1054900	100	24	4.16667	-0.0145679	8.55154e-08
MD08G1159400	Chr08	18058669	18058781	+	MdHB_1_peak_17389	promoter-TSS (mRNA:MD08G1159400)	-902	MD08G1159400	1159.08	280.08	4.13839	3.47665	4.54979e-18
MD10G1290400	Chr10	37887868	37888123	+	MdHB_1_peak_22650	promoter-TSS (mRNA:MD10G1290400)	-275	MD10G1290400	110.5	27.5	4.01818	0.135086	3.26643e-08
MD00G1121700	Chr00	26066471	26067341	+	MdHB_1_peak_993	promoter-TSS (mRNA:MD00G1121700)	-77	MD00G1121700	10841.6	2749.2	3.94354	6.71238	1.66766e-19
MD04G1168500	Chr04	25869100	25869507	+	MdHB_1_peak_8104	promoter-TSS (mRNA:MD04G1168500)	-677	MD04G1168500	762.97	193.92	3.93446	2.89052	6.41577e-16
MD02G1079700	Chr02	6281100	6281305	-	MdHB_1_peak_2499	promoter-TSS (mRNA:MD02G1079700)	-575	MD02G1079700	4191.16	1073.25	3.90511	5.34494	7.63275e-19
MD09G1260400	Chr09	33299396	33299581	+	MdHB_1_peak_20204	promoter-TSS (mRNA:MD09G1260400)	-854	MD09G1260400	673.83	172.58	3.90445	2.71446	1.95131e-15
MD15G1440700	Chr15	54050381	54050702	+	MdHB_1_peak_34195	promoter-TSS (mRNA:MD15G1440700)	-546	MD15G1440700	10793	2801.33	3.85279	6.71296	6.37165e-19
MD06G1055800	Chr06	8327585	8327813	-	MdHB_1_peak_11606	promoter-TSS (mRNA:MD06G1055800)	-776	MD06G1055800	4571.5	1204.83	3.79431	5.47897	3.34479e-18
MD00G1208700	Chr00	50967632	50967765	-	MdHB_1_peak_1666	promoter-TSS (mRNA:MD00G1208700)	-537	MD00G1208700	2533.52	673.6	3.76116	4.63107	2.41409e-17
MD15G1346300	Chr15	40749295	40749505	+	MdHB_1_peak_33623	promoter-TSS (mRNA:MD15G1346300)	88	MD15G1346300	16308.2	4357.42	3.74264	7.3173	2.70548e-18
MD11G1219700	Chr11	32095144	32095379	+	MdHB_1_peak_24255	promoter-TSS (mRNA:MD11G1219700)	-975	MD11G1219700	69.25	18.83	3.67764	-0.48783	8.25474e-06
MD15G1417700	Chr15	51942857	51943079	+	MdHB_1_peak_34103	promoter-TSS (mRNA:MD15G1417700)	-534	MD15G1417700	167	46	3.63043	0.746511	5.06822e-09
MD16G1271600	Chr16	35367992	35368249	-	MdHB_1_peak_37395	promoter-TSS (mRNA:MD16G1271600)	12	MD16G1271600	9670.78	2676.15	3.61369	6.57476	2.46159e-17
MD03G1076700	Chr03	6257974	6258268	+	MdHB_1_peak_5087	promoter-TSS (mRNA:MD03G1076700)	-391	MD03G1076700	143.25	40	3.58125	0.534229	2.80531e-08
MD10G1125400	Chr10	20525297	20526010	-	MdHB_1_peak_21268	promoter-TSS (mRNA:MD10G1125400)	-162	MD10G1125400	184.5	53	3.48113	0.900948	5.19496e-09
MD02G1284500	Chr02	34094475	34094714	+	MdHB_1_peak_4174	promoter-TSS (mRNA:MD02G1284500)	24	MD02G1284500	4851	1407	3.44776	5.59533	5.40532e-16
MD03G1163700	Chr03	20394585	20394714	+	MdHB_1_peak_5865	promoter-TSS (mRNA:MD03G1163700)	40	MD03G1163700	763.25	222.25	3.4342	2.93405	2.062e-13
MD03G1163600	Chr03	20393047	20393208	-	MdHB_1_peak_5864	promoter-TSS (mRNA:MD03G1163600)	-228	MD03G1163600	765.75	223.75	3.42235	2.9399	2.05134e-13
MD16G1210100	Chr16	19847233	19848141	+	MdHB_1_peak_36847	promoter-TSS (ncRNA:MD16G1210000)	296	MD16G1210100	27693.4	8154.98	3.39588	8.11277	4.89736e-16
MD17G1224600	Chr17	27301247	27301450	-	MdHB_1_peak_39370	promoter-TSS (mRNA:MD17G1224600)	-82	MD17G1224600	139	41.25	3.3697	0.511438	1.04849e-07
MD05G1272800	Chr05	40797381	40797514	-	MdHB_1_peak_10265	promoter-TSS (mRNA:MD05G1272800)	-769	MD05G1272800	696.5	209.33	3.32728	2.8133	1.20946e-12
MD01G1156900	Chr01	26430218	26430334	-	MdHB_1_peak_2236	promoter-TSS (mRNA:MD01G1156900)	-947	MD01G1156900	110	33	3.33333	0.186241	1.1818e-06
MD04G1170900	Chr04	26248273	26248489	+	MdHB_1_peak_8124	promoter-TSS (mRNA:MD04G1170900)	-577	MD04G1170900	87.5	26.25	3.33333	-0.133218	6.42825e-06
MD05G1233100	Chr05	36591785	36591894	+	MdHB_1_peak_10025	promoter-TSS (mRNA:MD05G1233100)	7	MD05G1233100	46.5	14	3.32143	-0.999506	0.000303319
MD16G1202100	Chr16	18388553	18388715	-	MdHB_1_peak_36770	promoter-TSS (mRNA:MD16G1202100)	-712	MD16G1202100	188	57	3.29825	0.945456	1.38902e-08
MD06G1199700	Chr06	33325910	33326119	-	MdHB_1_peak_12662	promoter-TSS (mRNA:MD06G1199700)	-44	MD06G1199700	181	55	3.29091	0.892434	2.06674e-08
MD15G1170400	Chr15	13135812	13135944	-	MdHB_1_peak_32440	promoter-TSS (mRNA:MD15G1170400)	-185	MD15G1170400	148	45	3.28889	0.60801	1.3101e-07
MD08G1161200	Chr08	18736456	18736733	-	MdHB_1_peak_17407	promoter-TSS (mRNA:MD08G1161200)	-220	MD08G1161200	176.25	54	3.26389	0.857565	3.30867e-08
MD14G1201100	Chr14	29009608	29009723	-	MdHB_1_peak_30540	promoter-TSS (mRNA:MD14G1201100)	-257	MD14G1201100	856.5	262.78	3.25938	3.11742	9.10133e-13
MD05G1122800	Chr05	24552922	24553153	-	MdHB_1_peak_9636	promoter-TSS (mRNA:MD05G1122800)	-3	MD05G1122800	142	44	3.22727	0.556047	2.2564e-07
MD15G1222300	Chr15	18037409	18037612	-	MdHB_1_peak_32724	promoter-TSS (mRNA:MD15G1222300)	-220	MD15G1222300	141.5	44	3.21591	0.55228	2.75192e-07
MD00G1171800	Chr00	39485081	39485327	-	MdHB_1_peak_1369	promoter-TSS (mRNA:MD00G1171800)	-181	MD00G1171800	167	52	3.21154	0.786792	7.28468e-08
MD09G1151600	Chr09	11988279	11988439	-	MdHB_1_peak_19490	promoter-TSS (mRNA:MD09G1151600)	43	MD09G1151600	146	45.5	3.20879	0.5972	2.99195e-07
MD17G1129200	Chr17	11360611	11360875	-	MdHB_1_peak_38457	promoter-TSS (mRNA:MD17G1129200)	-730	MD17G1129200	4551.75	1436.83	3.16791	5.53272	4.27982e-14
MD03G1085000	Chr03	6851561	6851716	-	MdHB_1_peak_5152	promoter-TSS (mRNA:MD03G1085000)	-428	MD03G1085000	209.33	66	3.17167	1.11141	2.06694e-08
MD06G1189100	Chr06	32607923	32608033	+	MdHB_1_peak_12573	promoter-TSS (mRNA:MD06G1189100)	-620	MD06G1189100	144.2	45.7	3.15536	0.585499	3.63091e-07
MD08G1013700	Chr08	1045578	1045881	+	MdHB_1_peak_16100	promoter-TSS (mRNA:MD08G1013700)	55	MD08G1013700	1882.33	602.17	3.12591	4.2651	4.03983e-13
MD03G1146700	Chr03	16087225	16087921	+	MdHB_1_peak_5754	promoter-TSS (ncRNA:MD03G1146500)	333	MD03G1146700	6762.24	2165.27	3.12305	6.10856	6.29542e-14
MD08G1037800	Chr08	2774026	2774168	+	MdHB_1_peak_16355	promoter-TSS (mRNA:MD08G1037800)	-949	MD08G1037800	253.83	81.5	3.11448	1.39199	6.61164e-09
MD08G1037800	Chr08	2774476	2775473	+	MdHB_1_peak_16356	promoter-TSS (mRNA:MD08G1037800)	-72	MD08G1037800	253.83	81.5	3.11448	1.39199	6.61164e-09
MD02G1315500	Chr02	37022641	37022830	-	MdHB_1_peak_4442	promoter-TSS (mRNA:MD02G1315500)	-546	MD02G1315500	267	85.83	3.1108	1.46448	5.66978e-09
MD03G1126200	Chr03	11912632	11912891	-	MdHB_1_peak_5526	promoter-TSS (mRNA:MD03G1126200)	-930	MD03G1126200	37.4	12	3.11667	-1.27091	0.00164801
MD16G1012400	Chr16	956979	957600	-	MdHB_1_peak_34399	promoter-TSS (mRNA:MD16G1012400)	-37	MD16G1012400	10713.4	3461.83	3.09473	6.77544	7.76658e-14
MD08G1012300	Chr08	940559	940677	-	MdHB_1_peak_16081	promoter-TSS (mRNA:MD08G1012300)	-68	MD08G1012300	280	90.5	3.09392	1.53419	4.90241e-09
MD09G1003900	Chr09	344110	344462	-	MdHB_1_peak_18296	promoter-TSS (mRNA:MD09G1003900)	-558	MD09G1003900	204	66.5	3.06767	1.08657	5.25973e-08
MD10G1184700	Chr10	27762380	27762502	-	MdHB_1_peak_21750	promoter-TSS (mRNA:MD10G1184700)	-78	MD10G1184700	141	46	3.06522	0.564031	6.4843e-07
MD04G1190900	Chr04	28072404	28072524	-	MdHB_1_peak_8221	promoter-TSS (mRNA:MD04G1190900)	-910	MD04G1190900	218.5	71.75	3.0453	1.18676	3.0382e-08
MD15G1082300	Chr15	5641952	5642264	+	MdHB_1_peak_31941	promoter-TSS (mRNA:MD15G1082300)	-174	MD15G1082300	159.5	53	3.00943	0.744725	3.82793e-07
MD08G1077000	Chr08	6339894	6340171	-	MdHB_1_peak_16714	promoter-TSS (mRNA:MD08G1077000)	-217	MD08G1077000	237	79	3	1.30779	3.16102e-08
MD13G1237300	Chr13	24140939	24141272	-	MdHB_1_peak_28285	promoter-TSS (mRNA:MD13G1237300)	-174	MD13G1237300	194	64.83	2.99244	1.02419	1.06722e-07
MD08G1014600	Chr08	1087355	1087615	-	MdHB_1_peak_16115	promoter-TSS (mRNA:MD08G1014600)	-92	MD08G1014600	231	77.5	2.98065	1.27367	3.87429e-08
MD15G1389800	Chr15	48356844	48357191	+	MdHB_1_peak_33938	promoter-TSS (mRNA:MD15G1389800)	-704	MD15G1389800	149.5	50.28	2.97335	0.657593	7.25823e-07
MD14G1245200	Chr14	32334368	32335622	-	MdHB_1_peak_30921	promoter-TSS (mRNA:MD14G1245200)	-82	MD14G1245200	300.5	101.5	2.96059	1.65101	9.99248e-09
MD08G1032100	Chr08	2303317	2303487	-	MdHB_1_peak_16307	promoter-TSS (mRNA:MD08G1032100)	-369	MD08G1032100	290	98	2.95918	1.60043	1.08586e-08
MD08G1032100	Chr08	2303822	2304217	-	MdHB_1_peak_16308	promoter-TSS (mRNA:MD08G1032100)	-986	MD08G1032100	290	98	2.95918	1.60043	1.08586e-08
MD02G1190900	Chr02	17669045	17669242	+	MdHB_1_peak_3231	promoter-TSS (mRNA:MD02G1190900)	-22	MD02G1190900	182	61.5	2.95935	0.937686	2.53541e-07
MD05G1143500	Chr05	27469831	27469962	+	MdHB_1_peak_9750	promoter-TSS (mRNA:MD05G1143500)	-84	MD05G1143500	115.5	39.33	2.93669	0.298708	5.08566e-06
MD10G1273200	Chr10	36505498	36505847	-	MdHB_1_peak_22507	promoter-TSS (mRNA:MD10G1273200)	-395	MD10G1273200	162	55.2	2.93478	0.775886	5.7584e-07
MD15G1019100	Chr15	1103996	1104280	-	MdHB_1_peak_31125	promoter-TSS (mRNA:MD15G1019100)	-44	MD15G1019100	232.92	79.75	2.92063	1.29296	7.50181e-08
MD15G1019100	Chr15	1104664	1104920	-	MdHB_1_peak_31126	promoter-TSS (mRNA:MD15G1019100)	-698	MD15G1019100	232.92	79.75	2.92063	1.29296	7.50181e-08
MD09G1036900	Chr09	2261359	2261590	+	MdHB_1_peak_18638	promoter-TSS (mRNA:MD09G1036900)	-463	MD09G1036900	220.92	76	2.90684	1.21948	1.1636e-07
MD09G1036900	Chr09	2261913	2262124	+	MdHB_1_peak_18639	promoter-TSS (mRNA:MD09G1036900)	81	MD09G1036900	220.92	76	2.90684	1.21948	1.1636e-07
MD15G1113900	Chr15	8033858	8034273	-	MdHB_1_peak_32111	promoter-TSS (mRNA:MD15G1113900)	-82	MD15G1113900	149	51.67	2.88368	0.664136	1.87167e-06
MD16G1019200	Chr16	1404104	1404364	+	MdHB_1_peak_34498	promoter-TSS (mRNA:MD16G1019200)	-340	MD16G1019200	171	59.5	2.87395	0.860201	7.61212e-07
MD07G1034100	Chr07	2791335	2791455	-	MdHB_1_peak_13241	promoter-TSS (mRNA:MD07G1034100)	-155	MD07G1034100	143	49.75	2.87437	0.607306	2.18392e-06
MD07G1100100	Chr07	11024662	11025083	-	MdHB_1_peak_13727	promoter-TSS (mRNA:MD07G1100100)	-31	MD07G1100100	175	61	2.86885	0.893622	5.59078e-07
MD12G1237700	Chr12	31126594	31126783	+	MdHB_1_peak_26442	promoter-TSS (mRNA:MD12G1237600)	164	MD12G1237700	432.8	151.98	2.84774	2.18726	3.51145e-09
MD16G1140300	Chr16	10790185	10790348	+	MdHB_1_peak_36064	promoter-TSS (mRNA:MD16G1140300)	-836	MD16G1140300	158	55.5	2.84685	0.751849	1.65638e-06
MD07G1303000	Chr07	36101680	36101832	-	MdHB_1_peak_15852	promoter-TSS (mRNA:MD07G1303000)	-582	MD07G1303000	1777.17	626	2.83893	4.21816	3.01657e-11
MD07G1136900	Chr07	19968538	19968647	+	MdHB_1_peak_14059	promoter-TSS (mRNA:MD07G1136900)	9	MD07G1136900	181.5	64	2.83594	0.949665	5.94855e-07
MD10G1089600	Chr10	13348928	13349441	-	MdHB_1_peak_20953	promoter-TSS (mRNA:MD10G1089600)	-20	MD10G1089600	3230.53	1141.1	2.83107	5.08024	1.2097e-11
MD16G1021300	Chr16	1526955	1527224	-	MdHB_1_peak_34522	promoter-TSS (mRNA:MD16G1021300)	52	MD16G1021300	1931.96	682.42	2.83104	4.33951	2.974e-11
MD11G1012600	Chr11	921386	921647	+	MdHB_1_peak_22971	promoter-TSS (mRNA:MD11G1012600)	-393	MD11G1012600	136	48	2.83333	0.541891	3.72297e-06
MD10G1238200	Chr10	33436824	33436944	+	MdHB_1_peak_22257	promoter-TSS (mRNA:MD10G1238200)	-595	MD10G1238200	133	47	2.82979	0.510919	4.45925e-06
MD10G1238200	Chr10	33437487	33437607	+	MdHB_1_peak_22258	promoter-TSS (mRNA:MD10G1238200)	68	MD10G1238200	133	47	2.82979	0.510919	4.45925e-06
MD17G1279100	Chr17	33891568	33891767	+	MdHB_1_peak_39776	promoter-TSS (mRNA:MD17G1279100)	-363	MD17G1279100	141.83	50.17	2.82699	0.601948	3.14795e-06
MD15G1071900	Chr15	4932636	4933411	-	MdHB_1_peak_31857	promoter-TSS (mRNA:MD15G1071700)	409	MD15G1071900	142.75	50.5	2.82673	0.611108	3.8025e-06
MD16G1057900	Chr16	4132054	4132200	+	MdHB_1_peak_35031	promoter-TSS (mRNA:MD16G1057900)	-671	MD16G1057900	224	79.33	2.82365	1.25013	1.9175e-07
MD16G1057400	Chr16	4108081	4108363	-	MdHB_1_peak_35025	promoter-TSS (mRNA:MD16G1057400)	-30	MD16G1057400	228.5	81	2.82099	1.27879	2.00825e-07
MD17G1258200	Chr17	31860097	31860339	-	MdHB_1_peak_39629	promoter-TSS (mRNA:MD17G1258100)	71	MD17G1258200	84.92	30.17	2.81472	-0.115671	9.31119e-05
MD07G1199400	Chr07	27780353	27780856	+	MdHB_1_peak_14668	promoter-TSS (mRNA:MD07G1199400)	-462	MD07G1199400	399	142.5	2.8	2.07735	1.01888e-08
MD02G1048800	Chr02	3838415	3838605	+	MdHB_1_peak_2449	promoter-TSS (mRNA:MD02G1048800)	-146	MD02G1048800	113.5	40.5	2.80247	0.291548	1.16799e-05
MD17G1084900	Chr17	6991268	6991548	-	MdHB_1_peak_38038	promoter-TSS (mRNA:MD17G1084900)	-246	MD17G1084900	220.5	79	2.79114	1.23216	2.90329e-07
MD12G1119200	Chr12	19098432	19098722	+	MdHB_1_peak_25899	promoter-TSS (mRNA:MD12G1119200)	-913	MD12G1119200	171	61.25	2.79184	0.871174	1.50772e-06
MD12G1119200	Chr12	19099368	19099598	+	MdHB_1_peak_25900	promoter-TSS (mRNA:MD12G1119200)	-7	MD12G1119200	171	61.25	2.79184	0.871174	1.50772e-06
MD02G1045900	Chr02	3679077	3679295	-	MdHB_1_peak_2445	promoter-TSS (mRNA:MD02G1045900)	-330	MD02G1045900	107.5	38.5	2.79221	0.216734	1.77913e-05
MD09G1036100	Chr09	2229625	2229734	+	MdHB_1_peak_18631	promoter-TSS (mRNA:MD09G1036100)	-452	MD09G1036100	276.58	99.5	2.7797	1.55652	8.78197e-08
MD08G1186100	Chr08	23440886	23441121	+	MdHB_1_peak_17653	promoter-TSS (mRNA:MD08G1186100)	-306	MD08G1186100	253.67	91.5	2.77235	1.43427	1.72219e-07
MD07G1072400	Chr07	6853939	6854323	+	MdHB_1_peak_13495	promoter-TSS (mRNA:MD07G1072400)	-92	MD07G1072400	171.5	62	2.76613	0.878862	1.50772e-06
MD17G1224900	Chr17	27354488	27354679	+	MdHB_1_peak_39380	promoter-TSS (mRNA:MD17G1224900)	-76	MD17G1224900	168.5	61	2.7623	0.854399	1.49042e-06
MD08G1223200	Chr08	28672303	28672614	+	MdHB_1_peak_18015	promoter-TSS (mRNA:MD08G1223200)	47	MD08G1223200	1303.33	472.83	2.75645	3.78322	2.00648e-10
MD00G1034500	Chr00	6027690	6028042	-	MdHB_1_peak_283	promoter-TSS (mRNA:MD00G1034500)	-46	MD00G1034500	160	58	2.75862	0.781637	2.37447e-06
MD13G1011200	Chr13	679141	679297	-	MdHB_1_peak_26551	promoter-TSS (mRNA:MD13G1011200)	-569	MD13G1011200	147.5	53.5	2.75701	0.666852	4.59928e-06
MD13G1011200	Chr13	679512	679788	-	MdHB_1_peak_26552	promoter-TSS (mRNA:MD13G1011200)	-1000	MD13G1011200	147.5	53.5	2.75701	0.666852	4.59928e-06
MD05G1357100	Chr05	47254427	47254704	-	MdHB_1_peak_11069	promoter-TSS (mRNA:MD05G1357100)	-30	MD05G1357100	168	61	2.7541	0.851337	1.75413e-06
MD14G1202500	Chr14	29106627	29106858	+	MdHB_1_peak_30559	promoter-TSS (mRNA:MD14G1202500)	-858	MD14G1202500	190	69	2.75362	1.02587	1.03873e-06
MD05G1360500	Chr05	47646227	47646535	-	MdHB_1_peak_11111	promoter-TSS (mRNA:MD05G1360500)	-117	MD05G1360500	161	58.5	2.75214	0.791361	2.82497e-06
MD09G1205500	Chr09	19590112	19590708	+	MdHB_1_peak_19766	promoter-TSS (mRNA:MD09G1205500)	-34	MD09G1205500	165	60	2.75	0.826398	2.04622e-06
MD07G1295300	Chr07	35610882	35611138	-	MdHB_1_peak_15760	promoter-TSS (mRNA:MD07G1295300)	-97	MD07G1295300	185	67.67	2.73386	0.990829	1.17995e-06
MD05G1046000	Chr05	7843944	7844347	+	MdHB_1_peak_8959	promoter-TSS (mRNA:MD05G1046000)	-93	MD05G1046000	303	111	2.72973	1.69378	7.17175e-08
MD05G1314100	Chr05	44439400	44439523	-	MdHB_1_peak_10636	promoter-TSS (mRNA:MD05G1314100)	-87	MD05G1314100	166.5	61	2.72951	0.842112	2.06417e-06
MD05G1314100	Chr05	44439968	44440222	-	MdHB_1_peak_10637	promoter-TSS (mRNA:MD05G1314100)	-721	MD05G1314100	166.5	61	2.72951	0.842112	2.06417e-06
MD17G1198100	Chr17	23798391	23798720	+	MdHB_1_peak_39122	promoter-TSS (mRNA:MD17G1198100)	-400	MD17G1198100	168.67	62	2.72048	0.86174	2.08134e-06
MD10G1293600	Chr10	38180226	38180436	-	MdHB_1_peak_22697	promoter-TSS (mRNA:MD10G1293600)	-177	MD10G1293600	217.5	80	2.71875	1.22288	5.87076e-07
MD07G1254400	Chr07	32134468	32134687	+	MdHB_1_peak_15240	promoter-TSS (ncRNA:MD07G1254400)	48	MD07G1254400	2960.67	1091.08	2.71352	4.97118	8.53191e-11
MD03G1031400	Chr03	2532017	2532126	+	MdHB_1_peak_4737	promoter-TSS (mRNA:MD03G1031400)	-4	MD03G1031400	143.33	52.75	2.71716	0.63198	6.51772e-06
MD02G1314600	Chr02	36984219	36984781	+	MdHB_1_peak_4436	promoter-TSS (mRNA:MD02G1314600)	-151	MD02G1314600	271.5	100	2.715	1.53927	1.58556e-07
MD06G1239300	Chr06	36972913	36973076	+	MdHB_1_peak_13016	promoter-TSS (mRNA:MD06G1239300)	-783	MD06G1239300	166.7	61.42	2.7141	0.846018	2.87124e-06
MD08G1247700	Chr08	31141261	31141427	-	MdHB_1_peak_18208	promoter-TSS (mRNA:MD08G1247700)	49	MD08G1247700	181.5	67	2.70896	0.967309	2.16944e-06
MD08G1247700	Chr08	31142123	31142614	-	MdHB_1_peak_18209	promoter-TSS (mRNA:MD08G1247700)	-975	MD08G1247700	181.5	67	2.70896	0.967309	2.16944e-06
MD01G1117200	Chr01	23095236	23095401	+	MdHB_1_peak_2164	promoter-TSS (mRNA:MD01G1117200)	-260	MD01G1117200	103	38	2.71053	0.168148	5.0379e-05
MD12G1141500	Chr12	21997713	21997885	+	MdHB_1_peak_26089	promoter-TSS (mRNA:MD12G1141500)	-903	MD12G1141500	208.5	77	2.70779	1.16439	8.55112e-07
MD12G1211500	Chr12	29024992	29025158	-	MdHB_1_peak_26354	promoter-TSS (mRNA:MD12G1211500)	-248	MD12G1211500	230.12	85.42	2.69398	1.30673	4.82245e-07
MD15G1403000	Chr15	50404573	50404982	-	MdHB_1_peak_34023	promoter-TSS (mRNA:MD15G1403000)	36	MD15G1403000	117.96	43.75	2.69623	0.360507	2.50663e-05
MD10G1210300	Chr10	30978315	30978465	+	MdHB_1_peak_21993	promoter-TSS (mRNA:MD10G1210300)	39	MD10G1210300	131.25	49	2.67857	0.513353	1.35576e-05
MD00G1200800	Chr00	47535090	47535204	-	MdHB_1_peak_1580	promoter-TSS (mRNA:MD00G1200800)	-476	MD00G1200800	34.5	12.83	2.68901	-1.327	0.00759456
MD15G1346400	Chr15	40753211	40753538	-	MdHB_1_peak_33624	promoter-TSS (mRNA:MD15G1346400)	-341	MD15G1346400	152.5	57	2.67544	0.725659	5.47729e-06
MD09G1234300	Chr09	29451593	29451734	+	MdHB_1_peak_19989	promoter-TSS (mRNA:MD09G1234300)	-437	MD09G1234300	1740.33	653.42	2.66342	4.21318	4.33247e-10
MD05G1108400	Chr05	22260156	22260574	+	MdHB_1_peak_9527	promoter-TSS (mRNA:MD05G1108400)	100	MD05G1108400	209	78.5	2.66242	1.17447	1.14115e-06
MD11G1229600	Chr11	33402108	33402560	+	MdHB_1_peak_24308	promoter-TSS (mRNA:MD11G1229600)	-318	MD11G1229600	185	69.5	2.66187	1.00132	2.19368e-06
MD14G1150300	Chr14	24364952	24365063	-	MdHB_1_peak_30114	promoter-TSS (mRNA:MD14G1150300)	3	MD14G1150300	184.5	70	2.63571	1.00141	3.43299e-06
MD09G1233300	Chr09	29324407	29324656	-	MdHB_1_peak_19979	promoter-TSS (mRNA:MD09G1233300)	-806	MD09G1233300	181.5	69	2.63043	0.978954	3.97876e-06
MD15G1126400	Chr15	9190035	9190144	+	MdHB_1_peak_32187	promoter-TSS (mRNA:MD15G1126400)	-190	MD15G1126400	146	55.5	2.63063	0.670783	1.27821e-05
MD15G1068500	Chr15	4734228	4734495	+	MdHB_1_peak_31803	promoter-TSS (mRNA:MD15G1068500)	-411	MD15G1068500	255	97	2.62887	1.46271	5.61038e-07
MD17G1000300	Chr17	22120	22277	+	MdHB_1_peak_37524	promoter-TSS (mRNA:MD17G1000300)	-813	MD17G1000300	693.67	264	2.62754	2.89558	6.94367e-09
MD07G1213800	Chr07	29122027	29122297	-	MdHB_1_peak_14834	promoter-TSS (mRNA:MD07G1213800)	-83	MD07G1213800	193	73.5	2.62585	1.06684	2.23548e-06
MD02G1253700	Chr02	30524258	30524367	+	MdHB_1_peak_3849	promoter-TSS (mRNA:MD02G1253700)	-831	MD02G1253700	126.52	48.19	2.62544	0.469545	2.37312e-05
MD03G1249000	Chr03	33647957	33648196	-	MdHB_1_peak_6593	promoter-TSS (mRNA:MD03G1249000)	-662	MD03G1249000	147.83	56.33	2.62436	0.689336	1.26672e-05
MD14G1181500	Chr14	27429501	27429835	-	MdHB_1_peak_30374	promoter-TSS (mRNA:MD14G1181500)	-193	MD14G1181500	184.5	70.5	2.61702	1.00426	3.43299e-06
MD04G1142300	Chr04	23149492	23149601	+	MdHB_1_peak_7991	promoter-TSS (mRNA:MD04G1142300)	41	MD04G1142300	129.06	49.33	2.61626	0.498943	1.95152e-05
MD03G1057400	Chr03	4582148	4582276	-	MdHB_1_peak_4926	promoter-TSS (mRNA:MD03G1057400)	-138	MD03G1057400	151.5	58	2.61207	0.725878	9.0141e-06
MD04G1167500	Chr04	25777323	25777632	-	MdHB_1_peak_8098	promoter-TSS (mRNA:MD04G1167500)	-673	MD04G1167500	159	61	2.60656	0.795078	7.53795e-06
MD02G1154500	Chr02	12811454	12811589	+	MdHB_1_peak_2814	promoter-TSS (ncRNA:MD02G1154500)	-419	MD02G1154500	105.5	40.5	2.60494	0.217317	5.91648e-05
MD12G1018700	Chr12	1792322	1792466	+	MdHB_1_peak_24969	promoter-TSS (mRNA:MD12G1018700)	17	MD12G1018700	79.67	30.67	2.59765	-0.17366	0.000293035
MD05G1249900	Chr05	38156278	38156542	+	MdHB_1_peak_10074	promoter-TSS (mRNA:MD05G1249900)	58	MD05G1249900	207.5	80	2.59375	1.17472	2.29032e-06
MD14G1159700	Chr14	25365035	25365148	-	MdHB_1_peak_30196	promoter-TSS (mRNA:MD14G1159700)	-519	MD14G1159700	154.25	59.5	2.59244	0.75435	1.04784e-05
MD03G1215800	Chr03	29662908	29663017	-	MdHB_1_peak_6326	promoter-TSS (mRNA:MD03G1215800)	-24	MD03G1215800	197.5	76.25	2.59016	1.10509	2.99271e-06
MD10G1127500	Chr10	20790840	20790975	-	MdHB_1_peak_21283	promoter-TSS (mRNA:MD10G1127500)	-95	MD10G1127500	109.5	42.33	2.58682	0.272306	5.65082e-05
MD10G1104000	Chr10	16971367	16971605	+	MdHB_1_peak_21088	promoter-TSS (mRNA:MD10G1104000)	-229	MD10G1104000	3614.28	1401.08	2.57964	5.27924	6.04356e-10
MD13G1081700	Chr13	5742128	5742295	-	MdHB_1_peak_27188	promoter-TSS (mRNA:MD13G1081700)	-602	MD13G1081700	441	171	2.57895	2.25344	7.74166e-08
MD15G1108900	Chr15	7595331	7595591	-	MdHB_1_peak_32088	promoter-TSS (mRNA:MD15G1108900)	36	MD15G1108900	153	59.5	2.57143	0.746129	1.44856e-05
MD04G1187400	Chr04	27806167	27806336	+	MdHB_1_peak_8209	promoter-TSS (mRNA:MD04G1187400)	-954	MD04G1187400	119.5	46.5	2.56989	0.397747	6.05789e-05
MD15G1035100	Chr15	2476412	2476828	+	MdHB_1_peak_31321	promoter-TSS (mRNA:MD15G1035100)	-998	MD15G1035100	230.5	90	2.56111	1.32942	1.81902e-06
MD14G1243200	Chr14	32155514	32156095	+	MdHB_1_peak_30887	promoter-TSS (mRNA:MD14G1243200)	-100	MD14G1243200	311.5	121.67	2.5602	1.75907	3.77582e-07
MD15G1107900	Chr15	7532232	7532373	+	MdHB_1_peak_32081	promoter-TSS (mRNA:MD15G1107900)	-241	MD15G1107900	104.5	40.83	2.55939	0.211019	0.000104519
MD15G1218000	Chr15	17561860	17562024	+	MdHB_1_peak_32698	promoter-TSS (mRNA:MD15G1218000)	-651	MD15G1218000	161	63	2.55556	0.820767	1.02348e-05
MD16G1163700	Chr16	13466047	13466297	-	MdHB_1_peak_36354	promoter-TSS (mRNA:MD16G1163700)	-520	MD16G1163700	1969.33	772	2.55095	4.40893	2.01678e-09
MD03G1039900	Chr03	3162556	3162789	-	MdHB_1_peak_4791	promoter-TSS (mRNA:MD03G1039900)	-59	MD03G1039900	142.75	55.9	2.55367	0.65093	2.11796e-05
MD03G1039900	Chr03	3162947	3163335	-	MdHB_1_peak_4792	promoter-TSS (mRNA:MD03G1039900)	-528	MD03G1039900	142.75	55.9	2.55367	0.65093	2.11796e-05
MD13G1034900	Chr13	2455573	2455682	+	MdHB_1_peak_26664	promoter-TSS (mRNA:MD13G1034900)	61	MD13G1034900	159	62.5	2.544	0.804921	1.40148e-05
MD13G1034900	Chr13	2455173	2455319	+	MdHB_1_peak_26663	promoter-TSS (mRNA:MD13G1034900)	-320	MD13G1034900	159	62.5	2.544	0.804921	1.40148e-05
MD08G1093900	Chr08	7812500	7812654	-	MdHB_1_peak_16879	promoter-TSS (mRNA:MD08G1093900)	-115	MD08G1093900	178	70	2.54286	0.965047	8.28339e-06
MD09G1017200	Chr09	1074774	1075097	-	MdHB_1_peak_18463	promoter-TSS (mRNA:MD09G1017200)	-462	MD09G1017200	254	100	2.54	1.47113	1.31578e-06
MD16G1014800	Chr16	1140999	1141217	-	MdHB_1_peak_34449	promoter-TSS (mRNA:MD16G1014800)	-247	MD16G1014800	188	74	2.54054	1.04298	6.06952e-06
MD15G1056600	Chr15	3801024	3801133	+	MdHB_1_peak_31611	promoter-TSS (mRNA:MD15G1056600)	-909	MD15G1056600	165.42	65.17	2.53828	0.861893	1.16396e-05
MD07G1248600	Chr07	31793166	31793924	+	MdHB_1_peak_15178	promoter-TSS (mRNA:MD07G1248600)	-228	MD07G1248600	276.33	109	2.53514	1.59209	8.78019e-07
MD03G1150600	Chr03	16841733	16841845	+	MdHB_1_peak_5778	promoter-TSS (mRNA:MD03G1150600)	53	MD03G1150600	68.5	27	2.53704	-0.373684	0.00108016
MD08G1218200	Chr08	28072275	28072446	-	MdHB_1_peak_17970	promoter-TSS (mRNA:MD08G1218200)	-196	MD08G1218200	154.5	61	2.53279	0.7661	1.43272e-05
MD14G1227800	Chr14	30882583	30882747	-	MdHB_1_peak_30697	promoter-TSS (mRNA:MD14G1227800)	89	MD14G1227800	179.5	71	2.52817	0.97933	9.50726e-06
MD14G1227800	Chr14	30883276	30883488	-	MdHB_1_peak_30698	promoter-TSS (mRNA:MD14G1227800)	-628	MD14G1227800	179.5	71	2.52817	0.97933	9.50726e-06
MD07G1146900	Chr07	21453573	21453861	-	MdHB_1_peak_14119	promoter-TSS (mRNA:MD07G1146900)	-175	MD07G1146900	218.5	86.5	2.52601	1.25901	2.64235e-06
MD16G1120900	Chr16	8700495	8700694	+	MdHB_1_peak_35818	promoter-TSS (mRNA:MD16G1120900)	-241	MD16G1120900	259.5	103	2.51942	1.50504	1.3331e-06
MD16G1041500	Chr16	2921059	2921498	+	MdHB_1_peak_34768	promoter-TSS (mRNA:MD16G1041500)	-187	MD16G1041500	277	110	2.51818	1.59833	9.85883e-07
MD00G1105800	Chr00	22070879	22071068	+	MdHB_1_peak_849	promoter-TSS (mRNA:MD00G1105800)	30	MD00G1105800	95.5	38	2.51316	0.0922804	0.000211063
MD08G1186000	Chr08	23439230	23439770	-	MdHB_1_peak_17652	promoter-TSS (mRNA:MD08G1186000)	-329	MD08G1186000	265.75	106	2.50708	1.54102	1.34917e-06
MD09G1185100	Chr09	16031168	16031277	-	MdHB_1_peak_19643	promoter-TSS (mRNA:MD09G1185100)	-958	MD09G1185100	136.5	54.5	2.50459	0.59566	4.22326e-05
MD11G1166000	Chr11	17570258	17570462	-	MdHB_1_peak_23805	promoter-TSS (mRNA:MD11G1166000)	-101	MD11G1166000	629.5	251.75	2.5005	2.77669	5.28023e-08
MD16G1016800	Chr16	1250877	1251246	+	MdHB_1_peak_34473	promoter-TSS (mRNA:MD16G1016800)	-224	MD16G1016800	245	98.12	2.49694	1.42681	2.0932e-06
MD16G1016800	Chr16	1250365	1250634	+	MdHB_1_peak_34472	promoter-TSS (mRNA:MD16G1016800)	-786	MD16G1016800	245	98.12	2.49694	1.42681	2.0932e-06
MD08G1118900	Chr08	10847396	10847626	-	MdHB_1_peak_17107	promoter-TSS (mRNA:MD08G1118900)	-673	MD08G1118900	446.53	179	2.49458	2.28511	1.98753e-07
MD10G1012000	Chr10	1614236	1614458	-	MdHB_1_peak_20504	promoter-TSS (mRNA:MD10G1012000)	86	MD10G1012000	104.83	42	2.49595	0.225634	0.000149233
MD00G1015700	Chr00	2249337	2249450	-	MdHB_1_peak_154	promoter-TSS (mRNA:MD00G1015700)	-107	MD00G1015700	114.5	46	2.48913	0.350647	8.99469e-05
MD12G1143300	Chr12	22250445	22250768	+	MdHB_1_peak_26119	promoter-TSS (mRNA:MD12G1143300)	-752	MD12G1143300	132.67	53.33	2.48772	0.558294	6.05854e-05
MD12G1023400	Chr12	2355706	2356555	+	MdHB_1_peak_24990	promoter-TSS (mRNA:MD12G1023400)	-8	MD12G1023400	259.5	104.5	2.48325	1.51107	2.11027e-06
MD15G1205300	Chr15	16323778	16323895	+	MdHB_1_peak_32624	promoter-TSS (mRNA:MD15G1205300)	-604	MD15G1205300	191.17	77	2.48273	1.07625	9.04297e-06
MD02G1312800	Chr02	36856938	36857091	-	MdHB_1_peak_4416	promoter-TSS (mRNA:MD02G1312800)	-23	MD02G1312800	226.5	91.5	2.47541	1.31861	3.84475e-06
MD12G1232400	Chr12	30722393	30722566	-	MdHB_1_peak_26416	promoter-TSS (mRNA:MD12G1232400)	-199	MD12G1232400	146	59	2.47458	0.695681	3.3011e-05
MD15G1067000	Chr15	4656700	4656866	+	MdHB_1_peak_31784	promoter-TSS (mRNA:MD15G1067000)	-654	MD15G1067000	225	91	2.47253	1.30964	4.35137e-06
MD17G1085400	Chr17	7020604	7021085	-	MdHB_1_peak_38057	promoter-TSS (mRNA:MD17G1085400)	-396	MD17G1085400	305	123.5	2.46964	1.74396	1.05408e-06
MD14G1088500	Chr14	11082826	11082996	-	MdHB_1_peak_29512	promoter-TSS (mRNA:MD14G1088500)	-229	MD14G1088500	158	64	2.46875	0.808396	2.20655e-05
MD02G1184400	Chr02	16708666	16708985	-	MdHB_1_peak_3165	promoter-TSS (mRNA:MD02G1184400)	-590	MD02G1184400	139.5	56.5	2.46903	0.632274	4.77037e-05
MD12G1205400	Chr12	28594033	28594189	+	MdHB_1_peak_26332	promoter-TSS (mRNA:MD12G1205400)	39	MD12G1205400	148	60	2.46667	0.716249	3.2385e-05
MD15G1033300	Chr15	2339125	2339287	-	MdHB_1_peak_31290	promoter-TSS (mRNA:MD15G1033200)	-190	MD15G1033300	145.5	59	2.4661	0.692262	3.3011e-05
MD05G1247900	Chr05	37952559	37952696	-	MdHB_1_peak_10050	promoter-TSS (mRNA:MD05G1247900)	-118	MD05G1247900	140.5	57	2.46491	0.643056	4.0466e-05
MD16G1044300	Chr16	3141988	3142326	+	MdHB_1_peak_34829	promoter-TSS (mRNA:MD16G1044300)	-181	MD16G1044300	248.25	101	2.45792	1.4522	2.97277e-06
MD06G1002200	Chr06	238613	239055	-	MdHB_1_peak_11168	promoter-TSS (mRNA:MD06G1002200)	-536	MD06G1002200	167	68	2.45588	0.889047	2.36876e-05
MD12G1136600	Chr12	21321895	21322091	-	MdHB_1_peak_26046	promoter-TSS (mRNA:MD12G1136600)	-955	MD12G1136600	140	57	2.45614	0.639509	4.0466e-05
MD02G1195400	Chr02	18714678	18715026	+	MdHB_1_peak_3292	promoter-TSS (mRNA:MD02G1195400)	4	MD02G1195400	113	46	2.45652	0.337567	0.000129988
MD11G1038800	Chr11	3311093	3311270	+	MdHB_1_peak_23107	promoter-TSS (mRNA:MD11G1038800)	-275	MD11G1038800	121.5	49.5	2.45455	0.439922	0.000113923
MD16G1189900	Chr16	16548241	16548391	-	MdHB_1_peak_36620	promoter-TSS (mRNA:MD16G1189900)	-942	MD16G1189900	212	86.5	2.45087	1.22866	6.50008e-06
MD16G1212500	Chr16	20187239	20187348	+	MdHB_1_peak_36869	promoter-TSS (mRNA:MD16G1212500)	-361	MD16G1212500	216.75	88.5	2.44915	1.26048	5.65923e-06
MD16G1212500	Chr16	20187506	20187857	+	MdHB_1_peak_36870	promoter-TSS (mRNA:MD16G1212500)	27	MD16G1212500	216.75	88.5	2.44915	1.26048	5.65923e-06
MD02G1244700	Chr02	29469502	29469860	-	MdHB_1_peak_3743	promoter-TSS (mRNA:MD02G1244700)	-102	MD02G1244700	194.25	79.5	2.4434	1.10566	1.01796e-05
MD07G1007300	Chr07	660428	660578	-	MdHB_1_peak_13079	promoter-TSS (mRNA:MD07G1007300)	-239	MD07G1007300	238	97.5	2.44103	1.39504	4.77631e-06
MD17G1138200	Chr17	12420224	12420448	+	MdHB_1_peak_38559	promoter-TSS (mRNA:MD17G1138200)	-935	MD17G1138200	157.5	64.5	2.44186	0.8085	2.94932e-05
MD08G1004500	Chr08	416826	417410	+	MdHB_1_peak_15990	promoter-TSS (mRNA:MD08G1004500)	-720	MD08G1004500	241.5	99	2.43939	1.41612	4.2316e-06
MD04G1028000	Chr04	3196987	3197151	+	MdHB_1_peak_7219	promoter-TSS (mRNA:MD04G1028000)	-174	MD04G1028000	178	73	2.43836	0.982508	1.89858e-05
MD03G1028600	Chr03	2341582	2341814	+	MdHB_1_peak_4713	promoter-TSS (mRNA:MD03G1028600)	-80	MD03G1028600	149.75	61.5	2.43496	0.738295	4.26556e-05
MD03G1076600	Chr03	6255346	6255502	-	MdHB_1_peak_5086	promoter-TSS (mRNA:MD03G1076600)	-56	MD03G1076600	154.5	63.5	2.43307	0.782799	3.50366e-05
MD08G1017500	Chr08	1332530	1333233	+	MdHB_1_peak_16171	promoter-TSS (mRNA:MD08G1017500)	-456	MD08G1017500	269.5	111	2.42793	1.57453	2.63079e-06
MD15G1107200	Chr15	7500427	7500819	+	MdHB_1_peak_32077	promoter-TSS (mRNA:MD15G1107200)	-178	MD15G1107200	215.5	88.75	2.42817	1.2559	8.19404e-06
MD15G1107200	Chr15	7499823	7500088	+	MdHB_1_peak_32076	promoter-TSS (mRNA:MD15G1107200)	-846	MD15G1107200	215.5	88.75	2.42817	1.2559	8.19404e-06
MD10G1132600	Chr10	21371328	21371581	+	MdHB_1_peak_21321	promoter-TSS (mRNA:MD10G1132600)	-43	MD10G1132600	170	70	2.42857	0.918995	2.64947e-05
MD00G1038300	Chr00	6690482	6690609	+	MdHB_1_peak_303	promoter-TSS (mRNA:MD00G1038300)	-337	MD00G1038300	163	67.25	2.42379	0.860242	3.23961e-05
MD10G1296800	Chr10	38445994	38446458	+	MdHB_1_peak_22737	promoter-TSS (mRNA:MD10G1296800)	-127	MD10G1296800	162.25	67	2.42164	0.854085	2.84402e-05
MD12G1143900	Chr12	22297347	22297603	-	MdHB_1_peak_26124	promoter-TSS (mRNA:MD12G1143900)	-280	MD12G1143900	127.75	52.75	2.4218	0.516214	8.74176e-05
MD08G1102100	Chr08	8561549	8561854	-	MdHB_1_peak_16943	promoter-TSS (mRNA:MD08G1102100)	-29	MD08G1102100	138	57	2.42105	0.625234	5.62145e-05
MD07G1109500	Chr07	12599248	12599380	+	MdHB_1_peak_13794	promoter-TSS (mRNA:MD07G1109500)	18	MD07G1109500	193.5	80	2.41875	1.10446	1.50546e-05
MD07G1109500	Chr07	12598358	12598522	+	MdHB_1_peak_13793	promoter-TSS (mRNA:MD07G1109500)	-856	MD07G1109500	193.5	80	2.41875	1.10446	1.50546e-05
MD09G1077300	Chr09	5443045	5443310	-	MdHB_1_peak_19078	promoter-TSS (mRNA:MD09G1077300)	12	MD09G1077300	263.5	109	2.41743	1.54426	3.27983e-06
MD08G1243900	Chr08	30917035	30917418	+	MdHB_1_peak_18180	promoter-TSS (mRNA:MD08G1243900)	-657	MD08G1243900	159	65.75	2.41825	0.826023	3.36782e-05
MD08G1243900	Chr08	30917899	30918008	+	MdHB_1_peak_18181	promoter-TSS (mRNA:MD08G1243900)	70	MD08G1243900	159	65.75	2.41825	0.826023	3.36782e-05
MD12G1233800	Chr12	30947532	30947643	+	MdHB_1_peak_26427	promoter-TSS (mRNA:MD12G1233700)	67	MD12G1233800	98	40.5	2.41975	0.144059	0.000289049
MD08G1112900	Chr08	10016754	10016863	-	MdHB_1_peak_17054	promoter-TSS (mRNA:MD08G1112900)	-243	MD08G1112900	192	79.5	2.41509	1.09405	1.33286e-05
MD03G1211900	Chr03	29088333	29088733	-	MdHB_1_peak_6284	promoter-TSS (mRNA:MD03G1212000)	224	MD03G1211900	199	82.5	2.41212	1.14545	1.28756e-05
MD01G1070700	Chr01	17533728	17533995	+	MdHB_1_peak_2080	promoter-TSS (mRNA:MD01G1070700)	-470	MD01G1070700	1317.37	546.67	2.40981	3.85419	3.26441e-08
MD01G1070700	Chr01	17534182	17534294	+	MdHB_1_peak_2081	promoter-TSS (mRNA:MD01G1070700)	-93	MD01G1070700	1317.37	546.67	2.40981	3.85419	3.26441e-08
MD09G1248700	Chr09	31816758	31817075	+	MdHB_1_peak_20099	promoter-TSS (mRNA:MD09G1248700)	10	MD09G1248700	164	68	2.41176	0.871017	3.67985e-05
MD09G1051000	Chr09	3374934	3375143	+	MdHB_1_peak_18799	promoter-TSS (mRNA:MD09G1051000)	69	MD09G1051000	218	90.5	2.40884	1.27572	8.12852e-06
MD08G1135100	Chr08	12840097	12840405	-	MdHB_1_peak_17240	promoter-TSS (mRNA:MD08G1135100)	-67	MD08G1135100	220.33	91.5	2.40798	1.291	8.0638e-06
MD15G1188900	Chr15	14919964	14920142	+	MdHB_1_peak_32558	promoter-TSS (mRNA:MD15G1188900)	-945	MD15G1188900	637.5	265.17	2.40412	2.8116	1.82955e-07
MD01G1004700	Chr01	1483899	1484085	-	MdHB_1_peak_1727	promoter-TSS (mRNA:MD01G1004500)	206	MD01G1004700	3903.47	1625.25	2.40177	5.42053	1.01895e-08
MD02G1155400	Chr02	12879958	12880328	+	MdHB_1_peak_2828	promoter-TSS (mRNA:MD02G1155400)	-349	MD02G1155400	207.5	86.5	2.39884	1.20727	1.08366e-05
MD02G1065400	Chr02	5306346	5306493	-	MdHB_1_peak_2465	promoter-TSS (mRNA:MD02G1065400)	-816	MD02G1065400	84	35	2.4	-0.0678585	0.000674933
MD16G1069500	Chr16	4903636	4904157	+	MdHB_1_peak_35146	promoter-TSS (mRNA:MD16G1069500)	-343	MD16G1069500	242	101	2.39604	1.42673	5.9315e-06
MD15G1057200	Chr15	3833013	3834093	+	MdHB_1_peak_31615	promoter-TSS (mRNA:MD15G1057200)	-423	MD15G1057200	285	119	2.39496	1.6602	3.53949e-06
MD10G1022200	Chr10	2807124	2807292	-	MdHB_1_peak_20564	promoter-TSS (mRNA:MD10G1022200)	-798	MD10G1022200	121	50.5	2.39604	0.444252	0.000155905
MD15G1266500	Chr15	22904824	22905164	+	MdHB_1_peak_32968	promoter-TSS (mRNA:MD15G1266500)	-974	MD15G1266500	121.5	50.75	2.39409	0.450404	0.000155905
MD12G1120800	Chr12	19373408	19373556	-	MdHB_1_peak_25920	promoter-TSS (mRNA:MD12G1120800)	-912	MD12G1120800	177	74.08	2.38931	0.983158	2.8442e-05
MD12G1120800	Chr12	19372720	19372963	-	MdHB_1_peak_25919	promoter-TSS (mRNA:MD12G1120800)	-271	MD12G1120800	177	74.08	2.38931	0.983158	2.8442e-05
MD15G1096400	Chr15	6740279	6740625	-	MdHB_1_peak_32023	promoter-TSS (mRNA:MD15G1096400)	-213	MD15G1096400	144.5	60.5	2.38843	0.696015	6.99016e-05
MD02G1294000	Chr02	34917282	34917605	+	MdHB_1_peak_4238	promoter-TSS (mRNA:MD02G1294000)	-42	MD02G1294000	237.07	99.33	2.38669	1.39909	6.74383e-06
MD11G1285300	Chr11	40360306	40360480	-	MdHB_1_peak_24721	promoter-TSS (mRNA:MD11G1285300)	-186	MD11G1285300	162.25	68	2.38603	0.860394	3.75596e-05
MD06G1233600	Chr06	36467073	36467300	+	MdHB_1_peak_12966	promoter-TSS (mRNA:MD06G1233600)	-129	MD06G1233600	161	67.5	2.38519	0.84959	4.35332e-05
MD15G1057600	Chr15	3864447	3864625	-	MdHB_1_peak_31630	promoter-TSS (mRNA:MD15G1057600)	-806	MD15G1057600	213	89.5	2.37989	1.24789	1.19096e-05
MD15G1024900	Chr15	1470991	1471255	-	MdHB_1_peak_31183	promoter-TSS (mRNA:MD15G1024900)	29	MD15G1024900	183	77	2.37662	1.03275	2.69701e-05
MD10G1228700	Chr10	32541878	32542085	-	MdHB_1_peak_22161	promoter-TSS (mRNA:MD10G1228700)	-274	MD10G1228700	197	83	2.37349	1.13802	2.14049e-05
MD10G1021700	Chr10	2698834	2698988	-	MdHB_1_peak_20557	promoter-TSS (ncRNA:MD10G1021800)	928	MD10G1021700	175.5	74	2.37162	0.974276	3.75513e-05
MD05G1334200	Chr05	45737122	45737328	+	MdHB_1_peak_10867	promoter-TSS (mRNA:MD05G1334200)	53	MD05G1334200	146.33	61.75	2.36972	0.717172	6.80721e-05
MD09G1288900	Chr09	37000566	37000678	+	MdHB_1_peak_20423	promoter-TSS (mRNA:MD09G1288900)	4	MD09G1288900	54.5	23	2.36957	-0.660548	0.00472574
MD09G1288900	Chr09	36999995	37000313	+	MdHB_1_peak_20422	promoter-TSS (mRNA:MD09G1288900)	-464	MD09G1288900	54.5	23	2.36957	-0.660548	0.00472574
MD00G1097100	Chr00	20374426	20374560	+	MdHB_1_peak_786	promoter-TSS (mRNA:MD00G1097100)	-745	MD00G1097100	113.5	48	2.36458	0.35984	0.000207706
MD16G1043100	Chr16	3038697	3038933	+	MdHB_1_peak_34801	promoter-TSS (mRNA:MD16G1043100)	-242	MD16G1043100	176.83	75	2.35773	0.98752	3.67994e-05
MD12G1128000	Chr12	20334602	20334719	-	MdHB_1_peak_25993	promoter-TSS (mRNA:MD12G1128000)	-418	MD12G1128000	145	61.5	2.35772	0.706444	9.27887e-05
MD07G1294900	Chr07	35563402	35563575	-	MdHB_1_peak_15731	promoter-TSS (mRNA:MD07G1294900)	-408	MD07G1294900	259	110	2.35455	1.53107	6.98137e-06
MD10G1300900	Chr10	38817817	38817926	+	MdHB_1_peak_22785	promoter-TSS (mRNA:MD10G1300900)	-243	MD10G1300900	167	71	2.35211	0.907444	5.30742e-05
MD06G1130400	Chr06	27428535	27428917	-	MdHB_1_peak_12089	promoter-TSS (mRNA:MD06G1130400)	-582	MD06G1130400	289	123	2.34959	1.68839	5.20238e-06
MD09G1013200	Chr09	829494	829751	-	MdHB_1_peak_18417	promoter-TSS (mRNA:MD09G1013200)	-58	MD09G1013200	176	75	2.34667	0.982883	4.2218e-05
MD05G1132200	Chr05	25811251	25811528	-	MdHB_1_peak_9682	promoter-TSS (mRNA:MD05G1132200)	-762	MD05G1132200	140.75	60	2.34583	0.666579	9.84702e-05
MD17G1034300	Chr17	2478112	2478240	+	MdHB_1_peak_37574	promoter-TSS (mRNA:MD17G1034300)	-44	MD17G1034300	122	52	2.34615	0.464827	0.000178409
MD15G1032300	Chr15	1996175	1996748	+	MdHB_1_peak_31270	promoter-TSS (mRNA:MD15G1032300)	-165	MD15G1032300	204	87	2.34483	1.19292	2.28398e-05
MD10G1021800	Chr10	2699969	2700134	+	MdHB_1_peak_20558	promoter-TSS (mRNA:MD10G1021700)	181	MD10G1021800	173.5	74	2.34459	0.962972	4.95254e-05
MD11G1003500	Chr11	281460	281573	+	MdHB_1_peak_22911	promoter-TSS (mRNA:MD11G1003500)	-196	MD11G1003500	150	64	2.34375	0.756954	7.52333e-05
MD09G1066700	Chr09	4538437	4538858	-	MdHB_1_peak_18961	promoter-TSS (mRNA:MD09G1066700)	-371	MD09G1066700	198.5	84.83	2.33997	1.15497	2.67802e-05
MD15G1011700	Chr15	637308	638053	+	MdHB_1_peak_31040	promoter-TSS (mRNA:MD15G1011700)	75	MD15G1011700	235	100.5	2.33831	1.39548	1.32052e-05
MD03G1297400	Chr03	37318518	37318635	-	MdHB_1_peak_6946	promoter-TSS (mRNA:MD03G1297400)	-351	MD03G1297400	194	83	2.33735	1.12287	2.77224e-05
MD07G1276000	Chr07	34168075	34168595	+	MdHB_1_peak_15481	promoter-TSS (mRNA:MD07G1276000)	-452	MD07G1276000	258	110.5	2.33484	1.52923	9.55559e-06
MD03G1137000	Chr03	13798552	13798809	-	MdHB_1_peak_5649	promoter-TSS (mRNA:MD03G1137000)	-34	MD03G1137000	165	70.72	2.33314	0.89388	5.4342e-05
MD05G1288900	Chr05	42133767	42134383	-	MdHB_1_peak_10383	promoter-TSS (mRNA:MD05G1288900)	-274	MD05G1288900	127.75	54.75	2.33333	0.532096	0.000160039
MD07G1092800	Chr07	9879886	9880344	+	MdHB_1_peak_13681	promoter-TSS (mRNA:MD07G1092800)	-127	MD07G1092800	186.5	80	2.33125	1.068	3.80686e-05
MD06G1135200	Chr06	28024773	28025220	-	MdHB_1_peak_12148	promoter-TSS (mRNA:MD06G1135200)	43	MD06G1135200	121.63	52.17	2.33142	0.463265	0.000178409
MD03G1200400	Chr03	27402997	27403275	+	MdHB_1_peak_6189	promoter-TSS (mRNA:MD03G1200400)	-347	MD03G1200400	132.08	56.67	2.33069	0.579606	0.00014922
MD07G1271000	Chr07	33787032	33787632	-	MdHB_1_peak_15438	promoter-TSS (mRNA:MD07G1271000)	-581	MD07G1271000	228	98	2.32653	1.35462	1.53586e-05
MD13G1052600	Chr13	3728654	3728813	+	MdHB_1_peak_27002	promoter-TSS (mRNA:MD13G1052600)	-38	MD13G1052600	262.25	112.75	2.32594	1.5542	8.44321e-06
MD15G1160900	Chr15	12077228	12077405	-	MdHB_1_peak_32395	promoter-TSS (mRNA:MD15G1160900)	-42	MD15G1160900	130.25	56	2.32589	0.560813	0.000154498
MD02G1312900	Chr02	36858128	36858362	+	MdHB_1_peak_4417	promoter-TSS (mRNA:MD02G1312900)	33	MD02G1312900	226.5	97.5	2.32308	1.34587	1.93662e-05
MD13G1180700	Chr13	15046832	15047232	+	MdHB_1_peak_27938	promoter-TSS (mRNA:MD13G1180700)	50	MD13G1180700	311	134	2.3209	1.79859	5.39132e-06
MD17G1217100	Chr17	26405223	26405540	-	MdHB_1_peak_39305	promoter-TSS (mRNA:MD17G1217100)	-637	MD17G1217100	211	91	2.31868	1.2458	2.42414e-05
MD17G1217100	Chr17	26404714	26404991	-	MdHB_1_peak_39304	promoter-TSS (mRNA:MD17G1217100)	-108	MD17G1217100	211	91	2.31868	1.2458	2.42414e-05
MD06G1209100	Chr06	34262715	34263413	-	MdHB_1_peak_12746	promoter-TSS (mRNA:MD06G1209100)	-806	MD06G1209100	218	94.25	2.313	1.29333	2.05218e-05
MD15G1012600	Chr15	701150	701567	+	MdHB_1_peak_31047	promoter-TSS (mRNA:MD15G1012600)	-1	MD15G1012600	136.87	59.25	2.31004	0.633764	0.000184252
MD02G1143000	Chr02	11887228	11887514	-	MdHB_1_peak_2689	promoter-TSS (mRNA:MD02G1143000)	-978	MD02G1143000	137.67	59.62	2.30912	0.642169	0.000157644
MD08G1247300	Chr08	31093391	31093500	-	MdHB_1_peak_18203	promoter-TSS (mRNA:MD08G1247300)	-339	MD08G1247300	138.5	60	2.30833	0.650809	0.000134817
MD00G1111800	Chr00	23577745	23578012	+	MdHB_1_peak_908	promoter-TSS (mRNA:MD00G1111800)	86	MD00G1111800	120	52	2.30769	0.448698	0.000250346
MD15G1264900	Chr15	22697836	22698307	-	MdHB_1_peak_32953	promoter-TSS (mRNA:MD15G1264900)	-367	MD15G1264900	173	75	2.30667	0.965996	6.36438e-05
MD17G1287500	Chr17	34673825	34673938	+	MdHB_1_peak_39844	promoter-TSS (mRNA:MD17G1287500)	46	MD17G1287500	175.83	76.33	2.30355	0.989609	5.42361e-05
MD16G1036300	Chr16	2611796	2612352	-	MdHB_1_peak_34704	promoter-TSS (mRNA:MD16G1036300)	-468	MD16G1036300	290	126	2.30159	1.70241	8.32361e-06
MD06G1210500	Chr06	34332409	34332531	-	MdHB_1_peak_12760	promoter-TSS (mRNA:MD06G1210500)	-186	MD06G1210500	188.5	82	2.29878	1.0893	4.73903e-05
MD16G1040100	Chr16	2847553	2847662	+	MdHB_1_peak_34751	promoter-TSS (mRNA:MD16G1040100)	-676	MD16G1040100	216	94	2.29787	1.2831	2.6031e-05
MD15G1266100	Chr15	22850037	22850211	+	MdHB_1_peak_32963	promoter-TSS (ncRNA:MD15G1266100)	-125	MD15G1266100	142.87	62.2	2.29695	0.696871	0.000165676
MD13G1035700	Chr13	2498305	2498533	-	MdHB_1_peak_26669	promoter-TSS (mRNA:MD13G1035700)	-319	MD13G1035700	116	50.5	2.29703	0.402993	0.000366398
MD00G1001400	Chr00	293960	294118	-	MdHB_1_peak_11	promoter-TSS (mRNA:MD00G1001400)	-794	MD00G1001400	146.7	64	2.29219	0.735186	0.000118485
MD15G1184000	Chr15	14534717	14534908	-	MdHB_1_peak_32521	promoter-TSS (mRNA:MD15G1184000)	-87	MD15G1184000	102	44.5	2.29213	0.223232	0.000696347
MD00G1009200	Chr00	1153820	1154165	-	MdHB_1_peak_100	promoter-TSS (mRNA:MD00G1009200)	-383	MD00G1009200	112	49	2.28571	0.355791	0.000401306
MD15G1169200	Chr15	13040196	13040356	+	MdHB_1_peak_32432	promoter-TSS (mRNA:MD15G1169200)	-25	MD15G1169200	178	78	2.28205	1.01115	6.75924e-05
MD10G1138000	Chr10	22260953	22261455	-	MdHB_1_peak_21364	promoter-TSS (mRNA:MD10G1138000)	-410	MD10G1138000	171	75	2.28	0.954627	8.35544e-05
MD02G1258700	Chr02	31194244	31194514	+	MdHB_1_peak_3909	promoter-TSS (mRNA:MD02G1258700)	-694	MD02G1258700	234.7	103	2.27864	1.40506	2.25923e-05
MD14G1180000	Chr14	27264252	27264907	-	MdHB_1_peak_30354	promoter-TSS (mRNA:MD14G1180000)	-246	MD14G1180000	246	108	2.27778	1.47224	1.69114e-05
MD14G1180000	Chr14	27265118	27265275	-	MdHB_1_peak_30355	promoter-TSS (mRNA:MD14G1180000)	-863	MD14G1180000	246	108	2.27778	1.47224	1.69114e-05
MD01G1226600	Chr01	31681513	31681688	-	MdHB_1_peak_2340	promoter-TSS (mRNA:MD01G1226600)	-468	MD01G1226600	125	55	2.27273	0.512896	0.000261672
MD08G1118000	Chr08	10791671	10791927	-	MdHB_1_peak_17104	promoter-TSS (mRNA:MD08G1118000)	-834	MD08G1118000	210	92.5	2.27027	1.24837	3.4229e-05
MD09G1205900	Chr09	19663160	19663303	+	MdHB_1_peak_19772	promoter-TSS (mRNA:MD09G1205900)	-982	MD09G1205900	134	59	2.27119	0.611281	0.000191087
MD14G1014100	Chr14	1252600	1252709	-	MdHB_1_peak_28802	promoter-TSS (mRNA:MD14G1014200)	-564	MD14G1014100	188.83	83.17	2.27041	1.09728	5.99008e-05
MD17G1230800	Chr17	27925216	27925401	+	MdHB_1_peak_39426	promoter-TSS (mRNA:MD17G1230800)	-5	MD17G1230800	160.08	70.5	2.27064	0.862907	0.000110609
MD05G1188800	Chr05	31657236	31657455	-	MdHB_1_peak_9868	promoter-TSS (mRNA:MD05G1188800)	-705	MD05G1188800	185	81.5	2.26994	1.06827	5.51653e-05
MD05G1188800	Chr05	31656667	31656831	-	MdHB_1_peak_9867	promoter-TSS (mRNA:MD05G1188800)	-109	MD05G1188800	185	81.5	2.26994	1.06827	5.51653e-05
MD05G1302200	Chr05	43471514	43471667	-	MdHB_1_peak_10507	promoter-TSS (mRNA:MD05G1302200)	-730	MD05G1302200	202	89	2.26966	1.19325	4.62769e-05
MD05G1302200	Chr05	43470849	43470997	-	MdHB_1_peak_10506	promoter-TSS (mRNA:MD05G1302200)	-63	MD05G1302200	202	89	2.26966	1.19325	4.62769e-05
MD09G1265400	Chr09	33984138	33984254	-	MdHB_1_peak_20240	promoter-TSS (mRNA:MD09G1265400)	-709	MD09G1265400	154.25	68.08	2.26572	0.811327	0.000135669
MD09G1265400	Chr09	33983584	33983944	-	MdHB_1_peak_20239	promoter-TSS (mRNA:MD09G1265400)	-277	MD09G1265400	154.25	68.08	2.26572	0.811327	0.000135669
MD15G1254200	Chr15	21478376	21478493	-	MdHB_1_peak_32894	promoter-TSS (mRNA:MD15G1254200)	-464	MD15G1254200	813	360	2.25833	3.18865	6.78858e-07
MD02G1314500	Chr02	36975164	36975489	+	MdHB_1_peak_4433	promoter-TSS (mRNA:MD02G1314500)	-139	MD02G1314500	210	93	2.25806	1.25078	4.2632e-05
MD17G1165700	Chr17	16467443	16467625	-	MdHB_1_peak_38832	promoter-TSS (mRNA:MD17G1165700)	-753	MD17G1165700	135.5	60	2.25833	0.629509	0.000215249
MD00G1008700	Chr00	1121145	1121254	-	MdHB_1_peak_95	promoter-TSS (mRNA:MD00G1008700)	-186	MD00G1008700	188.5	83.5	2.25749	1.09734	5.99008e-05
MD04G1207700	Chr04	29284097	29284391	-	MdHB_1_peak_8298	promoter-TSS (mRNA:MD04G1207700)	-85	MD04G1207700	173	76.67	2.25642	0.975736	8.1347e-05
MD11G1298800	Chr11	41533392	41533700	+	MdHB_1_peak_24825	promoter-TSS (mRNA:MD11G1298800)	-182	MD11G1298800	192.25	85.25	2.25513	1.12579	5.71876e-05
MD15G1093900	Chr15	6576741	6576947	-	MdHB_1_peak_32015	promoter-TSS (mRNA:MD15G1093900)	-147	MD15G1093900	154	68.33	2.25377	0.811379	0.000156559
MD15G1068200	Chr15	4727454	4727578	-	MdHB_1_peak_31800	promoter-TSS (mRNA:MD15G1068200)	-711	MD15G1068200	172.25	76.5	2.25163	0.97052	9.30615e-05
MD16G1009400	Chr16	703516	703902	+	MdHB_1_peak_34352	promoter-TSS (mRNA:MD16G1009400)	-19	MD16G1009400	210	93.33	2.25008	1.25236	4.2632e-05
MD15G1042100	Chr15	2944889	2945332	+	MdHB_1_peak_31418	promoter-TSS (mRNA:MD15G1042100)	18	MD15G1042100	216	96	2.25	1.29247	4.01822e-05
MD16G1069400	Chr16	4899364	4899712	-	MdHB_1_peak_35143	promoter-TSS (mRNA:MD16G1069400)	-105	MD16G1069400	200	89	2.24719	1.18354	5.90718e-05
MD15G1380700	Chr15	46841193	46841323	-	MdHB_1_peak_33854	promoter-TSS (mRNA:MD15G1380700)	100	MD15G1380700	155	69	2.24638	0.822007	0.000174519
MD08G1196300	Chr08	25341205	25341365	-	MdHB_1_peak_17783	promoter-TSS (mRNA:MD08G1196300)	-629	MD08G1196300	185.83	82.75	2.24568	1.07942	7.72883e-05
MD06G1199300	Chr06	33302659	33303141	+	MdHB_1_peak_12657	promoter-TSS (ncRNA:MD06G1199200)	-174	MD06G1199300	143.5	64	2.24219	0.713758	0.000185926
MD16G1030200	Chr16	2163645	2163795	-	MdHB_1_peak_34625	promoter-TSS (mRNA:MD16G1030200)	-105	MD16G1030200	215	96	2.23958	1.28795	4.5134e-05
MD10G1182400	Chr10	27547226	27547623	-	MdHB_1_peak_21729	promoter-TSS (mRNA:MD10G1182500)	363	MD10G1182400	168	75	2.24	0.937402	0.000125395
MD03G1272900	Chr03	35623849	35623977	+	MdHB_1_peak_6748	promoter-TSS (mRNA:MD03G1272900)	86	MD03G1272900	190.7	85.17	2.23905	1.11749	7.35039e-05
MD03G1272900	Chr03	35622773	35623037	+	MdHB_1_peak_6747	promoter-TSS (mRNA:MD03G1272900)	-922	MD03G1272900	190.7	85.17	2.23905	1.11749	7.35039e-05
MD13G1118100	Chr13	8634351	8634481	+	MdHB_1_peak_27412	promoter-TSS (mRNA:MD13G1118100)	81	MD13G1118100	75	33.5	2.23881	-0.195814	0.00214466
MD05G1301100	Chr05	43412758	43412951	+	MdHB_1_peak_10498	promoter-TSS (mRNA:MD05G1301100)	-364	MD05G1301100	214	95.72	2.23569	1.2821	5.06858e-05
MD02G1289600	Chr02	34587106	34587217	-	MdHB_1_peak_4206	promoter-TSS (mRNA:MD02G1289600)	-709	MD02G1289600	223.5	100	2.235	1.34407	4.17016e-05
MD16G1153700	Chr16	12190800	12191116	-	MdHB_1_peak_36211	promoter-TSS (mRNA:MD16G1153700)	-319	MD16G1153700	239	107	2.23364	1.43987	2.94876e-05
MD02G1166900	Chr02	14340476	14340774	-	MdHB_1_peak_2950	promoter-TSS (mRNA:MD02G1166900)	-259	MD02G1166900	244.5	109.5	2.23288	1.47245	3.1222e-05
MD03G1246400	Chr03	33394558	33394843	+	MdHB_1_peak_6576	promoter-TSS (mRNA:MD03G1246400)	-382	MD03G1246400	151.5	67.83	2.23352	0.792236	0.000161883
MD09G1149800	Chr09	11755938	11756068	+	MdHB_1_peak_19478	promoter-TSS (mRNA:MD09G1149800)	-471	MD09G1149800	105	47	2.23404	0.275181	0.000746897
MD17G1143500	Chr17	12937694	12937889	-	MdHB_1_peak_38609	promoter-TSS (mRNA:MD17G1143500)	52	MD17G1143500	173	77.5	2.23226	0.980552	0.000103428
MD15G1187200	Chr15	14785234	14785371	+	MdHB_1_peak_32541	promoter-TSS (mRNA:MD15G1187200)	-922	MD15G1187200	193	86.5	2.23121	1.13611	6.3323e-05
MD05G1028200	Chr05	4635632	4635960	-	MdHB_1_peak_8745	promoter-TSS (mRNA:MD05G1028200)	-572	MD05G1028200	256.33	114.92	2.23051	1.54031	2.34227e-05
MD16G1013400	Chr16	1042819	1043130	+	MdHB_1_peak_34420	promoter-TSS (mRNA:MD16G1013400)	-894	MD16G1013400	209.5	94	2.22872	1.25326	5.28868e-05
MD07G1262900	Chr07	33200068	33200457	-	MdHB_1_peak_15343	promoter-TSS (mRNA:MD07G1262900)	-497	MD07G1262900	286	128.5	2.22568	1.69761	1.758e-05
MD14G1010100	Chr14	975976	976085	-	MdHB_1_peak_28768	promoter-TSS (mRNA:MD14G1010100)	-15	MD14G1010100	162	73	2.21918	0.89004	0.000175254
MD07G1274900	Chr07	34019986	34020159	-	MdHB_1_peak_15474	promoter-TSS (mRNA:MD07G1274900)	-571	MD07G1274900	204	92	2.21739	1.21772	7.00789e-05
MD16G1075200	Chr16	5262193	5262591	-	MdHB_1_peak_35228	promoter-TSS (mRNA:MD16G1075200)	-306	MD16G1075200	184	83	2.21687	1.07117	9.96164e-05
MD10G1278900	Chr10	36995281	36995399	-	MdHB_1_peak_22571	promoter-TSS (mRNA:MD10G1278900)	-560	MD10G1278900	159	71.75	2.21603	0.864193	0.000163199
MD09G1065800	Chr09	4489803	4490359	-	MdHB_1_peak_18954	promoter-TSS (mRNA:MD09G1065800)	-235	MD09G1065800	293.5	132.58	2.21376	1.73702	1.83821e-05
MD02G1186000	Chr02	16897367	16897670	+	MdHB_1_peak_3181	promoter-TSS (mRNA:MD02G1186000)	-24	MD02G1186000	173.25	78.25	2.21406	0.986288	0.000130827
MD02G1186000	Chr02	16896512	16896703	+	MdHB_1_peak_3180	promoter-TSS (mRNA:MD02G1186000)	-935	MD02G1186000	173.25	78.25	2.21406	0.986288	0.000130827
MD09G1255200	Chr09	32676639	32676968	-	MdHB_1_peak_20156	promoter-TSS (mRNA:MD09G1255200)	-139	MD09G1255200	112.92	51	2.21412	0.381363	0.000607184
MD16G1159200	Chr16	12861373	12862037	+	MdHB_1_peak_36277	promoter-TSS (mRNA:MD16G1159200)	10	MD16G1159200	247.75	112	2.21205	1.49552	3.35358e-05
MD02G1140700	Chr02	11707074	11707235	-	MdHB_1_peak_2675	promoter-TSS (mRNA:MD02G1140700)	-55	MD02G1140700	156	70.5	2.21277	0.837874	0.000194082
MD16G1074900	Chr16	5234186	5234306	+	MdHB_1_peak_35214	promoter-TSS (mRNA:MD16G1074900)	-653	MD16G1074900	219	99	2.21212	1.31976	5.33617e-05
MD16G1074900	Chr16	5234531	5234933	+	MdHB_1_peak_35215	promoter-TSS (mRNA:MD16G1074900)	-167	MD16G1074900	219	99	2.21212	1.31976	5.33617e-05
MD08G1220500	Chr08	28327549	28327816	+	MdHB_1_peak_17991	promoter-TSS (mRNA:MD08G1220500)	-237	MD08G1220500	162	73.25	2.2116	0.891581	0.000175254
MD07G1186400	Chr07	26740499	26740609	-	MdHB_1_peak_14541	promoter-TSS (mRNA:MD07G1186400)	-503	MD07G1186400	174.5	79	2.20886	0.99755	0.000144609
MD15G1199800	Chr15	15885400	15885616	+	MdHB_1_peak_32603	promoter-TSS (mRNA:MD15G1199800)	-991	MD15G1199800	148	67	2.20896	0.764127	0.000223869
MD17G1099400	Chr17	8435656	8435913	+	MdHB_1_peak_38203	promoter-TSS (mRNA:MD17G1099400)	-435	MD17G1099400	148	67	2.20896	0.764127	0.000223869
MD03G1081200	Chr03	6549184	6549395	-	MdHB_1_peak_5122	promoter-TSS (mRNA:MD03G1081200)	31	MD03G1081200	148.5	67.25	2.20818	0.769058	0.000249101
MD05G1186600	Chr05	31473873	31473982	-	MdHB_1_peak_9856	promoter-TSS (mRNA:MD05G1186600)	-219	MD05G1186600	161	73	2.20548	0.884058	0.000200821
MD05G1186600	Chr05	31474247	31474356	-	MdHB_1_peak_9857	promoter-TSS (mRNA:MD05G1186600)	-593	MD05G1186600	161	73	2.20548	0.884058	0.000200821
MD11G1081100	Chr11	6912745	6912854	+	MdHB_1_peak_23357	promoter-TSS (mRNA:MD11G1081100)	-521	MD11G1081100	89	40.33	2.20679	0.0490404	0.00161991
MD15G1079400	Chr15	5417625	5418101	+	MdHB_1_peak_31921	promoter-TSS (mRNA:MD15G1079400)	-43	MD15G1079400	146.5	66.5	2.20301	0.750931	0.000258671
MD10G1291400	Chr10	37999046	37999158	-	MdHB_1_peak_22668	promoter-TSS (mRNA:MD10G1291400)	-343	MD10G1291400	240	109	2.20183	1.45232	3.92911e-05
MD10G1291400	Chr10	37999545	37999772	-	MdHB_1_peak_22669	promoter-TSS (mRNA:MD10G1291400)	-899	MD10G1291400	240	109	2.20183	1.45232	3.92911e-05
MD10G1303900	Chr10	39019144	39019401	+	MdHB_1_peak_22818	promoter-TSS (mRNA:MD10G1303900)	-151	MD10G1303900	191.5	87	2.20115	1.13115	0.000101227
MD10G1303900	Chr10	39018877	39018986	+	MdHB_1_peak_22817	promoter-TSS (mRNA:MD10G1303900)	-492	MD10G1303900	191.5	87	2.20115	1.13115	0.000101227
MD11G1247100	Chr11	35905403	35905549	+	MdHB_1_peak_24437	promoter-TSS (mRNA:MD11G1247100)	0	MD11G1247100	154	70	2.2	0.822214	0.000256494
MD15G1057800	Chr15	3875908	3876402	+	MdHB_1_peak_31638	promoter-TSS (mRNA:MD15G1057800)	-951	MD15G1057800	327.33	149	2.19685	1.89643	1.64625e-05
MD17G1102500	Chr17	8714029	8714379	-	MdHB_1_peak_38245	promoter-TSS (mRNA:MD17G1102500)	-39	MD17G1102500	156	71	2.19718	0.841068	0.000247226
MD01G1010900	Chr01	6047064	6047260	+	MdHB_1_peak_1771	promoter-TSS (mRNA:MD01G1010900)	-300	MD01G1010900	202	92	2.19565	1.20818	8.88269e-05
MD00G1112500	Chr00	23679544	23679808	-	MdHB_1_peak_912	promoter-TSS (mRNA:MD00G1112500)	-129	MD00G1112500	162.5	74	2.19595	0.899163	0.000194067
MD07G1221800	Chr07	29882323	29882456	+	MdHB_1_peak_14906	promoter-TSS (mRNA:MD07G1221700)	-559	MD07G1221800	2476.13	1128.93	2.19334	4.80526	3.93152e-07
MD15G1003900	Chr15	236862	237486	+	MdHB_1_peak_30969	promoter-TSS (mRNA:MD15G1003900)	-863	MD15G1003900	238	108.5	2.19355	1.44212	4.8589e-05
MD05G1297800	Chr05	43147496	43147618	+	MdHB_1_peak_10465	promoter-TSS (mRNA:MD05G1297800)	-991	MD05G1297800	182	83	2.19277	1.0606	0.000128251
MD05G1297800	Chr05	43148205	43148326	+	MdHB_1_peak_10466	promoter-TSS (mRNA:MD05G1297800)	-283	MD05G1297800	182	83	2.19277	1.0606	0.000128251
MD07G1230700	Chr07	30506872	30507205	+	MdHB_1_peak_15016	promoter-TSS (mRNA:MD07G1230700)	-201	MD07G1230700	236.5	108	2.18981	1.43388	4.95556e-05
MD04G1046700	Chr04	5437163	5437305	+	MdHB_1_peak_7399	promoter-TSS (mRNA:MD04G1046700)	58	MD04G1046700	155.5	71	2.19014	0.837976	0.000247226
MD05G1349800	Chr05	46763241	46763761	-	MdHB_1_peak_11010	promoter-TSS (mRNA:MD05G1349800)	-797	MD05G1349800	210	96	2.1875	1.26513	8.04474e-05
MD04G1183900	Chr04	27506718	27506984	+	MdHB_1_peak_8186	promoter-TSS (mRNA:MD04G1183900)	-126	MD04G1183900	172.25	78.75	2.1873	0.983587	0.000149161
MD05G1074000	Chr05	15575105	15575306	+	MdHB_1_peak_9227	promoter-TSS (mRNA:MD05G1074000)	-50	MD05G1074000	169.5	77.5	2.1871	0.960798	0.000175613
MD10G1029800	Chr10	3908133	3908592	+	MdHB_1_peak_20604	promoter-TSS (mRNA:MD10G1029800)	-567	MD10G1029800	130	59.5	2.18487	0.58582	0.000464816
MD13G1069200	Chr13	4870000	4870493	+	MdHB_1_peak_27138	promoter-TSS (mRNA:MD13G1069200)	-171	MD13G1069200	415.5	190.5	2.1811	2.24113	8.9849e-06
MD15G1115500	Chr15	8134433	8134686	-	MdHB_1_peak_32120	promoter-TSS (mRNA:MD15G1115500)	-258	MD15G1115500	181	83	2.18072	1.05529	0.000145457
MD15G1145400	Chr15	10780318	10780745	-	MdHB_1_peak_32297	promoter-TSS (mRNA:MD15G1145400)	-992	MD15G1145400	225.5	103.5	2.17874	1.36835	7.45609e-05
MD15G1145400	Chr15	10779477	10779794	-	MdHB_1_peak_32296	promoter-TSS (mRNA:MD15G1145400)	-96	MD15G1145400	225.5	103.5	2.17874	1.36835	7.45609e-05
MD15G1087600	Chr15	6104426	6104632	+	MdHB_1_peak_31980	promoter-TSS (mRNA:MD15G1087600)	-559	MD15G1087600	152.5	70	2.17857	0.812797	0.000294684
MD06G1043600	Chr06	5738395	5738515	+	MdHB_1_peak_11497	promoter-TSS (mRNA:MD06G1043600)	-872	MD06G1043600	164.99	75.75	2.17809	0.924435	0.000187626
MD05G1360300	Chr05	47492368	47492517	-	MdHB_1_peak_11104	promoter-TSS (mRNA:MD05G1360300)	-203	MD05G1360300	172	79	2.17722	0.983634	0.000187413
MD11G1019500	Chr11	1674722	1674838	+	MdHB_1_peak_23018	promoter-TSS (mRNA:MD11G1019500)	-131	MD11G1019500	118.33	54.33	2.17799	0.454636	0.000807521
MD15G1037300	Chr15	2591138	2591596	+	MdHB_1_peak_31350	promoter-TSS (mRNA:MD15G1037300)	-686	MD15G1037300	261	120	2.175	1.57756	4.74343e-05
MD15G1037300	Chr15	2591865	2592366	+	MdHB_1_peak_31351	promoter-TSS (mRNA:MD15G1037300)	62	MD15G1037300	261	120	2.175	1.57756	4.74343e-05
MD10G1191400	Chr10	28822189	28822381	-	MdHB_1_peak_21816	promoter-TSS (mRNA:MD10G1191400)	-74	MD10G1191400	217.5	100	2.175	1.3177	7.31866e-05
MD08G1131200	Chr08	12387110	12387338	-	MdHB_1_peak_17209	promoter-TSS (mRNA:MD08G1131200)	-617	MD08G1131200	189	87	2.17241	1.11847	0.000129292
MD10G1286300	Chr10	37571994	37572234	-	MdHB_1_peak_22614	promoter-TSS (mRNA:MD10G1286300)	-80	MD10G1286300	198	91.17	2.17177	1.18473	0.000115582
MD16G1042500	Chr16	3006143	3006252	+	MdHB_1_peak_34787	promoter-TSS (mRNA:MD16G1042500)	-27	MD16G1042500	198.67	91.5	2.17126	1.18964	0.000102639
MD05G1321500	Chr05	44865120	44865257	+	MdHB_1_peak_10726	promoter-TSS (mRNA:MD05G1321500)	-97	MD05G1321500	196.5	90.5	2.17127	1.17403	0.000105413
MD13G1096600	Chr13	6838380	6838588	-	MdHB_1_peak_27362	promoter-TSS (mRNA:MD13G1096600)	-223	MD13G1096600	286.5	132	2.17045	1.71159	3.51154e-05
MD03G1010400	Chr03	803359	803529	-	MdHB_1_peak_4572	promoter-TSS (mRNA:MD03G1010400)	-190	MD03G1010400	158.5	73	2.17123	0.868995	0.000263387
MD15G1071700	Chr15	4931324	4931433	-	MdHB_1_peak_31854	promoter-TSS (ncRNA:MD15G1071800)	800	MD15G1071700	185.58	85.5	2.17053	1.09293	0.000137035
MD15G1071700	Chr15	4931732	4931841	-	MdHB_1_peak_31855	promoter-TSS (ncRNA:MD15G1071800)	392	MD15G1071700	185.58	85.5	2.17053	1.09293	0.000137035
MD09G1250400	Chr09	32053287	32053413	+	MdHB_1_peak_20116	promoter-TSS (mRNA:MD09G1250400)	-882	MD09G1250400	210.5	97	2.1701	1.27217	8.80329e-05
MD14G1002300	Chr14	356943	357139	+	MdHB_1_peak_28713	promoter-TSS (mRNA:MD14G1002300)	-842	MD14G1002300	162.75	75	2.17	0.906755	0.000245015
MD15G1033400	Chr15	2344965	2345375	-	MdHB_1_peak_31296	promoter-TSS (mRNA:MD15G1033400)	-248	MD15G1033400	256.5	118.33	2.16767	1.5543	4.92361e-05
MD15G1033400	Chr15	2345589	2345901	-	MdHB_1_peak_31297	promoter-TSS (mRNA:MD15G1033400)	-823	MD15G1033400	256.5	118.33	2.16767	1.5543	4.92361e-05
MD05G1130300	Chr05	25467645	25467754	+	MdHB_1_peak_9672	promoter-TSS (mRNA:MD05G1130300)	-139	MD05G1130300	168	77.5	2.16774	0.952248	0.000200296
MD09G1187500	Chr09	16359341	16359487	-	MdHB_1_peak_19659	promoter-TSS (mRNA:MD09G1187500)	-160	MD09G1187500	260	120	2.16667	1.57385	5.23313e-05
MD13G1120900	Chr13	8882202	8882889	+	MdHB_1_peak_27446	promoter-TSS (mRNA:MD13G1120900)	-866	MD13G1120900	819.75	378.5	2.16579	3.21975	2.39847e-06
MD03G1072400	Chr03	5877068	5877338	+	MdHB_1_peak_5059	promoter-TSS (mRNA:MD03G1072300)	55	MD03G1072400	211.25	97.5	2.16667	1.27796	0.000107693
MD10G1253100	Chr10	34576652	34576957	-	MdHB_1_peak_22358	promoter-TSS (mRNA:MD10G1253100)	-758	MD10G1253100	178.75	82.5	2.16667	1.04049	0.000149946
MD10G1253100	Chr10	34576357	34576469	-	MdHB_1_peak_22357	promoter-TSS (mRNA:MD10G1253100)	-367	MD10G1253100	178.75	82.5	2.16667	1.04049	0.000149946
MD16G1012700	Chr16	982297	982410	-	MdHB_1_peak_34401	promoter-TSS (mRNA:MD16G1012700)	-843	MD16G1012700	235	108.5	2.1659	1.42986	6.67335e-05
MD05G1105600	Chr05	21890341	21890470	-	MdHB_1_peak_9506	promoter-TSS (mRNA:MD05G1105600)	-207	MD05G1105600	190.33	87.87	2.16604	1.12978	0.000141825
MD14G1183700	Chr14	27625100	27625209	+	MdHB_1_peak_30395	promoter-TSS (mRNA:MD14G1183700)	-292	MD14G1183700	143.5	66.25	2.16604	0.729349	0.000397953
MD15G1073900	Chr15	5049863	5050015	+	MdHB_1_peak_31878	promoter-TSS (mRNA:MD15G1073900)	-518	MD15G1073900	176.5	81.5	2.16564	1.02272	0.000175663
MD11G1235400	Chr11	34262382	34262689	+	MdHB_1_peak_24357	promoter-TSS (mRNA:MD11G1235400)	-294	MD11G1235400	164.5	76	2.16447	0.923084	0.000236489
MD14G1185200	Chr14	27758764	27759014	-	MdHB_1_peak_30409	promoter-TSS (mRNA:MD14G1185200)	-191	MD14G1185200	145	67	2.16418	0.74445	0.000344884
MD11G1031500	Chr11	2752177	2752333	+	MdHB_1_peak_23073	promoter-TSS (ncRNA:MD11G1031500)	-221	MD11G1031500	173	80	2.1625	0.994964	0.000206207
MD03G1040400	Chr03	3197502	3197728	+	MdHB_1_peak_4796	promoter-TSS (mRNA:MD03G1040400)	-763	MD03G1040400	194.5	90	2.16111	1.16164	0.000133865
MD12G1072600	Chr12	8335734	8335843	+	MdHB_1_peak_25479	promoter-TSS (mRNA:MD12G1072600)	-8	MD12G1072600	161	74.5	2.16107	0.893318	0.000253972
MD16G1125900	Chr16	9137993	9138255	-	MdHB_1_peak_35910	promoter-TSS (mRNA:MD16G1125900)	57	MD16G1125900	215.25	99.83	2.15617	1.3069	0.000102313
MD16G1060800	Chr16	4352917	4353099	-	MdHB_1_peak_35078	promoter-TSS (mRNA:MD16G1060800)	-7	MD16G1060800	158.5	73.5	2.15646	0.87212	0.000263387
MD16G1070600	Chr16	4956276	4956501	+	MdHB_1_peak_35162	promoter-TSS (mRNA:MD16G1070600)	-270	MD16G1070600	170.33	79	2.15608	0.974262	0.00024256
MD02G1140600	Chr02	11700521	11700704	-	MdHB_1_peak_2672	promoter-TSS (mRNA:MD02G1140600)	-405	MD02G1140600	166	77	2.15584	0.937788	0.00026028
MD17G1085300	Chr17	7014080	7014822	-	MdHB_1_peak_38053	promoter-TSS (mRNA:MD17G1085300)	18	MD17G1085300	351.5	163.17	2.1542	2.00738	2.25837e-05
MD06G1212900	Chr06	34553823	34553947	+	MdHB_1_peak_12789	promoter-TSS (mRNA:MD06G1212900)	39	MD06G1212900	153	71	2.15493	0.82242	0.000373156
MD06G1212900	Chr06	34553050	34553265	+	MdHB_1_peak_12788	promoter-TSS (mRNA:MD06G1212900)	-689	MD06G1212900	153	71	2.15493	0.82242	0.000373156
MD16G1140800	Chr16	10865201	10865598	+	MdHB_1_peak_36074	promoter-TSS (mRNA:MD16G1140800)	-987	MD16G1140800	154	71.5	2.15385	0.831877	0.000325443
MD15G1012700	Chr15	702840	703203	+	MdHB_1_peak_31048	promoter-TSS (mRNA:MD15G1012700)	-291	MD15G1012700	203.08	94.39	2.1515	1.22508	0.000119756
MD10G1260700	Chr10	35437375	35437962	-	MdHB_1_peak_22427	promoter-TSS (mRNA:MD10G1260700)	-360	MD10G1260700	177.5	82.5	2.15152	1.03375	0.000193067
MD11G1118200	Chr11	10755839	10756042	+	MdHB_1_peak_23493	promoter-TSS (mRNA:MD11G1118200)	-161	MD11G1118200	163.5	76	2.15132	0.917239	0.000269813
MD07G1155200	Chr07	22539350	22539474	+	MdHB_1_peak_14202	promoter-TSS (mRNA:MD07G1155200)	-326	MD07G1155200	157	73	2.15068	0.85988	0.0003449
MD06G1210800	Chr06	34348722	34348979	+	MdHB_1_peak_12768	promoter-TSS (mRNA:MD06G1210800)	-485	MD06G1210800	186	86.5	2.15029	1.10045	0.000150477
MD06G1210800	Chr06	34349154	34349285	+	MdHB_1_peak_12769	promoter-TSS (mRNA:MD06G1210800)	-116	MD06G1210800	186	86.5	2.15029	1.10045	0.000150477
MD04G1195500	Chr04	28419314	28419423	-	MdHB_1_peak_8240	promoter-TSS (mRNA:MD04G1195500)	32	MD04G1195500	135.5	63	2.15079	0.651494	0.000472556
MD04G1195500	Chr04	28420077	28420186	-	MdHB_1_peak_8241	promoter-TSS (mRNA:MD04G1195500)	-731	MD04G1195500	135.5	63	2.15079	0.651494	0.000472556
MD03G1082800	Chr03	6724788	6724951	+	MdHB_1_peak_5139	promoter-TSS (mRNA:MD03G1082800)	-660	MD03G1082800	130	60.5	2.14876	0.593411	0.000600879
MD11G1121500	Chr11	11212069	11212393	+	MdHB_1_peak_23510	promoter-TSS (mRNA:MD11G1121500)	-999	MD11G1121500	150.33	70	2.14757	0.799065	0.000388468
MD10G1118000	Chr10	19527057	19527166	+	MdHB_1_peak_21205	promoter-TSS (mRNA:MD10G1118000)	-427	MD10G1118000	141	65.67	2.1471	0.708517	0.000415026
MD01G1223100	Chr01	31502520	31502632	+	MdHB_1_peak_2337	promoter-TSS (mRNA:MD01G1223100)	-322	MD01G1223100	87	40.5	2.14815	0.0293674	0.00234956
MD12G1115200	Chr12	18371171	18371280	-	MdHB_1_peak_25861	promoter-TSS (mRNA:MD12G1115200)	-72	MD12G1115200	162	75.5	2.1457	0.905377	0.000279833
MD08G1179300	Chr08	22087920	22088068	+	MdHB_1_peak_17573	promoter-TSS (ncRNA:MD08G1179300)	-215	MD08G1179300	151	70.38	2.1455	0.805805	0.000388468
MD15G1204100	Chr15	16227814	16227926	-	MdHB_1_peak_32618	promoter-TSS (mRNA:MD15G1204100)	-483	MD15G1204100	1144.65	534.15	2.14294	3.7049	2.04709e-06
MD06G1182400	Chr06	32108282	32108730	+	MdHB_1_peak_12522	promoter-TSS (mRNA:MD06G1182400)	65	MD06G1182400	201.5	94	2.14362	1.21566	0.00013446
MD15G1253700	Chr15	21405456	21405653	+	MdHB_1_peak_32891	promoter-TSS (mRNA:MD15G1253700)	-51	MD15G1253700	131.5	61.33	2.14414	0.610594	0.000665299
MD05G1295700	Chr05	43025411	43025592	-	MdHB_1_peak_10448	promoter-TSS (mRNA:MD05G1295700)	-35	MD05G1295700	197	92	2.1413	1.18404	0.00015998
MD15G1042300	Chr15	2951543	2951803	+	MdHB_1_peak_31422	promoter-TSS (mRNA:MD15G1042300)	-17	MD15G1042300	197	92	2.1413	1.18404	0.00015998
MD15G1042300	Chr15	2950749	2950950	+	MdHB_1_peak_31421	promoter-TSS (mRNA:MD15G1042300)	-841	MD15G1042300	197	92	2.1413	1.18404	0.00015998
MD14G1089200	Chr14	11156602	11156786	+	MdHB_1_peak_29519	promoter-TSS (mRNA:MD14G1089200)	11	MD14G1089200	209.75	98	2.14031	1.27347	0.000120543
MD07G1261900	Chr07	33134794	33135318	+	MdHB_1_peak_15327	promoter-TSS (mRNA:MD07G1261900)	19	MD07G1261900	232	108.5	2.13825	1.41749	9.1504e-05
MD07G1261900	Chr07	33133967	33134267	+	MdHB_1_peak_15326	promoter-TSS (mRNA:MD07G1261900)	-920	MD07G1261900	232	108.5	2.13825	1.41749	9.1504e-05
MD16G1118600	Chr16	8442472	8442583	+	MdHB_1_peak_35773	promoter-TSS (mRNA:MD16G1118600)	-931	MD16G1118600	286	133.83	2.13704	1.71629	4.89344e-05
MD16G1118600	Chr16	8443014	8443484	+	MdHB_1_peak_35774	promoter-TSS (mRNA:MD16G1118600)	-209	MD16G1118600	286	133.83	2.13704	1.71629	4.89344e-05
MD08G1010300	Chr08	760394	760546	+	MdHB_1_peak_16043	promoter-TSS (mRNA:MD08G1010300)	-11	MD08G1010300	182.62	85.5	2.13591	1.0775	0.000198454
MD12G1051200	Chr12	5816613	5816798	-	MdHB_1_peak_25300	promoter-TSS (mRNA:MD12G1051200)	-207	MD12G1051200	213.5	100	2.135	1.29984	0.000114352
MD09G1281300	Chr09	35845664	35845773	-	MdHB_1_peak_20353	promoter-TSS (mRNA:MD09G1281300)	-92	MD09G1281300	166.5	78	2.13462	0.946616	0.000285915
MD15G1440100	Chr15	54015062	54015220	+	MdHB_1_peak_34194	promoter-TSS (mRNA:MD15G1440100)	-42	MD15G1440100	167.5	78.5	2.13376	0.955295	0.000251204
MD16G1019500	Chr16	1419244	1419673	+	MdHB_1_peak_34502	promoter-TSS (mRNA:MD16G1019500)	-692	MD16G1019500	216	101.25	2.13333	1.31678	0.000111427
MD16G1019500	Chr16	1420077	1420186	+	MdHB_1_peak_34503	promoter-TSS (mRNA:MD16G1019500)	-19	MD16G1019500	216	101.25	2.13333	1.31678	0.000111427
MD15G1330400	Chr15	36454446	36454689	+	MdHB_1_peak_33474	promoter-TSS (mRNA:MD15G1330400)	-852	MD15G1330400	176	82.5	2.13333	1.02563	0.000218971
MD02G1172400	Chr02	15046556	15046815	-	MdHB_1_peak_3012	promoter-TSS (mRNA:MD02G1172400)	1	MD02G1172400	174	81.58	2.13288	1.0095	0.000226466
MD02G1179200	Chr02	15887683	15887997	-	MdHB_1_peak_3093	promoter-TSS (mRNA:MD02G1179200)	48	MD02G1179200	155.5	73	2.13014	0.850708	0.000394433
MD05G1174000	Chr05	30226767	30226876	+	MdHB_1_peak_9815	promoter-TSS (mRNA:MD05G1174000)	-158	MD05G1174000	121.42	57	2.13018	0.501086	0.0008521
MD02G1275100	Chr02	32939139	32939436	-	MdHB_1_peak_4097	promoter-TSS (mRNA:MD02G1275100)	-110	MD02G1275100	140.5	66	2.12879	0.707438	0.000479246
MD10G1179300	Chr10	27297796	27298072	+	MdHB_1_peak_21700	promoter-TSS (mRNA:MD10G1179300)	-510	MD10G1179300	175.5	82.5	2.12727	1.02291	0.000248268
MD15G1064900	Chr15	4511785	4511894	-	MdHB_1_peak_31747	promoter-TSS (mRNA:MD15G1064900)	-178	MD15G1064900	178.53	84	2.12536	1.04763	0.00026245
MD06G1222900	Chr06	35422846	35423665	-	MdHB_1_peak_12872	promoter-TSS (mRNA:MD06G1222900)	-398	MD06G1222900	187.25	88.12	2.12494	1.11545	0.000203586
MD10G1274600	Chr10	36607373	36607716	-	MdHB_1_peak_22520	promoter-TSS (mRNA:MD10G1274600)	-225	MD10G1274600	222	104.5	2.1244	1.35775	0.000124891
MD13G1182000	Chr13	15215462	15215939	+	MdHB_1_peak_27957	promoter-TSS (mRNA:MD13G1182000)	21	MD13G1182000	654.5	308.33	2.12273	2.90566	7.18195e-06
MD04G1177800	Chr04	26893146	26893386	-	MdHB_1_peak_8151	promoter-TSS (mRNA:MD04G1177800)	-202	MD04G1177800	145.5	68.5	2.12409	0.75792	0.000485006
MD09G1073100	Chr09	5068784	5068973	+	MdHB_1_peak_19023	promoter-TSS (mRNA:MD09G1073100)	-2	MD09G1073100	215.03	101.33	2.12208	1.31284	0.00012442
MD15G1065900	Chr15	4589908	4590113	-	MdHB_1_peak_31767	promoter-TSS (ncRNA:MD15G1066000)	309	MD15G1065900	309.37	145.83	2.12144	1.83195	4.36683e-05
MD17G1240400	Chr17	28975709	28975941	-	MdHB_1_peak_39520	promoter-TSS (mRNA:MD17G1240400)	-430	MD17G1240400	156.75	74	2.11824	0.864646	0.000432919
MD16G1184100	Chr16	15815162	15816089	+	MdHB_1_peak_36555	promoter-TSS (mRNA:MD16G1184100)	-659	MD16G1184100	192.17	90.75	2.11758	1.15393	0.000208475
MD02G1148000	Chr02	12180117	12180386	+	MdHB_1_peak_2726	promoter-TSS (mRNA:MD02G1148000)	-119	MD02G1148000	102.75	48.5	2.11856	0.268728	0.00184719
MD15G1242300	Chr15	19936137	19936248	-	MdHB_1_peak_32829	promoter-TSS (mRNA:MD15G1242300)	-783	MD15G1242300	272	128.5	2.11673	1.64909	6.57372e-05
MD10G1198000	Chr10	29612410	29613020	-	MdHB_1_peak_21880	promoter-TSS (mRNA:MD10G1198000)	-153	MD10G1198000	182	86	2.11628	1.07696	0.000245223
MD17G1107300	Chr17	9237916	9238167	+	MdHB_1_peak_38289	promoter-TSS (mRNA:MD17G1107300)	74	MD17G1107300	211	99.75	2.11529	1.2874	0.000159432
MD17G1107300	Chr17	9237257	9237457	+	MdHB_1_peak_38288	promoter-TSS (mRNA:MD17G1107300)	-610	MD17G1107300	211	99.75	2.11529	1.2874	0.000159432
MD05G1249100	Chr05	38075014	38075309	-	MdHB_1_peak_10066	promoter-TSS (mRNA:MD05G1249100)	-445	MD05G1249100	172.25	81.5	2.1135	0.9994	0.000291567
MD14G1037400	Chr14	3433311	3433493	-	MdHB_1_peak_29006	promoter-TSS (mRNA:MD14G1037400)	-775	MD14G1037400	133	63	2.11111	0.633773	0.000634612
MD06G1207200	Chr06	34177999	34178376	-	MdHB_1_peak_12736	promoter-TSS (mRNA:MD06G1207200)	-566	MD06G1207200	183.5	87	2.1092	1.09018	0.000267554
MD06G1207200	Chr06	34178535	34178701	-	MdHB_1_peak_12737	promoter-TSS (mRNA:MD06G1207200)	-997	MD06G1207200	183.5	87	2.1092	1.09018	0.000267554
MD04G1113200	Chr04	19888144	19888315	-	MdHB_1_peak_7844	promoter-TSS (mRNA:MD04G1113200)	-871	MD04G1113200	135	64	2.10938	0.655239	0.000605775
MD10G1055900	Chr10	7671843	7671976	+	MdHB_1_peak_20754	promoter-TSS (mRNA:MD10G1055900)	-678	MD10G1055900	88.58	42	2.10905	0.0628904	0.0029371
MD09G1073000	Chr09	5065411	5065545	+	MdHB_1_peak_19020	promoter-TSS (mRNA:MD09G1073000)	-173	MD09G1073000	173.83	82.5	2.10703	1.01379	0.000281389
MD15G1033100	Chr15	2333305	2333824	-	MdHB_1_peak_31285	promoter-TSS (mRNA:MD15G1033100)	-347	MD15G1033100	148.5	70.5	2.10638	0.790689	0.000511181
MD13G1026500	Chr13	1925328	1925443	-	MdHB_1_peak_26630	promoter-TSS (mRNA:MD13G1026500)	-117	MD13G1026500	116.5	55.33	2.10555	0.448172	0.00143079
MD15G1114800	Chr15	8098218	8098327	+	MdHB_1_peak_32118	promoter-TSS (mRNA:MD15G1114800)	84	MD15G1114800	106.33	50.5	2.10554	0.31967	0.00192254
MD06G1209800	Chr06	34297638	34297898	-	MdHB_1_peak_12753	promoter-TSS (mRNA:MD06G1209800)	-913	MD06G1209800	221.5	105.33	2.10291	1.3593	0.000150537
MD06G1209800	Chr06	34297063	34297241	-	MdHB_1_peak_12752	promoter-TSS (mRNA:MD06G1209800)	-297	MD06G1209800	221.5	105.33	2.10291	1.3593	0.000150537
MD10G1007700	Chr10	1190876	1191138	-	MdHB_1_peak_20490	promoter-TSS (mRNA:MD10G1007700)	-913	MD10G1007700	137.75	65.5	2.10305	0.685132	0.000735631
MD16G1275100	Chr16	36778863	36778998	+	MdHB_1_peak_37426	promoter-TSS (mRNA:MD16G1275100)	-363	MD16G1275100	164	78	2.10256	0.932196	0.000420613
MD02G1261800	Chr02	31612822	31613055	-	MdHB_1_peak_3959	promoter-TSS (mRNA:MD02G1261800)	13	MD02G1261800	382.33	182	2.10071	2.13951	3.25198e-05
MD16G1145200	Chr16	11184965	11185743	+	MdHB_1_peak_36120	promoter-TSS (mRNA:MD16G1145200)	-815	MD16G1145200	251	119.5	2.10042	1.53807	0.000106062
MD10G1268600	Chr10	36150105	36150415	-	MdHB_1_peak_22481	promoter-TSS (mRNA:MD10G1268600)	-410	MD10G1268600	182.17	86.75	2.09994	1.0819	0.000301707
MD10G1268600	Chr10	36149718	36149900	-	MdHB_1_peak_22480	promoter-TSS (mRNA:MD10G1268600)	41	MD10G1268600	182.17	86.75	2.09994	1.0819	0.000301707
MD14G1246300	Chr14	32399120	32399314	-	MdHB_1_peak_30936	promoter-TSS (mRNA:MD14G1246300)	27	MD14G1246300	306.5	146	2.09932	1.82356	5.63342e-05
MD14G1206400	Chr14	29360057	29360210	+	MdHB_1_peak_30595	promoter-TSS (mRNA:MD14G1206400)	-839	MD14G1206400	429.17	204.5	2.09863	2.30554	2.48738e-05
MD05G1087200	Chr05	18584856	18585336	+	MdHB_1_peak_9366	promoter-TSS (mRNA:MD05G1087200)	55	MD05G1087200	324	154.5	2.09709	1.90344	5.25769e-05
MD15G1230200	Chr15	18854194	18854304	+	MdHB_1_peak_32777	promoter-TSS (mRNA:MD15G1230200)	-46	MD15G1230200	107	51	2.09804	0.330149	0.00163468
MD16G1170500	Chr16	14202605	14202890	-	MdHB_1_peak_36412	promoter-TSS (mRNA:MD16G1170500)	-240	MD16G1170500	506.17	241.67	2.09447	2.54309	1.7395e-05
MD07G1248300	Chr07	31760125	31760464	-	MdHB_1_peak_15163	promoter-TSS (mRNA:MD07G1248300)	-276	MD07G1248300	224	107	2.09346	1.3774	0.000146549
MD17G1138000	Chr17	12382330	12382521	+	MdHB_1_peak_38553	promoter-TSS (mRNA:MD17G1138000)	-178	MD17G1138000	154.07	73.65	2.09192	0.846047	0.000515194
MD04G1064300	Chr04	8672534	8672664	-	MdHB_1_peak_7545	promoter-TSS (ncRNA:MD04G1064300)	-62	MD04G1064300	125	59.75	2.09205	0.550423	0.000989647
MD05G1279400	Chr05	41367524	41367634	-	MdHB_1_peak_10310	promoter-TSS (mRNA:MD05G1279400)	-783	MD05G1279400	171.5	82	2.09146	0.998109	0.000408835
MD13G1122100	Chr13	8995008	8995677	-	MdHB_1_peak_27478	promoter-TSS (mRNA:MD13G1122100)	26	MD13G1122100	723.75	346.5	2.08874	3.0578	8.63322e-06
MD06G1007200	Chr06	734241	734350	-	MdHB_1_peak_11212	promoter-TSS (mRNA:MD06G1007200)	-792	MD06G1007200	154.5	74	2.08784	0.850911	0.000563794
MD07G1195600	Chr07	27437593	27437913	-	MdHB_1_peak_14615	promoter-TSS (mRNA:MD07G1195600)	-170	MD07G1195600	256.5	123	2.08537	1.57239	0.000117187
MD07G1189900	Chr07	27033926	27034544	-	MdHB_1_peak_14569	promoter-TSS (mRNA:MD07G1189900)	-765	MD07G1189900	270	129.5	2.08494	1.64569	9.33279e-05
MD15G1022800	Chr15	1321217	1321469	+	MdHB_1_peak_31162	promoter-TSS (mRNA:MD15G1022800)	-252	MD15G1022800	212.5	102	2.08333	1.30464	0.000187425
MD14G1187200	Chr14	27949074	27949193	+	MdHB_1_peak_30433	promoter-TSS (mRNA:MD14G1187200)	-285	MD14G1187200	185.33	89	2.08236	1.11029	0.000317003
MD10G1152300	Chr10	23926126	23926351	+	MdHB_1_peak_21474	promoter-TSS (mRNA:MD10G1152300)	-23	MD10G1152300	179	86	2.0814	1.06114	0.000352524
MD14G1232400	Chr14	31246142	31246519	-	MdHB_1_peak_30740	promoter-TSS (mRNA:MD14G1232400)	-11	MD14G1232400	247.17	118.83	2.08003	1.52074	0.000119749
MD14G1232400	Chr14	31247263	31247372	-	MdHB_1_peak_30741	promoter-TSS (mRNA:MD14G1232400)	-998	MD14G1232400	247.17	118.83	2.08003	1.52074	0.000119749
MD02G1001900	Chr02	160840	160969	-	MdHB_1_peak_2370	promoter-TSS (mRNA:MD02G1001900)	-521	MD02G1001900	89.5	43	2.0814	0.0834214	0.00326531
MD07G1295200	Chr07	35586553	35586676	+	MdHB_1_peak_15751	promoter-TSS (mRNA:MD07G1295200)	-278	MD07G1295200	343	165	2.07879	1.98911	4.85464e-05
MD07G1295200	Chr07	35585999	35586209	+	MdHB_1_peak_15750	promoter-TSS (mRNA:MD07G1295200)	-788	MD07G1295200	343	165	2.07879	1.98911	4.85464e-05
MD07G1295200	Chr07	35586830	35586985	+	MdHB_1_peak_15752	promoter-TSS (mRNA:MD07G1295200)	15	MD07G1295200	343	165	2.07879	1.98911	4.85464e-05
MD11G1246700	Chr11	35862736	35862853	-	MdHB_1_peak_24435	promoter-TSS (mRNA:MD11G1246700)	-134	MD11G1246700	143.5	69	2.07971	0.748179	0.000640501
MD01G1029100	Chr01	10636250	10636432	-	MdHB_1_peak_1881	promoter-TSS (mRNA:MD01G1029100)	-560	MD01G1029100	301	144.83	2.0783	1.80245	7.39691e-05
MD03G1161500	Chr03	19485297	19485412	+	MdHB_1_peak_5858	promoter-TSS (mRNA:MD03G1161500)	-70	MD03G1161500	158	76	2.07895	0.884655	0.000590169
MD04G1226800	Chr04	30626646	30626811	-	MdHB_1_peak_8380	promoter-TSS (mRNA:MD04G1226800)	-592	MD04G1226800	98.84	47.53	2.07953	0.222878	0.00274431
MD06G1138200	Chr06	28323980	28324114	-	MdHB_1_peak_12180	promoter-TSS (mRNA:MD06G1138200)	-61	MD06G1138200	176.5	85	2.07647	1.04229	0.000412652
MD05G1284600	Chr05	41855925	41856191	+	MdHB_1_peak_10364	promoter-TSS (mRNA:MD05G1284600)	-277	MD05G1284600	150.5	72.5	2.07586	0.816461	0.000614476
MD03G1037600	Chr03	2974537	2974855	+	MdHB_1_peak_4776	promoter-TSS (mRNA:MD03G1037600)	24	MD03G1037600	118.33	57	2.07596	0.476714	0.00135262
MD15G1062200	Chr15	4263155	4263480	-	MdHB_1_peak_31688	promoter-TSS (mRNA:MD15G1062200)	34	MD15G1062200	222	107	2.07477	1.36887	0.000180868
MD16G1011100	Chr16	839711	839868	+	MdHB_1_peak_34382	promoter-TSS (mRNA:MD16G1011100)	-591	MD16G1011100	252	121.5	2.07407	1.54971	0.000135221
MD16G1011100	Chr16	840065	840230	+	MdHB_1_peak_34383	promoter-TSS (mRNA:MD16G1011100)	-233	MD16G1011100	252	121.5	2.07407	1.54971	0.000135221
MD15G1061700	Chr15	4146093	4146773	-	MdHB_1_peak_31682	promoter-TSS (mRNA:MD15G1061700)	13	MD15G1061700	301.75	145.5	2.07388	1.80701	8.59229e-05
MD12G1028200	Chr12	3148184	3148293	+	MdHB_1_peak_25039	promoter-TSS (mRNA:MD12G1028200)	-285	MD12G1028200	159.5	77	2.07143	0.899755	0.000565923
MD07G1291100	Chr07	35183688	35183822	+	MdHB_1_peak_15675	promoter-TSS (mRNA:MD07G1291100)	-590	MD07G1291100	265	128	2.07031	1.62235	0.000125842
MD11G1004100	Chr11	354890	355118	-	MdHB_1_peak_22916	promoter-TSS (mRNA:MD11G1004100)	-184	MD11G1004100	190.5	92	2.07065	1.15205	0.000321218
MD01G1110900	Chr01	22359606	22359715	-	MdHB_1_peak_2154	promoter-TSS (mRNA:MD01G1110900)	-19	MD01G1110900	87	42	2.07143	0.0460365	0.00418593
MD10G1247600	Chr10	34069824	34070176	-	MdHB_1_peak_22331	promoter-TSS (mRNA:MD10G1247600)	-453	MD10G1247600	193	93.25	2.06971	1.17081	0.000276838
MD03G1034900	Chr03	2803747	2803856	+	MdHB_1_peak_4759	promoter-TSS (mRNA:MD03G1034900)	-152	MD03G1034900	132.5	64	2.07031	0.637565	0.000935181
MD03G1013600	Chr03	1073663	1073846	-	MdHB_1_peak_4599	promoter-TSS (mRNA:MD03G1013600)	-286	MD03G1013600	169.33	81.83	2.06929	0.985059	0.000523486
MD10G1194700	Chr10	29279253	29279645	-	MdHB_1_peak_21855	promoter-TSS (mRNA:MD10G1194700)	-562	MD10G1194700	182	88	2.06818	1.08776	0.000369632
MD02G1266800	Chr02	32087021	32087132	+	MdHB_1_peak_4015	promoter-TSS (mRNA:MD02G1266800)	12	MD02G1266800	176.83	85.5	2.06819	1.04683	0.000365564
MD11G1013500	Chr11	1066234	1066615	-	MdHB_1_peak_22979	promoter-TSS (mRNA:MD11G1013500)	13	MD11G1013500	900.33	435.63	2.06673	3.37672	8.09239e-06
MD17G1225100	Chr17	27370129	27370257	+	MdHB_1_peak_39384	promoter-TSS (mRNA:MD17G1225100)	-42	MD17G1225100	192	93	2.06452	1.16461	0.000310477
MD09G1167000	Chr09	13699927	13700128	-	MdHB_1_peak_19540	promoter-TSS (mRNA:MD09G1167000)	-80	MD09G1167000	143.5	69.5	2.06475	0.751577	0.000805343
MD04G1033300	Chr04	3764000	3764215	-	MdHB_1_peak_7266	promoter-TSS (mRNA:MD04G1033300)	-657	MD04G1033300	227	110	2.06364	1.40315	0.000184599
MD16G1083000	Chr16	5812028	5812404	+	MdHB_1_peak_35379	promoter-TSS (mRNA:MD16G1083000)	-986	MD16G1083000	229	111	2.06306	1.41578	0.000179588
MD16G1083000	Chr16	5813087	5813298	+	MdHB_1_peak_35380	promoter-TSS (mRNA:MD16G1083000)	-10	MD16G1083000	229	111	2.06306	1.41578	0.000179588
MD16G1041600	Chr16	2926574	2926720	-	MdHB_1_peak_34771	promoter-TSS (mRNA:MD16G1041600)	-398	MD16G1041600	296	143.5	2.06272	1.78209	8.36914e-05
MD11G1070700	Chr11	6039017	6039584	-	MdHB_1_peak_23280	promoter-TSS (mRNA:MD11G1070700)	-119	MD11G1070700	230	111.5	2.06278	1.42206	0.000193446
MD04G1175600	Chr04	26672044	26672160	-	MdHB_1_peak_8144	promoter-TSS (mRNA:MD04G1175600)	-855	MD04G1175600	99	48	2.0625	0.22898	0.00274431
MD07G1182600	Chr07	26301904	26302033	-	MdHB_1_peak_14486	promoter-TSS (mRNA:MD07G1182600)	-546	MD07G1182600	171	83	2.06024	1.00106	0.000503186
MD04G1019400	Chr04	2260425	2261103	-	MdHB_1_peak_7139	promoter-TSS (mRNA:MD04G1019400)	-44	MD04G1019400	209.75	101.83	2.05981	1.29148	0.000259273
MD14G1174100	Chr14	26769114	26769268	+	MdHB_1_peak_30332	promoter-TSS (ncRNA:MD14G1174100)	18	MD14G1174100	172	83.5	2.05988	1.00942	0.000445159
MD14G1186000	Chr14	27826294	27826447	-	MdHB_1_peak_30423	promoter-TSS (mRNA:MD14G1186000)	-48	MD14G1186000	149	72.33	2.06	0.805896	0.000802067
MD03G1026700	Chr03	2156455	2156746	-	MdHB_1_peak_4700	promoter-TSS (mRNA:MD03G1026700)	61	MD03G1026700	153	74.33	2.05839	0.843783	0.000732914
MD07G1298200	Chr07	35788696	35788892	-	MdHB_1_peak_15796	promoter-TSS (mRNA:MD07G1298200)	48	MD07G1298200	244.75	119	2.05672	1.51207	0.000160538
MD07G1298200	Chr07	35789283	35789437	-	MdHB_1_peak_15797	promoter-TSS (mRNA:MD07G1298200)	-518	MD07G1298200	244.75	119	2.05672	1.51207	0.000160538
MD11G1195700	Chr11	28041079	28041274	-	MdHB_1_peak_24062	promoter-TSS (mRNA:MD11G1195700)	-56	MD11G1195700	107	52	2.05769	0.339202	0.00212195
MD05G1301400	Chr05	43426653	43427573	-	MdHB_1_peak_10503	promoter-TSS (mRNA:MD05G1301400)	-224	MD05G1301400	271.33	132	2.05553	1.65946	0.00013764
MD04G1015100	Chr04	1658296	1658487	-	MdHB_1_peak_7104	promoter-TSS (ncRNA:MD04G1015200)	806	MD04G1015100	168.6	82	2.0561	0.981959	0.000523486
MD04G1068900	Chr04	9394388	9394514	+	MdHB_1_peak_7575	promoter-TSS (mRNA:MD04G1068900)	-708	MD04G1068900	118.25	57.5	2.05652	0.480177	0.00173065
MD03G1004000	Chr03	284105	284278	+	MdHB_1_peak_4528	promoter-TSS (mRNA:MD03G1004000)	-556	MD03G1004000	130.5	63.5	2.05512	0.619553	0.00124546
MD05G1022200	Chr05	3649899	3650111	-	MdHB_1_peak_8686	promoter-TSS (mRNA:MD05G1022200)	-645	MD05G1022200	174.25	84.83	2.05411	1.0292	0.000525238
MD03G1108200	Chr03	9395915	9396060	+	MdHB_1_peak_5367	promoter-TSS (mRNA:MD03G1108200)	-48	MD03G1108200	152	74	2.05405	0.835494	0.000835053
MD08G1127600	Chr08	11947617	11947775	+	MdHB_1_peak_17175	promoter-TSS (mRNA:MD08G1127600)	-59	MD08G1127600	152	74	2.05405	0.835494	0.000835053
MD09G1132200	Chr09	10166271	10166426	-	MdHB_1_peak_19388	promoter-TSS (mRNA:MD09G1132200)	-444	MD09G1132200	134	65.23	2.05427	0.657134	0.00112358
MD07G1263200	Chr07	33234764	33235020	-	MdHB_1_peak_15351	promoter-TSS (mRNA:MD07G1263200)	-827	MD07G1263200	247.33	120.5	2.05253	1.528	0.000168012
MD07G1263200	Chr07	33233947	33234510	-	MdHB_1_peak_15350	promoter-TSS (mRNA:MD07G1263200)	-163	MD07G1263200	247.33	120.5	2.05253	1.528	0.000168012
MD03G1099300	Chr03	8493990	8494118	-	MdHB_1_peak_5288	promoter-TSS (mRNA:MD03G1099300)	-278	MD03G1099300	156	76	2.05263	0.872622	0.000763492
MD17G1197500	Chr17	23645721	23645910	+	MdHB_1_peak_39113	promoter-TSS (mRNA:MD17G1197500)	32	MD17G1197500	91	44.33	2.05279	0.113117	0.00361742
MD12G1037200	Chr12	3999998	4000121	+	MdHB_1_peak_25130	promoter-TSS (mRNA:MD12G1037200)	-965	MD12G1037200	181.5	88.5	2.05085	1.08785	0.000416055
MD05G1115500	Chr05	23660985	23661254	+	MdHB_1_peak_9583	promoter-TSS (mRNA:MD05G1115500)	-647	MD05G1115500	130.75	63.75	2.05098	0.623209	0.00124546
MD17G1261000	Chr17	32153470	32153625	-	MdHB_1_peak_39648	promoter-TSS (mRNA:MD17G1261000)	-85	MD17G1261000	111.42	54.37	2.04929	0.398057	0.00240868
MD05G1290000	Chr05	42191794	42192014	-	MdHB_1_peak_10389	promoter-TSS (mRNA:MD05G1290000)	-36	MD05G1290000	160.75	78.5	2.04777	0.916262	0.000616553
MD05G1290000	Chr05	42192743	42192935	-	MdHB_1_peak_10390	promoter-TSS (mRNA:MD05G1290000)	-971	MD05G1290000	160.75	78.5	2.04777	0.916262	0.000616553
MD09G1285400	Chr09	36364333	36364542	+	MdHB_1_peak_20383	promoter-TSS (mRNA:MD09G1285400)	-18	MD09G1285400	142.33	69.5	2.04791	0.743867	0.000922793
MD04G1231700	Chr04	31112661	31112776	+	MdHB_1_peak_8408	promoter-TSS (mRNA:MD04G1231700)	73	MD04G1231700	122.5	59.83	2.04747	0.532036	0.00154547
MD14G1235100	Chr14	31508445	31509000	+	MdHB_1_peak_30784	promoter-TSS (mRNA:MD14G1235100)	-312	MD14G1235100	355	173.5	2.04611	2.0459	6.62332e-05
MD12G1009100	Chr12	960037	960293	+	MdHB_1_peak_24957	promoter-TSS (mRNA:MD12G1009100)	-257	MD12G1009100	132	64.5	2.04651	0.63768	0.00118248
MD11G1155100	Chr11	14886376	14886763	-	MdHB_1_peak_23674	promoter-TSS (mRNA:MD11G1155100)	39	MD11G1155100	202.5	99	2.04545	1.24475	0.000318073
MD08G1176400	Chr08	21398334	21398542	-	MdHB_1_peak_17550	promoter-TSS (mRNA:MD08G1176400)	0	MD08G1176400	180	88	2.04545	1.07731	0.00046815
MD06G1002300	Chr06	240682	240875	+	MdHB_1_peak_11169	promoter-TSS (mRNA:MD06G1002300)	-65	MD06G1002300	182	89	2.04494	1.09313	0.000450975
MD04G1193300	Chr04	28322727	28323024	+	MdHB_1_peak_8232	promoter-TSS (mRNA:MD04G1193300)	-284	MD04G1193300	137	67	2.04478	0.69062	0.000929349
MD07G1176300	Chr07	25570030	25570139	-	MdHB_1_peak_14412	promoter-TSS (mRNA:MD07G1176300)	-587	MD07G1176300	198.75	97.25	2.0437	1.21857	0.000339924
MD17G1138100	Chr17	12394581	12394752	-	MdHB_1_peak_38555	promoter-TSS (mRNA:MD17G1138100)	-68	MD17G1138100	143	70	2.04286	0.751685	0.00115117
MD02G1022200	Chr02	1552386	1552495	-	MdHB_1_peak_2400	promoter-TSS (mRNA:MD02G1022200)	-68	MD02G1022200	98	48	2.04167	0.2195	0.00323682
MD15G1062300	Chr15	4265143	4265304	+	MdHB_1_peak_31689	promoter-TSS (mRNA:MD15G1062300)	-187	MD15G1062300	228.5	112	2.04018	1.418	0.000236857
MD16G1075600	Chr16	5292440	5292581	+	MdHB_1_peak_35249	promoter-TSS (mRNA:MD16G1075600)	-894	MD16G1075600	261	128	2.03906	1.60791	0.000181742
MD03G1175000	Chr03	23915002	23915149	+	MdHB_1_peak_5991	promoter-TSS (mRNA:MD03G1175000)	13	MD03G1175000	173	85	2.03529	1.02337	0.000592245
MD15G1410200	Chr15	50985162	50985328	+	MdHB_1_peak_34067	promoter-TSS (ncRNA:MD15G1410100)	-116	MD15G1410200	72.83	35.75	2.0372	-0.193984	0.00810096
MD02G1040000	Chr02	3252949	3253135	-	MdHB_1_peak_2439	promoter-TSS (mRNA:MD02G1040000)	-131	MD02G1040000	118	58	2.03448	0.482285	0.00173065
MD17G1267600	Chr17	32770052	32770161	-	MdHB_1_peak_39699	promoter-TSS (mRNA:MD17G1267600)	-549	MD17G1267600	125.95	61.92	2.03408	0.574328	0.00138503
MD10G1239800	Chr10	33546361	33546644	+	MdHB_1_peak_22270	promoter-TSS (mRNA:MD10G1239800)	-691	MD10G1239800	163.5	80.5	2.03106	0.944224	0.000642919
MD06G1120400	Chr06	26067289	26067578	+	MdHB_1_peak_11979	promoter-TSS (mRNA:MD06G1120400)	-484	MD06G1120400	164.5	81	2.03086	0.952918	0.000697841
MD16G1015800	Chr16	1218965	1219255	+	MdHB_1_peak_34463	promoter-TSS (mRNA:MD16G1015800)	-144	MD16G1015800	200	98.5	2.03046	1.23061	0.000441305
MD05G1320900	Chr05	44825983	44826192	-	MdHB_1_peak_10712	promoter-TSS (mRNA:MD05G1320900)	-565	MD05G1320900	167.5	82.5	2.0303	0.978688	0.000592014
MD03G1212000	Chr03	29089296	29089721	+	MdHB_1_peak_6285	promoter-TSS (mRNA:MD03G1211900)	749	MD03G1212000	209	103	2.02913	1.29356	0.000346285
MD04G1202300	Chr04	28828847	28829084	-	MdHB_1_peak_8271	promoter-TSS (mRNA:MD04G1202300)	-896	MD04G1202300	148	73	2.0274	0.803946	0.00113533
MD06G1221200	Chr06	35284985	35285116	-	MdHB_1_peak_12856	promoter-TSS (mRNA:MD06G1221200)	13	MD06G1221200	187.5	92.5	2.02703	1.13964	0.000453319
MD10G1208800	Chr10	30805824	30806651	+	MdHB_1_peak_21986	promoter-TSS (mRNA:MD10G1208800)	-345	MD10G1208800	198.89	98.18	2.02577	1.2238	0.00040964
MD07G1279700	Chr07	34395238	34395678	-	MdHB_1_peak_15531	promoter-TSS (mRNA:MD07G1279700)	-924	MD07G1279700	243	120	2.025	1.5093	0.000246444
MD03G1043400	Chr03	3407203	3407312	-	MdHB_1_peak_4820	promoter-TSS (mRNA:MD03G1043400)	-848	MD03G1043400	123.5	61	2.02459	0.548835	0.0016922
MD16G1165000	Chr16	13682524	13682956	-	MdHB_1_peak_36370	promoter-TSS (mRNA:MD16G1165000)	-68	MD16G1165000	174.33	86.17	2.02309	1.03712	0.000641051
MD03G1259600	Chr03	34643377	34643808	-	MdHB_1_peak_6645	promoter-TSS (mRNA:MD03G1259600)	-219	MD03G1259600	182	90	2.02222	1.09848	0.000547989
MD02G1138000	Chr02	11567378	11567583	+	MdHB_1_peak_2651	promoter-TSS (mRNA:MD02G1138000)	-857	MD02G1138000	195	96.5	2.02073	1.1969	0.000528628
MD02G1138000	Chr02	11568109	11568566	+	MdHB_1_peak_2652	promoter-TSS (mRNA:MD02G1138000)	0	MD02G1138000	195	96.5	2.02073	1.1969	0.000528628
MD07G1251200	Chr07	31951614	31951728	-	MdHB_1_peak_15205	promoter-TSS (mRNA:MD07G1251200)	-601	MD07G1251200	278.5	138	2.01812	1.70555	0.000185704
MD07G1251200	Chr07	31951293	31951402	-	MdHB_1_peak_15204	promoter-TSS (mRNA:MD07G1251200)	-277	MD07G1251200	278.5	138	2.01812	1.70555	0.000185704
MD15G1125200	Chr15	9096773	9097030	-	MdHB_1_peak_32178	promoter-TSS (mRNA:MD15G1125200)	-342	MD15G1125200	227	112.5	2.01778	1.41393	0.000310763
MD02G1179300	Chr02	15909252	15909434	-	MdHB_1_peak_3095	promoter-TSS (mRNA:MD02G1179300)	-732	MD02G1179300	147.33	73	2.01822	0.799693	0.00113533
MD15G1041800	Chr15	2927676	2928021	-	MdHB_1_peak_31412	promoter-TSS (mRNA:MD15G1041800)	-14	MD15G1041800	236	117	2.01709	1.46951	0.000250373
MD07G1019500	Chr07	1665864	1666053	+	MdHB_1_peak_13174	promoter-TSS (mRNA:MD07G1019500)	-442	MD07G1019500	153.67	76.17	2.01746	0.859545	0.0009859
MD05G1227000	Chr05	36088013	36088122	-	MdHB_1_peak_9992	promoter-TSS (mRNA:MD05G1227000)	-471	MD05G1227000	115	57	2.01754	0.449979	0.002133
MD05G1082000	Chr05	17175280	17175767	+	MdHB_1_peak_9299	promoter-TSS (mRNA:MD05G1082000)	-724	MD05G1082000	338.67	168	2.01589	1.98571	0.000106697
MD05G1082000	Chr05	17175920	17176397	+	MdHB_1_peak_9300	promoter-TSS (mRNA:MD05G1082000)	-89	MD05G1082000	338.67	168	2.01589	1.98571	0.000106697
MD15G1029100	Chr15	1780872	1780981	-	MdHB_1_peak_31237	promoter-TSS (mRNA:MD15G1029100)	-909	MD15G1029100	167.25	83	2.01506	0.980185	0.000818256
MD09G1050700	Chr09	3368522	3368651	-	MdHB_1_peak_18796	promoter-TSS (mRNA:MD09G1050700)	-987	MD09G1050700	177.25	88	2.0142	1.06282	0.000665522
MD03G1214300	Chr03	29392527	29392704	-	MdHB_1_peak_6302	promoter-TSS (mRNA:MD03G1214300)	-176	MD03G1214300	152	75.5	2.01325	0.845069	0.0010327
MD03G1214300	Chr03	29392857	29393078	-	MdHB_1_peak_6303	promoter-TSS (mRNA:MD03G1214300)	-528	MD03G1214300	152	75.5	2.01325	0.845069	0.0010327
MD15G1136500	Chr15	10019841	10019985	-	MdHB_1_peak_32242	promoter-TSS (mRNA:MD15G1136500)	-419	MD15G1136500	126.5	62.83	2.01337	0.585356	0.00174813
MD15G1136500	Chr15	10020140	10020365	-	MdHB_1_peak_32243	promoter-TSS (mRNA:MD15G1136500)	-758	MD15G1136500	126.5	62.83	2.01337	0.585356	0.00174813
MD15G1010900	Chr15	599250	599470	+	MdHB_1_peak_31027	promoter-TSS (mRNA:MD15G1010900)	-316	MD15G1010900	204.33	101.53	2.01251	1.26536	0.000442976
MD16G1044400	Chr16	3147791	3148380	+	MdHB_1_peak_34832	promoter-TSS (mRNA:MD16G1044400)	-62	MD16G1044400	230	114.42	2.01014	1.43447	0.000323004
MD15G1040000	Chr15	2827576	2827860	+	MdHB_1_peak_31395	promoter-TSS (mRNA:MD15G1040000)	-152	MD15G1040000	201	100	2.01	1.24258	0.000474831
MD07G1301800	Chr07	36039096	36039255	-	MdHB_1_peak_15845	promoter-TSS (mRNA:MD07G1301800)	-303	MD07G1301800	231	115	2.0087	1.441	0.000292702
MD14G1120900	Chr14	19545441	19545550	+	MdHB_1_peak_29824	promoter-TSS (mRNA:MD14G1120900)	14	MD14G1120900	134	66.7	2.009	0.667746	0.00140966
MD08G1189800	Chr08	23945069	23945266	-	MdHB_1_peak_17690	promoter-TSS (mRNA:MD08G1189800)	-542	MD08G1189800	157	78.17	2.00844	0.892079	0.00102046
MD01G1078900	Chr01	18595440	18595549	-	MdHB_1_peak_2093	promoter-TSS (mRNA:MD01G1078900)	-338	MD01G1078900	107.5	53.53	2.00822	0.357272	0.00299114
MD01G1078900	Chr01	18595011	18595131	-	MdHB_1_peak_2092	promoter-TSS (mRNA:MD01G1078900)	85	MD01G1078900	107.5	53.53	2.00822	0.357272	0.00299114
MD05G1314200	Chr05	44441168	44441514	+	MdHB_1_peak_10638	promoter-TSS (mRNA:MD05G1314200)	-16	MD05G1314200	172.5	86	2.00581	1.02627	0.000812157
MD07G1303100	Chr07	36106092	36106461	-	MdHB_1_peak_15854	promoter-TSS (mRNA:MD07G1303100)	-75	MD07G1303100	339.33	169.33	2.00396	1.99138	0.000128529
MD16G1148700	Chr16	11695428	11695782	+	MdHB_1_peak_36159	promoter-TSS (mRNA:MD16G1148700)	-187	MD16G1148700	236.5	118	2.00424	1.47562	0.000295488
MD16G1148700	Chr16	11694930	11695039	+	MdHB_1_peak_36158	promoter-TSS (mRNA:MD16G1148700)	-808	MD16G1148700	236.5	118	2.00424	1.47562	0.000295488
MD17G1085200	Chr17	7008236	7008657	-	MdHB_1_peak_38048	promoter-TSS (mRNA:MD17G1085200)	23	MD17G1085200	412.5	206	2.00243	2.27135	7.8709e-05
MD17G1085200	Chr17	7008864	7009156	-	MdHB_1_peak_38049	promoter-TSS (mRNA:MD17G1085200)	-541	MD17G1085200	412.5	206	2.00243	2.27135	7.8709e-05
MD06G1124700	Chr06	26693237	26693370	-	MdHB_1_peak_12037	promoter-TSS (mRNA:MD06G1124700)	-318	MD06G1124700	190	95	2	1.16495	0.000569088
MD03G1011900	Chr03	913791	913903	+	MdHB_1_peak_4589	promoter-TSS (mRNA:MD03G1011900)	-194	MD03G1011900	155	77.5	2	0.87594	0.0010685
MD04G1203000	Chr04	28872970	28873188	-	MdHB_1_peak_8275	promoter-TSS (mRNA:MD04G1203000)	-821	MD04G1203000	130	65	2	0.627086	0.00156721
MD10G1045800	Chr10	6126115	6126320	+	MdHB_1_peak_20694	promoter-TSS (mRNA:MD10G1045800)	-70	MD10G1045800	117.5	58.75	2	0.484453	0.00254605
