# Supplementary material for: The MdHB7L–MdICE1L–MdHOS1 Module Fine‐Tunes Apple Cold Response via CBF‐Dependent and CBF‐Independent Pathways
Source: Adv Sci (Weinh). 2025 Apr 26;12(25):2501524. doi: 10.1002/advs.202501524 (PMC12224988; doi:10.1002/advs.202501524)
Supplement: Supplementary file 7 — Supplemental Table 6 [file ADVS-12-2501524-s007.xlsx]

## Sheet: Table S6
gene_id	OE3CK1	OE3CK2	OE3CK3	WC1	WC2	WC3	OE3C	WC	log2 (FC)	pvalue	padj	gene_name	Chr	gene_start	gene_end	gene strand	gene length	gene_description	tf_family	KEGG	KEGG pathway	NR	Swissprot	Tremble	KOG	GO	Pfam
MD01G1226600	2616.86	2303.7	2634.34	88.0699	134.416	108.283	2518.3	110.256	4.50986	8.56e-173	2.92e-168	MD01G1226600	Chr01	31679643	31681132	-	1243	Homeobox domain-like	Homeobox	K09338 homeobox-leucine zipper protein | (RefSeq) HD7; homeobox-leucine zipper protein ATHB-7-like (A)	--	homeobox-leucine zipper protein ATHB-7-like [Malus domestica]	RecName: Full=Homeobox-leucine zipper protein HOX6; AltName: Full=HD-ZIP protein HOX6; AltName: Full=Homeodomain transcription factor HOX6; AltName: Full=OsHox6;	SubName: Full=HD domain class transcription factor {ECO:0000313|EMBL:ADL36725.1};	Transcription factor HEX, contains HOX and HALZ domains	GO:0005634,nucleus; GO:0003700,DNA-binding transcription factor activity; GO:0043565,sequence-specific DNA binding; GO:0006351,transcription, DNA-templated	PF00046.29:Homeodomain
MD10G1293600	719.593	743.876	660.354	42.9059	137.518	107.231	707.941	95.8851	2.88062	1.27e-22	2.6e-20	MD10G1293600	Chr10	38178421	38180154	-	1088	-	-	--	--	PREDICTED: uncharacterized protein LOC103422396 [Malus domestica]	--	SubName: Full=Uncharacterized protein {ECO:0000313|EMBL:EMJ12949.1};	--	--	PF04720.12:PDDEXK-like family of unknown function
MD17G1085200	40.699	36.482	55.6194	5.64551	10.3397	6.30772	44.2668	7.43098	2.56384	6.92e-08	1.4e-06	MD17G1085200	Chr17	7006397	7008469	-	630	-	-	--	--	PREDICTED: uncharacterized protein LOC103942971 [Pyrus x bretschneideri]	--	SubName: Full=Uncharacterized protein {ECO:0000313|EMBL:OIV96747.1};	--	--	PF12609.8:Wound-induced protein
MD17G1224900	52.8221	77.413	87.9798	9.03281	22.7473	22.077	72.7383	17.9524	2.00751	2.5e-07	4.4e-06	MD17G1224900	Chr17	27354659	27359805	+	1677	Transferase	-	K13065 shikimate O-hydroxycinnamoyltransferase [EC:2.3.1.133] | (RefSeq) shikimate O-hydroxycinnamoyltransferase-like (A)	ko00940: Phenylpropanoid biosynthesis; ko00941: Flavonoid biosynthesis; ko00945: Stilbenoid, diarylheptanoid and gingerol biosynthesis	PREDICTED: shikimate O-hydroxycinnamoyltransferase-like [Malus domestica]	RecName: Full=Shikimate O-hydroxycinnamoyltransferase; EC=2.3.1.133; AltName: Full=Hydroxycinnamoyl transferase; AltName: Full=Hydroxycinnamoyl-Coenzyme A shikimate/quinate hydroxycinnamoyltransferase;	SubName: Full=Hydroxycinnamoyl-coenzyme A shikimate/quinate hydroxycinnamoyltransferase 1 {ECO:0000313|EMBL:AFF57839.1};	--	GO:0005737,cytoplasm; GO:0005829,cytosol; GO:0016020,membrane; GO:0047205,quinate O-hydroxycinnamoyltransferase activity; GO:0047172,shikimate O-hydroxycinnamoyltransferase activity; GO:0010252,auxin homeostasis; GO:0071555,cell wall organization; GO:0009809,lignin biosynthetic process; GO:0009963,positive regulation of flavonoid biosynthetic process	PF02458.15:Transferase family
MD10G1021800	171.455	254.484	299.334	82.4244	49.6306	55.7182	241.758	62.5911	1.95159	1.03e-12	5.09e-11	MD10G1021800	Chr10	2699870	2700808	+	592	-	-	--	--	0	0	0	0	0	0
MD10G1021700	332.52	503.629	544.059	179.527	109.601	92.5132	460.069	127.214	1.85636	2.91e-12	1.33e-10	MD10G1021700	Chr10	2698855	2699839	-	429	-	-	--	--	--	--	--	--	--	--
MD03G1013600	797.527	637.99	696.759	154.687	252.289	262.822	710.759	223.266	1.66895	2.02e-16	1.69e-14	MD03G1013600	Chr03	1071235	1073468	-	1355	Haem peroxidase（MdPRX53）	-	K00430 peroxidase [EC:1.11.1.7] | (RefSeq) peroxidase A2-like (A)	ko00940: Phenylpropanoid biosynthesis	PREDICTED: peroxidase A2-like [Malus domestica]	RecName: Full=Peroxidase 53; Short=Atperox P53; EC=1.11.1.7; AltName: Full=ATPA2; Flags: Precursor;	RecName: Full=Peroxidase {ECO:0000256|RuleBase:RU362060, ECO:0000256|SAAS:SAAS00709852}; EC=1.11.1.7 {ECO:0000256|RuleBase:RU362060, ECO:0000256|SAAS:SAAS00709852};	--	GO:0005576,extracellular region; GO:0005794,Golgi apparatus; GO:0020037,heme binding; GO:0046872,metal ion binding; GO:0004601,peroxidase activity; GO:0002215,defense response to nematode; GO:0009908,flower development; GO:0042744,hydrogen peroxide catabolic process; GO:0006979,response to oxidative stress	PF00141.23:Peroxidase
MD04G1170900	511.768	563.246	503.608	120.814	197.488	181.873	526.208	166.725	1.65583	1.91e-18	2.18e-16	MD04G1170900	Chr04	26248958	26251656	+	1342	Haem peroxidase（MdPRX52）	-	K00430 peroxidase [EC:1.11.1.7] | (RefSeq) cationic peroxidase 1-like (A)	ko00940: Phenylpropanoid biosynthesis	PREDICTED: cationic peroxidase 1-like [Malus domestica]	RecName: Full=Cationic peroxidase 1; EC=1.11.1.7; AltName: Full=PNPC1; Flags: Precursor;	RecName: Full=Peroxidase {ECO:0000256|RuleBase:RU362060, ECO:0000256|SAAS:SAAS00709852}; EC=1.11.1.7 {ECO:0000256|RuleBase:RU362060, ECO:0000256|SAAS:SAAS00709852};	--	GO:0005576,extracellular region; GO:0020037,heme binding; GO:0046872,metal ion binding; GO:0004601,peroxidase activity; GO:0042744,hydrogen peroxide catabolic process; GO:0006979,response to oxidative stress	PF00141.23:Peroxidase
MD10G1291400	409.588	467.147	412.595	81.2953	160.265	172.411	429.777	137.991	1.63648	1.74e-11	6.91e-10	MD10G1291400	Chr10	37997564	37998759	-	674	-	-	--	--	PREDICTED: auxin-repressed 12.5 kDa protein isoform X1 [Malus domestica]	RecName: Full=Auxin-repressed 12.5 kDa protein;	SubName: Full=Auxin-repressed protein like-protein {ECO:0000313|EMBL:AAK25768.1};	--	GO:0009734,auxin-activated signaling pathway	PF05564.12:Dormancy/auxin associated protein
MD05G1130300	499.645	404.861	444.955	91.4572	167.503	190.283	449.82	149.748	1.58458	3.83e-11	1.43e-09	MD05G1130300	Chr05	25467838	25469783	+	1267	-	-	K20628 expansin | (RefSeq) expansin-B3-like (A)	--	PREDICTED: expansin-like A1 [Malus domestica]	RecName: Full=Expansin-like A2; Short=At-EXPL2; Short=AtEXLA2; Short=AtEXPL2; AltName: Full=Ath-ExpBeta-2.2; Flags: Precursor;	SubName: Full=Major pollen allergen Lol pI {ECO:0000313|EMBL:OMO79995.1};	--	GO:0005576,extracellular region; GO:0019953,sexual reproduction	PF01357.21:Pollen allergen
MD16G1145200	1679.92	1461.06	1599.82	666.17	485.966	547.72	1580.26	566.619	1.48058	1.7e-24	4.33e-22	MD16G1145200	Chr16	11186169	11188822	+	1337	Glycoside hydrolase family 16	-	K08235 xyloglucan:xyloglucosyl transferase [EC:2.4.1.207] | (RefSeq) XET01; probable xyloglucan endotransglucosylase/hydrolase protein B (A)	--	PREDICTED: probable xyloglucan endotransglucosylase/hydrolase protein B isoform X1 [Malus domestica]	RecName: Full=Probable xyloglucan endotransglucosylase/hydrolase protein B; EC=2.4.1.207; AltName: Full=VaXTH2; Flags: Precursor;	RecName: Full=Xyloglucan endotransglucosylase/hydrolase {ECO:0000256|RuleBase:RU361120}; EC=2.4.1.207 {ECO:0000256|RuleBase:RU361120};	--	GO:0048046,apoplast; GO:0005618,cell wall; GO:0004553,hydrolase activity, hydrolyzing O-glycosyl compounds; GO:0016762,xyloglucan:xyloglucosyl transferase activity; GO:0042546,cell wall biogenesis; GO:0071555,cell wall organization; GO:0010411,xyloglucan metabolic process	PF00722.21:Glycosyl hydrolases family 16
MD05G1108400	1478.15	1393.43	1332.84	352.28	674.149	603.439	1401.48	543.289	1.36638	8.9e-11	3.16e-09	MD05G1108400	Chr05	22260265	22262387	+	1967	-	-	--	--	PREDICTED: uncharacterized protein LOC103436305 [Malus domestica]	--	SubName: Full=Uncharacterized protein {ECO:0000313|EMBL:ONH92067.1};	--	--	PF06219.12:Protein of unknown function (DUF1005)
MD08G1186100	1143.9	1156.75	1131.6	337.601	561.446	470.976	1144.08	456.675	1.32389	8.87e-14	5.15e-12	MD08G1186100	Chr08	23441309	23442244	+	936	-	-	K00020 3-hydroxyisobutyrate dehydrogenase [EC:1.1.1.31] | (RefSeq) 6-phosphogluconate dehydrogenase-like protein (A)	ko00280: Valine, leucine and isoleucine degradation	PREDICTED: protein EXORDIUM-like [Pyrus x bretschneideri]	RecName: Full=Protein EXORDIUM; Flags: Precursor;	SubName: Full=Uncharacterized protein {ECO:0000313|EMBL:EMJ23964.1};	--	GO:0048046,apoplast; GO:0005618,cell wall; GO:0005615,extracellular space; GO:0005794,Golgi apparatus; GO:0009505,plant-type cell wall; GO:0009741,response to brassinosteroid	PF04674.12:Phosphate-induced protein 1 conserved region
MD13G1237300	129.024	145.928	156.746	48.5514	65.1401	70.4362	143.899	61.3759	1.22485	8.71e-08	1.71e-06	MD13G1237300	Chr13	24139197	24140931	-	1202	Glycoside hydrolase family 16	-	K14504 xyloglucan:xyloglucosyl transferase TCH4 [EC:2.4.1.207] | (RefSeq) XET02; probable xyloglucan endotransglucosylase/hydrolase protein 23 (A)	ko04075: Plant hormone signal transduction	probable xyloglucan endotransglucosylase/hydrolase protein 23 precursor [Malus domestica]	RecName: Full=Probable xyloglucan endotransglucosylase/hydrolase protein 23; Short=At-XTH23; Short=XTH-23; EC=2.4.1.207; Flags: Precursor;	RecName: Full=Xyloglucan endotransglucosylase/hydrolase {ECO:0000256|RuleBase:RU361120}; EC=2.4.1.207 {ECO:0000256|RuleBase:RU361120};	--	GO:0048046,apoplast; GO:0005618,cell wall; GO:0005794,Golgi apparatus; GO:0004553,hydrolase activity, hydrolyzing O-glycosyl compounds; GO:0016762,xyloglucan:xyloglucosyl transferase activity; GO:0042546,cell wall biogenesis; GO:0071555,cell wall organization; GO:0010411,xyloglucan metabolic process	PF00722.21:Glycosyl hydrolases family 16
MD09G1051000	50.2243	48.9392	45.5068	13.5492	24.8153	24.1796	48.2234	20.848	1.20443	0.000741617	0.00484587	MD09G1051000	Chr09	3374969	3377073	+	1702	Homeobox domain-like	Myb_DNA-binding	K09422 transcription factor MYB, plant | (RefSeq) MYB30; myb-related protein 306 (A)	--	myb-related protein 306 [Malus domestica]	RecName: Full=Myb-related protein 306;	SubName: Full=MYB domain class transcription factor {ECO:0000313|EMBL:ADL36761.1};	Transcription factor, Myb superfamily	GO:0005634,nucleus; GO:0003677,DNA binding; GO:0006355,regulation of transcription, DNA-templated; GO:0006351,transcription, DNA-templated	PF00249.31:Myb-like DNA-binding domain
MD08G1077000	468.472	407.53	366.077	163.72	183.013	194.488	414.026	180.407	1.19868	2.5e-13	1.36e-11	MD08G1077000	Chr08	6335993	6339815	-	3046	Myc-type, basic helix-loop-helix domain	HLH	K18878 BHLH transcription factor Upa20 | (RefSeq) Upa20; transcription factor bHLH137-like (A)	ko04626: Plant-pathogen interaction	PREDICTED: transcription factor bHLH74-like [Malus domestica]	RecName: Full=Transcription factor bHLH74; AltName: Full=Basic helix-loop-helix protein 74; Short=AtbHLH74; Short=bHLH 74; AltName: Full=Protein ACTIVATOR FOR CELL ELONGATION 2; AltName: Full=Transcription factor EN 90; AltName: Full=bHLH transcription factor bHLH074;	SubName: Full=Uncharacterized protein {ECO:0000313|EMBL:ONI33349.1};	--	GO:0005634,nucleus; GO:0003677,DNA binding; GO:0003700,DNA-binding transcription factor activity; GO:0046983,protein dimerization activity; GO:0040008,regulation of growth; GO:0006355,regulation of transcription, DNA-templated; GO:0009637,response to blue light; GO:0006351,transcription, DNA-templated	PF00010.26:Helix-loop-helix DNA-binding domain
MD08G1218200	7085.96	7502.83	7714.92	2215.3	4449.17	3788.84	7434.57	3484.44	1.09317	3.45e-07	5.86e-06	MD08G1218200	Chr08	28069171	28072164	-	2443	GOLD domain	CRAL_TRIO_N	K19996 phosphatidylinositol transfer protein SFH5 | (RefSeq) patellin-3-like (A)	--	PREDICTED: patellin-3-like [Malus domestica]	RecName: Full=Patellin-5;	SubName: Full=Uncharacterized protein {ECO:0000313|EMBL:ONI35792.1};	Phosphatidylinositol transfer protein SEC14 and related proteins	GO:0009507,chloroplast; GO:0016020,membrane; GO:0008289,lipid binding; GO:0007049,cell cycle; GO:0051301,cell division	PF00650.20:CRAL/TRIO domain
MD13G1182000	775.879	866.669	775.638	225.82	506.646	432.079	806.062	388.182	1.05315	1.68e-05	0.000184338	MD13G1182000	Chr13	15215679	15219853	+	1537	Ribonucleotide reductase small subunit family	-	K10808 ribonucleoside-diphosphate reductase subunit M2 [EC:1.17.4.1] | (RefSeq) ribonucleoside-diphosphate reductase small chain A-like (A)	ko00230: Purine metabolism; ko00240: Pyrimidine metabolism; ko00480: Glutathione metabolism	PREDICTED: LOW QUALITY PROTEIN: ribonucleoside-diphosphate reductase small chain A-like [Malus domestica]	RecName: Full=Ribonucleoside-diphosphate reductase small chain A; EC=1.17.4.1; AltName: Full=Ribonucleoside-diphosphate reductase R2A subunit; Short=AtRNR2; Short=Protein R2at; AltName: Full=Ribonucleotide reductase small subunit A;	SubName: Full=Uncharacterized protein {ECO:0000313|EMBL:EMJ23515.1};	Ribonucleotide reductase, beta subunit	GO:0005829,cytosol; GO:0005971,ribonucleoside-diphosphate reductase complex; GO:0046872,metal ion binding; GO:0004748,ribonucleoside-diphosphate reductase activity, thioredoxin disulfide as acceptor; GO:0009263,deoxyribonucleotide biosynthetic process; GO:0006281,DNA repair; GO:0006260,DNA replication; GO:0007275,multicellular organism development; GO:0051726,regulation of cell cycle; GO:0009259,…	PF00268.21:Ribonucleotide reductase, small chain
MD17G1085300	123.829	132.581	103.149	38.3894	78.5818	56.7695	119.853	57.9136	1.04636	0.00018676	0.00150445	MD17G1085300	Chr17	7011346	7014469	-	290	-	-	--	--	PREDICTED: uncharacterized protein LOC103942030 [Pyrus x bretschneideri]	--	SubName: Full=Uncharacterized protein {ECO:0000313|EMBL:EMJ18908.1};	--	--	PF12609.8:Wound-induced protein
MD15G1079400	104.778	89.8702	82.9235	25.9693	67.2081	42.0515	92.524	45.0763	1.03346	0.00172366	0.00986125	MD15G1079400	Chr15	5417906	5420871	+	1618	NAC domain（MdNAC72/MdRD26）	NAM	K13126 polyadenylate-binding protein | (RefSeq) NAC domain-containing protein 66-like (A)	ko03013: RNA transport; ko03015: mRNA surveillance pathway; ko03018: RNA degradation	PREDICTED: NAC domain-containing protein 72-like [Malus domestica]	RecName: Full=NAC domain-containing protein 72; Short=ANAC072; AltName: Full=Protein RESPONSIVE TO DESICCATION 26;	SubName: Full=NAC domain protein {ECO:0000313|EMBL:AGS08761.1};	--	GO:0005634,nucleus; GO:0003677,DNA binding; GO:0006355,regulation of transcription, DNA-templated; GO:0006351,transcription, DNA-templated	PF02365.15:No apical meristem (NAM) protein
MD05G1233100	198.299	177.071	140.565	68.8752	89.9554	94.6158	171.979	84.4821	1.02552	4.99e-06	6.37e-05	MD05G1233100	Chr05	36591832	36593123	+	921	NAC domain	NAM	--	--	PREDICTED: NAC domain-containing protein 68-like [Malus domestica]	RecName: Full=NAC domain-containing protein 2 {ECO:0000303|PubMed:15029955}; Short=ONAC002 {ECO:0000303|PubMed:15029955}; AltName: Full=OsNAC19 {ECO:0000303|Ref.1}; AltName: Full=Protein STRESS-RESPONSIVE NAC 1 {ECO:0000303|PubMed:16924117};	SubName: Full=No apical meristem (NAM) protein {ECO:0000313|EMBL:OMO56204.1};	--	GO:0005634,nucleus; GO:0042803,protein homodimerization activity; GO:0043565,sequence-specific DNA binding; GO:1901002,positive regulation of response to salt stress; GO:1902584,positive regulation of response to water deprivation; GO:0006355,regulation of transcription, DNA-templated; GO:0006351,transcription, DNA-templated	PF02365.15:No apical meristem (NAM) protein
MD15G1253700	721.325	606.846	605.746	186.302	415.656	349.027	644.639	316.995	1.02295	3.71e-05	0.000370317	MD15G1253700	Chr15	21405605	21408509	+	1845	Protein kinase domain	Pkinase	K20537 mitogen-activated protein kinase 7/14 [EC:2.7.11.24] | (RefSeq) mitogen-activated protein kinase 7 (A)	ko04016: MAPK signaling pathway - plant	PREDICTED: mitogen-activated protein kinase 7 [Malus domestica]	RecName: Full=Mitogen-activated protein kinase 7; Short=AtMPK7; Short=MAP kinase 7; EC=2.7.11.24;	RecName: Full=Mitogen-activated protein kinase {ECO:0000256|RuleBase:RU361165, ECO:0000256|SAAS:SAAS00652812}; EC=2.7.11.24 {ECO:0000256|RuleBase:RU361165, ECO:0000256|SAAS:SAAS00652812};	Mitogen-activated protein kinase	GO:0005737,cytoplasm; GO:0005634,nucleus; GO:0005524,ATP binding; GO:0004707,MAP kinase activity; GO:0006952,defense response; GO:0010468,regulation of gene expression; GO:0042542,response to hydrogen peroxide	PF00069.25:Protein kinase domain
MD02G1195400	2383.92	2316.16	2329.95	5691.8	4096.59	4689.79	2343.34	4826.06	-1.04214	3.37e-14	2.08e-12	MD02G1195400	Chr02	18714848	18719643	+	2565	Major facilitator superfamily	MFS_1	--	--	PREDICTED: SPX domain-containing membrane protein At4g22990-like [Malus domestica]	RecName: Full=SPX domain-containing membrane protein At4g22990;	SubName: Full=Phosphate transporter {ECO:0000313|EMBL:ARM10266.1};	Predicted transporter/transmembrane protein	GO:0016021,integral component of membrane; GO:0055085,transmembrane transport	PF07690.16:Major Facilitator Superfamily
MD17G1034300	234.669	208.214	203.264	586.004	376.365	374.258	215.382	445.542	-1.04702	3.19e-07	5.47e-06	MD17G1034300	Chr17	2478220	2482336	+	2507	FAD-dependent oxidoreductase 2, FAD binding domain	-	K00278 L-aspartate oxidase [EC:1.4.3.16] | (RefSeq) L-aspartate oxidase, chloroplastic (A)	ko00250: Alanine, aspartate and glutamate metabolism; ko00760: Nicotinate and nicotinamide metabolism	PREDICTED: L-aspartate oxidase, chloroplastic [Malus domestica]	RecName: Full=L-aspartate oxidase, chloroplastic; EC=1.4.3.16; AltName: Full=Protein FLAGELLIN-INSENSITIVE 4; Flags: Precursor;	RecName: Full=L-aspartate oxidase {ECO:0000256|RuleBase:RU362049}; EC=1.4.3.16 {ECO:0000256|RuleBase:RU362049};	Succinate dehydrogenase, flavoprotein subunit	GO:0009507,chloroplast; GO:0008734,L-aspartate oxidase activity; GO:0044318,L-aspartate:fumarate oxidoreductase activity; GO:0009435,NAD biosynthetic process	PF00890.24:FAD binding domain
MD06G1209100	232.937	281.178	263.939	758.756	459.083	418.412	259.351	545.417	-1.07187	2.43e-06	3.36e-05	MD06G1209100	Chr06	34256443	34262258	-	4084	P-type ATPase, C-terminal	E1-E2_ATPase	K01530 phospholipid-translocating ATPase [EC:3.6.3.1] | (RefSeq) putative phospholipid-transporting ATPase 9 (A)	--	PREDICTED: putative phospholipid-transporting ATPase 9 [Malus domestica]	RecName: Full=Putative phospholipid-transporting ATPase 9 {ECO:0000303|PubMed:11402198}; Short=AtALA9 {ECO:0000303|PubMed:11402198}; EC=3.6.3.1 {ECO:0000305|PubMed:11402198}; AltName: Full=Aminophospholipid flippase 9 {ECO:0000303|PubMed:11402198};	RecName: Full=Phospholipid-transporting ATPase {ECO:0000256|RuleBase:RU362033}; EC=3.6.3.1 {ECO:0000256|RuleBase:RU362033};	P-type ATPase	GO:0000139,Golgi membrane; GO:0016021,integral component of membrane; GO:0005886,plasma membrane; GO:0005802,trans-Golgi network; GO:0005524,ATP binding; GO:0000287,magnesium ion binding; GO:0004012,phospholipid-translocating ATPase activity; GO:0048194,Golgi vesicle budding	PF16212.5:Phospholipid-translocating P-type ATPase C-terminal
MD06G1189100	21.6484	27.5839	35.3942	60.9715	65.1401	51.5131	28.2088	59.2082	-1.07723	0.00073275	0.00479712	MD06G1189100	Chr06	32608598	32612425	+	2298	WRKY domain	WRKY	K13424 WRKY transcription factor 33 | (Kazusa) Lj0g3v0288169.1; - (A)	ko04016: MAPK signaling pathway - plant; ko04626: Plant-pathogen interaction	PREDICTED: probable WRKY transcription factor 61 isoform X1 [Malus domestica]	RecName: Full=Probable WRKY transcription factor 72; AltName: Full=WRKY DNA-binding protein 72;	SubName: Full=Uncharacterized protein {ECO:0000313|EMBL:ONI08596.1};	--	GO:0005634,nucleus; GO:0003700,DNA-binding transcription factor activity; GO:0043565,sequence-specific DNA binding; GO:0006952,defense response; GO:0006351,transcription, DNA-templated	PF03106.15:WRKY DNA -binding domain
MD14G1235100	213.02	190.418	187.083	487.772	377.399	388.976	196.841	418.049	-1.08477	3.58e-11	1.35e-09	MD14G1235100	Chr14	31509034	31515791	+	3997	Serine-threonine/tyrosine-protein kinase, catalytic domain	Pkinase_Tyr	K04424 sterile alpha motif and leucine zipper containing kinase AZK [EC:2.7.11.25] | (RefSeq) probable serine/threonine-protein kinase SIS8 (A)	--	PREDICTED: serine/threonine-protein kinase EDR1-like isoform X1 [Malus domestica]	RecName: Full=Probable serine/threonine-protein kinase SIS8 {ECO:0000305}; EC=2.7.11.1 {ECO:0000305}; AltName: Full=MAPKK kinase SIS8 {ECO:0000305}; AltName: Full=Protein SUGAR INSENSITIVE 8 {ECO:0000303|PubMed:24320620};	SubName: Full=Uncharacterized protein {ECO:0000313|EMBL:EMJ11607.1};	Tyrosine kinase specific for activated (GTP-bound) p21cdc42Hs	GO:0005634,nucleus; GO:0005524,ATP binding; GO:0004672,protein kinase activity; GO:0004674,protein serine/threonine kinase activity; GO:0004712,protein serine/threonine/tyrosine kinase activity; GO:0004871,NA; GO:0035556,intracellular signal transduction; GO:0006468,protein phosphorylation; GO:0009651,response to salt stress; GO:0010182,sugar mediated signaling pathway	PF14381.6:Ethylene-responsive protein kinase Le-CTR1
MD06G1182400	64.0793	63.1761	45.5068	125.33	114.771	133.513	57.5874	124.538	-1.10717	1.92e-06	2.73e-05	MD06G1182400	Chr06	32108441	32110866	+	1122	Signal transduction response regulator, receiver domain	Response_reg	K14492 two-component response regulator ARR-A family | (RefSeq) two-component response regulator ARR5-like (A)	ko04075: Plant hormone signal transduction	PREDICTED: two-component response regulator ARR5-like [Malus domestica]	RecName: Full=Two-component response regulator ARR6;	SubName: Full=Uncharacterized protein {ECO:0000313|EMBL:ONI08481.1};	GATA-4/5/6 transcription factors	GO:0005634,nucleus; GO:0000156,phosphorelay response regulator activity; GO:0009736,cytokinin-activated signaling pathway; GO:0006355,regulation of transcription, DNA-templated; GO:0009735,response to cytokinin; GO:0006351,transcription, DNA-templated	PF00072.24:Response regulator receiver domain
MD02G1040000	745.571	839.975	772.604	2360.95	1305.9	1472.85	786.05	1713.24	-1.12371	6.67e-08	1.35e-06	MD02G1040000	Chr02	3249315	3252911	-	2560	Protein kinase domain	Pkinase	K04733 interleukin-1 receptor-associated kinase 4 [EC:2.7.11.1] | (RefSeq) probable inactive receptor kinase At5g58300 (A)	--	PREDICTED: probable inactive receptor kinase At2g26730 [Malus domestica]	RecName: Full=Probable inactive receptor kinase At2g26730; Flags: Precursor;	SubName: Full=Protein kinase {ECO:0000313|EMBL:ACZ98536.1};	--	GO:0016021,integral component of membrane; GO:0005886,plasma membrane; GO:0005524,ATP binding; GO:0004672,protein kinase activity	PF00069.25:Protein kinase domain
MD17G1225100	245.926	235.798	230.568	786.984	352.584	414.207	237.431	517.925	-1.12422	2.55e-05	0.000266128	MD17G1225100	Chr17	27370235	27376905	+	1915	Transferase	-	K13065 shikimate O-hydroxycinnamoyltransferase [EC:2.3.1.133] | (RefSeq) shikimate O-hydroxycinnamoyltransferase-like (A)	ko00940: Phenylpropanoid biosynthesis; ko00941: Flavonoid biosynthesis; ko00945: Stilbenoid, diarylheptanoid and gingerol biosynthesis	PREDICTED: shikimate O-hydroxycinnamoyltransferase-like [Malus domestica]	RecName: Full=Shikimate O-hydroxycinnamoyltransferase; EC=2.3.1.133; AltName: Full=Hydroxycinnamoyl transferase; AltName: Full=Hydroxycinnamoyl-Coenzyme A shikimate/quinate hydroxycinnamoyltransferase;	SubName: Full=Hydroxycinnamoyl-coenzyme A shikimate/quinate hydroxycinnamoyltransferase 3 {ECO:0000313|EMBL:AFF57841.1};	--	GO:0005737,cytoplasm; GO:0005829,cytosol; GO:0016020,membrane; GO:0047205,quinate O-hydroxycinnamoyltransferase activity; GO:0047172,shikimate O-hydroxycinnamoyltransferase activity; GO:0010252,auxin homeostasis; GO:0071555,cell wall organization; GO:0009809,lignin biosynthetic process; GO:0009963,positive regulation of flavonoid biosynthetic process	PF02458.15:Transferase family
MD15G1057600	135.086	123.683	135.509	291.308	264.696	308.027	131.426	288.011	-1.13218	2.73e-12	1.26e-10	MD15G1057600	Chr15	3859951	3863730	-	2013	Cytochrome P450	p450	K20771 carlactone C-19 oxidase [EC:1.14.-.-] | (RefSeq) cytochrome P450 711A1-like (A)	--	PREDICTED: cytochrome P450 711A1-like [Malus domestica]	RecName: Full=Cytochrome P450 711A1; EC=1.14.-.-; AltName: Full=Protein MORE AXILLARY BRANCHES 1;	SubName: Full=MAX1c {ECO:0000313|EMBL:ARM20316.1};	Cytochrome P450 CYP3/CYP5/CYP6/CYP9 subfamilies	GO:0016021,integral component of membrane; GO:0020037,heme binding; GO:0005506,iron ion binding; GO:0004497,monooxygenase activity; GO:0016705,oxidoreductase activity, acting on paired donors, with incorporation or reduction of molecular oxygen; GO:0009926,auxin polar transport; GO:0016117,carotenoid biosynthetic process; GO:0009963,positive regulation of flavonoid biosynthetic process; GO:000993…	PF00067.22:Cytochrome P450
MD02G1140600	507.439	532.993	547.093	1441.86	961.592	1213.18	529.175	1205.55	-1.18771	2.57e-13	1.4e-11	MD02G1140600	Chr02	11699473	11700207	-	567	Basic-leucine zipper domain	bZIP_1	K09060 plant G-box-binding factor | (RefSeq) common plant regulatory factor 1 isoform X1 (A)	--	BZIP domain class transcription factor [Malus domestica]	RecName: Full=bZIP transcription factor 44 {ECO:0000305}; Short=AtbZIP44 {ECO:0000303|PubMed:11906833};	SubName: Full=BZIP domain class transcription factor {ECO:0000313|EMBL:ADL36605.1};	--	GO:0005634,nucleus; GO:0003700,DNA-binding transcription factor activity; GO:0046982,protein heterodimerization activity; GO:0043565,sequence-specific DNA binding; GO:0044212,transcription regulatory region DNA binding; GO:0009845,seed germination; GO:0006351,transcription, DNA-templated	PF00170.21:bZIP transcription factor
MD12G1119200	45.0287	52.4984	61.687	189.689	100.295	106.18	53.0714	132.055	-1.31585	1.28e-05	0.0001448	MD12G1119200	Chr12	19099490	19101465	+	1193	Major intrinsic protein	-	K09872 aquaporin PIP | (RefSeq) probable aquaporin PIP2-5 (A)	--	PREDICTED: probable aquaporin PIP2-5 [Malus domestica]	RecName: Full=Probable aquaporin PIP2-5; AltName: Full=Plasma membrane intrinsic protein 2-5; Short=AtPIP2;5; AltName: Full=Plasma membrane intrinsic protein 2d; Short=PIP2d;	SubName: Full=Aquaporin PIP 2.2 {ECO:0000313|EMBL:ALS31092.1};	Aquaporin (major intrinsic protein family)	GO:0005887,integral component of plasma membrane; GO:0015250,water channel activity; GO:0034220,ion transmembrane transport; GO:0006833,water transport	PF00230.20:Major intrinsic protein
MD02G1266800	103.912	79.1926	95.0586	313.89	192.318	203.95	92.7212	236.719	-1.35072	1.75e-08	4.04e-07	MD02G1266800	Chr02	32087064	32093702	+	1514	Basic-leucine zipper domain	bZIP_1	K14432 ABA responsive element binding factor | (RefSeq) ZIP1; ABSCISIC ACID-INSENSITIVE 5-like protein 2 (A)	ko04075: Plant hormone signal transduction	ABSCISIC ACID-INSENSITIVE 5-like protein 2 [Malus domestica]	RecName: Full=ABSCISIC ACID-INSENSITIVE 5-like protein 2; AltName: Full=ABA-responsive element-binding protein 3; AltName: Full=Dc3 promoter-binding factor 3; Short=AtDPBF3; AltName: Full=bZIP transcription factor 66; Short=AtbZIP66;	SubName: Full=BZIP transcription factor {ECO:0000313|EMBL:AAX11392.1};	--	GO:0005634,nucleus; GO:0003700,DNA-binding transcription factor activity; GO:0043565,sequence-specific DNA binding; GO:0009738,abscisic acid-activated signaling pathway; GO:0009737,response to abscisic acid; GO:0006351,transcription, DNA-templated	PF00170.21:bZIP transcription factor
MD15G1126400	38.1012	53.3882	49.5518	188.56	99.2612	96.7184	47.0138	128.18	-1.4462	5.37e-06	6.77e-05	MD15G1126400	Chr15	9190279	9194256	+	1070	Phosphoribosyltransferase domain	Pribosyltran	K00759 adenine phosphoribosyltransferase [EC:2.4.2.7] | (RefSeq) adenine phosphoribosyltransferase 5-like (A)	ko00230: Purine metabolism	PREDICTED: adenine phosphoribosyltransferase 5-like isoform X1 [Malus domestica]	RecName: Full=Adenine phosphoribosyltransferase 5; Short=AtAPT5; EC=2.4.2.7;	SubName: Full=Uncharacterized protein {ECO:0000313|EMBL:EMJ24716.1};	Adenine phosphoribosyl transferases	GO:0005829,cytosol; GO:0003999,adenine phosphoribosyltransferase activity; GO:0006168,adenine salvage; GO:0044209,AMP salvage; GO:0006166,purine ribonucleoside salvage	PF00156.27:Phosphoribosyl transferase domain
MD05G1290000	81.398	97.8785	73.8221	322.923	200.59	242.847	84.3662	255.454	-1.59509	4.22e-12	1.88e-10	MD05G1290000	Chr05	42190034	42191868	-	1509	-	-	K07893 Ras-related protein Rab-6A | (RefSeq) probable purine permease 11 (A)	--	PREDICTED: probable purine permease 10 [Malus domestica]	RecName: Full=Purine permease 21 {ECO:0000303|PubMed:27701112}; Short=AtPUP21 {ECO:0000303|PubMed:27701112};	SubName: Full=Uncharacterized protein {ECO:0000313|EMBL:EMJ12608.1};	--	GO:0016021,integral component of membrane; GO:0005215,transporter activity	PF16913.5:Purine nucleobase transmembrane transport
MD09G1233300	374.95	350.583	330.683	1385.41	823.04	1036.57	352.072	1081.67	-1.61842	2.85e-17	2.73e-15	MD09G1233300	Chr09	29321677	29323725	-	1147	-	-	K23877 xyloglucan O-acetyltransferase | (RefSeq) protein ALTERED XYLOGLUCAN 4-like (A)	--	PREDICTED: protein trichome birefringence-like 43 [Malus domestica]	RecName: Full=Protein trichome birefringence-like 43;	SubName: Full=Uncharacterized protein {ECO:0000313|EMBL:ONI16580.1};	--	GO:0005794,Golgi apparatus; GO:0016021,integral component of membrane; GO:0016413,O-acetyltransferase activity; GO:0071554,cell wall organization or biogenesis	PF13839.6:GDSL/SGNH-like Acyl-Esterase family found in Pmr5 and Cas1p
MD02G1275100	288.357	261.602	298.322	1314.27	656.571	749.567	282.76	906.804	-1.68094	2.56e-12	1.19e-10	MD02G1275100	Chr02	32932575	32939177	-	2357	Cytochrome P450	p450	K07424 cytochrome P450 family 3 subfamily A [EC:1.14.14.1] | (RefSeq) cytochrome P450 4A25-like (A)	ko00591: Linoleic acid metabolism	PREDICTED: cytochrome P450 71A14-like [Pyrus x bretschneideri]	RecName: Full=Cytochrome P450 714B2; EC=1.14.-.-; AltName: Full=GA 13-oxidase 2; AltName: Full=Gibberellin 13 oxidase 2;	SubName: Full=Uncharacterized protein {ECO:0000313|EMBL:EMJ20151.1};	Cytochrome P450 CYP2 subfamily	GO:0016021,integral component of membrane; GO:0020037,heme binding; GO:0005506,iron ion binding; GO:0004497,monooxygenase activity; GO:0016705,oxidoreductase activity, acting on paired donors, with incorporation or reduction of molecular oxygen	PF00067.22:Cytochrome P450
MD14G1088500	79.6661	66.7353	78.8784	430.188	178.877	291.206	75.0933	300.09	-1.99795	1.05e-11	4.38e-10	MD14G1088500	Chr14	11082164	11082682	-	519	-	-	--	--	PREDICTED: sigma factor binding protein 2, chloroplastic [Pyrus x bretschneideri]	RecName: Full=Sigma factor binding protein 2, chloroplastic; Short=Sigma factor binding protein II; AltName: Full=VQ motif-containing protein 16 {ECO:0000303|PubMed:22535423}; Short=AtVQ16 {ECO:0000303|PubMed:22535423}; Flags: Precursor;	SubName: Full=Uncharacterized protein {ECO:0000313|EMBL:ONH94899.1};	--	GO:0009507,chloroplast; GO:0005634,nucleus; GO:0051091,positive regulation of DNA-binding transcription factor activity	PF05678.14:VQ motif
MD10G1286300	6.92749	7.11843	16.1802	71.1334	29.9851	21.0257	10.0754	40.7148	-2.02544	0.000397395	0.00285594	MD10G1286300	Chr10	37571420	37572034	-	615	DNA-binding domain	AP2	K13433 pathogenesis-related genes transcriptional activator PTI5 | (RefSeq) pathogenesis-related genes transcriptional activator PTI5-like (A)	ko04626: Plant-pathogen interaction	PREDICTED: pathogenesis-related genes transcriptional activator PTI5-like [Malus domestica]	RecName: Full=Pathogenesis-related genes transcriptional activator PTI5; AltName: Full=PTO-interacting protein 5;	SubName: Full=Ethylene response factor ERF2 {ECO:0000313|EMBL:AFG26327.1};	--	GO:0005634,nucleus; GO:0003677,DNA binding; GO:0003700,DNA-binding transcription factor activity; GO:0006952,defense response; GO:0006351,transcription, DNA-templated	PF00847.20:AP2 domain
MD03G1175000	1327.48	1127.38	1276.21	8384.71	3656.12	4861.15	1243.69	5633.99	-2.17946	1.81e-18	2.09e-16	MD03G1175000	Chr03	23915062	23917561	+	1412	-	-	--	--	PREDICTED: uncharacterized protein LOC103963893 [Pyrus x bretschneideri]	RecName: Full=Chaperonin-like RbcX protein 2, chloroplastic {ECO:0000303|PubMed:21922322}; Short=AtRBCX2 {ECO:0000303|PubMed:21922322}; Flags: Precursor;	SubName: Full=Uncharacterized protein {ECO:0000313|EMBL:EMJ13200.1};	--	GO:0009570,chloroplast stroma; GO:0044183,protein binding involved in protein folding; GO:0061077,chaperone-mediated protein folding	PF02341.15:RbcX protein
MD08G1161200	38.1012	29.3635	32.3604	211.142	92.0234	152.437	33.275	151.867	-2.18742	2.58e-11	9.95e-10	MD08G1161200	Chr08	18733259	18736374	-	978	Signal transduction response regulator, receiver domain	Response_reg	K14492 two-component response regulator ARR-A family | (RefSeq) two-component response regulator ORR10-like (A)	ko04075: Plant hormone signal transduction	PREDICTED: two-component response regulator ORR10-like [Malus domestica]	RecName: Full=Two-component response regulator ORR10 {ECO:0000305}; AltName: Full=OsRR10 {ECO:0000303|PubMed:16919402}; AltName: Full=OsRRA2 {ECO:0000303|PubMed:16891544};	SubName: Full=Uncharacterized protein {ECO:0000313|EMBL:EMJ28743.1};	GATA-4/5/6 transcription factors	GO:0005634,nucleus; GO:0009736,cytokinin-activated signaling pathway; GO:0000160,phosphorelay signal transduction system; GO:0006355,regulation of transcription, DNA-templated; GO:0006351,transcription, DNA-templated	PF00072.24:Response regulator receiver domain
MD15G1222300	53.688	57.8373	35.3942	471.964	176.809	213.411	48.9732	287.395	-2.54835	9.8e-13	4.86e-11	MD15G1222300	Chr15	18036664	18037290	-	627	-	-	--	--	PREDICTED: uncharacterized protein LOC103400907 [Malus domestica]	--	SubName: Full=Uncharacterized protein {ECO:0000313|EMBL:EMJ03774.1};	--	GO:0016021,integral component of membrane	--
MD17G1198100	6.92749	6.22863	6.06757	38.3894	32.0531	54.6669	6.4079	41.7031	-2.69975	2.65e-08	5.93e-07	MD17G1198100	Chr17	23798955	23803215	+	1008	-	-	K14484 auxin-responsive protein IAA | (RefSeq) auxin-induced protein IAA6 (A)	ko04075: Plant hormone signal transduction	PREDICTED: auxin-induced protein IAA6 [Malus domestica]	RecName: Full=Auxin-induced protein AUX22;	RecName: Full=Auxin-responsive protein {ECO:0000256|RuleBase:RU004549};	--	GO:0005634,nucleus; GO:0009734,auxin-activated signaling pathway; GO:0006355,regulation of transcription, DNA-templated; GO:0006351,transcription, DNA-templated	PF02309.16:AUX/IAA family
MD16G1184100	3.46374	2.66941	12.1351	66.617	35.155	23.1283	6.08943	41.6334	-2.80101	7e-06	8.57e-05	MD16G1184100	Chr16	15816284	15816892	+	609	-	-	--	--	PREDICTED: uncharacterized protein LOC103403842 [Malus domestica]	--	SubName: Full=Uncharacterized protein {ECO:0000313|EMBL:ONI28613.1};	Predicted E3 ubiquitin ligase	--	--
MD13G1052600	620.876	587.271	626.982	16776.2	5864.68	8060.22	611.71	10233.7	-4.06433	5.19e-18	5.47e-16	MD13G1052600	Chr13	3728771	3731492	+	1982	S-adenosylmethionine decarboxylase, core	SAM_decarbox	K01611 S-adenosylmethionine decarboxylase [EC:4.1.1.50] | (RefSeq) SAMDC; S-adenosylmethionine decarboxylase (A)	ko00270: Cysteine and methionine metabolism; ko00330: Arginine and proline metabolism	PREDICTED: S-adenosylmethionine decarboxylase proenzyme-like [Malus domestica]	RecName: Full=S-adenosylmethionine decarboxylase proenzyme; Short=AdoMetDC; Short=SAMDC; EC=4.1.1.50; Contains: RecName: Full=S-adenosylmethionine decarboxylase alpha chain; Contains: RecName: Full=S-adenosylmethionine decarboxylase beta chain; Flags: Precursor;	RecName: Full=S-adenosylmethionine decarboxylase proenzyme {ECO:0000256|PIRNR:PIRNR001355}; EC=4.1.1.50 {ECO:0000256|PIRNR:PIRNR001355};	S-adenosylmethionine decarboxylase	GO:0004014,adenosylmethionine decarboxylase activity; GO:0006557,S-adenosylmethioninamine biosynthetic process; GO:0008295,spermidine biosynthetic process; GO:0006597,spermine biosynthetic process	PF01536.16:Adenosylmethionine decarboxylase
MD05G1314100	12.1231	17.7961	12.1351	451.641	161.299	187.129	14.0181	266.69	-4.24588	2.08e-24	5.2e-22	MD05G1314100	Chr05	44434546	44439374	-	1905	Amidohydrolase-related	Amidohydro_1	K01466 allantoinase [EC:3.5.2.5] | (RefSeq) allantoinase-like (A)	ko00230: Purine metabolism	PREDICTED: allantoinase-like [Malus domestica]	RecName: Full=Allantoinase; Short=AtALN; EC=3.5.2.5;	SubName: Full=Uncharacterized protein {ECO:0000313|EMBL:EMJ15029.1};	Dihydroorotase and related enzymes	GO:0005783,endoplasmic reticulum; GO:0004038,allantoinase activity; GO:0050897,cobalt ion binding; GO:0008270,zinc ion binding; GO:0000256,allantoin catabolic process; GO:0006995,cellular response to nitrogen starvation; GO:0006145,purine nucleobase catabolic process; GO:0010136,ureide catabolic process	PF01979.20:Amidohydrolase family
MD16G1057400	196.568	172.622	190.117	13483.7	4764.54	6576.85	186.436	8275.04	-5.47201	4.32e-32	2.89e-29	MD16G1057400	Chr16	4105994	4108192	-	1654	S-adenosylmethionine decarboxylase, core	SAM_decarbox	K01611 S-adenosylmethionine decarboxylase [EC:4.1.1.50] | (RefSeq) S-adenosylmethionine decarboxylase proenzyme-like (A)	ko00270: Cysteine and methionine metabolism; ko00330: Arginine and proline metabolism	PREDICTED: S-adenosylmethionine decarboxylase proenzyme-like [Malus domestica]	RecName: Full=S-adenosylmethionine decarboxylase proenzyme; Short=AdoMetDC; Short=SAMDC; EC=4.1.1.50; Contains: RecName: Full=S-adenosylmethionine decarboxylase alpha chain; Contains: RecName: Full=S-adenosylmethionine decarboxylase beta chain; Flags: Precursor;	RecName: Full=S-adenosylmethionine decarboxylase proenzyme {ECO:0000256|PIRNR:PIRNR001355}; EC=4.1.1.50 {ECO:0000256|PIRNR:PIRNR001355};	S-adenosylmethionine decarboxylase	GO:0004014,adenosylmethionine decarboxylase activity; GO:0006557,S-adenosylmethioninamine biosynthetic process; GO:0008295,spermidine biosynthetic process; GO:0006597,spermine biosynthetic process	PF01536.16:Adenosylmethionine decarboxylase
MD15G1057800	7.79343	0.889804	8.09009	539.71	183.013	315.386	5.59111	346.036	-5.95831	1.64e-13	9.25e-12	MD15G1057800	Chr15	3877106	3878166	+	914	Glutaredoxin	-	K03676 glutaredoxin 3 | (RefSeq) glutaredoxin-C6-like (A)	--	PREDICTED: glutaredoxin-C6-like [Malus domestica]	RecName: Full=Glutaredoxin-C6; Short=AtGrxC6; AltName: Full=Protein ROXY 21;	SubName: Full=Uncharacterized protein {ECO:0000313|EMBL:ONI33199.1};	Glutaredoxin and related proteins	GO:0005737,cytoplasm; GO:0009055,electron transfer activity; GO:0015035,protein disulfide oxidoreductase activity; GO:0045454,cell redox homeostasis	PF00462.24:Glutaredoxin
