# Supplementary material for: The MdHB7L–MdICE1L–MdHOS1 Module Fine‐Tunes Apple Cold Response via CBF‐Dependent and CBF‐Independent Pathways
Source: Adv Sci (Weinh). 2025 Apr 26;12(25):2501524. doi: 10.1002/advs.202501524 (PMC12224988; doi:10.1002/advs.202501524)
Supplement: Supplementary file 8 — Supplemental Table 7 [file ADVS-12-2501524-s003.xlsx]

## Sheet: Table S7
gene_id	OE3CK1	OE3CK2	OE3CK3	WC1	WC2	WC3	OE3C	WC	log2 (FC)	p value	padj	gene_name	gene_chr	gene_start	gene_end	gene_strand	gene_length	gene_biotype	gene_description	tf_family
MD01G1226600	2616.86	2303.7	2634.34	88.0699	134.416	108.283	2518.3	110.256	4.50986	8.56e-173	2.92e-168	MD01G1226600	Chr01	31679643	31681132	-	1243	-	Homeobox domain-like	Homeobox
MD07G1236500	243.328	243.806	287.198	2156.58	1625.4	1777.73	258.111	1853.24	-2.84527	1.68e-78	2.86e-74	MD07G1236500	Chr07	30934003	30938872	-	3294	-	Protein kinase domain	Pkinase
MD01G1090900	12.989	15.1267	8.09009	25956.9	9294.36	12509.3	12.0686	15920.2	-10.3592	4.73e-76	5.38e-72	MD01G1090900	Chr01	20579774	20586910	+	3084	-	Homeobox domain-like	Myb_DNA-binding
MD01G1166700	704.872	763.452	769.57	2996.64	2695.56	2682.88	745.965	2791.69	-1.9042	1.85e-70	1.57e-66	MD01G1166700	Chr01	27161572	27167605	-	1150	-	-	-
MD17G1105800	66.6771	72.0741	52.5856	1926.25	898.52	1181.65	63.7789	1335.47	-4.38497	5.2e-60	3.55e-56	MD17G1105800	Chr17	8991224	8993515	+	1091	-	Fatty acid desaturase domain	-
MD09G1161200	15.5869	16.9063	15.1689	1448.64	513.883	736.952	15.8874	899.824	-5.8221	2.88e-56	1.4e-52	MD09G1161200	Chr09	13031778	13033425	-	1488	-	-	-
MD17G1169600	475.399	503.629	483.383	4.51641	4.13588	5.25643	487.47	4.63624	6.71625	3.52e-56	1.5e-52	MD17G1169600	Chr17	17266072	17272233	-	2500	-	DEAD/DEAH box helicase domain	DEAD
MD17G1272100	574.116	532.103	521.811	67.7461	64.1062	94.6158	542.677	75.4894	2.84496	5.08e-55	1.92e-51	MD17G1272100	Chr17	33407349	33409236	+	1133	-	Glutathione S-transferase, N-terminal	GST_N
MD05G1165600	1156.89	1113.14	1063.85	58.7133	140.62	104.077	1111.29	101.137	3.45375	2.47e-49	8.42e-46	MD05G1165600	Chr05	29421697	29422629	-	933	-	-	-
MD01G1219800	4489.88	4252.37	4705.4	1160.72	1435.15	1387.7	4482.55	1327.86	1.75477	4.17e-49	1.29e-45	MD01G1219800	Chr01	31212869	31217011	-	2347	-	Protein kinase domain	Pkinase
MD07G1298000	425.175	371.938	401.471	23.7111	50.6646	45.2053	399.528	39.8603	3.31689	1.29e-46	3.67e-43	MD07G1298000	Chr07	35766162	35768343	+	1179	-	-	-
MD15G1071400	170.589	159.275	172.926	598.424	648.299	619.208	167.597	621.977	-1.89277	3.89e-45	1.02e-41	MD15G1071400	Chr15	4896621	4897463	+	843	-	Zinc finger C2H2-type	-
MD09G1006500	4418.01	4446.35	4493.04	1577.35	1807.38	1729.37	4452.46	1704.7	1.3848	4.2e-45	1.02e-41	MD09G1006500	Chr09	475501	478080	-	1516	-	Glycerophosphodiester phosphodiesterase domain	-
MD10G1049900	86.5936	81.862	82.9235	1786.24	729.983	1185.85	83.793	1234.02	-3.87987	4.95e-45	1.13e-41	MD10G1049900	Chr10	6609152	6612900	+	2133	-	ABC-2 type transporter	ABC2_membrane
MD05G1293100	39.8331	36.482	40.4505	1466.7	526.291	749.567	38.9218	914.187	-4.55398	6.61e-44	1.41e-40	MD05G1293100	Chr05	42452848	42454738	-	1087	-	SWEET sugar transporter	-
MD07G1153200	1136.11	1179.88	1239.81	4428.34	3528.94	3677.4	1185.27	3878.23	-1.71028	2.82e-43	5.66e-40	MD07G1153200	Chr07	22334415	22335883	-	1319	-	Homeobox domain-like	Myb_DNA-binding
MD01G1065600	150.673	117.454	106.182	1693.65	895.418	1090.18	124.77	1226.42	-3.2948	1.13e-42	2.15e-39	MD01G1065600	Chr01	16936127	16941633	+	1873	-	-	PALP
MD07G1233300	35.5034	24.9145	25.2815	1256.69	454.947	610.798	28.5665	774.145	-4.75652	1.97e-42	3.54e-39	MD07G1233300	Chr07	30715852	30716502	+	651	-	-	-
MD14G1138600	47.6265	40.931	34.3829	1367.34	514.917	719.08	40.9801	867.113	-4.39961	2.5e-42	4.27e-39	MD14G1138600	Chr14	22716359	22717186	-	702	-	-	-
MD11G1166300	61.4815	59.6169	63.7095	1402.34	595.567	721.183	61.6026	906.365	-3.87903	2.16e-40	3.51e-37	MD11G1166300	Chr11	17620527	17621501	-	975	-	-	-
MD07G1043900	23.3803	19.5757	28.3153	3816.36	1361.74	1918.6	23.7571	2365.57	-6.63998	5.06e-40	7.51e-37	MD07G1043900	Chr07	3765951	3770941	-	2012	-	-	-
MD03G1058400	23.3803	18.6859	12.1351	788.113	320.531	403.694	18.0671	504.113	-4.79138	5.07e-40	7.51e-37	MD03G1058400	Chr03	4706855	4708986	+	1867	-	-	-
MD09G1079600	200.897	211.773	202.252	4021.86	1570.6	2175.11	204.974	2589.19	-3.65877	6.3e-40	8.96e-37	MD09G1079600	Chr09	5595448	5596202	-	526	-	-	-
MD03G1102500	63.2133	76.5232	80.9009	931.509	496.306	619.208	73.5458	682.341	-3.21523	2.08e-39	2.84e-36	MD03G1102500	Chr03	8771766	8773298	+	1533	-	FAE1/Type III polyketide synthase-like protein	-
MD00G1056000	11.2572	12.4573	8.09009	2137.39	806.497	1090.18	10.6015	1344.69	-6.98132	2.58e-39	3.39e-36	MD00G1056000	Chr00	10506121	10507905	+	1476	-	FAD/NAD(P)-binding domain	-
MD02G1023200	370.621	380.836	334.728	3254.07	1810.48	2084.7	362.062	2383.08	-2.71791	5.74e-39	7.25e-36	MD02G1023200	Chr02	1622540	1624717	+	1293	-	-	-
MD04G1164600	185.31	175.291	183.038	685.365	582.125	649.695	181.213	639.062	-1.81794	6.2e-39	7.55e-36	MD04G1164600	Chr04	25519055	25521238	+	1700	-	-	Mito_carr
MD08G1195400	541.21	541.001	495.518	8703.11	3508.26	4790.71	525.91	5667.36	-3.42957	1.68e-38	1.98e-35	MD08G1195400	Chr08	25209898	25210871	-	974	-	-	Mito_carr
MD13G1186600	55.4199	48.0494	57.6419	1104.26	467.355	622.362	53.7038	731.326	-3.76789	7.32e-38	8.33e-35	MD13G1186600	Chr13	15890683	15891744	-	1062	-	-	-
MD16G1117600	152.405	145.038	154.723	2648.87	1058.79	1474.96	150.722	1727.54	-3.51866	3.11e-37	3.42e-34	MD16G1117600	Chr16	8342068	8345303	-	2740	-	Kelch repeat type 1	Kelch_1
MD11G1217400	71.0068	54.2781	59.6644	1401.21	532.495	797.927	61.6498	910.545	-3.88334	5.62e-37	5.99e-34	MD11G1217400	Chr11	31719380	31720877	+	691	-	SUI1 domain	SUI1
MD01G1068200	568.92	586.381	569.34	84.6826	137.518	126.154	574.88	116.118	2.3041	7.21e-37	7.45e-34	MD01G1068200	Chr01	17210555	17214946	-	2154	-	Ferric reductase, NAD binding domain	FAD_binding_8
MD03G1054700	153.271	139.699	140.565	2441.12	977.102	1381.39	144.512	1599.87	-3.46815	3.74e-36	3.75e-33	MD03G1054700	Chr03	4364593	4365969	+	1377	-	Protein kinase domain	Pkinase
MD06G1002700	398.331	366.599	353.942	4193.48	1962.48	2536.76	372.957	2897.57	-2.95735	2.02e-35	1.97e-32	MD06G1002700	Chr06	276830	280238	-	1781	-	Membrane transport protein	-
MD13G1080300	156.734	186.859	132.475	2732.43	1131.16	1465.49	158.69	1776.36	-3.48341	4.45e-35	4.21e-32	MD13G1080300	Chr13	5615636	5621456	+	1338	-	Proton-dependent oligopeptide transporter family	-
MD07G1236800	15.5869	15.1267	8.09009	311.632	169.571	248.104	12.9345	243.102	-4.21588	4.56e-35	4.21e-32	MD07G1236800	Chr07	30951155	30956021	-	3294	-	Protein kinase domain	Pkinase
MD11G1070800	1576	1628.34	1493.63	273.243	418.758	416.31	1565.99	369.437	2.08243	1.08e-34	9.66e-32	MD11G1070800	Chr11	6056815	6061464	+	2357	-	Asparagine synthase	-
MD17G1069600	30.3078	45.38	34.3829	1087.32	396.011	533.002	36.6902	672.113	-4.19424	1.27e-34	1.11e-31	MD17G1069600	Chr17	5632424	5634831	-	1457	-	CCT domain	CCT
MD01G1208700	38.1012	49.829	37.4167	1232.98	425.996	597.131	41.7823	752.035	-4.16808	2.81e-34	2.4e-31	MD01G1208700	Chr01	30315406	30318680	+	2546	-	Heat shock protein Hsp90 family	HATPase_c
MD10G1283900	51.0902	43.6004	39.4392	1211.53	413.588	639.182	44.71	754.765	-4.07477	3.65e-34	3.04e-31	MD10G1283900	Chr10	37429506	37431569	+	1784	-	Transferase	-
MD10G1118600	174.053	201.986	192.14	1916.09	993.646	1140.65	189.393	1350.13	-2.83351	4.16e-34	3.38e-31	MD10G1118600	Chr10	19588844	19591422	+	1699	-	-	-
MD04G1020100	7280.79	6984.07	7058.61	2000.77	2660.41	2527.29	7107.82	2396.16	1.56845	5.93e-34	4.71e-31	MD04G1020100	Chr04	2386634	2388832	-	1096	-	Glycoside hydrolase family 16	-
MD10G1244400	746.437	728.75	704.85	238.24	266.764	258.617	726.679	254.54	1.51286	1.89e-33	1.43e-30	MD10G1244400	Chr10	33922952	33925510	-	2045	-	FAD-binding, type 2	FAD_binding_4
MD11G1160200	968.117	767.011	790.807	2782.11	2410.19	2462.11	841.978	2551.47	-1.59887	2.11e-33	1.57e-30	MD11G1160200	Chr11	15716637	15717645	+	642	-	Bet v I/Major latex protein	-
MD11G1069200	518.696	520.535	496.53	117.427	158.197	138.77	511.92	138.131	1.88777	2.5e-33	1.82e-30	MD11G1069200	Chr11	5933673	5937299	-	2471	-	Potassium transporter	K_trans
MD12G1024600	226.009	213.553	200.23	2347.4	1109.45	1382.44	213.264	1613.1	-2.91838	7.1e-33	5.05e-30	MD12G1024600	Chr12	2641134	2648116	+	1440	-	-	-
MD00G1192900	53.688	60.5067	66.7433	511.483	317.429	365.848	60.3127	398.253	-2.72496	1.28e-32	8.95e-30	MD00G1192900	Chr00	46692284	46696016	+	2877	-	Protein kinase domain	Pkinase
MD07G1051100	140.282	159.275	163.824	2494.19	974	1319.36	154.46	1595.85	-3.36923	2.82e-32	1.92e-29	MD07G1051100	Chr07	4697688	4700306	-	1539	-	TRAF-like	MATH
MD16G1057400	196.568	172.622	190.117	13483.7	4764.54	6576.85	186.436	8275.04	-5.47201	4.32e-32	2.89e-29	MD16G1057400	Chr16	4105994	4108192	-	1654	-	S-adenosylmethionine decarboxylase, core	SAM_decarbox
MD03G1227300	4795.55	4086.87	4113.81	9914.64	10524.8	10430.9	4332.08	10290.1	-1.24803	5.33e-32	3.5e-29	MD03G1227300	Chr03	31295027	31296549	+	757	-	-	-
MD17G1110200	925.686	868.449	1091.15	181.785	259.527	259.668	961.762	233.66	2.03917	6.97e-32	4.49e-29	MD17G1110200	Chr17	9498014	9499346	+	1026	-	-	-
MD04G1003300	2122.41	2143.54	1910.27	24929.4	10451.4	13764.5	2058.74	16381.8	-2.99218	8.38e-32	5.29e-29	MD04G1003300	Chr04	488057	489737	-	1511	-	Thiolase-like	Chal_sti_synt_N
MD16G1106400	83.1299	72.0741	120.34	932.638	555.242	592.926	91.8481	693.602	-2.92049	1.38e-31	8.59e-29	MD16G1106400	Chr16	7468946	7471200	-	1516	-	-	-
MD11G1060600	7.79343	8.89804	8.09009	344.376	151.994	193.437	8.26052	229.935	-4.79717	2.13e-31	1.3e-28	MD11G1060600	Chr11	5262275	5265489	+	2059	-	-	-
MD04G1130100	180.115	149.487	169.892	16.9365	9.30573	10.5129	166.498	12.2517	3.77571	2.5e-31	1.5e-28	MD04G1130100	Chr04	21665745	21667547	+	1136	-	-	-
MD10G1085400	242.462	218.002	191.128	1407.99	864.399	989.261	217.198	1087.22	-2.32187	2.76e-31	1.62e-28	MD10G1085400	Chr10	12508283	12513449	+	2213	-	AMP-dependent synthetase/ligase	AMP-binding
MD16G1225200	205.227	203.765	237.647	2742.59	1155.98	1565.37	215.546	1821.31	-3.07924	3.38e-31	1.95e-28	MD16G1225200	Chr16	22713770	22714953	+	565	-	-	-
MD12G1126100	15.5869	7.11843	9.10136	1634.94	606.941	884.132	10.6022	1042	-6.61409	3.72e-31	2.11e-28	MD12G1126100	Chr12	20146968	20150056	-	1403	-	Homeobox domain-like	Myb_DNA-binding
MD07G1186000	189.64	181.52	174.948	3.3873	2.06794	6.30772	182.036	3.92099	5.53666	5.64e-31	3.15e-28	MD07G1186000	Chr07	26711127	26713157	-	777	-	-	-
MD14G1167100	348.972	359.481	343.829	1666.55	1172.52	1164.83	350.761	1334.63	-1.92734	9.34e-31	5.14e-28	MD14G1167100	Chr14	26011735	26013966	-	1673	-	-	-
MD03G1134800	286.625	256.264	236.635	3566.83	1444.46	1911.24	259.841	2307.51	-3.15	1.13e-30	6.14e-28	MD03G1134800	Chr03	13461109	13462392	-	1284	-	Prephenate dehydratase	-
MD03G1290700	138.55	142.369	147.644	558.905	440.471	505.669	142.854	501.682	-1.81236	1.15e-30	6.14e-28	MD03G1290700	Chr03	36819890	36822533	-	1390	-	-	Abhydrolase_1
MD07G1085500	249.39	250.925	240.68	2821.62	1240.76	1599.01	246.998	1887.13	-2.93324	1.28e-30	6.73e-28	MD07G1085500	Chr07	8837036	8840599	-	1832	-	TRAF-like	MATH
MD09G1116400	454.617	513.417	520.8	3379.4	1855.98	2326.5	496.278	2520.63	-2.34461	1.72e-30	8.9e-28	MD09G1116400	Chr09	8939579	8942902	-	1524	-	GDSL lipase/esterase	Lipase_GDSL
MD13G1046900	89.1914	74.7435	72.8109	703.43	396.011	464.669	78.9153	521.37	-2.72146	2.14e-30	1.09e-27	MD13G1046900	Chr13	3255682	3260014	+	1618	-	NmrA-like domain	NmrA
MD10G1061900	71.0068	104.997	87.9798	1646.23	646.232	794.773	87.9945	1029.08	-3.54775	2.43e-30	1.22e-27	MD10G1061900	Chr10	8349566	8351329	+	1764	-	Phosphoribosyltransferase domain	Pribosyltran
MD01G1085900	62.3474	56.0577	72.8109	1125.71	452.879	575.054	63.7386	717.882	-3.49475	2.68e-30	1.33e-27	MD01G1085900	Chr01	19247577	19249019	-	1443	-	ATPase, AAA-type, core	AAA
MD07G1266500	6.06155	7.11843	10.1126	451.641	163.367	211.309	7.7642	275.439	-5.16019	2.84e-30	1.38e-27	MD07G1266500	Chr07	33486432	33488085	-	1566	-	Heat shock factor (HSF)-type, DNA-binding	HSF_DNA-bind
MD17G1001600	25.9781	24.0247	23.259	460.673	212.998	254.411	24.4206	309.361	-3.66041	7.53e-30	3.62e-27	MD17G1001600	Chr17	98501	101943	-	1834	-	-	-
MD09G1099500	5.19562	2.66941	4.04505	442.608	147.858	222.873	3.97003	271.113	-6.0904	9.8e-30	4.64e-27	MD09G1099500	Chr09	7247347	7248629	-	1203	-	B-box-type zinc finger	zf-B_box
MD09G1080400	27.71	23.1349	17.1915	369.216	187.149	248.104	22.6788	268.156	-3.55445	1.02e-29	4.76e-27	MD09G1080400	Chr09	5637533	5638957	-	1425	-	Transferase	-
MD04G1144100	36.3693	39.1514	54.6081	977.802	342.244	531.951	43.3763	617.332	-3.8347	1.2e-29	5.55e-27	MD04G1144100	Chr04	23320202	23322046	+	897	-	-	-
MD17G1271400	46.7606	40.931	40.4505	3037.28	1038.11	1407.67	42.714	1827.69	-5.41851	1.39e-29	6.31e-27	MD17G1271400	Chr17	33205673	33209045	+	2271	-	Homeobox domain-like	Myb_DNA-binding
MD08G1063800	15.5869	16.9063	8.09009	1500.58	555.242	816.85	13.5277	957.556	-6.13789	3.14e-29	1.41e-26	MD08G1063800	Chr08	5024605	5025791	-	1082	-	Glutaredoxin	-
MD11G1240900	236.401	229.569	224.5	2677.1	1127.03	1504.39	230.157	1769.51	-2.94225	5.39e-29	2.39e-26	MD11G1240900	Chr11	35037164	35041131	+	2044	-	Glycoside hydrolase family 1	Glyco_hydro_1
MD15G1123700	264.976	258.043	275.063	65.4879	63.0722	64.1285	266.028	64.2295	2.05028	8.12e-29	3.55e-26	MD15G1123700	Chr15	8944703	8945495	+	428	-	-	-
MD08G1005000	1474.69	1582.07	1523.97	546.485	666.911	552.977	1526.91	588.791	1.37422	9.42e-29	4.07e-26	MD08G1005000	Chr08	451755	457864	+	2358	-	Multicopper oxidase, type 1	-
MD11G1310800	195.702	217.112	203.264	2543.87	1083.6	1309.9	205.359	1645.79	-3.00228	1.09e-28	4.67e-26	MD11G1310800	Chr11	42359262	42360364	+	1103	-	-	-
MD10G1158100	11.2572	10.6776	3.03379	434.704	158.197	229.181	8.32287	274.027	-5.01655	1.23e-28	5.18e-26	MD10G1158100	Chr10	24694444	24696651	-	1783	-	Cytochrome P450	p450
MD06G1237300	207.825	224.231	250.793	1984.96	961.592	1285.72	227.616	1410.76	-2.63219	1.34e-28	5.58e-26	MD06G1237300	Chr06	36853593	36857379	+	1917	-	-	-
MD09G1122500	1449.58	1395.21	1438.01	80945.3	28306	40041.4	1427.6	49764.2	-5.12344	1.62e-28	6.65e-26	MD09G1122500	Chr09	9443330	9444730	-	1094	-	-	-
MD08G1115600	760.292	746.546	772.604	2934.53	2063.8	2245.55	759.814	2414.63	-1.66792	1.67e-28	6.79e-26	MD08G1115600	Chr08	10473273	10478045	-	2305	-	Tocopherol cyclase	-
MD11G1109200	4918.52	4897.48	4568.88	2451.28	2328.5	2378.01	4794.96	2385.93	1.00716	2.18e-28	8.74e-26	MD11G1109200	Chr11	9653383	9654339	-	639	-	-	-
MD13G1042500	12.1231	11.5675	13.1464	406.477	160.265	197.642	12.279	254.795	-4.37607	3.25e-28	1.29e-25	MD13G1042500	Chr13	2955764	2957804	+	1216	-	NAD-dependent epimerase/dehydratase	Epimerase
MD02G1290900	48.4924	69.4047	54.6081	4924.01	1607.82	2266.57	57.5018	2932.8	-5.67238	3.71e-28	1.46e-25	MD02G1290900	Chr02	34659220	34667477	-	2959	-	-	-
MD12G1186000	194.836	168.173	136.52	2305.63	938.845	1199.52	166.51	1481.33	-3.15173	6.61e-28	2.56e-25	MD12G1186000	Chr12	26752563	26756573	-	2838	-	Protein kinase domain	Pkinase
MD11G1091500	440.762	421.767	406.527	4637.22	1989.36	2460.01	423.019	3028.86	-2.83969	6.84e-28	2.62e-25	MD11G1091500	Chr11	7617622	7619361	-	1649	-	Cytochrome P450	p450
MD17G1066000	303.944	283.848	288.21	1879.95	1055.68	1246.83	292	1394.15	-2.25485	6.95e-28	2.63e-25	MD17G1066000	Chr17	5334595	5336282	+	1143	-	-	-
MD07G1309000	619.144	642.439	724.063	7315.45	3056.42	3959.15	661.882	4777	-2.85155	9.8e-28	3.68e-25	MD07G1309000	Chr07	36439419	36444914	-	2480	-	AMP-dependent synthetase/ligase	AMP-binding
MD08G1070700	83.9958	106.776	101.126	1146.04	502.51	678.08	97.2995	775.543	-2.99485	1.05e-27	3.91e-25	MD08G1070700	Chr08	5587087	5588510	-	1102	-	Homeobox domain-like	Myb_DNA-binding
MD07G1116600	5.19562	1.77961	9.10136	347.763	132.348	195.539	5.35886	225.217	-5.42086	1.43e-27	5.25e-25	MD07G1116600	Chr07	14184587	14184982	-	396	-	-	-
MD00G1073200	26.844	29.3635	31.3491	1825.76	630.722	941.953	29.1856	1132.81	-5.27932	2.03e-27	7.36e-25	MD00G1073200	Chr00	14599354	14599623	-	270	-	-	-
MD01G1138900	65.8112	64.0659	51.5744	929.251	384.637	467.823	60.4838	593.903	-3.29283	5.63e-27	2.02e-24	MD01G1138900	Chr01	24842195	24846590	-	2274	-	-	-
MD02G1143700	205.227	185.969	161.802	1193.46	684.488	832.619	184.333	903.523	-2.29144	6.57e-27	2.33e-24	MD02G1143700	Chr02	11932569	11935461	-	1781	-	Glycoside hydrolase, family 5	-
MD05G1102900	336.849	295.415	328.66	2511.12	1244.9	1561.16	320.308	1772.39	-2.46797	8.63e-27	3.04e-24	MD05G1102900	Chr05	21333109	21337038	-	1860	-	Peptidase S10, serine carboxypeptidase	Peptidase_S10
MD12G1252500	125.561	104.997	147.644	1551.39	649.333	877.824	126.067	1026.18	-3.02593	9.38e-27	3.27e-24	MD12G1252500	Chr12	32163367	32165527	+	1568	-	GDSL lipase/esterase	Lipase_GDSL
MD13G1025900	18.1847	43.6004	32.3604	642.459	266.764	374.258	31.3818	427.827	-3.77045	1.06e-26	3.64e-24	MD13G1025900	Chr13	1850321	1852254	-	1291	-	-	-
MD17G1130100	272.77	335.456	301.356	54.1969	78.5818	70.4362	303.194	67.7383	2.15849	1.18e-26	4.02e-24	MD17G1130100	Chr17	11457048	11457801	-	653	-	-	-
MD03G1120500	43.2968	58.7271	46.518	319.536	223.338	258.617	49.514	267.163	-2.42986	1.47e-26	4.96e-24	MD03G1120500	Chr03	11147559	11153926	-	851	-	-	-
MD15G1414300	159.332	206.435	232.59	2095.61	984.34	1148.01	199.452	1409.32	-2.82172	1.85e-26	6.18e-24	MD15G1414300	Chr15	51417355	51421555	+	2785	-	-	-
MD07G1190000	373.219	371.048	375.178	3552.15	1559.23	2026.88	373.148	2379.42	-2.67261	1.91e-26	6.32e-24	MD07G1190000	Chr07	27035216	27039287	-	1777	-	Cation efflux protein	-
MD17G1013900	13.855	16.0165	16.1802	269.855	137.518	167.155	15.3505	191.509	-3.64191	2.09e-26	6.85e-24	MD17G1013900	Chr17	1168950	1172247	-	1395	-	-	-
MD09G1082100	248.524	244.696	304.39	2460.31	1152.88	1420.29	265.87	1677.83	-2.65827	2.15e-26	6.99e-24	MD09G1082100	Chr09	5770846	5772798	+	1433	-	3-beta hydroxysteroid dehydrogenase/isomerase	-
MD08G1068400	358.498	334.566	300.345	80.1662	98.2272	73.5901	331.136	83.9945	1.97878	2.25e-26	7.25e-24	MD08G1068400	Chr08	5445621	5448229	+	713	-	-	-
MD00G1192800	155.003	121.013	109.216	483.255	442.539	438.387	128.411	454.727	-1.82032	2.6e-26	8.29e-24	MD00G1192800	Chr00	46691451	46692047	+	597	-	Leucine-rich repeat	LRRNT_2
MD02G1292200	7865.3	9275.32	9816.32	33788.4	23670.7	26971.8	8985.65	28143.6	-1.64714	2.86e-26	9.03e-24	MD02G1292200	Chr02	34813693	34815018	+	939	-	-	-
MD13G1165300	45.0287	38.2616	36.4054	591.649	256.425	322.745	39.8986	390.273	-3.28706	2.94e-26	9.21e-24	MD13G1165300	Chr13	13143724	13148582	+	1933	-	Proton-dependent oligopeptide transporter family	-
MD16G1236000	142.014	146.818	125.396	1139.26	610.043	653.9	138.076	801.069	-2.53496	3.64e-26	1.13e-23	MD16G1236000	Chr16	24622603	24626539	+	1909	-	-	-
MD17G1113400	1187.2	1093.57	1072.95	49733.5	17866	24950.2	1117.91	30849.9	-4.78637	5.04e-26	1.55e-23	MD17G1113400	Chr17	9725278	9726436	-	918	-	-	-
MD01G1032800	31.1737	35.5922	47.5293	1859.63	721.711	939.85	38.0984	1173.73	-4.94763	5.09e-26	1.55e-23	MD01G1032800	Chr01	11387617	11393024	+	1774	-	Multi antimicrobial extrusion protein	MatE
MD08G1236800	2989.21	2632.04	2897.27	14581.2	8523.02	10127	2839.51	11077.1	-1.96383	5.45e-26	1.65e-23	MD08G1236800	Chr08	30434406	30435116	+	629	-	2Fe-2S ferredoxin-type iron-sulfur binding domain	Fer2
MD00G1072500	466.74	416.428	466.192	3547.64	1727.76	2110.98	449.787	2462.13	-2.45249	5.91e-26	1.77e-23	MD00G1072500	Chr00	14478721	14482627	+	1244	-	-	-
MD16G1028900	3.46374	12.4573	7.07883	276.63	126.144	166.103	7.66661	189.626	-4.6287	5.99e-26	1.78e-23	MD16G1028900	Chr16	2048559	2049452	-	304	-	-	-
MD14G1238700	1231.36	1093.57	1168.01	345.505	448.743	448.899	1164.31	414.383	1.48939	6.48e-26	1.91e-23	MD14G1238700	Chr14	31795024	31798017	-	1614	-	Glutamine synthetase, beta-Grasp domain	-
MD16G1160600	6.92749	6.22863	16.1802	409.864	141.654	217.616	9.77877	256.378	-4.73359	7.36e-26	2.15e-23	MD16G1160600	Chr16	13079911	13081310	+	922	-	Bet v I/Major latex protein	-
MD10G1282500	403.526	411.979	434.843	3545.38	1644.01	2062.62	416.783	2417.34	-2.53601	7.46e-26	2.16e-23	MD10G1282500	Chr10	37316382	37320678	+	1244	-	-	-
MD15G1101800	127.293	161.055	175.96	548.743	473.558	527.746	154.769	516.683	-1.7418	8.1e-26	2.32e-23	MD15G1101800	Chr15	7200180	7204462	+	1455	-	-	-
MD01G1157700	226.875	245.586	249.782	1393.31	795.123	984.004	240.748	1057.48	-2.13495	9.9e-26	2.81e-23	MD01G1157700	Chr01	26459712	26462292	-	1202	-	Ferritin/DPS protein domain	Ferritin
MD16G1198300	90.9233	88.0906	88.991	1153.94	481.83	579.259	89.335	738.344	-3.04635	1.02e-25	2.88e-23	MD16G1198300	Chr16	17777876	17783463	-	2530	-	SLC26A/SulP transporter domain	Sulfate_transp
MD10G1298500	88.3255	88.0906	129.442	1227.33	544.902	682.285	101.953	818.174	-3.00671	1.06e-25	2.97e-23	MD10G1298500	Chr10	38562790	38564622	-	1833	-	Uncharacterised domain, di-copper centre	-
MD17G1147000	22.5143	25.8043	28.3153	617.619	197.488	322.745	25.5447	379.284	-3.89388	1.4e-25	3.9e-23	MD17G1147000	Chr17	13314624	13315959	-	1173	-	-	-
MD07G1157600	127.293	138.809	150.678	707.947	462.185	526.695	138.927	565.609	-2.02613	1.7e-25	4.68e-23	MD07G1157600	Chr07	22913225	22914856	+	1632	-	FAE1/Type III polyketide synthase-like protein	-
MD01G1106900	366.291	402.191	357.987	2993.25	1435.15	1773.52	375.49	2067.31	-2.46051	2.77e-25	7.57e-23	MD01G1106900	Chr01	21972591	21976836	-	2543	-	L-Aspartase-like	-
MD06G1122200	145.477	142.369	132.475	1118.94	558.344	695.952	140.107	791.078	-2.49614	4.09e-25	1.1e-22	MD06G1122200	Chr06	26347905	26348875	-	843	-	-	-
MD15G1021500	21.6484	12.4573	21.2365	291.308	171.639	155.59	18.4474	206.179	-3.48442	6.29e-25	1.68e-22	MD15G1021500	Chr15	1244122	1250499	+	2769	-	Cytokinin dehydrogenase 1, FAD/cytokinin binding domain	FAD_binding_4
MD03G1080200	13.855	13.3471	23.259	1520.9	506.646	760.08	16.8204	929.209	-5.79323	7.54e-25	1.99e-22	MD03G1080200	Chr03	6456917	6459229	+	1876	-	Transferase	-
MD04G1138400	325.592	308.762	275.063	1315.4	890.249	966.133	303.139	1057.26	-1.80092	7.76e-25	2.04e-22	MD04G1138400	Chr04	22608467	22610074	+	1608	-	-	-
MD17G1237300	167.992	164.614	148.655	802.791	508.713	597.131	160.42	636.212	-1.9859	1.05e-24	2.73e-22	MD17G1237300	Chr17	28652585	28656622	+	1430	-	O-acyltransferase WSD1, C-terminal	-
MD07G1254500	66.6771	56.9475	66.7433	740.691	301.919	486.746	63.4559	509.785	-3.0059	1.07e-24	2.78e-22	MD07G1254500	Chr07	32184709	32188974	+	2533	-	Beta-fructofuranosidase	-
MD16G1145200	1679.92	1461.06	1599.82	666.17	485.966	547.72	1580.26	566.619	1.48058	1.7e-24	4.33e-22	MD16G1145200	Chr16	11186169	11188822	+	1337	-	Glycoside hydrolase family 16	-
MD11G1313800	838.226	896.923	1000.14	7194.63	3534.11	3919.2	911.762	4882.65	-2.42101	1.72e-24	4.34e-22	MD11G1313800	Chr11	42604340	42611957	-	5334	-	ABC transporter type 1, transmembrane domain	ABC_membrane
MD05G1314100	12.1231	17.7961	12.1351	451.641	161.299	187.129	14.0181	266.69	-4.24588	2.08e-24	5.2e-22	MD05G1314100	Chr05	44434546	44439374	-	1905	-	Amidohydrolase-related	Amidohydro_1
MD01G1228600	47.6265	47.1596	41.4617	334.214	198.522	256.514	45.4159	263.083	-2.53066	2.09e-24	5.2e-22	MD01G1228600	Chr01	31825319	31825876	-	558	-	-	-
MD11G1236900	1202.79	1130.94	1149.8	9665.11	4301.32	5482.46	1161.18	6482.96	-2.48097	2.74e-24	6.72e-22	MD11G1236900	Chr11	34455547	34457139	+	1169	-	-	-
MD10G1157900	34.6374	37.3718	31.3491	733.916	252.289	319.591	34.4528	435.265	-3.65694	3.26e-24	7.95e-22	MD10G1157900	Chr10	24653893	24656125	-	1820	-	Cytochrome P450	p450
MD10G1071000	91.7892	80.0824	125.396	896.507	458.049	552.977	99.0894	635.844	-2.68429	3.87e-24	9.36e-22	MD10G1071000	Chr10	9837892	9838922	-	787	-	SAM dependent carboxyl methyltransferase	-
MD06G1088600	232.937	238.467	230.568	2105.77	922.302	1215.29	233.991	1414.45	-2.59533	4.07e-24	9.73e-22	MD06G1088600	Chr06	21598167	21600066	-	1376	-	-	-
MD05G1358600	289.223	332.787	267.984	1954.47	1042.24	1246.83	296.665	1414.51	-2.25258	4.08e-24	9.73e-22	MD05G1358600	Chr05	47386800	47390796	+	2128	-	Solute carrier family 13	Na_sulph_symp
MD15G1151600	5.19562	12.4573	9.10136	362.442	133.382	158.744	8.91808	218.189	-4.61493	4.55e-24	1.08e-21	MD15G1151600	Chr15	11154049	11159480	-	1594	-	Peptidase S10, serine carboxypeptidase	Peptidase_S10
MD09G1078800	135.086	100.548	139.554	6.77461	9.30573	9.46158	125.063	8.51397	3.86983	4.76e-24	1.12e-21	MD09G1078800	Chr09	5522825	5523160	-	336	-	-	-
MD14G1210700	1876.48	1820.54	1864.77	16801	7085.8	9112.55	1853.93	10999.8	-2.56878	4.99e-24	1.17e-21	MD14G1210700	Chr14	29630776	29634806	+	2051	-	Cytochrome P450	p450
MD00G1030300	180.115	144.148	151.689	9.03281	19.6454	24.1796	158.651	17.6193	3.16042	5.26e-24	1.22e-21	MD00G1030300	Chr00	4876960	4883173	+	1727	-	NRAMP family	-
MD11G1052900	1748.33	1689.74	1743.42	14144.3	6175.91	8097.01	1727.16	9472.39	-2.45528	1.26e-23	2.87e-21	MD11G1052900	Chr11	4505770	4510093	+	2166	-	Cytochrome P450	p450
MD09G1079200	196.568	193.977	206.297	1820.11	799.259	1018.7	198.947	1212.69	-2.6076	1.37e-23	3.12e-21	MD09G1079200	Chr09	5559447	5561882	-	1510	-	CCT domain	CCT
MD04G1130800	333.385	305.203	339.784	62.1006	82.7176	100.924	326.124	81.9139	1.98969	1.47e-23	3.31e-21	MD04G1130800	Chr04	21746599	21749242	-	1193	-	-	-
MD13G1080100	45.8946	19.5757	39.4392	546.485	238.847	343.771	34.9698	376.368	-3.42832	1.54e-23	3.45e-21	MD13G1080100	Chr13	5613063	5613572	+	248	-	-	-
MD05G1267600	76.2024	72.0741	67.7545	546.485	313.293	328.001	72.0104	395.927	-2.45674	1.55e-23	3.46e-21	MD05G1267600	Chr05	40281483	40283117	+	1635	-	FAD-binding, type 2	FAD_binding_4
MD08G1220900	2105.96	1848.12	1944.66	14717.8	6806.63	8653.14	1966.25	10059.2	-2.35493	1.72e-23	3.82e-21	MD08G1220900	Chr08	28364908	28366375	-	1383	-	-	-
MD17G1140800	214.752	250.035	213.376	1738.82	868.535	997.671	226.054	1201.67	-2.40964	1.85e-23	4.07e-21	MD17G1140800	Chr17	12659441	12663161	+	2596	-	RmlD-like substrate binding domain	-
MD09G1163100	1427.93	1515.34	1352.06	8172.44	4434.7	5172.33	1431.77	5926.49	-2.04921	2.13e-23	4.65e-21	MD09G1163100	Chr09	13290334	13291645	-	1104	-	-	-
MD15G1228900	402.66	402.191	368.099	3306.01	1508.56	1790.34	390.984	2201.64	-2.49297	2.43e-23	5.28e-21	MD15G1228900	Chr15	18707008	18717164	+	1981	-	Membrane transport protein	-
MD07G1202200	19.0506	17.7961	10.1126	283.404	138.552	158.744	15.6531	193.567	-3.61507	2.68e-23	5.78e-21	MD07G1202200	Chr07	28023495	28025625	-	1009	-	ATPase, AAA-type, core	AAA
MD03G1273300	1002.75	960.988	976.879	359.054	450.811	410.002	980.207	406.622	1.26841	2.95e-23	6.33e-21	MD03G1273300	Chr03	35659607	35662092	-	2172	-	Alpha/beta hydrolase fold-3	Abhydrolase_3
MD12G1149200	16.4528	16.0165	16.1802	343.247	132.348	182.924	16.2165	219.506	-3.75715	3.42e-23	7.26e-21	MD12G1149200	Chr12	22908814	22910690	+	1120	-	-	-
MD15G1285100	18.1847	9.78785	25.2815	396.315	198.522	170.308	17.7514	255.048	-3.85396	3.5e-23	7.36e-21	MD15G1285100	Chr15	25929489	25930541	+	1053	-	Protein kinase domain	Pkinase
MD16G1045500	19.9165	9.78785	6.06757	385.024	141.654	201.847	11.924	242.842	-4.33009	5.25e-23	1.1e-20	MD16G1045500	Chr16	3187433	3188505	+	655	-	-	-
MD07G1082700	1819.33	1947.78	2070.05	149.041	387.739	367.95	1945.72	301.577	2.68838	5.44e-23	1.13e-20	MD07G1082700	Chr07	8103711	8110134	-	2407	-	Proton-dependent oligopeptide transporter family	-
MD14G1085300	202.629	218.892	184.05	6065.53	2308.86	3117.07	201.857	3830.48	-4.24589	1.21e-22	2.5e-20	MD14G1085300	Chr14	10363347	10366621	-	1445	-	-	-
MD10G1169100	6.92749	4.44902	8.09009	206.626	109.601	99.8722	6.48887	138.7	-4.42545	1.24e-22	2.55e-20	MD10G1169100	Chr10	26125853	26130991	+	1809	-	-	-
MD10G1293600	719.593	743.876	660.354	42.9059	137.518	107.231	707.941	95.8851	2.88062	1.27e-22	2.6e-20	MD10G1293600	Chr10	38178421	38180154	-	1088	-	-	-
MD15G1262600	638.195	694.937	646.196	1325.57	1359.67	1317.26	659.776	1334.17	-1.01578	1.3e-22	2.63e-20	MD15G1262600	Chr15	22447877	22449736	-	1681	-	-	-
MD14G1107200	310.005	300.754	268.996	1666.55	934.709	1071.26	293.252	1224.17	-2.06063	1.95e-22	3.94e-20	MD14G1107200	Chr14	16767169	16768895	-	1727	-	Cytochrome P450	p450
MD02G1019200	96.1189	73.8537	92.0248	1242.01	442.539	599.233	87.3325	761.261	-3.12357	2.5e-22	5.01e-20	MD02G1019200	Chr02	1389596	1394132	-	1690	-	Major facilitator superfamily	MFS_1
MD14G1086500	1127.45	1065.99	1200.37	120.814	290.546	228.129	1131.27	213.163	2.4059	2.63e-22	5.25e-20	MD14G1086500	Chr14	10706285	10710628	+	1217	-	Myc-type, basic helix-loop-helix (bHLH) domain	HLH
MD05G1042600	109.974	92.5396	114.273	4351.56	1515.8	2061.57	105.595	2642.98	-4.64572	2.89e-22	5.74e-20	MD05G1042600	Chr05	7269104	7273690	+	2310	-	ABC-2 type transporter	ABC2_membrane
MD13G1080200	50.2243	48.9392	41.4617	683.106	259.527	339.566	46.8751	427.4	-3.18597	2.91e-22	5.74e-20	MD13G1080200	Chr13	5613612	5615488	-	274	-	-	-
MD13G1200600	1802.88	1681.73	1802.07	58458.1	20886.2	29807.1	1762.23	36383.8	-4.36783	3.05e-22	5.98e-20	MD13G1200600	Chr13	17842766	17843775	-	906	-	-	-
MD09G1146800	710.934	672.692	729.12	4812.23	2325.4	2830.06	704.248	3322.56	-2.23806	3.55e-22	6.91e-20	MD09G1146800	Chr09	11501677	11505065	-	2109	-	Squalene/phytoene synthase	-
MD00G1189000	40.699	45.38	42.473	1776.08	632.79	816.85	42.8507	1075.24	-4.64904	3.64e-22	7.06e-20	MD00G1189000	Chr00	44875788	44880884	-	1408	-	Heavy metal-associated domain, HMA	HMA
MD07G1233400	1225.3	1134.5	1176.1	8549.56	3902.2	5006.23	1178.63	5819.33	-2.30364	3.85e-22	7.42e-20	MD07G1233400	Chr07	30720185	30722337	-	1257	-	Chalcone isomerase	-
MD05G1237200	185.31	179.74	206.297	583.745	479.762	501.464	190.449	521.657	-1.45455	4.21e-22	8.06e-20	MD05G1237200	Chr05	36834852	36837714	+	2863	-	Leucine-rich repeat	-
MD09G1143800	171.455	265.162	250.793	37.2603	17.5775	10.5129	229.137	21.7836	3.40584	4.69e-22	8.94e-20	MD09G1143800	Chr09	11193794	11194846	+	1053	-	-	-
MD10G1311100	2306.85	2366.88	2518.04	15541	7554.19	9311.25	2397.26	10802.1	-2.17185	5.07e-22	9.61e-20	MD10G1311100	Chr10	39618540	39622618	-	1933	-	NAD-dependent epimerase/dehydratase	Epimerase
MD14G1124200	81.398	76.5232	88.991	672.944	323.633	424.72	82.3041	473.766	-2.52536	5.37e-22	1.01e-19	MD14G1124200	Chr14	19991908	19996717	+	2605	-	Oligopeptide transporter, OPT superfamily	OPT
MD07G1172700	376.682	360.371	373.156	3096	1376.21	1638.96	370.07	2037.06	-2.4604	7.06e-22	1.32e-19	MD07G1172700	Chr07	25017270	25021278	-	2729	-	L-Aspartase-like	-
MD17G1092400	313.469	299.864	282.142	1176.52	763.07	938.799	298.492	959.464	-1.68349	7.25e-22	1.35e-19	MD17G1092400	Chr17	7730960	7732680	-	1136	-	Haem peroxidase	-
MD12G1099800	1304.97	1205.68	1241.83	8154.37	4050.06	4710.82	1250.83	5638.42	-2.1723	7.27e-22	1.35e-19	MD12G1099800	Chr12	15559045	15561429	-	1233	-	-	-
MD10G1283000	95.253	103.217	84.946	740.691	375.331	439.438	94.4721	518.487	-2.4543	8.12e-22	1.5e-19	MD10G1283000	Chr10	37341540	37343514	-	1311	-	GDSL lipase/esterase	Lipase_GDSL
MD09G1162800	12.989	12.4573	14.1577	93.7154	119.941	128.257	13.2013	113.971	-3.1143	9.09e-22	1.67e-19	MD09G1162800	Chr09	13223982	13226358	+	1490	-	-	-
MD13G1076200	56.2859	64.9557	48.5406	641.33	262.628	380.566	56.594	428.175	-2.91668	9.52e-22	1.74e-19	MD13G1076200	Chr13	5404303	5406752	-	1137	-	Serine-threonine/tyrosine-protein kinase, catalytic domain	Pkinase_Tyr
MD07G1289700	1845.31	1655.04	1751.51	801.662	901.622	837.876	1750.62	847.053	1.04705	9.58e-22	1.74e-19	MD07G1289700	Chr07	35038425	35041872	+	1377	-	CCT domain	CCT
MD16G1133600	240.73	240.247	255.849	1764.79	834.414	1069.16	245.609	1222.79	-2.3156	9.76e-22	1.76e-19	MD16G1133600	Chr16	10271194	10272828	+	1245	-	Thioesterase domain	4HBT
MD16G1050800	65.8112	64.0659	71.7996	307.116	242.983	227.078	67.2255	259.059	-1.94683	1.22e-21	2.2e-19	MD16G1050800	Chr16	3627571	3632983	+	2853	-	EXS, C-terminal	SPX
MD08G1049300	80.5321	66.7353	84.946	990.222	357.754	528.797	77.4045	625.591	-3.01499	1.4e-21	2.51e-19	MD08G1049300	Chr08	3843550	3847004	-	1471	-	-	-
MD09G1149700	44.1627	67.6251	64.7208	614.231	295.716	334.309	58.8362	414.752	-2.81873	1.55e-21	2.76e-19	MD09G1149700	Chr09	11752554	11753966	-	656	-	-	-
MD15G1018500	107.376	130.801	96.0699	11.291	7.23779	3.15386	111.416	7.22756	3.96215	2.5e-21	4.42e-19	MD15G1018500	Chr15	1061109	1064109	+	1476	-	SH3 domain	-
MD03G1066000	8016.84	7642.53	7870.65	1653	2813.43	2606.14	7843.34	2357.53	1.73397	2.89e-21	5.08e-19	MD03G1066000	Chr03	5277766	5282454	+	2298	-	Asparagine synthase	-
MD13G1172100	759.426	719.852	698.782	199.851	272.968	288.053	726.02	253.624	1.51586	3.16e-21	5.52e-19	MD13G1172100	Chr13	14090464	14090812	-	349	-	Glutaredoxin	-
MD07G1253800	6.06155	5.33882	4.04505	237.111	83.7516	119.847	5.14848	146.903	-4.82283	3.34e-21	5.82e-19	MD07G1253800	Chr07	32097833	32098492	+	660	-	-	-
MD03G1072600	232.937	250.035	248.77	1672.2	814.769	999.774	243.914	1162.25	-2.25222	3.43e-21	5.94e-19	MD03G1072600	Chr03	5896162	5899573	+	3318	-	Serine-threonine/tyrosine-protein kinase, catalytic domain	Pkinase_Tyr
MD09G1143700	109.974	121.903	91.0136	7.90371	4.13588	10.5129	107.63	7.51749	3.84545	3.5e-21	6.04e-19	MD09G1143700	Chr09	11193247	11193679	-	334	-	-	-
MD05G1335600	572.384	509.858	539.003	4583.02	1895.27	2526.24	540.415	3001.51	-2.47336	3.61e-21	6.19e-19	MD05G1335600	Chr05	45822010	45824874	-	1651	-	NAD-dependent epimerase/dehydratase	Epimerase
MD04G1069500	714.397	746.546	761.48	5585.66	2469.12	3153.86	740.808	3736.22	-2.33434	3.8e-21	6.49e-19	MD04G1069500	Chr04	9513699	9515664	-	1388	-	RmlD-like substrate binding domain	-
MD04G1135400	2.59781	1.77961	1.01126	282.275	101.329	139.821	1.79623	174.475	-6.57352	3.98e-21	6.75e-19	MD04G1135400	Chr04	22242112	22244002	+	830	-	-	-
MD07G1136200	353.302	332.787	367.088	1038.77	790.987	875.722	351.059	901.828	-1.36108	4.25e-21	7.19e-19	MD07G1136200	Chr07	19837868	19840943	-	1921	-	Phospholipid/glycerol acyltransferase	Acyltransferase
MD09G1205300	0.865936	1.77961	2.02252	308.245	123.042	138.77	1.55602	190.019	-6.95171	4.7e-21	7.9e-19	MD09G1205300	Chr09	19575103	19575690	+	588	-	-	-
MD02G1012300	187.908	167.283	171.915	668.428	459.083	543.515	175.702	557.009	-1.66332	4.91e-21	8.21e-19	MD02G1012300	Chr02	775712	776335	+	624	-	-	-
MD02G1249900	19.9165	10.6776	11.1239	109.523	116.839	115.642	13.906	114.001	-3.02416	4.94e-21	8.22e-19	MD02G1249900	Chr02	30089575	30097132	-	2673	-	-	-
MD05G1334800	8.65936	10.6776	5.05631	260.822	97.1932	129.308	8.13111	162.441	-4.30552	5.11e-21	8.45e-19	MD05G1334800	Chr05	45774471	45776823	-	1722	-	Terpene synthase, metal-binding domain	-
MD08G1147100	62.3474	49.829	58.6532	697.785	259.527	400.54	56.9432	452.617	-2.99003	5.15e-21	8.49e-19	MD08G1147100	Chr08	14817208	14820213	+	1190	-	Basic-leucine zipper domain	bZIP_1
MD17G1120500	87.4596	62.2863	98.0924	878.441	375.331	489.9	82.6127	581.224	-2.8158	5.25e-21	8.61e-19	MD17G1120500	Chr17	10529509	10531415	-	1431	-	-	-
MD15G1351700	32.0396	39.1514	37.4167	565.68	195.42	296.463	36.2026	352.521	-3.28349	6.09e-21	9.93e-19	MD15G1351700	Chr15	41840212	41842687	-	1543	-	EamA domain	DUF6
MD03G1276500	78.8002	77.413	53.5969	995.867	345.346	506.72	69.9367	615.978	-3.13569	6.18e-21	1e-18	MD03G1276500	Chr03	35895573	35896991	-	1419	-	-	-
MD13G1019700	313.469	312.321	320.57	2147.55	997.781	1341.44	315.453	1495.59	-2.24498	6.67e-21	1.08e-18	MD13G1019700	Chr13	1241673	1245201	-	1390	-	-	-
MD11G1239900	321.262	272.28	309.446	28.2275	67.2081	65.1798	300.996	53.5385	2.48485	6.8e-21	1.09e-18	MD11G1239900	Chr11	34853957	34855863	-	1615	-	NAC domain	NAM
MD01G1043100	71.8727	81.862	95.0586	700.043	341.21	401.592	82.9311	480.948	-2.53717	7.27e-21	1.16e-18	MD01G1043100	Chr01	14171778	14175937	-	1605	-	Alcohol dehydrogenase, N-terminal	ADH_N
MD10G1080000	729.118	707.394	637.095	4282.68	2116.54	2620.86	691.203	3006.69	-2.12063	8.15e-21	1.3e-18	MD10G1080000	Chr10	11729498	11732735	-	2057	-	Major facilitator, sugar transporter-like	Sugar_tr
MD03G1146400	135.952	144.148	157.757	32.7439	19.6454	19.9744	145.952	24.1213	2.60428	8.48e-21	1.35e-18	MD03G1146400	Chr03	16078619	16085446	+	5413	-	-	Transposase_21
MD09G1088700	510.036	523.205	442.933	40.6477	115.805	85.1542	492.058	80.5355	2.60696	9.11e-21	1.44e-18	MD09G1088700	Chr09	6468692	6470254	+	1447	-	-	-
MD15G1014100	622.608	711.843	674.512	4851.75	2214.76	2728.09	669.654	3264.87	-2.28543	1.02e-20	1.61e-18	MD15G1014100	Chr15	788551	791957	+	2033	-	Sulphate adenylyltransferase catalytic domain	-
MD15G1357900	3444.69	3274.48	3057.04	24035.2	10822.6	12903.5	3258.74	15920.4	-2.28843	1.29e-20	2.01e-18	MD15G1357900	Chr15	43153160	43158286	-	3053	-	Oxidoreductase, molybdopterin-binding domain	NAD_binding_1
MD10G1058200	598.362	592.61	653.275	4518.66	1998.66	2598.78	614.749	3038.7	-2.30537	1.38e-20	2.15e-18	MD10G1058200	Chr10	7866308	7877339	+	3089	-	Cation/H+ exchanger	Na_H_Exchanger
MD11G1101400	1278.99	1336.49	1280.26	2809.2	2378.13	2633.47	1298.58	2606.94	-1.0052	1.39e-20	2.15e-18	MD11G1101400	Chr11	8463318	8466515	+	3087	-	Protein kinase domain	Pkinase
MD02G1124700	348.106	426.216	400.46	1877.7	1135.3	1232.11	391.594	1415.03	-1.85328	1.39e-20	2.15e-18	MD02G1124700	Chr02	10148695	10150363	+	1236	-	Haem peroxidase	-
MD06G1233300	748.169	740.317	756.424	5785.52	2477.39	3207.48	748.303	3823.46	-2.35308	1.45e-20	2.23e-18	MD06G1233300	Chr06	36456971	36459246	+	1400	-	-	-
MD05G1165800	666.771	711.843	633.05	133.234	235.745	198.693	670.555	189.224	1.82314	1.49e-20	2.28e-18	MD05G1165800	Chr05	29492763	29496593	+	2545	-	Myc-type, basic helix-loop-helix (bHLH) domain	HLH
MD04G1104900	15.5869	9.78785	10.1126	346.634	124.076	137.719	11.8291	202.81	-4.09255	1.52e-20	2.32e-18	MD04G1104900	Chr04	19256115	19259248	-	1286	-	Haem peroxidase	-
MD08G1250800	1063.37	1090.9	1111.38	27963.3	10620.9	14264.9	1088.55	17616.4	-4.01644	1.53e-20	2.32e-18	MD08G1250800	Chr08	31575419	31580012	+	2742	-	Ferric reductase, NAD binding domain	Ferric_reduct
MD13G1219800	582.775	603.287	512.71	4412.53	1902.51	2471.58	566.257	2928.87	-2.37044	1.94e-20	2.93e-18	MD13G1219800	Chr13	21293170	21294456	+	741	-	-	-
MD14G1201600	100.449	103.217	104.16	861.504	376.365	518.284	102.609	585.385	-2.51171	2.02e-20	3.03e-18	MD14G1201600	Chr14	29043548	29046646	+	1789	-	Zinc finger, Dof-type	zf-Dof
MD02G1019100	23.3803	21.3553	20.2252	270.984	114.771	199.744	21.6536	195.167	-3.16853	2.4e-20	3.58e-18	MD02G1019100	Chr02	1388668	1389594	-	696	-	-	-
MD16G1118100	217.35	187.749	212.365	1623.65	713.44	937.748	205.821	1091.61	-2.4067	2.59e-20	3.85e-18	MD16G1118100	Chr16	8395611	8398487	-	1495	-	Oxidoreductase, molybdopterin-binding domain	-
MD17G1056600	406.124	419.098	425.741	3538.6	1482.71	1818.73	416.988	2280.01	-2.45083	3.23e-20	4.78e-18	MD17G1056600	Chr17	4474978	4478548	+	2487	-	-	-
MD09G1099100	148.941	181.52	162.813	1576.23	642.096	811.593	164.425	1009.97	-2.61844	3.24e-20	4.78e-18	MD09G1099100	Chr09	7230256	7231990	-	1319	-	Leucine-rich repeat	-
MD10G1220500	159.332	176.181	170.903	1388.79	596.601	791.619	168.806	925.672	-2.45481	3.52e-20	5.18e-18	MD10G1220500	Chr10	31867412	31873874	-	2716	-	CTP synthase, N-terminal	CTP_synth_N
MD00G1221400	620.01	606.846	621.926	4017.34	1965.58	2238.19	616.261	2740.37	-2.15259	3.7e-20	5.42e-18	MD00G1221400	Chr00	52362336	52367181	+	1789	-	Cytochrome P450	p450
MD02G1273700	228.607	256.264	240.68	1928.51	820.973	1111.21	241.85	1286.9	-2.41139	3.79e-20	5.51e-18	MD02G1273700	Chr02	32825037	32827458	+	2086	-	Protein kinase domain	Pkinase
MD14G1165900	60.6155	59.6169	59.6644	543.098	245.051	319.591	59.9656	369.247	-2.62121	3.8e-20	5.51e-18	MD14G1165900	Chr14	25954581	25957732	-	1560	-	-	-
MD05G1105500	98.7167	90.76	121.351	872.795	387.739	530.9	103.609	597.145	-2.528	4.23e-20	6.11e-18	MD05G1105500	Chr05	21872939	21873522	-	485	-	-	-
MD00G1098300	122.097	145.038	131.464	27.0984	13.4416	12.6154	132.866	17.7185	2.91887	4.35e-20	6.26e-18	MD00G1098300	Chr00	20490534	20493813	+	856	-	-	-
MD09G1246100	131.622	121.013	117.306	876.183	422.894	537.208	123.314	612.095	-2.31011	4.9e-20	7.03e-18	MD09G1246100	Chr09	31528982	31530512	-	1195	-	-	-
MD03G1185900	174.053	142.369	184.05	582.616	477.694	444.694	166.824	501.668	-1.58916	5.4e-20	7.71e-18	MD03G1185900	Chr03	25338234	25341703	-	2827	-	Serine-threonine/tyrosine-protein kinase, catalytic domain	Pkinase_Tyr
MD00G1109200	364.559	361.26	387.313	8582.3	3323.18	4438.53	371.044	5448	-3.87609	5.59e-20	7.95e-18	MD00G1109200	Chr00	22914935	22915771	-	837	-	-	-
MD17G1087800	14.7209	19.5757	9.10136	868.279	298.817	447.848	14.466	538.315	-5.21187	5.76e-20	8.15e-18	MD17G1087800	Chr17	7236830	7238476	+	1565	-	B-box-type zinc finger	zf-B_box
MD13G1081900	323.86	299.864	352.93	2324.82	1052.58	1367.72	325.552	1581.71	-2.28056	6.12e-20	8.62e-18	MD13G1081900	Chr13	5750247	5751759	-	1317	-	Glutathione S-transferase, N-terminal	GST_N
MD15G1044000	3180.58	3407.95	3378.63	22075.1	10100.9	12629.1	3322.39	14935	-2.16838	6.33e-20	8.88e-18	MD15G1044000	Chr15	3039898	3043735	+	2028	-	-	-
MD16G1160700	1655.67	1728	1593.75	10636.1	4933.07	6274.08	1659.14	7281.1	-2.13362	8.5e-20	1.19e-17	MD16G1160700	Chr16	13095154	13096185	+	861	-	Bet v I/Major latex protein	-
MD14G1228100	2764.07	2937.24	3079.29	1041.03	1403.1	1287.83	2926.87	1243.99	1.23387	9.08e-20	1.26e-17	MD14G1228100	Chr14	30909237	30917083	-	4061	-	Zinc finger, CHY-type	zf-CHY
MD09G1061300	11.2572	14.2369	9.10136	287.921	101.329	137.719	11.5318	175.656	-3.92158	9.97e-20	1.38e-17	MD09G1061300	Chr09	4188730	4190603	+	1266	-	-	-
MD03G1001100	2851.53	2780.64	2717.26	14437.8	7602.78	8982.19	2783.14	10340.9	-1.89351	1.16e-19	1.59e-17	MD03G1001100	Chr03	67749	70084	+	2115	-	Oxoglutarate/iron-dependent dioxygenase	2OG-FeII_Oxy
MD07G1068700	314.335	303.423	385.291	958.607	786.851	824.209	334.35	856.556	-1.35848	1.21e-19	1.65e-17	MD07G1068700	Chr07	6485346	6486890	-	1545	-	Cytochrome P450	p450
MD10G1111900	288.357	262.492	246.748	1334.6	725.847	969.286	265.866	1009.91	-1.92443	1.24e-19	1.7e-17	MD10G1111900	Chr10	18318518	18320966	-	1191	-	-	-
MD17G1072300	63.2133	57.8373	54.6081	381.636	217.134	252.309	58.5529	283.693	-2.27359	1.25e-19	1.7e-17	MD17G1072300	Chr17	5810776	5812179	+	1265	-	-	-
MD05G1194500	90.9233	95.209	114.273	923.605	363.958	578.208	100.135	621.923	-2.63561	1.33e-19	1.79e-17	MD05G1194500	Chr05	32208086	32210639	-	1580	-	ABC transporter-like	ABC_tran
MD05G1171900	260.647	271.39	250.793	1544.61	775.478	980.851	260.943	1100.31	-2.07545	1.39e-19	1.86e-17	MD05G1171900	Chr05	30071157	30074936	-	2344	-	-	-
MD09G1110400	76.2024	63.1761	68.7658	457.286	244.017	310.13	69.3814	337.144	-2.27914	1.63e-19	2.17e-17	MD09G1110400	Chr09	8195457	8196179	-	723	-	Aquaporin-like	-
MD09G1142000	1079.82	936.074	1019.35	3131	2198.22	2508.37	1011.75	2612.53	-1.36837	1.89e-19	2.5e-17	MD09G1142000	Chr09	11092860	11094776	+	1580	-	UDP-glucuronosyl/UDP-glucosyltransferase	UDPGT
MD11G1054500	118.633	119.234	87.9798	621.006	371.195	404.745	108.616	465.649	-2.09654	2.02e-19	2.67e-17	MD11G1054500	Chr11	4644688	4646556	+	1126	-	-	-
MD15G1154800	4239.62	4247.03	4158.31	29227.9	12945.3	16070	4214.99	19414.4	-2.2035	2.03e-19	2.67e-17	MD15G1154800	Chr15	11485559	11489240	-	2199	-	Aldehyde dehydrogenase domain	Aldedh
MD08G1010400	134.22	123.683	152.701	1085.07	492.17	602.387	136.868	726.541	-2.4086	2.72e-19	3.56e-17	MD08G1010400	Chr08	763311	767954	-	3883	-	ABC transporter type 1, transmembrane domain	ABC_membrane
MD16G1098200	20.7825	24.0247	24.2703	269.855	126.144	156.642	23.0258	184.214	-3.00023	2.8e-19	3.65e-17	MD16G1098200	Chr16	6872110	6874025	+	826	-	-	-
MD17G1133400	787.136	777.689	842.381	5573.24	2398.81	3315.76	802.402	3762.6	-2.22929	2.88e-19	3.73e-17	MD17G1133400	Chr17	11902216	11905217	-	1422	-	Squalene/phytoene synthase	-
MD03G1143800	44.1627	37.3718	28.3153	1291.69	451.845	670.721	36.6166	804.753	-4.45555	2.93e-19	3.79e-17	MD03G1143800	Chr03	15460561	15460974	+	414	-	-	-
MD15G1323900	24.2462	42.7106	34.3829	383.894	184.047	207.104	33.7799	258.348	-2.93532	3.02e-19	3.89e-17	MD15G1323900	Chr15	34488994	34492639	+	2221	-	-	-
MD08G1234400	209.557	210.884	215.399	1185.56	628.654	746.414	211.946	853.541	-2.00933	3.08e-19	3.95e-17	MD08G1234400	Chr08	30142137	30144045	-	1340	-	Heavy metal-associated domain, HMA	-
MD03G1088100	58.8837	56.0577	44.4955	627.78	226.44	366.899	53.1456	407.04	-2.93394	3.13e-19	3.99e-17	MD03G1088100	Chr03	7280178	7287248	+	1831	-	Cytochrome P450	p450
MD11G1183500	350.704	325.668	280.12	2076.42	983.306	1272.06	318.831	1443.93	-2.17823	3.34e-19	4.25e-17	MD11G1183500	Chr11	24037817	24041815	+	1342	-	Pyruvate carboxyltransferase	HMGL-like
MD06G1120300	11.2572	17.7961	17.1915	267.597	108.567	142.975	15.4149	173.046	-3.49178	3.47e-19	4.4e-17	MD06G1120300	Chr06	26017413	26021730	-	2305	-	-	Abhydrolase_1
MD09G1110300	579.311	523.205	543.048	3731.68	1668.83	2174.06	548.521	2524.86	-2.20234	3.52e-19	4.45e-17	MD09G1110300	Chr09	8191941	8194155	+	1172	-	-	-
MD07G1036600	164.528	155.716	148.655	4436.24	1614.03	2109.93	156.3	2720.07	-4.12105	3.56e-19	4.48e-17	MD07G1036600	Chr07	3017362	3024770	+	2818	-	-	-
MD04G1148700	91.7892	110.336	121.351	372.603	293.648	341.668	107.825	335.973	-1.64203	3.7e-19	4.64e-17	MD04G1148700	Chr04	23696193	23697378	-	968	-	Phospholipid/glycerol acyltransferase	Acyltransferase
MD02G1179400	7.79343	7.11843	8.09009	211.142	76.5138	113.539	7.66732	133.732	-4.12435	4.2e-19	5.24e-17	MD02G1179400	Chr02	15914635	15916068	+	1434	-	UDP-glucuronosyl/UDP-glucosyltransferase	UDPGT
MD01G1225900	251.122	236.688	244.725	947.316	613.144	693.849	244.178	751.437	-1.62102	4.72e-19	5.87e-17	MD01G1225900	Chr01	31649137	31652721	+	2773	-	Oligopeptide transporter, OPT superfamily	OPT
MD09G1099200	110.84	95.209	86.9685	933.767	404.282	458.361	97.6725	598.803	-2.61415	4.98e-19	6.18e-17	MD09G1099200	Chr09	7231992	7233134	+	1038	-	-	-
MD15G1332900	1082.42	1058.87	1074.97	5977.46	2992.31	3619.58	1072.09	4196.45	-1.96863	5.13e-19	6.34e-17	MD15G1332900	Chr15	36938076	36942984	+	1410	-	Shikimate kinase/gluconokinase	SKI
MD16G1277800	208.691	209.994	233.601	1214.91	638.994	773.747	217.429	875.885	-2.01023	5.85e-19	7.21e-17	MD16G1277800	Chr16	37688341	37693389	+	2394	-	Proton-dependent oligopeptide transporter family	-
MD03G1218900	3305.28	3128.55	3115.7	17702.1	8703.96	10834.6	3183.18	12413.5	-1.96332	6.35e-19	7.79e-17	MD03G1218900	Chr03	30339429	30341036	+	1167	-	-	-
MD06G1086100	749.035	777.689	885.865	2454.67	1843.57	1837.65	804.196	2045.3	-1.34693	6.62e-19	8.09e-17	MD06G1086100	Chr06	21237783	21239390	-	1608	-	Cytochrome P450	p450
MD15G1028000	61.4815	38.2616	43.4843	662.783	249.187	308.027	47.7424	406.665	-3.0878	6.71e-19	8.17e-17	MD15G1028000	Chr15	1649224	1651497	+	1268	-	-	-
MD07G1232800	320.396	324.778	297.311	6191.99	2493.94	3203.27	314.162	3963.07	-3.6569	7.95e-19	9.66e-17	MD07G1232800	Chr07	30678009	30679986	+	1020	-	-	-
MD14G1235700	42.4309	16.9063	21.2365	1693.65	634.858	775.85	26.8579	1034.79	-5.26516	9.2e-19	1.11e-16	MD14G1235700	Chr14	31531438	31532140	+	538	-	EF-hand domain	-
MD09G1169800	112.572	86.311	93.0361	825.373	353.618	483.592	97.3063	554.194	-2.50835	9.47e-19	1.14e-16	MD09G1169800	Chr09	14182403	14184467	-	942	-	-	-
MD04G1101600	214.752	233.129	240.68	1376.37	665.877	892.543	229.52	978.265	-2.09151	1.11e-18	1.33e-16	MD04G1101600	Chr04	18798928	18804846	-	733	-	-	-
MD04G1020300	48.4924	47.1596	55.6194	180.656	172.673	181.873	50.4238	178.401	-1.82616	1.14e-18	1.36e-16	MD04G1020300	Chr04	2425437	2433340	-	3466	-	Fumarylacetoacetase, C-terminal-related	FAA_hydrolase
MD07G1279300	69.2749	73.8537	66.7433	523.903	264.696	297.514	69.9573	362.038	-2.36985	1.18e-18	1.41e-16	MD07G1279300	Chr07	34370265	34374114	-	1419	-	Homeobox domain-like	Myb_DNA-binding
MD07G1291200	120.365	140.589	115.284	929.251	416.69	567.695	125.413	637.878	-2.34533	1.21e-18	1.43e-16	MD07G1291200	Chr07	35189572	35192914	-	2161	-	Ion transport domain	Ion_trans
MD09G1119300	290.955	247.366	270.007	99.3609	82.7176	78.8465	269.442	86.975	1.63369	1.24e-18	1.46e-16	MD09G1119300	Chr09	9213659	9215091	+	1134	-	-	-
MD16G1136800	232.071	224.231	204.275	923.605	570.752	665.465	220.192	719.94	-1.70768	1.3e-18	1.53e-16	MD16G1136800	Chr16	10455058	10456794	-	826	-	-	HATPase_c
MD08G1076900	669.369	679.81	712.94	302.599	328.803	340.617	687.373	324.006	1.08405	1.46e-18	1.71e-16	MD08G1076900	Chr08	6330889	6334506	+	3126	-	Glycosyltransferase 2-like	-
MD07G1155000	98.7167	93.4294	91.0136	948.445	353.618	507.772	94.3866	603.278	-2.67512	1.47e-18	1.71e-16	MD07G1155000	Chr07	22479919	22481367	-	1449	-	ATPase, AAA-type, core	AAA
MD03G1094900	35.5034	48.9392	39.4392	430.188	183.013	247.052	41.2939	286.751	-2.79433	1.54e-18	1.79e-16	MD03G1094900	Chr03	8044863	8046507	+	1005	-	-	-
MD05G1083200	190.506	198.426	161.802	876.183	529.393	580.31	183.578	661.962	-1.84848	1.54e-18	1.79e-16	MD05G1083200	Chr05	17387271	17388662	+	1317	-	U box domain	U-box
MD02G1173500	70.1408	52.4984	74.8334	337.601	211.964	285.95	65.8242	278.505	-2.08237	1.6e-18	1.85e-16	MD02G1173500	Chr02	15231979	15232383	+	405	-	-	-
MD03G1175000	1327.48	1127.38	1276.21	8384.71	3656.12	4861.15	1243.69	5633.99	-2.17946	1.81e-18	2.09e-16	MD03G1175000	Chr03	23915062	23917561	+	1412	-	-	-
MD17G1016200	37.2353	32.9228	39.4392	307.116	168.537	172.411	36.5324	216.021	-2.56399	1.85e-18	2.13e-16	MD17G1016200	Chr17	1307933	1311930	+	1586	-	-	-
MD04G1170900	511.768	563.246	503.608	120.814	197.488	181.873	526.208	166.725	1.65583	1.91e-18	2.18e-16	MD04G1170900	Chr04	26248958	26251656	+	1342	-	Haem peroxidase	-
MD09G1072200	1078.09	1068.65	1178.12	4025.25	2570.45	2853.19	1108.29	3149.63	-1.50684	2.25e-18	2.56e-16	MD09G1072200	Chr09	4964673	4969705	-	2672	-	Cellulose synthase	-
MD01G1137900	6604.5	6331.85	6427.58	169947	60527.6	83367	6454.64	104614	-4.01859	2.35e-18	2.68e-16	MD01G1137900	Chr01	24767253	24770499	-	1812	-	ATPase, AAA-type, core	AAA
MD13G1210200	56.2859	37.3718	56.6307	186.302	200.59	190.283	50.0961	192.392	-1.94437	2.39e-18	2.71e-16	MD13G1210200	Chr13	19579571	19579906	-	336	-	-	-
MD05G1298900	15.5869	8.89804	12.1351	223.562	86.8535	133.513	12.2067	147.976	-3.59599	2.73e-18	3.07e-16	MD05G1298900	Chr05	43234137	43235528	-	1392	-	Protein kinase domain	Pkinase
MD12G1194000	560.261	561.466	591.588	3414.4	1614.03	2044.75	571.105	2357.73	-2.04546	2.77e-18	3.11e-16	MD12G1194000	Chr12	27540549	27544608	-	2025	-	Membrane transport protein	-
MD15G1246200	1275.52	1232.38	1251.94	8877	3718.16	4931.59	1253.28	5842.25	-2.22073	2.79e-18	3.13e-16	MD15G1246200	Chr15	20430025	20432315	+	1405	-	Oxoglutarate/iron-dependent dioxygenase	2OG-FeII_Oxy
MD13G1061900	39.8331	40.931	29.3266	312.761	158.197	197.642	36.6969	222.867	-2.59643	3.06e-18	3.42e-16	MD13G1061900	Chr13	4334828	4338108	+	1713	-	-	-
MD17G1087600	25.1122	13.3471	24.2703	408.735	129.246	205.001	20.9098	247.661	-3.5673	3.08e-18	3.42e-16	MD17G1087600	Chr17	7201191	7202538	-	512	-	-	-
MD01G1076200	85.7277	91.6498	82.9235	514.87	295.716	309.078	86.767	373.221	-2.10309	3.13e-18	3.46e-16	MD01G1076200	Chr01	18213612	18213866	-	255	-	-	-
MD10G1319400	279.697	271.39	277.086	713.592	599.703	589.772	276.058	634.356	-1.19971	3.15e-18	3.48e-16	MD10G1319400	Chr10	40169759	40170934	-	837	-	-	-
MD14G1022500	25.1122	28.4737	20.2252	415.509	132.348	214.463	24.6037	254.107	-3.36388	3.3e-18	3.63e-16	MD14G1022500	Chr14	2048954	2049448	+	495	-	-	-
MD08G1207100	1129.18	1032.17	1119.47	6292.48	3032.64	3749.94	1093.61	4358.35	-1.9946	3.31e-18	3.63e-16	MD08G1207100	Chr08	26891624	26894320	+	1962	-	Tetrapyrrole biosynthesis, glutamyl-tRNA reductase, N-terminal	-
MD17G1141200	237.267	229.569	227.534	707.947	509.747	607.644	231.457	608.446	-1.3934	3.33e-18	3.64e-16	MD17G1141200	Chr17	12677552	12689049	+	2367	-	Glycosyl transferase, family 8	Glyco_transf_8
MD13G1212300	58.8837	41.8208	55.6194	346.634	190.251	244.95	52.108	260.612	-2.32184	3.39e-18	3.69e-16	MD13G1212300	Chr13	19806770	19809405	+	1540	-	EamA domain	DUF6
MD11G1221200	94.387	81.862	99.1037	2434.34	833.38	1236.31	91.7842	1501.35	-4.03204	3.71e-18	4.03e-16	MD11G1221200	Chr11	32413973	32414914	+	942	-	-	-
MD00G1037100	2979.69	2983.51	3016.59	15148	7945.03	9085.22	2993.26	10726.1	-1.84129	3.73e-18	4.04e-16	MD00G1037100	Chr00	6582906	6586310	-	2174	-	DAHP synthetase, class II	-
MD04G1135500	2.59781	1.77961	1.01126	164.849	72.3779	101.975	1.79623	113.067	-5.94663	3.83e-18	4.14e-16	MD04G1135500	Chr04	22244004	22245199	+	642	-	-	-
MD15G1010400	237.267	278.509	271.018	663.912	563.514	603.439	262.264	610.288	-1.21876	3.96e-18	4.26e-16	MD15G1010400	Chr15	557523	560644	+	1643	-	ABC transporter type 1, transmembrane domain	ABC_membrane
MD04G1138500	614.815	569.475	540.014	274.372	242.983	243.899	574.768	253.751	1.18109	4.28e-18	4.59e-16	MD04G1138500	Chr04	22623404	22627516	-	2087	-	Proton-dependent oligopeptide transporter family	-
MD13G1026000	13.855	7.11843	6.06757	264.21	80.6497	140.872	9.01366	161.911	-4.15263	4.36e-18	4.66e-16	MD13G1026000	Chr13	1854252	1855216	-	851	-	-	-
MD06G1166200	62.3474	74.7435	58.6532	532.936	250.221	302.771	65.248	361.976	-2.46956	4.45e-18	4.74e-16	MD06G1166200	Chr06	30616205	30617827	-	1493	-	PB1 domain	-
MD11G1027900	368.889	327.448	314.502	1826.89	925.404	1185.85	336.946	1312.71	-1.96121	4.53e-18	4.81e-16	MD11G1027900	Chr11	2434428	2436768	+	1075	-	-	-
MD07G1139300	12.989	15.1267	15.1689	217.917	103.397	107.231	14.4282	142.848	-3.30766	4.72e-18	5e-16	MD07G1139300	Chr07	20189797	20192986	-	3057	-	Leucine-rich repeat	LRRNT_2
MD05G1291600	324.726	336.346	380.234	2651.13	1127.03	1387.7	347.102	1721.95	-2.31069	4.92e-18	5.2e-16	MD05G1291600	Chr05	42312892	42317137	+	3828	-	Phytochrome, central region	GAF
MD13G1052600	620.876	587.271	626.982	16776.2	5864.68	8060.22	611.71	10233.7	-4.06433	5.19e-18	5.47e-16	MD13G1052600	Chr13	3728771	3731492	+	1982	-	S-adenosylmethionine decarboxylase, core	SAM_decarbox
MD15G1008900	149.807	113.005	111.239	824.244	419.792	494.105	124.684	579.38	-2.21417	5.82e-18	6.11e-16	MD15G1008900	Chr15	476208	478535	-	1776	-	GDSL lipase/esterase	Lipase_GDSL
MD10G1062300	28674.6	26695	27008.8	139490	70807.3	86261.2	27459.5	98853	-1.84797	5.99e-18	6.27e-16	MD10G1062300	Chr10	8403348	8407079	-	1261	-	-	Aldo_ket_red
MD06G1195100	192.238	187.749	175.96	33.873	57.9023	34.6925	185.315	42.156	2.13217	6.52e-18	6.8e-16	MD06G1195100	Chr06	32954957	32956373	-	846	-	-	-
MD11G1196000	39.8331	44.4902	26.2928	320.665	165.435	200.796	36.872	228.965	-2.62712	6.68e-18	6.95e-16	MD11G1196000	Chr11	28062018	28066719	-	1927	-	Trehalose-phosphatase	-
MD16G1011000	1608.04	1816.09	1445.09	793.758	759.968	765.337	1623.08	773.021	1.07064	6.87e-18	7.12e-16	MD16G1011000	Chr16	837209	837948	+	657	-	-	-
MD15G1395600	206.093	184.189	196.185	1474.61	633.824	803.183	195.489	970.538	-2.3112	6.95e-18	7.18e-16	MD15G1395600	Chr15	49524520	49527091	-	812	-	Cytochrome c-like domain	-
MD09G1286100	1099.74	1144.29	1167	3003.41	2301.62	2339.11	1137.01	2548.05	-1.16405	7.3e-18	7.51e-16	MD09G1286100	Chr09	36475230	36484725	-	2425	-	AMP-dependent synthetase/ligase	AMP-binding
MD01G1162100	471.069	461.808	486.417	2540.48	1273.85	1583.24	473.098	1799.19	-1.92695	7.72e-18	7.91e-16	MD01G1162100	Chr01	26715130	26716536	-	1029	-	Haem peroxidase	-
MD06G1218400	42.4309	42.7106	52.5856	269.855	174.741	178.719	45.909	207.772	-2.18034	8.3e-18	8.48e-16	MD06G1218400	Chr06	35128074	35129616	+	1373	-	CALMODULIN-BINDING PROTEIN60	-
MD17G1087400	144.611	123.683	116.295	2766.3	1024.66	1454.98	128.196	1748.65	-3.76933	8.69e-18	8.85e-16	MD17G1087400	Chr17	7198384	7199974	-	1335	-	Leucine-rich repeat	-
MD16G1140500	89.1914	113.895	115.284	859.246	358.788	517.233	106.123	578.422	-2.44676	8.78e-18	8.91e-16	MD16G1140500	Chr16	10800275	10806093	-	2580	-	Glycoside hydrolase, family 28	-
MD01G1032400	90.0574	79.1926	85.9573	653.75	310.191	351.13	85.0691	438.357	-2.36444	9.8e-18	9.92e-16	MD01G1032400	Chr01	11301276	11304214	+	1400	-	-	Abhydrolase_1
MD11G1082400	193.104	217.112	192.14	1274.76	606.941	750.619	200.785	877.438	-2.1269	1.03e-17	1.04e-15	MD11G1082400	Chr11	7002409	7004109	-	623	-	RNA recognition motif domain	RRM_1
MD03G1001300	178.383	207.324	210.342	505.837	468.389	442.592	198.683	472.273	-1.25014	1.17e-17	1.18e-15	MD03G1001300	Chr03	82516	89259	-	3666	-	Kinesin motor domain	Kinesin
MD15G1407300	137.684	140.589	118.318	1115.55	457.015	591.874	132.197	721.481	-2.44689	1.2e-17	1.2e-15	MD15G1407300	Chr15	50752627	50754069	-	1443	-	UDP-glucuronosyl/UDP-glucosyltransferase	UDPGT
MD04G1064700	18.1847	34.7024	38.428	301.47	142.688	224.975	30.4383	223.044	-2.87925	1.22e-17	1.22e-15	MD04G1064700	Chr04	8697125	8698967	+	1475	-	Heat shock factor (HSF)-type, DNA-binding	HSF_DNA-bind
MD14G1222800	239.864	209.994	206.297	1092.97	613.144	690.695	218.719	798.937	-1.86785	1.46e-17	1.45e-15	MD14G1222800	Chr14	30424253	30425815	-	1563	-	Cytochrome P450	p450
MD14G1223600	1214.04	1365.85	1271.16	4356.07	2844.45	3150.71	1283.68	3450.41	-1.42632	1.46e-17	1.45e-15	MD14G1223600	Chr14	30464728	30465647	+	920	-	-	-
MD03G1147600	126.427	121.903	138.543	678.59	376.365	439.438	128.958	498.131	-1.94961	1.58e-17	1.56e-15	MD03G1147600	Chr03	16299556	16300593	-	1038	-	-	-
MD03G1199500	74.4705	75.6333	98.0924	602.94	286.41	364.797	82.7321	418.049	-2.33869	1.59e-17	1.57e-15	MD03G1199500	Chr03	27291332	27296122	-	1782	-	Glycosyl transferase, family 31	Galactosyl_T
MD15G1402700	263.245	242.027	242.703	1587.52	712.406	977.697	249.325	1092.54	-2.13098	1.68e-17	1.65e-15	MD15G1402700	Chr15	50364092	50367777	-	1718	-	NADH:flavin oxidoreductase/NADH oxidase, N-terminal	Oxidored_FMN
MD00G1080800	591.434	593.499	536.98	2379.02	1428.95	1555.9	573.971	1787.96	-1.6387	1.81e-17	1.78e-15	MD00G1080800	Chr00	16132953	16136424	-	2100	-	Squalene epoxidase	DAO
MD07G1262700	188.774	214.443	221.466	1317.66	631.756	759.029	208.228	902.815	-2.11626	1.99e-17	1.94e-15	MD07G1262700	Chr07	33188284	33191309	+	1844	-	-	-
MD11G1041500	323.86	347.024	310.457	37.2603	96.1592	69.3849	327.114	67.6015	2.26973	2e-17	1.95e-15	MD11G1041500	Chr11	3544167	3548790	-	2603	-	-	-
MD05G1158400	330.788	275.839	276.074	80.1662	111.669	92.5132	294.234	94.7827	1.63255	2.11e-17	2.05e-15	MD05G1158400	Chr05	28752398	28754153	+	1341	-	-	-
MD14G1198000	410.454	450.241	509.676	86.9408	158.197	139.821	456.79	128.32	1.82826	2.13e-17	2.07e-15	MD14G1198000	Chr14	28807081	28809980	-	1271	-	Myc-type, basic helix-loop-helix (bHLH) domain	-
MD09G1037900	468.472	549.009	499.563	137.75	200.59	197.642	505.681	178.661	1.49883	2.36e-17	2.28e-15	MD09G1037900	Chr09	2311760	2314973	+	2407	-	Glycosyltransferase 2-like	-
MD11G1082300	425.175	435.114	350.908	2490.8	1201.47	1405.57	403.732	1699.28	-2.07271	2.38e-17	2.29e-15	MD11G1082300	Chr11	7001040	7002407	-	1200	-	-	-
MD17G1070700	115.17	78.3028	74.8334	755.369	318.463	472.028	89.4352	515.287	-2.5237	2.67e-17	2.57e-15	MD17G1070700	Chr17	5703621	5707017	-	2049	-	Proline dehydrogenase domain	-
MD09G1233300	374.95	350.583	330.683	1385.41	823.04	1036.57	352.072	1081.67	-1.61842	2.85e-17	2.73e-15	MD09G1233300	Chr09	29321677	29323725	-	1147	-	-	-
MD12G1178200	82.2639	73.8537	60.6757	493.417	254.357	297.514	72.2645	348.429	-2.26577	2.88e-17	2.75e-15	MD12G1178200	Chr12	25882856	25885061	-	1175	-	Ferritin/DPS protein domain	Ferritin
MD06G1112300	1001.02	888.024	848.449	456.157	425.996	441.54	912.498	441.231	1.04913	2.97e-17	2.82e-15	MD06G1112300	Chr06	25085713	25086842	-	708	-	-	-
MD11G1023100	4488.15	4820.07	4808.55	18455.2	10770.9	12554.5	4705.59	13926.8	-1.56539	3.12e-17	2.96e-15	MD11G1023100	Chr11	2013402	2020986	+	3215	-	Lipoxygenase, C-terminal	Lipoxygenase
MD11G1054000	45.0287	53.3882	70.7883	309.374	194.386	233.386	56.4018	245.715	-2.12786	3.19e-17	3.01e-15	MD11G1054000	Chr11	4607318	4610481	+	1949	-	Basic-leucine zipper domain	bZIP_1
MD06G1154400	29.4418	36.482	22.2478	267.597	140.62	156.642	29.3905	188.286	-2.67243	4.08e-17	3.85e-15	MD06G1154400	Chr06	29753278	29753637	+	360	-	-	-
MD03G1137900	89.1914	99.6581	73.8221	688.752	316.395	373.207	87.5572	459.451	-2.38906	4.18e-17	3.93e-15	MD03G1137900	Chr03	14077916	14084479	+	1446	-	Protein kinase domain	Pkinase
MD14G1051200	335.117	330.117	338.773	1796.4	903.69	1096.49	334.669	1265.53	-1.9186	4.23e-17	3.96e-15	MD14G1051200	Chr14	4887801	4891004	+	1668	-	-	-
MD04G1192900	373.219	352.362	326.638	118.556	151.994	120.898	350.74	130.482	1.42574	4.25e-17	3.97e-15	MD04G1192900	Chr04	28197887	28201344	-	1897	-	ARID DNA-binding domain	ARID
MD15G1428700	13321.6	11894	12056.3	40030	26072.6	29710.4	12423.9	31937.7	-1.36211	4.83e-17	4.5e-15	MD15G1428700	Chr15	52935028	52935462	+	435	-	2Fe-2S ferredoxin-type iron-sulfur binding domain	Fer2
MD00G1088100	58.0177	69.4047	61.687	417.768	227.473	241.796	63.0365	295.679	-2.2284	5.02e-17	4.67e-15	MD00G1088100	Chr00	17871472	17873066	-	967	-	O-methyltransferase, family 3	-
MD13G1124300	308.273	357.701	319.559	105.006	113.737	137.719	328.511	118.821	1.46598	5.07e-17	4.7e-15	MD13G1124300	Chr13	9229495	9232078	-	1280	-	SWEET sugar transporter	-
MD05G1114400	168.858	156.606	170.903	1307.5	531.461	697.003	165.455	845.321	-2.35272	5.19e-17	4.8e-15	MD05G1114400	Chr05	23313036	23316643	+	1841	-	-	-
MD14G1228500	7.79343	13.3471	10.1126	156.945	76.5138	95.6671	10.4177	109.709	-3.39528	5.69e-17	5.24e-15	MD14G1228500	Chr14	30972379	30972996	+	618	-	Glycosyl transferase, family 14	-
MD10G1080100	7123.19	7156.69	6923.1	27857.2	16142.3	18586.8	7067.66	20862.1	-1.56154	6.19e-17	5.69e-15	MD10G1080100	Chr10	11750688	11754211	-	2118	-	Major facilitator, sugar transporter-like	Sugar_tr
MD17G1185200	9.5253	6.22863	8.09009	187.431	74.4459	88.3081	7.94801	116.728	-3.87342	6.85e-17	6.28e-15	MD17G1185200	Chr17	21994660	21995238	+	579	-	-	-
MD16G1257600	508.305	551.679	552.149	3162.61	1500.29	1779.83	537.377	2147.58	-1.99857	8.06e-17	7.37e-15	MD16G1257600	Chr16	30216637	30221654	+	2784	-	Riboflavin synthase-like beta-barrel	NAD_binding_1
MD09G1256300	216.484	322.109	185.061	62.1006	46.5287	46.2566	241.218	51.6286	2.22796	9.11e-17	8.31e-15	MD09G1256300	Chr09	32800364	32802056	-	1315	-	-	Thaumatin
MD10G1213200	1592.46	1461.95	1393.52	5185.96	3319.05	3606.97	1482.64	4037.32	-1.44496	9.51e-17	8.65e-15	MD10G1213200	Chr10	31180005	31181048	-	552	-	-	-
MD03G1297100	19.0506	19.5757	18.2027	300.341	92.0234	183.975	18.943	192.113	-3.33995	9.53e-17	8.65e-15	MD03G1297100	Chr03	37291914	37296766	+	1785	-	Homeobox domain-like	Myb_DNA-binding
MD00G1006600	39.8331	48.0494	39.4392	285.663	151.994	195.539	42.4406	211.065	-2.3114	9.56e-17	8.65e-15	MD00G1006600	Chr00	942392	949654	-	3160	-	Serine-threonine/tyrosine-protein kinase, catalytic domain	Pkinase_Tyr
MD06G1226900	609.619	622.863	553.16	2555.16	1447.56	1683.11	595.214	1895.28	-1.6704	9.64e-17	8.7e-15	MD06G1226900	Chr06	35767629	35770190	+	1579	-	-	C2
MD03G1195300	2706.05	2420.27	2438.15	16076.1	6961.72	8873.91	2521.49	10637.3	-2.07671	9.97e-17	8.97e-15	MD03G1195300	Chr03	26735359	26738585	-	2337	-	-	-
MD03G1182000	114.304	85.4212	105.171	661.653	318.463	416.31	101.632	465.475	-2.19461	1.03e-16	9.27e-15	MD03G1182000	Chr03	24890797	24893750	+	2762	-	Protein kinase domain	Pkinase
MD11G1299800	128.159	78.3028	117.306	357.925	326.735	339.566	107.923	341.408	-1.66208	1.06e-16	9.45e-15	MD11G1299800	Chr11	41612263	41612568	-	306	-	Glutaredoxin	-
MD16G1010800	226.009	204.655	177.982	35.0021	62.0382	53.6156	202.882	50.2187	2.01042	1.06e-16	9.45e-15	MD16G1010800	Chr16	826461	829289	+	1708	-	Pyridoxal phosphate-dependent decarboxylase	-
MD06G1208300	186.176	194.867	209.331	1105.39	566.616	648.644	196.792	773.55	-1.97474	1.07e-16	9.5e-15	MD06G1208300	Chr06	34223843	34226476	-	1756	-	Enolase, C-terminal TIM barrel domain	-
MD15G1354500	363.693	320.329	340.795	2147.55	966.762	1230.01	341.606	1448.11	-2.08338	1.09e-16	9.71e-15	MD15G1354500	Chr15	42579600	42583294	-	2310	-	Putative fluoride ion transporter CrcB	-
MD17G1243400	291.821	300.754	282.142	5132.9	1974.88	2700.76	291.572	3269.51	-3.48704	1.1e-16	9.79e-15	MD17G1243400	Chr17	29213017	29215122	+	1221	-	B-box-type zinc finger	zf-B_box
MD10G1242600	155.869	119.234	125.396	1262.34	460.117	644.439	133.5	788.964	-2.56205	1.11e-16	9.82e-15	MD10G1242600	Chr10	33749895	33750630	+	660	-	-	-
MD10G1296300	118.633	108.556	97.0811	632.297	330.871	387.925	108.09	450.364	-2.05656	1.12e-16	9.84e-15	MD10G1296300	Chr10	38412011	38413579	-	1419	-	-	-
MD10G1310600	3.46374	10.6776	11.1239	268.726	76.5138	126.154	8.42176	157.131	-4.23295	1.13e-16	9.93e-15	MD10G1310600	Chr10	39558786	39561964	-	1834	-	Terpene synthase, metal-binding domain	-
MD04G1188500	364.559	348.803	378.212	109.523	137.518	156.642	363.858	134.561	1.43262	1.14e-16	1e-14	MD04G1188500	Chr04	27917673	27920143	-	1812	-	Ribulose bisphosphate carboxylase small chain, domain	-
MD12G1185400	144.611	123.683	128.43	601.811	356.72	415.258	132.241	457.93	-1.79043	1.26e-16	1.1e-14	MD12G1185400	Chr12	26664330	26665845	-	1516	-	Protein kinase domain	Pkinase
MD09G1130600	133.354	137.92	133.487	871.666	388.773	548.772	134.92	603.07	-2.15945	1.28e-16	1.12e-14	MD09G1130600	Chr09	10050301	10053258	-	2958	-	Leucine-rich repeat	LRRNT_2
MD07G1156400	116.035	90.76	95.0586	588.262	284.342	456.258	100.618	442.954	-2.13654	1.35e-16	1.17e-14	MD07G1156400	Chr07	22734374	22734730	+	357	-	Small auxin-up RNA	Auxin_inducible
MD09G1241800	245.926	277.619	256.861	1365.08	728.949	797.927	260.135	963.987	-1.88924	1.35e-16	1.17e-14	MD09G1241800	Chr09	30922068	30927760	+	2115	-	Homeobox domain-like	Myb_DNA-binding
MD05G1116400	435.566	629.092	652.264	2575.48	1615.06	1677.85	572.307	1956.13	-1.7735	1.41e-16	1.22e-14	MD05G1116400	Chr05	23731857	23734264	+	2001	-	-	-
MD13G1106700	4721.95	5126.16	5031.03	15714.8	10171.2	11719.7	4959.71	12535.2	-1.33763	1.43e-16	1.23e-14	MD13G1106700	Chr13	7650659	7651240	+	582	-	Photosystem II PsbY	-
MD17G1016000	1298.04	1218.14	1220.59	4782.87	2843.42	3216.94	1245.59	3614.41	-1.53672	1.48e-16	1.28e-14	MD17G1016000	Chr17	1290395	1293737	+	1404	-	Cytochrome c1	-
MD02G1180400	5436.35	5563.06	5713.63	1806.56	2623.18	2557.78	5571.01	2329.18	1.25786	1.5e-16	1.29e-14	MD02G1180400	Chr02	16169058	16172603	+	2036	-	NRAMP family	-
MD08G1178600	469.337	353.252	425.741	2194.97	1121.86	1381.39	416.11	1566.07	-1.91181	1.51e-16	1.3e-14	MD08G1178600	Chr08	21966004	21969762	-	1919	-	Glycoside hydrolase, family 5	-
MD04G1125600	869.4	849.763	845.415	5904.07	2405.02	3195.91	854.859	3835	-2.16532	1.52e-16	1.3e-14	MD04G1125600	Chr04	21210771	21213773	+	2014	-	Heat shock protein 70 family	HSP70
MD12G1017400	157.6	139.699	156.746	20.3238	37.2229	39.9489	151.348	32.4986	2.21214	1.78e-16	1.52e-14	MD12G1017400	Chr12	1671601	1674896	-	1489	-	Methyltransferase type 11	Methyltransf_11
MD15G1331800	3628.27	3733.62	3761.89	20128.5	9455.66	11863.8	3707.93	13816	-1.89762	1.78e-16	1.52e-14	MD15G1331800	Chr15	36796489	36801283	-	2834	-	ABC transporter-like	ABC_tran
MD01G1086200	2406.44	2251.2	2430.06	5403.88	4253.75	4565.74	2362.57	4741.12	-1.00481	1.94e-16	1.65e-14	MD01G1086200	Chr01	19273402	19275761	+	1258	-	-	-
MD08G1029700	110.84	102.327	103.149	11.291	17.5775	23.1283	105.439	17.3323	2.59776	2e-16	1.69e-14	MD08G1029700	Chr08	2153786	2155212	-	860	-	-	-
MD16G1185700	1307.56	1228.82	1130.59	5981.98	3154.64	3537.58	1222.32	4224.73	-1.78899	2.02e-16	1.69e-14	MD16G1185700	Chr16	16021682	16024784	+	1156	-	-	-
MD03G1013600	797.527	637.99	696.759	154.687	252.289	262.822	710.759	223.266	1.66895	2.02e-16	1.69e-14	MD03G1013600	Chr03	1071235	1073468	-	1355	-	Haem peroxidase	-
MD15G1321300	395.733	316.77	308.435	66.617	122.009	88.3081	340.313	92.3112	1.87959	2.19e-16	1.83e-14	MD15G1321300	Chr15	33511841	33513542	-	1246	-	Haem peroxidase	-
MD00G1125100	116.901	90.76	120.34	851.343	339.142	533.002	109.334	574.496	-2.39363	2.23e-16	1.86e-14	MD00G1125100	Chr00	26696509	26699779	+	2065	-	Zinc finger, Dof-type	zf-Dof
MD09G1038100	652.916	798.154	690.692	338.73	294.682	329.053	713.921	320.822	1.15465	2.3e-16	1.91e-14	MD09G1038100	Chr09	2324761	2326415	+	1111	-	-	-
MD12G1173200	299.614	281.178	257.872	1560.42	750.663	960.876	279.555	1090.65	-1.96311	2.47e-16	2.05e-14	MD12G1173200	Chr12	25333520	25336407	+	1870	-	Thiamine pyrophosphate enzyme, central domain	TPP_enzyme_N
MD16G1218100	426.907	437.784	370.122	854.73	808.565	825.26	411.604	829.518	-1.00953	2.52e-16	2.08e-14	MD16G1218100	Chr16	21645728	21648645	-	1756	-	FAE1/Type III polyketide synthase-like protein	-
MD06G1049100	188.774	164.614	252.815	951.833	565.582	674.926	202.068	730.78	-1.85606	2.52e-16	2.08e-14	MD06G1049100	Chr06	6596103	6596702	-	489	-	-	-
MD05G1264700	483.192	492.951	412.595	213.4	189.217	191.334	462.913	197.984	1.22728	3.29e-16	2.7e-14	MD05G1264700	Chr05	39978908	39979825	+	918	-	-	-
MD11G1310200	141.148	133.471	113.261	420.026	317.429	341.668	129.293	359.708	-1.47278	3.9e-16	3.19e-14	MD11G1310200	Chr11	42338076	42339158	-	963	-	Pectinesterase inhibitor domain	-
MD04G1069000	1135.24	1281.32	1223.63	2997.76	2325.4	2413.75	1213.4	2578.97	-1.08761	4e-16	3.27e-14	MD04G1069000	Chr04	9412451	9417763	+	2471	-	FAD/NAD(P)-binding domain	-
MD06G1201600	37.2353	56.9475	73.8221	1844.95	647.265	895.696	56.0016	1129.3	-4.33558	4.16e-16	3.4e-14	MD06G1201600	Chr06	33480057	33484274	+	3188	-	ATPase, AAA-type, core	AAA
MD17G1122900	1035.66	1089.12	1075.98	6172.8	2782.41	3545.99	1066.92	4167.07	-1.96548	4.29e-16	3.5e-14	MD17G1122900	Chr17	10666872	10670131	+	1871	-	Nucleotidyl transferase domain	-
MD13G1129300	637.329	669.133	751.368	1529.93	1266.61	1439.21	685.943	1411.92	-1.04202	4.46e-16	3.62e-14	MD13G1129300	Chr13	9771582	9774791	-	1390	-	Acetoacetate decarboxylase beta barrel domain	-
MD03G1289900	186.176	152.157	173.937	650.362	411.52	496.207	170.757	519.363	-1.604	4.8e-16	3.88e-14	MD03G1289900	Chr03	36793321	36794497	+	790	-	Late embryogenesis abundant protein, LEA5-type	-
MD06G1229600	131.622	157.495	154.723	741.82	418.758	457.31	147.947	539.296	-1.86584	4.81e-16	3.88e-14	MD06G1229600	Chr06	35921077	35923312	+	1308	-	Homeobox domain-like	Myb_DNA-binding
MD01G1206800	230.339	251.815	235.624	884.086	570.752	613.951	239.259	689.597	-1.52639	4.81e-16	3.88e-14	MD01G1206800	Chr01	30231215	30233158	+	1944	-	-	GRAS
MD10G1320900	723.057	614.855	529.901	2615	1513.73	1823.98	622.604	1984.24	-1.67142	5.14e-16	4.13e-14	MD10G1320900	Chr10	40296682	40297299	+	618	-	-	-
MD02G1128300	1427.06	1493.98	1510.83	534.065	721.711	722.234	1477.29	659.337	1.16301	5.14e-16	4.13e-14	MD02G1128300	Chr02	10371196	10377110	-	4067	-	Signal transduction response regulator, receiver domain	HATPase_c
MD07G1285600	292.686	294.525	290.232	5270.65	2031.75	2625.06	292.481	3309.15	-3.49998	5.76e-16	4.59e-14	MD07G1285600	Chr07	34775331	34779060	+	2238	-	RNA polymerase sigma factor, region 2	Sigma70_r4
MD05G1070800	323.86	330.117	279.108	802.791	630.722	706.465	311.029	713.326	-1.19574	5.89e-16	4.68e-14	MD05G1070800	Chr05	14529803	14535437	-	2383	-	AMP-dependent synthetase/ligase	AMP-binding
MD17G1269000	399.197	420.877	352.93	1769.3	927.471	1251.03	391.001	1315.93	-1.75005	6.08e-16	4.82e-14	MD17G1269000	Chr17	32909109	32910498	+	737	-	NUDIX hydrolase domain-like	NUDIX
MD06G1022100	206.093	225.12	261.917	1115.55	645.198	666.516	231.043	809.089	-1.80861	6.25e-16	4.93e-14	MD06G1022100	Chr06	2741393	2747501	-	2649	-	-	-
MD07G1222400	486.656	508.968	551.138	1589.77	1114.62	1156.42	515.587	1286.94	-1.3197	6.32e-16	4.98e-14	MD07G1222400	Chr07	29949408	29954241	+	3672	-	ATPase, AAA-type, core	-
MD15G1391500	774.147	737.648	851.482	3721.52	1935.59	2324.4	787.759	2660.5	-1.75586	6.34e-16	4.99e-14	MD15G1391500	Chr15	48663953	48666736	+	1907	-	Tetrapyrrole biosynthesis, glutamyl-tRNA reductase, N-terminal	-
MD08G1236000	1990.79	1991.38	1973.98	7614.66	4417.12	5068.25	1985.38	5700.01	-1.52144	6.79e-16	5.33e-14	MD08G1236000	Chr08	30377633	30385417	+	3570	-	Ion transport domain	Ion_trans
MD15G1353800	1014.88	878.237	949.575	3818.62	2168.24	2570.4	947.563	2852.42	-1.58968	7.59e-16	5.92e-14	MD15G1353800	Chr15	42426470	42429601	+	1284	-	Oxoglutarate/iron-dependent dioxygenase	2OG-FeII_Oxy
MD06G1157800	135.086	171.732	205.286	715.85	450.811	546.669	170.701	571.11	-1.74402	7.59e-16	5.92e-14	MD06G1157800	Chr06	29960897	29963809	-	1424	-	GDSL lipase/esterase	Lipase_GDSL
MD11G1162800	129.024	94.3192	115.284	810.695	362.924	451.002	112.876	541.54	-2.26153	7.61e-16	5.93e-14	MD11G1162800	Chr11	16433534	16434879	+	1218	-	Zinc finger, A20-type	zf-A20
MD10G1305000	199.165	180.63	168.881	613.102	414.622	492.002	182.892	506.575	-1.46779	7.76e-16	6.03e-14	MD10G1305000	Chr10	39126011	39129069	-	1844	-	Equilibrative nucleoside transporter	-
MD17G1273200	85.7277	86.311	84.946	628.91	275.036	349.027	85.6616	417.658	-2.28454	7.98e-16	6.17e-14	MD17G1273200	Chr17	33526361	33530129	+	2724	-	Serine-threonine/tyrosine-protein kinase, catalytic domain	Pkinase_Tyr
MD15G1347600	497.047	495.621	511.698	3107.29	1352.43	1731.47	501.456	2063.73	-2.04088	7.99e-16	6.17e-14	MD15G1347600	Chr15	41168058	41171719	-	2104	-	Rieske [2Fe-2S] iron-sulphur domain	-
MD16G1099500	37.2353	33.8126	22.2478	257.435	140.62	148.231	31.0985	182.096	-2.54109	8.27e-16	6.37e-14	MD16G1099500	Chr16	6929699	6930385	+	687	-	-	-
MD05G1119300	202.629	234.018	198.207	12.4201	40.3248	47.3079	211.618	33.351	2.65787	8.88e-16	6.82e-14	MD05G1119300	Chr05	24041678	24047281	-	2202	-	-	-
MD15G1262300	152.405	137.92	122.363	761.014	376.365	501.464	137.562	546.281	-1.9876	9.04e-16	6.93e-14	MD15G1262300	Chr15	22402487	22405674	-	1663	-	-	CRAL_TRIO_N
MD02G1110700	53.688	43.6004	75.8446	1587.52	561.446	791.619	57.711	980.194	-4.0877	9.29e-16	7.11e-14	MD02G1110700	Chr02	8999485	9002454	+	1619	-	B-box-type zinc finger	zf-B_box
MD16G1173500	1193.26	1118.48	1019.35	199.851	366.026	397.386	1110.37	321.088	1.78886	9.39e-16	7.16e-14	MD16G1173500	Chr16	14638719	14639279	+	428	-	-	-
MD09G1051600	497.913	492.951	492.485	1465.57	1002.95	1130.13	494.45	1199.55	-1.27811	9.99e-16	7.61e-14	MD09G1051600	Chr09	3455330	3457351	+	1303	-	-	Aa_trans
MD03G1277600	242.462	249.145	249.782	1057.97	603.839	697.003	247.13	786.27	-1.66923	1.05e-15	8e-14	MD03G1277600	Chr03	35979798	35982715	-	1867	-	CCT domain	CCT
MD00G1073400	440.762	435.114	393.381	2567.58	1142.54	1446.57	423.086	1718.89	-2.02195	1.06e-15	8.03e-14	MD00G1073400	Chr00	14835486	14837126	+	1191	-	-	-
MD02G1292400	169.724	189.528	317.536	1092.97	731.017	794.773	225.596	872.92	-1.95448	1.06e-15	8.03e-14	MD02G1292400	Chr02	34831917	34832601	+	259	-	-	-
MD07G1301900	6.92749	3.55922	6.06757	83.5535	58.9363	66.2311	5.51809	69.5736	-3.65654	1.06e-15	8.03e-14	MD07G1301900	Chr07	36046122	36050017	-	2212	-	-	Exo_endo_phos
MD10G1200800	89.1914	139.699	146.633	16.9365	20.6794	24.1796	125.175	20.5985	2.5981	1.08e-15	8.12e-14	MD10G1200800	Chr10	29906852	29909700	-	1790	-	-	Retrotrans_gag
MD03G1183700	223.412	246.476	218.433	1188.94	615.212	708.567	229.44	837.575	-1.86727	1.25e-15	9.4e-14	MD03G1183700	Chr03	25085171	25087698	+	1456	-	-	Ion_trans_2
MD02G1261000	284.893	252.704	274.052	5026.76	1796.01	2642.94	270.55	3155.23	-3.54373	1.31e-15	9.81e-14	MD02G1261000	Chr02	31472370	31473765	-	1319	-	3-oxo-5-alpha-steroid 4-dehydrogenase, C-terminal	-
MD15G1395700	73.6046	85.4212	85.9573	539.71	239.881	356.386	81.661	378.659	-2.21306	1.33e-15	9.91e-14	MD15G1395700	Chr15	49530832	49535510	-	2387	-	-	-
MD08G1057400	56.2859	47.1596	77.8672	285.663	200.59	213.411	60.4375	233.221	-1.95304	1.47e-15	1.09e-13	MD08G1057400	Chr08	4470261	4472157	-	1145	-	Chorismate mutase, type II	-
MD08G1085800	317.799	361.26	316.525	1689.14	848.89	1035.52	331.861	1191.18	-1.84317	1.56e-15	1.16e-13	MD08G1085800	Chr08	7128319	7131331	+	1769	-	Armadillo-type fold	-
MD14G1205300	425.175	401.302	439.899	2644.36	1138.4	1466.55	422.125	1749.77	-2.05127	1.68e-15	1.24e-13	MD14G1205300	Chr14	29275419	29280864	-	1796	-	Tetratricopeptide-like helical domain	-
MD13G1189100	177.517	201.986	166.858	986.835	496.306	600.285	182.12	694.475	-1.92982	1.72e-15	1.27e-13	MD13G1189100	Chr13	16144850	16150276	-	1946	-	Major facilitator, sugar transporter-like	Sugar_tr
MD10G1142100	893.646	945.862	977.89	403.089	508.713	456.258	939.133	456.02	1.04107	1.8e-15	1.33e-13	MD10G1142100	Chr10	22779158	22783714	-	3445	-	Major facilitator, sugar transporter-like	Sugar_tr
MD07G1237500	308.273	274.949	265.962	77.908	111.669	106.18	283.062	98.5856	1.5194	1.94e-15	1.43e-13	MD07G1237500	Chr07	30986952	30988730	-	1154	-	Ribosomal protein L10e/L16	-
MD13G1253300	1103.2	1092.68	1203.4	6370.39	2897.19	3618.53	1133.09	4295.37	-1.92248	1.96e-15	1.44e-13	MD13G1253300	Chr13	27194537	27199723	+	2771	-	Riboflavin synthase-like beta-barrel	NAD_binding_1
MD12G1222600	47.6265	61.3965	53.5969	283.404	177.843	187.129	54.2066	216.125	-1.99408	2.01e-15	1.47e-13	MD12G1222600	Chr12	29956094	29957230	-	1137	-	-	-
MD00G1109300	197.433	242.027	208.32	5477.27	1836.33	2550.42	215.927	3288.01	-3.92852	2.06e-15	1.51e-13	MD00G1109300	Chr00	22915820	22916570	+	494	-	-	-
MD02G1093500	1476.42	1662.15	1534.08	661.653	851.992	660.208	1557.55	724.618	1.10355	2.07e-15	1.51e-13	MD02G1093500	Chr02	7440989	7443787	+	2707	-	Peptidase S8/S53 domain	Peptidase_S8
MD10G1127900	300.48	270.5	267.984	840.051	596.601	649.695	279.655	695.449	-1.31305	2.15e-15	1.56e-13	MD10G1127900	Chr10	20810148	20812654	-	1120	-	Protein translocase complex, SecE/Sec61-gamma subunit	-
MD04G1119000	294.418	249.145	258.883	23.7111	67.2081	65.1798	267.482	52.033	2.35616	2.18e-15	1.58e-13	MD04G1119000	Chr04	20531398	20532821	-	967	-	-	-
MD10G1029100	180.981	175.291	184.05	31.6148	62.0382	38.8976	180.107	44.1836	2.02154	2.26e-15	1.64e-13	MD10G1029100	Chr10	3806737	3807697	+	475	-	ABA/WDS induced protein	-
MD08G1043500	20.7825	24.9145	30.3379	154.687	101.329	120.898	25.3449	125.638	-2.3148	2.35e-15	1.7e-13	MD08G1043500	Chr08	3289893	3290498	+	606	-	-	-
MD12G1082400	140.282	161.055	130.453	518.258	346.38	396.335	143.93	420.324	-1.54398	2.39e-15	1.72e-13	MD12G1082400	Chr12	10015353	10019456	-	2261	-	Glycerol-3-phosphate dehydrogenase, NAD-dependent, C-terminal	NAD_Gly3P_dh_C
MD01G1194700	10690.8	10230.1	10220.8	3415.53	5037.5	4872.71	10380.6	4441.92	1.22451	2.43e-15	1.75e-13	MD01G1194700	Chr01	29342987	29344698	+	1570	-	Alcohol dehydrogenase, N-terminal	ADH_N
MD13G1207300	826.969	990.352	998.115	4151.71	2253.02	2618.76	938.479	3007.83	-1.68032	2.58e-15	1.85e-13	MD13G1207300	Chr13	18963357	18969441	-	4429	-	Plus-3 domain	-
MD16G1136100	110.84	96.0988	118.318	532.936	299.851	347.976	108.419	393.588	-1.86011	2.62e-15	1.88e-13	MD16G1136100	Chr16	10427111	10432645	+	1804	-	Protein kinase domain	Pkinase
MD06G1036600	199.165	210.884	225.511	3792.65	1427.91	1892.32	211.853	2370.96	-3.4844	2.74e-15	1.95e-13	MD06G1036600	Chr06	4675577	4679818	-	1296	-	-	-
MD10G1192900	877.193	920.057	900.023	2822.75	1867.35	2002.7	899.091	2230.94	-1.31087	3.19e-15	2.27e-13	MD10G1192900	Chr10	28909337	28912808	-	1337	-	-	-
MD11G1099800	96.1189	105.887	106.182	492.288	286.41	312.232	102.729	363.643	-1.82315	3.42e-15	2.43e-13	MD11G1099800	Chr11	8343155	8346044	-	1171	-	-	-
MD01G1088900	63.2133	44.4902	78.8784	1651.88	611.077	766.388	62.194	1009.78	-4.02225	3.43e-15	2.43e-13	MD01G1088900	Chr01	20183520	20187776	+	2785	-	Signal transduction response regulator, receiver domain	Response_reg
MD01G1073600	10435.4	12995.6	13499.3	5106.93	6258.62	5989.18	12310.1	5784.91	1.08937	3.58e-15	2.53e-13	MD01G1073600	Chr01	17913620	17918552	+	4142	-	BAG domain	-
MD10G1331500	1.73187	4.44902	3.03379	80.1662	47.5626	75.6927	3.07156	67.8072	-4.46698	3.95e-15	2.78e-13	MD10G1331500	Chr10	40934199	40935308	-	1110	-	-	-
MD14G1031200	791.466	867.559	813.055	2166.75	1546.82	1771.42	824.026	1828.33	-1.14944	4.55e-15	3.19e-13	MD14G1031200	Chr14	2785170	2788026	-	1648	-	WD40-repeat-containing domain	-
MD14G1144100	78.8002	105.887	64.7208	10.1619	7.23779	9.46158	83.1359	8.95376	3.22126	4.91e-15	3.44e-13	MD14G1144100	Chr14	23697369	23707092	+	1299	-	Aquaporin-like	-
MD07G1157500	481.461	416.428	416.64	2190.46	1063.96	1384.54	438.176	1546.32	-1.81872	5.23e-15	3.66e-13	MD07G1157500	Chr07	22903603	22908557	+	2623	-	Protein kinase domain	Pkinase
MD11G1079700	2805.63	2702.34	2834.57	9015.88	5733.37	6248.85	2780.85	6999.36	-1.33163	5.25e-15	3.66e-13	MD11G1079700	Chr11	6833052	6833333	+	282	-	-	-
MD09G1116500	42.4309	33.8126	48.5406	241.628	129.246	219.719	41.5947	196.864	-2.24491	6.15e-15	4.28e-13	MD09G1116500	Chr09	8956001	8958890	-	1295	-	GDSL lipase/esterase	Lipase_GDSL
MD13G1118800	452.019	329.228	358.998	5843.1	2409.15	3068.71	380.081	3773.65	-3.31142	6.32e-15	4.39e-13	MD13G1118800	Chr13	8684774	8686689	+	1274	-	-	-
MD03G1172200	312.603	355.032	337.761	793.758	666.911	659.157	335.132	706.609	-1.07589	6.54e-15	4.54e-13	MD03G1172200	Chr03	23451216	23455867	-	2779	-	ABC-2 type transporter	ABC2_membrane
MD03G1190300	71.0068	71.1843	50.5631	435.833	198.522	292.258	64.2514	308.871	-2.26096	6.6e-15	4.57e-13	MD03G1190300	Chr03	26123014	26125285	-	1116	-	Pirin, C-terminal domain	-
MD02G1087900	14.7209	16.9063	16.1802	179.527	86.8535	93.5645	15.9358	119.982	-2.91109	7e-15	4.84e-13	MD02G1087900	Chr02	6945318	6947012	+	1373	-	Homeobox domain-like	Myb_DNA-binding
MD15G1160600	163.662	128.132	152.701	637.942	366.026	460.464	148.165	488.144	-1.71937	7.55e-15	5.2e-13	MD15G1160600	Chr15	12017518	12020146	-	1385	-	PPM-type phosphatase domain	PP2C
MD07G1145800	189.64	179.74	184.05	1074.9	524.223	574.003	184.477	724.377	-1.97262	7.87e-15	5.41e-13	MD07G1145800	Chr07	21215099	21222515	-	1798	-	-	Mito_carr
MD11G1157600	245.926	252.704	211.354	1429.44	616.246	862.055	236.661	969.248	-2.03304	8.35e-15	5.73e-13	MD11G1157600	Chr11	15249640	15250935	-	1296	-	Prephenate dehydratase	-
MD14G1070300	979.374	996.581	967.778	301.47	438.403	459.412	981.244	399.762	1.29432	8.67e-15	5.94e-13	MD14G1070300	Chr14	7725236	7729508	+	2290	-	-	-
MD00G1125400	111.706	150.377	103.149	426.8	315.361	345.873	121.744	362.678	-1.57206	8.71e-15	5.96e-13	MD00G1125400	Chr00	26716957	26718985	-	1378	-	-	-
MD04G1146900	73.6046	77.413	77.8672	443.737	237.813	251.258	76.2949	310.936	-2.02607	8.85e-15	6.04e-13	MD04G1146900	Chr04	23516338	23518944	-	1471	-	Major facilitator superfamily	MFS_1
MD15G1364700	305.675	258.933	309.446	860.375	617.28	670.721	291.352	716.126	-1.29732	9.89e-15	6.74e-13	MD15G1364700	Chr15	44184265	44188016	+	1702	-	-	-
MD08G1014300	426.907	422.657	390.347	1563.81	927.471	1047.08	413.304	1179.45	-1.51209	1.03e-14	7.01e-13	MD08G1014300	Chr08	1073089	1077013	+	2256	-	Six-hairpin glycosidase-like	-
MD13G1056800	24.2462	31.1431	27.3041	215.658	103.397	145.078	27.5645	154.711	-2.48722	1.03e-14	7.01e-13	MD13G1056800	Chr13	3975036	3978319	+	2207	-	-	ACT
MD02G1165600	245.926	242.917	259.894	938.283	565.582	649.695	249.579	717.853	-1.52386	1.06e-14	7.19e-13	MD02G1165600	Chr02	14208039	14218546	+	3800	-	NB-ARC	NB-ARC
MD02G1087100	1514.52	1340.93	1324.75	3810.72	2704.87	2917.32	1393.4	3144.3	-1.17379	1.06e-14	7.19e-13	MD02G1087100	Chr02	6819564	6819935	+	372	-	Photosystem II PsbX	-
MD13G1053400	96.1189	101.438	80.9009	310.503	232.643	253.36	92.8192	265.502	-1.51237	1.1e-14	7.42e-13	MD13G1053400	Chr13	3774320	3774898	+	579	-	GNAT domain	Acetyltransf_1
MD10G1281800	11.2572	19.5757	12.1351	93.7154	75.4798	96.7184	14.3227	88.6379	-2.62515	1.23e-14	8.27e-13	MD10G1281800	Chr10	37254747	37255955	+	1075	-	Peptidase C1A, papain C-terminal	Peptidase_C1
MD01G1222200	90.9233	67.6251	63.7095	476.481	245.051	269.129	74.086	330.22	-2.15269	1.32e-14	8.87e-13	MD01G1222200	Chr01	31464369	31466000	-	1405	-	-	-
MD03G1073700	1808.07	1603.43	1724.2	4715.13	3266.31	3619.58	1711.9	3867.01	-1.17546	1.37e-14	9.16e-13	MD03G1073700	Chr03	5998706	5998984	+	279	-	-	-
MD06G1105900	284.027	277.619	277.086	573.584	965.728	794.773	279.577	778.028	-1.47708	1.45e-14	9.66e-13	MD06G1105900	Chr06	24470237	24474706	+	2430	-	Six-hairpin glycosidase-like	-
MD03G1129600	114.304	98.7683	97.0811	514.87	288.478	317.489	103.384	373.612	-1.85139	1.49e-14	9.89e-13	MD03G1129600	Chr03	12634988	12641686	+	1874	-	Peptidase S10, serine carboxypeptidase	Peptidase_S10
MD17G1034000	6173.26	5991.94	6013.97	28092	13763.2	17092.9	6059.72	19649.4	-1.69713	1.56e-14	1.04e-12	MD17G1034000	Chr17	2462330	2465106	+	1263	-	Carbonic anhydrase	-
MD06G1186500	1330.08	1394.32	1438.01	7956.78	3471.04	4339.71	1387.47	5255.84	-1.92141	1.61e-14	1.07e-12	MD06G1186500	Chr06	32427308	32429277	-	1500	-	Proton-dependent oligopeptide transporter family	-
MD00G1109700	8802.24	8120.35	8090.09	22693.8	15437.2	17660.6	8337.56	18597.2	-1.15734	1.63e-14	1.07e-12	MD00G1109700	Chr00	22953068	22954169	-	725	-	Photosystem I PsaG/PsaK protein	-
MD04G1147700	391.403	469.817	407.539	1690.26	980.204	1103.85	422.919	1258.11	-1.57231	1.65e-14	1.09e-12	MD04G1147700	Chr04	23574217	23577411	+	2084	-	Multicopper oxidase, type 1	-
MD11G1195800	26.844	32.0329	36.4054	172.753	119.941	118.795	31.7608	137.163	-2.11372	1.69e-14	1.11e-12	MD11G1195800	Chr11	28045607	28050722	-	2402	-	Beta-fructofuranosidase	-
MD01G1024200	264.111	228.68	281.131	51.9387	64.1062	98.821	257.974	71.6219	1.84549	1.7e-14	1.12e-12	MD01G1024200	Chr01	9176587	9177648	+	841	-	Heavy metal-associated domain, HMA	HMA
MD09G1184000	285.759	286.517	312.48	956.349	627.62	701.208	294.919	761.726	-1.36884	1.71e-14	1.12e-12	MD09G1184000	Chr09	15860579	15862370	-	1308	-	Homeobox domain-like	Myb_DNA-binding
MD15G1402400	28.5759	30.2533	27.3041	273.243	116.839	142.975	28.7111	177.685	-2.62686	1.83e-14	1.2e-12	MD15G1402400	Chr15	50324315	50326337	-	1067	-	NADH:flavin oxidoreductase/NADH oxidase, N-terminal	Oxidored_FMN
MD08G1029600	240.73	312.321	251.804	862.634	574.888	721.183	268.285	719.568	-1.42249	1.85e-14	1.21e-12	MD08G1029600	Chr08	2147259	2150424	-	1312	-	NmrA-like domain	NmrA
MD07G1051200	25.9781	13.3471	26.2928	311.632	103.397	162.949	21.8727	192.66	-3.14057	1.88e-14	1.22e-12	MD07G1051200	Chr07	4700308	4701527	-	342	-	-	-
MD02G1000700	101.315	96.0988	91.0136	436.962	252.289	293.309	96.1423	327.52	-1.76617	2.05e-14	1.33e-12	MD02G1000700	Chr02	20988	22612	+	928	-	-	-
MD04G1243300	157.6	169.953	173.937	552.131	374.297	412.104	167.163	446.177	-1.41606	2.08e-14	1.34e-12	MD04G1243300	Chr04	31973726	31977884	+	1596	-	-	-
MD17G1237200	97.8508	130.801	122.363	435.833	282.274	353.232	117.005	357.113	-1.61	2.08e-14	1.34e-12	MD17G1237200	Chr17	28620938	28626925	+	2283	-	O-acyltransferase WSD1, C-terminal	-
MD12G1216300	265.842	252.704	267.984	762.143	515.951	654.952	262.177	644.349	-1.29683	2.13e-14	1.37e-12	MD12G1216300	Chr12	29402407	29403240	-	834	-	-	C2
MD17G1087500	78.8002	72.0741	106.182	2248.04	768.24	945.107	85.6856	1320.46	-3.94661	2.13e-14	1.37e-12	MD17G1087500	Chr17	7199997	7201189	+	1088	-	-	-
MD00G1106600	660.709	674.472	666.422	223.562	340.176	258.617	667.201	274.118	1.28182	2.38e-14	1.52e-12	MD00G1106600	Chr00	22381205	22382029	-	825	-	-	-
MD16G1154500	98.7167	118.344	128.43	13.5492	28.9512	24.1796	115.164	22.2267	2.36342	2.72e-14	1.73e-12	MD16G1154500	Chr16	12254545	12261281	-	3639	-	Pre-mRNA polyadenylation factor Fip1	-
MD14G1090500	607.021	576.593	602.712	3496.83	1480.65	1948.03	595.442	2308.5	-1.95474	2.73e-14	1.73e-12	MD14G1090500	Chr14	11539908	11544551	+	3003	-	Glycoside hydrolase family 31	Glyco_hydro_31
MD01G1135700	293.552	271.39	306.412	1571.71	736.187	904.107	290.452	1070.67	-1.88194	2.77e-14	1.75e-12	MD01G1135700	Chr01	24489186	24494407	+	2735	-	Homeobox domain-like	-
MD06G1134000	473.667	492.062	458.102	1637.2	1021.56	1112.26	474.61	1257.01	-1.40458	2.81e-14	1.78e-12	MD06G1134000	Chr06	27824236	27830044	-	3216	-	-	-
MD10G1209100	132.488	142.369	152.701	733.916	354.652	487.797	142.519	525.455	-1.88237	2.93e-14	1.84e-12	MD10G1209100	Chr10	30821591	30824739	+	1152	-	-	-
MD05G1103600	474.533	521.425	453.045	1767.04	1058.79	1193.21	483.001	1339.68	-1.47115	2.94e-14	1.85e-12	MD05G1103600	Chr05	21584768	21589885	-	1831	-	Peptidase S10, serine carboxypeptidase	Peptidase_S10
MD12G1116700	661.575	660.235	625.971	13175.5	4531.89	6264.62	649.26	7990.67	-3.6214	3.04e-14	1.9e-12	MD12G1116700	Chr12	18597679	18601337	-	2399	-	L-Aspartase-like	-
MD13G1087700	76.2024	72.9639	79.8897	281.146	201.624	207.104	76.352	229.958	-1.59017	3.22e-14	2.01e-12	MD13G1087700	Chr13	6143366	6144967	-	1602	-	-	-
MD02G1255400	1347.4	1168.31	1254.98	4684.64	2736.92	3049.78	1256.9	3490.45	-1.47337	3.23e-14	2.01e-12	MD02G1255400	Chr02	30731688	30733624	-	682	-	-	-
MD01G1035000	172.321	201.986	200.23	1095.23	493.204	653.9	191.512	747.444	-1.96435	3.27e-14	2.04e-12	MD01G1035000	Chr01	11830598	11833546	-	1717	-	Protein kinase domain	Pkinase
MD16G1086300	45.0287	55.1679	58.6532	312.761	162.333	205.001	52.9499	226.698	-2.09902	3.28e-14	2.04e-12	MD16G1086300	Chr16	6016947	6018705	+	1591	-	UDP-glucuronosyl/UDP-glucosyltransferase	UDPGT
MD02G1159100	56.2859	62.2863	56.6307	292.437	178.877	183.975	58.4009	218.43	-1.90104	3.32e-14	2.06e-12	MD02G1159100	Chr02	13321721	13325162	-	1845	-	Protein kinase domain	Pkinase
MD02G1195400	2383.92	2316.16	2329.95	5691.8	4096.59	4689.79	2343.34	4826.06	-1.04214	3.37e-14	2.08e-12	MD02G1195400	Chr02	18714848	18719643	+	2565	-	Major facilitator superfamily	MFS_1
MD02G1040300	1053.84	1186.11	1267.11	3266.49	2278.87	2504.17	1169.02	2683.18	-1.19873	3.42e-14	2.11e-12	MD02G1040300	Chr02	3276656	3284623	-	4818	-	ABC-2 type transporter	ABC2_membrane
MD00G1023600	90.9233	109.446	111.239	592.778	307.089	329.053	103.869	409.64	-1.97961	3.47e-14	2.14e-12	MD00G1023600	Chr00	3929608	3937138	+	2764	-	Protein kinase domain	Pkinase
MD16G1254000	226.009	209.104	196.185	924.734	516.985	577.156	210.433	672.959	-1.67584	3.61e-14	2.22e-12	MD16G1254000	Chr16	28922651	28923971	+	797	-	NIF system FeS cluster assembly, NifU, C-terminal	-
MD04G1244100	253.719	229.569	232.59	1298.47	621.416	726.439	238.626	882.107	-1.88547	3.65e-14	2.25e-12	MD04G1244100	Chr04	32039533	32043312	-	2151	-	Zinc finger, CCCH-type	zf-CCCH
MD14G1224900	585.373	619.304	616.87	1454.28	1169.42	1119.62	607.182	1247.77	-1.03891	3.67e-14	2.25e-12	MD14G1224900	Chr14	30615028	30617247	+	1938	-	Cytochrome P450	p450
MD08G1084500	432.102	436.894	422.707	120.814	190.251	179.77	430.568	163.611	1.39354	3.73e-14	2.29e-12	MD08G1084500	Chr08	7000965	7002453	-	1372	-	-	-
MD03G1003100	741.241	760.783	709.906	3548.77	1784.63	2011.11	737.31	2448.17	-1.73107	3.74e-14	2.29e-12	MD03G1003100	Chr03	224519	227795	+	1508	-	Tetratricopeptide-like helical domain	-
MD11G1139600	12.1231	2.66941	13.1464	197.593	82.7176	87.2568	9.31297	122.522	-3.72577	3.9e-14	2.38e-12	MD11G1139600	Chr11	12908151	12908723	-	379	-	-	-
MD16G1287800	858.143	893.363	877.775	2058.35	1592.31	1636.85	876.427	1762.51	-1.00763	3.96e-14	2.42e-12	MD16G1287800	Chr16	41255602	41262658	+	2124	-	-	-
MD15G1162900	305.675	304.313	324.615	1647.36	769.274	958.774	311.535	1125.14	-1.85241	4.03e-14	2.45e-12	MD15G1162900	Chr15	12283808	12289489	-	2061	-	Major facilitator superfamily	MFS_1
MD11G1207100	977.642	1103.36	1120.48	316.148	491.136	468.874	1067.16	425.386	1.32565	4.33e-14	2.62e-12	MD11G1207100	Chr11	30156290	30161360	-	2731	-	PLC-like phosphodiesterase, TIM beta/alpha-barrel domain	-
MD09G1029600	1546.56	1431.69	1453.18	6378.29	3295.26	3933.92	1477.15	4535.82	-1.6184	4.73e-14	2.85e-12	MD09G1029600	Chr09	1819068	1822008	+	1636	-	-	-
MD10G1133200	1851.37	1807.19	1800.05	441.479	817.871	685.439	1819.54	648.263	1.48818	5.37e-14	3.24e-12	MD10G1133200	Chr10	21477166	21479138	+	1238	-	-	-
MD15G1077000	1.73187	2.66941	2.02252	118.556	50.6646	53.6156	2.14127	74.2786	-5.11312	5.43e-14	3.27e-12	MD15G1077000	Chr15	5238668	5241040	-	1290	-	Peptidase T2, asparaginase 2	Asparaginase_2
MD17G1058900	166.26	165.504	149.667	670.686	354.652	545.618	160.477	523.652	-1.70484	5.63e-14	3.38e-12	MD17G1058900	Chr17	4797178	4800908	-	1487	-	-	-
MD03G1006300	876.327	823.959	855.528	3222.46	1844.6	2076.29	851.938	2381.12	-1.48259	5.66e-14	3.39e-12	MD03G1006300	Chr03	520337	525242	+	2565	-	AMP-dependent synthetase/ligase	AMP-binding
MD02G1113800	127.293	153.046	145.622	1018.45	408.418	522.49	141.987	649.786	-2.19387	5.86e-14	3.5e-12	MD02G1113800	Chr02	9257435	9260214	+	1774	-	Membrane transport protein	-
MD03G1050900	97.8508	95.209	120.34	779.08	294.682	446.797	104.467	506.853	-2.2791	5.87e-14	3.5e-12	MD03G1050900	Chr03	4046243	4050832	+	1452	-	Cytochrome P450	p450
MD12G1172400	353.302	425.326	425.741	2329.34	978.136	1390.85	401.457	1566.11	-1.96383	6.01e-14	3.58e-12	MD12G1172400	Chr12	25279484	25281198	+	1129	-	Thiamine pyrophosphate enzyme, N-terminal TPP-binding domain	TPP_enzyme_N
MD17G1044300	44.1627	35.5922	34.3829	285.663	125.11	185.026	38.0459	198.6	-2.38012	6.07e-14	3.61e-12	MD17G1044300	Chr17	3224753	3227752	+	2023	-	-	-
MD02G1266600	95.253	65.8455	85.9573	300.341	216.1	244.95	82.3519	253.797	-1.62296	6.3e-14	3.74e-12	MD02G1266600	Chr02	32068417	32072308	-	1968	-	-	Exo_endo_phos
MD17G1151000	83.9958	91.6498	88.991	644.717	261.595	341.668	88.2122	415.993	-2.23674	6.39e-14	3.79e-12	MD17G1151000	Chr17	13922992	13924497	+	910	-	-	-
MD13G1265500	285.759	235.798	235.624	1113.29	594.533	731.696	252.394	813.174	-1.68676	6.68e-14	3.94e-12	MD13G1265500	Chr13	34273817	34277117	+	2070	-	Protein kinase domain	Pkinase
MD15G1361500	623.474	571.254	617.881	2225.46	1293.5	1482.31	604.203	1667.09	-1.46396	6.83e-14	4.02e-12	MD15G1361500	Chr15	43507474	43509843	-	2034	-	Phospholipid/glycerol acyltransferase	Acyltransferase
MD00G1040900	493.584	458.249	444.955	6268.77	2475.33	3303.14	465.596	4015.75	-3.10841	6.91e-14	4.06e-12	MD00G1040900	Chr00	6979057	6981914	-	1928	-	Myo-inositol-1-phosphate synthase	-
MD10G1338600	171.455	148.597	146.633	544.227	401.181	353.232	155.562	432.88	-1.47461	7.39e-14	4.34e-12	MD10G1338600	Chr10	41468708	41470580	-	725	-	-	-
MD14G1029600	147.209	148.597	125.396	477.61	307.089	397.386	140.401	394.029	-1.48624	7.81e-14	4.58e-12	MD14G1029600	Chr14	2584987	2585813	-	525	-	-	-
MD09G1150300	11.2572	11.5675	7.07883	115.168	59.9703	76.7439	9.96782	83.9609	-3.06092	7.88e-14	4.61e-12	MD09G1150300	Chr09	11838689	11841862	-	750	-	-	-
MD09G1200500	1111.86	1057.09	1051.71	359.054	551.106	473.079	1073.55	461.08	1.21831	7.99e-14	4.67e-12	MD09G1200500	Chr09	18371051	18373877	+	1108	-	-	-
MD12G1221800	345.509	336.346	375.178	1444.12	793.055	934.594	352.344	1057.26	-1.58514	8.14e-14	4.75e-12	MD12G1221800	Chr12	29861745	29864137	-	1500	-	Histone-fold	-
MD10G1010500	166.26	164.614	166.858	679.719	383.603	461.515	165.911	508.279	-1.61437	8.81e-14	5.12e-12	MD10G1010500	Chr10	1442032	1443051	-	1020	-	-	-
MD08G1186100	1143.9	1156.75	1131.6	337.601	561.446	470.976	1144.08	456.675	1.32389	8.87e-14	5.15e-12	MD08G1186100	Chr08	23441309	23442244	+	936	-	-	-
MD12G1195400	375.816	301.644	318.547	1405.73	779.614	894.645	332.002	1026.66	-1.62791	8.9e-14	5.16e-12	MD12G1195400	Chr12	27660648	27662008	-	1241	-	-	-
MD09G1169900	1566.48	1638.13	1709.03	7832.58	3784.33	4518.43	1637.88	5378.45	-1.71531	8.93e-14	5.17e-12	MD09G1169900	Chr09	14184878	14189280	-	2174	-	NADH:ubiquinone oxidoreductase intermediate-associated protein 30	-
MD17G1152100	8.65936	8.89804	13.1464	164.849	61.0043	86.2055	10.2346	104.02	-3.35255	9.3e-14	5.37e-12	MD17G1152100	Chr17	14070617	14073883	-	1288	-	GDSL lipase/esterase	Lipase_GDSL
MD13G1225400	1024.4	1077.55	1163.96	4981.6	2548.74	2867.91	1088.64	3466.08	-1.67075	9.6e-14	5.53e-12	MD13G1225400	Chr13	22035829	22037346	-	1518	-	Ammonium transporter AmtB-like domain	Ammonium_transp
MD14G1150400	4.32968	0.889804	5.05631	108.394	57.9023	48.3592	3.42526	71.5518	-4.40059	9.81e-14	5.64e-12	MD14G1150400	Chr14	24366898	24367999	+	642	-	-	-
MD01G1228200	503.975	468.927	503.608	149.041	226.44	216.565	492.17	197.349	1.31616	1.05e-13	6.02e-12	MD01G1228200	Chr01	31807561	31811443	+	2469	-	Signal transduction response regulator, receiver domain	Response_reg
MD02G1062000	1739.67	1623	1608.92	5559.7	3369.71	3766.76	1657.2	4232.06	-1.35242	1.07e-13	6.15e-12	MD02G1062000	Chr02	4962948	4967466	-	2147	-	Acyl-ACP thioesterase	-
MD15G1106400	446.823	452.91	472.259	1488.16	915.064	1093.34	457.331	1165.52	-1.34941	1.09e-13	6.22e-12	MD15G1106400	Chr15	7438426	7439631	+	1206	-	FAD dependent oxidoreductase	DAO
MD01G1159400	60.6155	48.0494	52.5856	315.019	175.775	179.77	53.7502	223.521	-2.05368	1.1e-13	6.28e-12	MD01G1159400	Chr01	26568702	26571531	-	2326	-	Multicopper oxidase, type 3	-
MD01G1030300	83.9958	94.3192	65.732	339.86	208.862	271.232	81.349	273.318	-1.74405	1.22e-13	6.95e-12	MD01G1030300	Chr01	10789272	10790679	-	1188	-	-	-
MD12G1213300	22.5143	21.3553	20.2252	147.912	80.6497	109.334	21.365	112.632	-2.3943	1.25e-13	7.12e-12	MD12G1213300	Chr12	29169672	29172842	+	1295	-	-	-
MD03G1252200	444.225	345.244	386.302	2304.5	970.898	1315.16	391.924	1530.18	-1.96466	1.42e-13	8.07e-12	MD03G1252200	Chr03	33973854	33977727	+	1991	-	Polyprenyl synthetase	-
MD16G1071900	38.9671	48.9392	55.6194	267.597	147.858	178.719	47.8419	198.058	-2.05186	1.43e-13	8.08e-12	MD16G1071900	Chr16	5042030	5042896	-	867	-	-	-
MD13G1153500	1597.65	1674.61	1699.93	6258.61	3498.96	4003.3	1657.4	4586.96	-1.46854	1.48e-13	8.37e-12	MD13G1153500	Chr13	12028027	12033283	-	2541	-	Citrate synthase	Citrate_synt
MD16G1206500	92.6552	80.9722	77.8672	478.739	242.983	270.181	83.8315	330.634	-1.97733	1.64e-13	9.25e-12	MD16G1206500	Chr16	19099027	19102542	-	1289	-	-	-
MD15G1057800	7.79343	0.889804	8.09009	539.71	183.013	315.386	5.59111	346.036	-5.95831	1.64e-13	9.25e-12	MD15G1057800	Chr15	3877106	3878166	+	914	-	Glutaredoxin	-
MD05G1303900	6.06155	5.33882	14.1577	204.367	65.1401	84.1029	8.51935	117.87	-3.80873	1.66e-13	9.32e-12	MD05G1303900	Chr05	43621755	43623979	-	1458	-	GDSL lipase/esterase	Lipase_GDSL
MD05G1171400	306.541	280.288	272.029	1098.62	632.79	732.747	286.286	821.384	-1.51959	1.69e-13	9.46e-12	MD05G1171400	Chr05	30053091	30057462	+	1425	-	DNA-binding domain	-
MD11G1308200	269.306	236.688	241.692	680.848	482.864	583.464	249.229	582.392	-1.2233	1.69e-13	9.47e-12	MD11G1308200	Chr11	42202405	42202896	+	492	-	-	-
MD02G1158500	356.766	322.999	414.617	1052.32	736.187	841.029	364.794	876.513	-1.26523	1.71e-13	9.54e-12	MD02G1158500	Chr02	13212818	13213291	+	474	-	-	-
MD15G1236800	549.87	530.323	494.507	125.33	222.304	206.052	524.9	184.562	1.5059	1.74e-13	9.69e-12	MD15G1236800	Chr15	19489266	19492012	-	1490	-	Bifunctional nuclease domain	-
MD14G1159900	1100.6	1058.87	1040.59	370.345	553.174	497.259	1066.69	473.593	1.17045	1.78e-13	9.89e-12	MD14G1159900	Chr14	25384809	25388257	+	2081	-	NOP5, N-terminal	-
MD02G1030900	1.73187	4.44902	1.01126	106.136	48.5966	51.5131	2.39738	68.7484	-4.81535	1.92e-13	1.07e-11	MD02G1030900	Chr02	2411213	2412459	-	1093	-	DNA-binding domain	AP2
MD02G1255300	957.725	996.581	947.552	5188.22	2243.72	2937.3	967.286	3456.41	-1.8371	1.97e-13	1.09e-11	MD02G1255300	Chr02	30725583	30730868	+	2919	-	Glycosyl hydrolase family 100	-
MD10G1063600	28815.8	27559	27388	101340	56740.2	66370.9	27920.9	74817.1	-1.42201	2.03e-13	1.13e-11	MD10G1063600	Chr10	8651294	8653908	-	1846	-	Fructose-bisphosphate aldolase, class-I	-
MD04G1003000	17766.4	17377.9	18361.5	69587.7	36733.9	44897.3	17835.3	50406.3	-1.49886	2.26e-13	1.25e-11	MD04G1003000	Chr04	435282	440567	+	2736	-	Thiolase-like	Chal_sti_synt_N
MD01G1120300	3031.64	2865.17	2935.69	10684.7	6048.73	6942.7	2944.17	7892.04	-1.42246	2.26e-13	1.25e-11	MD01G1120300	Chr01	23369953	23372543	+	1105	-	Glutathione S-transferase, N-terminal	-
MD09G1058000	5.19562	6.22863	9.10136	91.4572	54.8004	56.7695	6.84187	67.6757	-3.31902	2.29e-13	1.26e-11	MD09G1058000	Chr09	3828804	3830228	-	525	-	Chorismate mutase, type II	-
MD10G1078100	128.159	111.226	107.194	25.9693	35.155	27.3335	115.526	29.4859	1.96828	2.34e-13	1.28e-11	MD10G1078100	Chr10	11110995	11111805	-	703	-	-	-
MD16G1145700	210.423	210.884	213.376	580.358	432.2	445.746	211.561	486.101	-1.19939	2.39e-13	1.31e-11	MD16G1145700	Chr16	11389583	11392122	+	1682	-	PPM-type phosphatase domain	PP2C
MD12G1035800	59.7496	61.3965	51.5744	448.253	169.571	261.77	57.5735	293.198	-2.34583	2.43e-13	1.33e-11	MD12G1035800	Chr12	3892132	3892614	+	483	-	-	-
MD08G1077000	468.472	407.53	366.077	163.72	183.013	194.488	414.026	180.407	1.19868	2.5e-13	1.36e-11	MD08G1077000	Chr08	6335993	6339815	-	3046	-	Myc-type, basic helix-loop-helix (bHLH) domain	HLH
MD02G1140600	507.439	532.993	547.093	1441.86	961.592	1213.18	529.175	1205.55	-1.18771	2.57e-13	1.4e-11	MD02G1140600	Chr02	11699473	11700207	-	567	-	Basic-leucine zipper domain	bZIP_1
MD03G1294200	113.438	136.14	146.633	781.338	350.516	449.951	132.07	527.268	-1.99754	2.61e-13	1.42e-11	MD03G1294200	Chr03	37049507	37050820	-	1027	-	-	-
MD04G1229100	85.7277	117.454	125.396	581.487	290.546	378.463	109.526	416.832	-1.92919	2.79e-13	1.51e-11	MD04G1229100	Chr04	30925518	30929906	+	1711	-	Calcineurin-like phosphoesterase domain, ApaH type	Metallophos
MD01G1076400	542.076	587.271	585.521	2621.77	1299.7	1551.7	571.622	1824.39	-1.6741	2.85e-13	1.55e-11	MD01G1076400	Chr01	18226300	18231693	-	4019	-	WD40-repeat-containing domain	-
MD00G1187200	102.18	74.7435	124.385	15.8074	8.27176	21.0257	100.436	15.035	2.74085	2.97e-13	1.6e-11	MD00G1187200	Chr00	44366025	44366916	-	755	-	-	-
MD16G1142100	140.282	154.826	157.757	595.036	325.701	472.028	150.955	464.255	-1.62057	2.97e-13	1.6e-11	MD16G1142100	Chr16	10938991	10941873	+	2071	-	Proton-dependent oligopeptide transporter family	-
MD07G1159300	1132.64	1053.53	1110.37	16374.2	6156.26	8164.29	1098.85	10231.6	-3.21895	3.02e-13	1.63e-11	MD07G1159300	Chr07	23311213	23315190	-	2654	-	Starch synthase, catalytic domain	Glycos_transf_1
MD01G1198000	71.8727	77.413	72.8109	207.755	197.488	177.667	74.0322	194.303	-1.39127	3.1e-13	1.67e-11	MD01G1198000	Chr01	29589163	29591746	-	1397	-	Peptidase S54, rhomboid domain	Rhomboid
MD14G1207600	370.621	355.032	340.795	1684.62	798.225	1052.34	355.483	1178.39	-1.72837	3.14e-13	1.68e-11	MD14G1207600	Chr14	29464497	29465903	+	1204	-	Oxoglutarate/iron-dependent dioxygenase	2OG-FeII_Oxy
MD04G1096200	1331.81	1386.31	1569.48	19597.8	7625.53	10117.6	1429.2	12447	-3.12253	3.19e-13	1.71e-11	MD04G1096200	Chr04	17723731	17727188	-	2630	-	L-Aspartase-like	-
MD06G1127900	142.879	167.283	182.027	815.211	399.113	517.233	164.063	577.186	-1.81508	3.21e-13	1.72e-11	MD06G1127900	Chr06	26993360	26996106	-	2254	-	-	-
MD11G1193100	413.052	385.285	423.719	5917.62	2255.09	2952.01	407.352	3708.24	-3.18638	3.27e-13	1.74e-11	MD11G1193100	Chr11	27444375	27446452	+	1317	-	-	-
MD09G1128300	988.033	1041.07	1129.58	4404.62	2325.4	2663.96	1052.89	3131.33	-1.57239	3.27e-13	1.74e-11	MD09G1128300	Chr09	9914229	9920125	+	2980	-	-	ABC1
MD07G1196500	1351.73	1361.4	1370.26	6963.17	3135	3862.43	1361.13	4653.53	-1.77342	3.35e-13	1.78e-11	MD07G1196500	Chr07	27480044	27483016	-	2316	-	Heat shock protein 70 family	HSP70
MD07G1060000	9.5253	5.33882	7.07883	186.302	55.8344	71.4875	7.31432	104.541	-3.83208	3.39e-13	1.8e-11	MD07G1060000	Chr07	5587728	5589604	+	702	-	3-oxo-5-alpha-steroid 4-dehydrogenase, C-terminal	-
MD03G1054900	178.383	155.716	164.836	464.061	342.244	380.566	166.311	395.624	-1.24891	3.43e-13	1.82e-11	MD03G1054900	Chr03	4373504	4374484	+	876	-	-	-
MD11G1273800	973.312	938.743	972.834	4811.1	2145.49	2834.27	961.63	3263.62	-1.76278	3.5e-13	1.85e-11	MD11G1273800	Chr11	39025697	39029800	+	2077	-	Polyprenyl synthetase	-
MD03G1236800	236.401	247.366	252.815	1185.56	594.533	680.183	245.527	820.091	-1.73953	3.66e-13	1.94e-11	MD03G1236800	Chr03	32210326	32217133	+	1085	-	Casein kinase substrate, phosphoprotein PP28	-
MD15G1013500	387.939	356.811	378.212	1553.64	803.395	1029.21	374.321	1128.75	-1.59196	3.69e-13	1.95e-11	MD15G1013500	Chr15	741534	743258	+	956	-	Heat shock protein DnaJ, cysteine-rich domain	-
MD09G1057700	445.957	451.131	466.192	2112.55	1005.02	1307.8	454.427	1475.12	-1.69848	3.83e-13	2.02e-11	MD09G1057700	Chr09	3813182	3816621	-	1535	-	Chorismate mutase, type II	-
MD03G1048900	77.0683	64.0659	58.6532	465.19	203.692	249.155	66.5958	306.012	-2.19706	3.99e-13	2.1e-11	MD03G1048900	Chr03	3934262	3937799	+	2167	-	BTB/POZ domain	BTB
MD03G1013200	1331.81	1290.22	1388.46	324.052	615.212	502.515	1336.83	480.593	1.47489	4.84e-13	2.53e-11	MD03G1013200	Chr03	1039521	1041488	-	1085	-	Haem peroxidase	-
MD03G1205300	371.487	380.836	353.942	1824.63	840.618	1087.03	368.755	1250.76	-1.76154	5.1e-13	2.66e-11	MD03G1205300	Chr03	28145909	28146874	+	966	-	-	-
MD00G1065300	462.41	481.384	505.631	2076.42	1049.48	1305.7	483.142	1477.2	-1.61219	5.28e-13	2.75e-11	MD00G1065300	Chr00	12542369	12547093	+	2875	-	TRAF-like	MATH
MD01G1196900	1112.73	1241.28	1116.43	3347.79	2194.09	2451.6	1156.81	2664.49	-1.20343	5.37e-13	2.79e-11	MD01G1196900	Chr01	29500220	29502393	-	1885	-	BAG domain	-
MD02G1254900	298.748	332.787	346.863	4424.95	1675.03	2313.88	326.133	2804.62	-3.10431	5.56e-13	2.89e-11	MD02G1254900	Chr02	30648967	30656678	-	5122	-	ABC-2 type transporter	ABC2_membrane
MD07G1296800	681.492	562.356	554.171	224.691	294.682	280.694	599.34	266.689	1.16753	5.64e-13	2.92e-11	MD07G1296800	Chr07	35695781	35697110	+	445	-	Ubiquitin domain	ubiquitin
MD15G1219200	971.58	912.049	847.437	355.667	450.811	487.797	910.356	431.425	1.07671	6.21e-13	3.21e-11	MD15G1219200	Chr15	17717829	17722039	+	2110	-	Aldehyde dehydrogenase domain	Aldedh
MD09G1267600	2.59781	5.33882	7.07883	86.9408	41.3588	67.2824	5.00516	65.194	-3.7224	6.35e-13	3.28e-11	MD09G1267600	Chr09	34178922	34180838	+	1822	-	-	-
MD09G1126700	46.7606	56.9475	41.4617	171.623	143.722	142.975	48.3899	152.773	-1.65397	6.38e-13	3.29e-11	MD09G1126700	Chr09	9772473	9775463	-	1118	-	AMP-activated protein kinase, glycogen-binding domain	-
MD10G1242800	147.209	169.953	138.543	916.83	397.045	499.361	151.902	604.412	-1.99116	6.51e-13	3.35e-11	MD10G1242800	Chr10	33758392	33760857	+	1398	-	Protein kinase domain	Pkinase
MD02G1283800	327.324	306.982	277.086	130.976	131.314	142.975	303.797	135.088	1.17008	6.7e-13	3.44e-11	MD02G1283800	Chr02	34041022	34043447	-	1618	-	-	-
MD16G1266400	77.0683	78.3028	97.0811	462.932	217.134	302.771	84.1507	327.612	-1.96186	6.87e-13	3.53e-11	MD16G1266400	Chr16	33958806	33962821	+	1561	-	UDP-glucuronosyl/UDP-glucosyltransferase	UDPGT
MD05G1345400	49.3584	40.0412	46.518	307.116	131.314	200.796	45.3059	213.075	-2.23224	7.03e-13	3.6e-11	MD05G1345400	Chr05	46503289	46505955	+	1810	-	Autophagy protein Atg8 ubiquitin-like	-
MD11G1143600	753.365	672.692	779.683	3547.64	1645.05	2091.01	735.246	2427.9	-1.72331	7.05e-13	3.6e-11	MD11G1143600	Chr11	13362328	13365648	+	1710	-	-	ACT
MD15G1096800	81.398	110.336	115.284	518.258	271.934	325.899	102.339	372.03	-1.8629	7.09e-13	3.62e-11	MD15G1096800	Chr15	6754439	6760752	+	3825	-	-	-
MD07G1278900	561.127	521.425	559.228	2581.13	1279.02	1431.85	547.26	1764	-1.68831	7.11e-13	3.62e-11	MD07G1278900	Chr07	34339931	34342611	-	1324	-	Fatty acid hydroxylase	-
MD07G1264300	510.036	528.544	487.428	1743.33	1033.97	1185.85	508.669	1321.05	-1.37631	7.43e-13	3.78e-11	MD07G1264300	Chr07	33315224	33317551	-	1991	-	BAG domain	-
MD04G1028900	497.047	476.935	478.327	138.879	230.575	200.796	484.103	190.084	1.3465	7.53e-13	3.82e-11	MD04G1028900	Chr04	3286206	3290705	+	2161	-	Pectinesterase, catalytic	-
MD09G1099000	878.059	839.085	825.19	289.05	445.641	378.463	847.445	371.051	1.19034	7.54e-13	3.82e-11	MD09G1099000	Chr09	7229076	7230095	+	928	-	UspA	Usp
MD14G1043500	341.179	315.88	323.604	137.75	166.469	141.924	326.888	148.714	1.13522	7.55e-13	3.82e-11	MD14G1043500	Chr14	4097624	4099466	-	830	-	-	-
MD05G1008700	120.365	102.327	87.9798	450.511	260.561	304.873	103.557	338.648	-1.70592	7.77e-13	3.93e-11	MD05G1008700	Chr05	1873351	1875933	+	1277	-	-	-
MD05G1311900	4630.16	4118.9	3666.84	924.734	1810.48	1514.9	4138.63	1416.71	1.54635	7.82e-13	3.94e-11	MD05G1311900	Chr05	44188071	44189055	-	671	-	-	-
MD15G1139800	349.838	308.762	349.897	1872.05	842.686	969.286	336.166	1228.01	-1.86881	7.95e-13	4e-11	MD15G1139800	Chr15	10278806	10283836	+	1807	-	Ammonium transporter AmtB-like domain	Ammonium_transp
MD16G1200000	40.699	37.3718	45.5068	365.829	134.416	189.232	41.1925	229.826	-2.48022	7.96e-13	4e-11	MD16G1200000	Chr16	18089373	18090372	-	886	-	-	-
MD08G1104300	76.2024	88.0906	83.9347	14.6783	18.6115	16.8206	82.7426	16.7035	2.30484	8.01e-13	4.01e-11	MD08G1104300	Chr08	8813039	8815748	+	2278	-	NB-ARC	NB-ARC
MD15G1276700	301.346	261.602	271.018	130.976	107.533	117.744	277.989	118.751	1.22917	8.08e-13	4.04e-11	MD15G1276700	Chr15	24318160	24321223	-	2031	-	Multicopper oxidase, type 3	-
MD12G1147300	282.295	301.644	349.897	917.959	616.246	723.285	311.278	752.497	-1.27402	8.15e-13	4.07e-11	MD12G1147300	Chr12	22601732	22609308	-	2005	-	Legume lectin domain	Pkinase
MD05G1243000	983.704	888.914	1015.31	167.107	357.754	345.873	962.642	290.245	1.72824	8.26e-13	4.12e-11	MD05G1243000	Chr05	37576760	37579361	-	1689	-	DNA glycosylase	-
MD10G1012400	406.99	363.04	358.998	1988.35	878.875	1125.93	376.343	1331.05	-1.8219	9.07e-13	4.51e-11	MD10G1012400	Chr10	1712982	1714561	-	1072	-	Mog1/PsbP, alpha/beta/alpha sandwich	-
MD09G1052500	127.293	144.148	115.284	737.303	345.346	398.438	128.908	493.696	-1.9356	9.68e-13	4.81e-11	MD09G1052500	Chr09	3500039	3502715	-	1827	-	Zinc finger, Dof-type	zf-Dof
MD15G1222300	53.688	57.8373	35.3942	471.964	176.809	213.411	48.9732	287.395	-2.54835	9.8e-13	4.86e-11	MD15G1222300	Chr15	18036664	18037290	-	627	-	-	-
MD03G1088500	432.968	415.539	376.189	204.367	197.488	202.898	408.232	201.585	1.01918	9.99e-13	4.95e-11	MD03G1088500	Chr03	7310266	7312362	+	1087	-	-	-
MD15G1216600	157.6	170.842	165.847	55.326	58.9363	64.1285	164.763	59.4636	1.46896	1.01e-12	4.98e-11	MD15G1216600	Chr15	17473183	17476688	+	1280	-	-	-
MD10G1337900	740.375	732.309	746.311	1831.4	1324.52	1419.24	739.665	1525.05	-1.04359	1.01e-12	4.98e-11	MD10G1337900	Chr10	41390552	41391411	-	721	-	Heavy metal-associated domain, HMA	-
MD10G1021800	171.455	254.484	299.334	82.4244	49.6306	55.7182	241.758	62.5911	1.95159	1.03e-12	5.09e-11	MD10G1021800	Chr10	2699870	2700808	+	592	-	-	-
MD15G1130800	1855.7	1955.79	2043.76	4700.45	3403.83	3688.97	1951.75	3931.08	-1.01013	1.2e-12	5.89e-11	MD15G1130800	Chr15	9443279	9446537	-	2230	-	KNOX2	KNOX2
MD16G1006400	586.239	534.772	585.521	6680.89	2643.86	3573.32	568.844	4299.36	-2.91799	1.24e-12	6.08e-11	MD16G1006400	Chr16	496122	498102	-	1100	-	-	-
MD13G1151300	51.0902	52.4984	69.7771	363.571	174.741	206.052	57.7886	248.121	-2.10414	1.29e-12	6.32e-11	MD13G1151300	Chr13	11891185	11891688	-	504	-	EF-hand domain	efhand
MD11G1260800	2473.11	2721.91	2797.15	1074.9	1485.82	1385.6	2664.06	1315.44	1.01759	1.34e-12	6.57e-11	MD11G1260800	Chr11	37516278	37520490	+	3182	-	Tetratricopeptide-like helical domain	-
MD08G1049600	1598.52	1355.17	1315.65	4234.13	2676.95	3219.04	1423.11	3376.71	-1.24623	1.35e-12	6.6e-11	MD08G1049600	Chr08	3877293	3878822	+	1445	-	CCT domain	CCT
MD15G1183500	618.278	588.161	669.455	2201.75	1238.7	1541.19	625.298	1660.54	-1.40897	1.35e-12	6.6e-11	MD15G1183500	Chr15	14512908	14516110	-	2270	-	-	-
MD10G1299300	83.9958	87.2008	91.0136	435.833	209.896	299.617	87.4034	315.115	-1.84954	1.41e-12	6.86e-11	MD10G1299300	Chr10	38661973	38663805	-	1833	-	Uncharacterised domain, di-copper centre	-
MD04G1191700	2935.52	2777.97	2622.2	7183.34	4941.34	5485.61	2778.56	5870.1	-1.07886	1.45e-12	7.06e-11	MD04G1191700	Chr04	28102824	28109449	-	540	-	-	-
MD03G1117900	609.619	660.235	577.431	2426.44	1310.04	1517.01	615.761	1751.16	-1.5074	1.47e-12	7.15e-11	MD03G1117900	Chr03	10614006	10615987	-	1339	-	Major intrinsic protein	-
MD09G1263800	757.694	747.435	674.512	2990.99	1556.13	1829.24	726.547	2125.45	-1.54822	1.51e-12	7.34e-11	MD09G1263800	Chr09	33689760	33698186	-	1841	-	-	-
MD15G1138300	271.038	295.415	283.153	749.723	521.121	631.823	283.202	634.223	-1.16254	1.59e-12	7.7e-11	MD15G1138300	Chr15	10151259	10155715	+	1592	-	-	-
MD07G1174700	832.165	795.485	770.582	3038.41	1649.18	1933.32	799.41	2206.97	-1.46472	1.59e-12	7.71e-11	MD07G1174700	Chr07	25310390	25314225	+	1486	-	Major intrinsic protein	-
MD14G1228400	37.2353	31.1431	37.4167	285.663	123.042	144.026	35.265	184.244	-2.38442	1.61e-12	7.79e-11	MD14G1228400	Chr14	30936539	30940687	+	1495	-	Glycosyl transferase, family 14	-
MD09G1079800	2538.06	2640.05	2679.84	12516.1	5634.1	7218.14	2619.32	8456.11	-1.69076	1.69e-12	8.12e-11	MD09G1079800	Chr09	5601960	5603351	-	1392	-	S-adenosylmethionine decarboxylase, core	SAM_decarbox
MD02G1319800	327.324	316.77	292.255	1506.22	705.168	891.491	312.116	1034.29	-1.72773	1.71e-12	8.21e-11	MD02G1319800	Chr02	37411165	37411620	-	456	-	EF-hand domain	-
MD01G1085200	29.4418	25.8043	15.1689	212.271	89.9554	131.411	23.4717	144.546	-2.61225	1.75e-12	8.41e-11	MD01G1085200	Chr01	19181728	19184862	+	2188	-	Protein kinase domain	Pkinase
MD13G1154800	666.771	628.202	726.086	2041.42	1361.74	1380.34	673.686	1594.5	-1.24292	1.76e-12	8.41e-11	MD13G1154800	Chr13	12068175	12072171	-	2351	-	Tetratricopeptide-like helical domain	-
MD14G1116200	23.3803	16.0165	26.2928	108.394	84.7856	93.5645	21.8965	95.5813	-2.13074	1.78e-12	8.52e-11	MD14G1116200	Chr14	18862545	18866461	+	1796	-	Aluminum-activated malate transporter	-
MD04G1243200	350.704	386.175	378.212	893.119	671.047	735.901	371.697	766.689	-1.04417	1.79e-12	8.55e-11	MD04G1243200	Chr04	31966652	31970626	+	1508	-	-	-
MD14G1146000	99.5827	72.9639	93.0361	282.275	208.862	238.642	88.5276	243.26	-1.45772	1.8e-12	8.58e-11	MD14G1146000	Chr14	23887259	23888166	-	659	-	-	-
MD02G1155100	2.59781	2.66941	4.04505	84.6826	42.3928	45.2053	3.10409	57.4269	-4.22204	1.82e-12	8.65e-11	MD02G1155100	Chr02	12859356	12860273	-	918	-	ELO family	ELO
MD01G1195200	1095.41	1163.86	1104.3	2896.15	2049.33	2133.06	1121.19	2359.51	-1.07318	1.87e-12	8.86e-11	MD01G1195200	Chr01	29358722	29360673	+	1819	-	Alcohol dehydrogenase, N-terminal	ADH_N
MD17G1017100	1035.66	1019.72	1058.79	360.183	559.378	472.028	1038.06	463.863	1.16098	1.87e-12	8.88e-11	MD17G1017100	Chr17	1367024	1370769	-	2615	-	-	-
MD15G1087500	1718.02	1722.66	1548.24	389.54	725.847	685.439	1662.97	600.275	1.46938	2.03e-12	9.6e-11	MD15G1087500	Chr15	6086944	6091210	+	2420	-	-	-
MD06G1186600	287.491	256.264	286.187	1629.29	655.537	888.337	276.647	1057.72	-1.93453	2.07e-12	9.75e-11	MD06G1186600	Chr06	32429279	32430746	-	622	-	-	-
MD04G1150900	101.315	118.344	102.137	608.586	292.614	320.642	107.265	407.281	-1.92349	2.11e-12	9.92e-11	MD04G1150900	Chr04	23969499	23972730	-	2154	-	-	-
MD08G1113500	544.674	618.414	507.653	140.009	259.527	192.385	556.914	197.307	1.49533	2.15e-12	1.01e-10	MD08G1113500	Chr08	10061645	10064167	-	2329	-	-	-
MD10G1242900	85.7277	63.1761	79.8897	467.448	226.44	244.95	76.2645	312.946	-2.03591	2.15e-12	1.01e-10	MD10G1242900	Chr10	33760859	33763808	+	1146	-	Protein kinase, C-terminal	-
MD15G1104300	57.1518	77.413	41.4617	353.409	185.081	218.668	58.6755	252.386	-2.09962	2.16e-12	1.01e-10	MD15G1104300	Chr15	7333833	7335802	+	1299	-	-	-
MD17G1090600	345.509	335.456	297.311	807.308	613.144	649.695	326.092	690.049	-1.07978	2.26e-12	1.06e-10	MD17G1090600	Chr17	7536435	7539449	-	2012	-	-	-
MD14G1131500	67.543	72.0741	76.8559	375.991	194.386	222.873	72.1577	264.417	-1.87326	2.32e-12	1.08e-10	MD14G1131500	Chr14	20882611	20886254	+	2256	-	Thiolase-like	ketoacyl-synt
MD01G1158900	36.3693	28.4737	43.4843	315.019	140.62	139.821	36.1091	198.487	-2.46032	2.34e-12	1.09e-10	MD01G1158900	Chr01	26552430	26555079	-	2140	-	Multicopper oxidase, type 3	-
MD04G1147900	74.4705	96.0988	82.9235	6.77461	16.5435	18.9232	84.4976	14.0804	2.57403	2.37e-12	1.1e-10	MD04G1147900	Chr04	23622906	23624372	+	1467	-	Transferase	-
MD02G1275100	288.357	261.602	298.322	1314.27	656.571	749.567	282.76	906.804	-1.68094	2.56e-12	1.19e-10	MD02G1275100	Chr02	32932575	32939177	-	2357	-	Cytochrome P450	p450
MD15G1131400	271.904	311.431	255.849	816.34	555.242	621.311	279.728	664.298	-1.24643	2.58e-12	1.19e-10	MD15G1131400	Chr15	9496600	9497181	-	582	-	-	-
MD09G1092400	25.9781	17.7961	23.259	202.109	82.7176	117.744	22.3444	134.19	-2.58443	2.6e-12	1.2e-10	MD09G1092400	Chr09	6783711	6785858	-	974	-	Formiminotransferase, N-terminal subdomain	-
MD15G1057600	135.086	123.683	135.509	291.308	264.696	308.027	131.426	288.011	-1.13218	2.73e-12	1.26e-10	MD15G1057600	Chr15	3859951	3863730	-	2013	-	Cytochrome P450	p450
MD11G1090400	92.6552	106.776	93.0361	233.724	215.066	239.693	97.4893	229.494	-1.23405	2.77e-12	1.27e-10	MD11G1090400	Chr11	7509084	7511910	-	1772	-	GAG-pre-integrase domain	-
MD05G1172700	96.9849	117.454	109.216	508.096	268.832	309.078	107.885	362.002	-1.74574	2.82e-12	1.29e-10	MD05G1172700	Chr05	30114095	30117611	+	2027	-	Methionyl/Leucyl tRNA synthetase	-
MD15G1294700	473.667	450.241	432.82	155.816	193.352	235.488	452.243	194.886	1.2132	2.83e-12	1.3e-10	MD15G1294700	Chr15	27556876	27558385	-	1428	-	-	-
MD14G1226400	470.203	519.646	496.53	1699.3	1001.92	1130.13	495.46	1277.12	-1.36569	2.83e-12	1.3e-10	MD14G1226400	Chr14	30775935	30783415	+	1763	-	CCT domain	CCT
MD11G1204300	52.8221	53.3882	69.7771	4.51641	4.13588	8.41029	58.6625	5.68753	3.36044	2.87e-12	1.31e-10	MD11G1204300	Chr11	29821090	29821932	+	843	-	-	-
MD10G1021700	332.52	503.629	544.059	179.527	109.601	92.5132	460.069	127.214	1.85636	2.91e-12	1.33e-10	MD10G1021700	Chr10	2698855	2699839	-	429	-	-	-
MD12G1190700	1302.37	1371.19	1501.72	441.479	717.575	616.054	1391.76	591.703	1.23297	3.35e-12	1.53e-10	MD12G1190700	Chr12	27336584	27339262	+	2679	-	Serine-threonine/tyrosine-protein kinase, catalytic domain	Pkinase_Tyr
MD12G1171000	143.745	177.961	184.05	436.962	355.686	360.591	168.585	384.413	-1.19028	3.38e-12	1.54e-10	MD12G1171000	Chr12	25181784	25183109	-	657	-	-	-
MD13G1150700	244.194	250.925	223.489	42.9059	96.1592	69.3849	239.536	69.4833	1.78121	3.42e-12	1.56e-10	MD13G1150700	Chr13	11807823	11809934	-	1539	-	WRKY domain	WRKY
MD06G1002600	150.673	136.14	132.475	462.932	284.342	382.668	139.763	376.647	-1.42838	3.42e-12	1.56e-10	MD06G1002600	Chr06	254411	257948	-	1747	-	Membrane transport protein	-
MD14G1137300	1433.12	1331.15	1376.33	4203.64	2588.03	2942.55	1380.2	3244.74	-1.23303	3.52e-12	1.59e-10	MD14G1137300	Chr14	22418945	22421258	+	1252	-	Domain of unknown function DUF4033	-
MD08G1029500	182.713	135.25	147.644	2205.14	854.06	1019.75	155.202	1359.65	-3.13066	3.52e-12	1.59e-10	MD08G1029500	Chr08	2133269	2135397	-	1228	-	NmrA-like domain	NmrA
MD14G1172100	16.4528	14.2369	17.1915	127.588	65.1401	84.1029	15.9604	92.2772	-2.53109	3.58e-12	1.62e-10	MD14G1172100	Chr14	26572433	26574549	-	2029	-	-	-
MD10G1078800	5614.73	5135.06	5000.69	17107	9921.98	11772.3	5250.16	12933.8	-1.30064	3.64e-12	1.64e-10	MD10G1078800	Chr10	11206307	11210503	+	1427	-	Decaprenyl diphosphate synthase-like	-
MD15G1067200	200.897	179.74	171.915	504.708	364.992	406.848	184.184	425.516	-1.20597	3.71e-12	1.67e-10	MD15G1067200	Chr15	4664730	4668708	+	1574	-	Peptidase S10, serine carboxypeptidase	Peptidase_S10
MD16G1122000	134.22	108.556	96.0699	483.255	300.885	291.206	112.949	358.449	-1.66289	3.73e-12	1.68e-10	MD16G1122000	Chr16	8792038	8794876	-	1686	-	Transcription factor, SBP-box	SBP
MD14G1243000	88.3255	80.9722	94.0474	23.7111	16.5435	19.9744	87.7817	20.0764	2.13199	3.79e-12	1.7e-10	MD14G1243000	Chr14	32129000	32129955	-	755	-	Cupin 1	-
MD08G1137000	29.4418	30.2533	26.2928	194.205	90.9894	127.206	28.6627	137.467	-2.25778	3.8e-12	1.7e-10	MD08G1137000	Chr08	13057784	13059075	-	1251	-	Transferase	-
MD07G1062000	742.973	614.855	702.827	2624.03	1384.49	1759.85	686.885	1922.79	-1.48482	4.01e-12	1.79e-10	MD07G1062000	Chr07	5815515	5819472	-	1021	-	-	-
MD07G1253900	523.025	558.797	607.768	2642.1	1232.49	1533.83	563.197	1802.81	-1.67849	4.02e-12	1.8e-10	MD07G1253900	Chr07	32105995	32108946	+	2129	-	Major facilitator superfamily	MFS_1
MD01G1167300	1773.44	1683.51	1819.26	6265.38	3446.22	4089.51	1758.74	4600.37	-1.38713	4.02e-12	1.8e-10	MD01G1167300	Chr01	27188479	27190109	-	896	-	Chalcone isomerase	-
MD16G1102200	663.307	772.35	800.919	2871.31	1562.33	1801.91	745.525	2078.51	-1.47921	4.06e-12	1.81e-10	MD16G1102200	Chr16	7141026	7144412	+	2123	-	Phosphate transporter	-
MD11G1132500	103.046	102.327	90.0023	273.243	227.473	218.668	98.4587	239.795	-1.28111	4.17e-12	1.86e-10	MD11G1132500	Chr11	12067866	12074113	-	1896	-	Mlo-related protein	-
MD05G1290000	81.398	97.8785	73.8221	322.923	200.59	242.847	84.3662	255.454	-1.59509	4.22e-12	1.88e-10	MD05G1290000	Chr05	42190034	42191868	-	1509	-	-	-
MD09G1052000	620.01	620.193	638.106	2923.24	1359.67	1669.44	626.103	1984.12	-1.66382	4.49e-12	1.99e-10	MD09G1052000	Chr09	3471278	3475714	+	2762	-	Starch synthase, catalytic domain	Glycos_transf_1
MD08G1041600	148.941	123.683	141.577	331.956	276.07	318.54	138.067	308.855	-1.1611	4.52e-12	2e-10	MD08G1041600	Chr08	3063406	3067974	+	1173	-	-	Serpin
MD12G1210200	1225.3	1316.02	1347	3228.1	2326.43	2400.09	1296.11	2651.54	-1.03257	4.96e-12	2.19e-10	MD12G1210200	Chr12	28903045	28907125	+	2744	-	ABC-2 type transporter	ABC2_membrane
MD01G1101700	1138.71	937.854	955.642	3207.78	1945.93	2286.55	1010.73	2480.09	-1.2946	5.03e-12	2.22e-10	MD01G1101700	Chr01	21448235	21452084	-	2392	-	ATPase, AAA-type, core	AAA
MD01G1144200	73.6046	88.0906	74.8334	431.317	200.59	263.873	78.8429	298.593	-1.91942	5.25e-12	2.31e-10	MD01G1144200	Chr01	25443337	25444251	-	773	-	-	-
MD16G1026800	362.827	405.751	378.212	111.781	177.843	168.206	382.263	152.61	1.32215	5.26e-12	2.31e-10	MD16G1026800	Chr16	1895702	1896792	-	878	-	GroES chaperonin family	-
MD03G1266300	538.612	522.315	546.081	1615.74	1028.8	1122.77	535.67	1255.77	-1.22881	5.35e-12	2.35e-10	MD03G1266300	Chr03	35139501	35147109	-	2856	-	Myc-type, basic helix-loop-helix (bHLH) domain	HLH
MD06G1077700	19.0506	30.2533	15.1689	158.074	90.9894	96.7184	21.491	115.261	-2.41444	5.55e-12	2.43e-10	MD06G1077700	Chr06	19261585	19263369	+	1126	-	-	adh_short
MD10G1262800	103.046	106.776	102.137	396.315	228.507	289.104	103.987	304.642	-1.54919	5.66e-12	2.48e-10	MD10G1262800	Chr10	35717326	35722701	-	3246	-	Ion transport domain	Ion_trans
MD11G1051400	311.737	310.542	270.007	1463.32	696.896	796.875	297.429	985.696	-1.7277	5.96e-12	2.6e-10	MD11G1051400	Chr11	4400251	4403706	+	2172	-	BTB/POZ domain	BTB
MD15G1248300	24.2462	17.7961	21.2365	217.917	74.4459	125.103	21.0929	139.155	-2.71946	6.04e-12	2.63e-10	MD15G1248300	Chr15	20700279	20702516	+	1052	-	B-box-type zinc finger	zf-B_box
MD10G1017300	892.78	943.192	844.404	110.652	319.497	255.463	893.459	228.537	1.96541	6.33e-12	2.75e-10	MD10G1017300	Chr10	2215926	2218198	+	1097	-	-	-
MD02G1150100	167.126	146.818	135.509	641.33	337.074	419.463	149.817	465.956	-1.63501	6.42e-12	2.79e-10	MD02G1150100	Chr02	12342226	12345138	-	1589	-	F-box domain	-
MD01G1097900	13.855	8.89804	16.1802	80.1662	58.9363	80.9491	12.9777	73.3505	-2.50591	6.58e-12	2.85e-10	MD01G1097900	Chr01	21202135	21203908	+	1677	-	Protein kinase domain	Pkinase
MD08G1153600	616.547	700.276	710.917	1947.7	1288.33	1382.44	675.913	1539.49	-1.18747	6.91e-12	2.99e-10	MD08G1153600	Chr08	16709140	16712884	-	2068	-	KNOX2	KNOX2
MD14G1208000	392.269	311.431	394.392	1176.52	729.983	864.158	366.031	923.555	-1.3351	7.07e-12	3.06e-10	MD14G1208000	Chr14	29482039	29483412	-	1071	-	Myc-type, basic helix-loop-helix (bHLH) domain	HLH
MD15G1122100	14.7209	8.89804	22.2478	146.783	85.8195	73.5901	15.2889	102.064	-2.74937	7.18e-12	3.1e-10	MD15G1122100	Chr15	8761767	8763083	-	1317	-	-	-
MD12G1158400	967.251	889.804	980.924	269.855	461.151	418.412	945.993	383.139	1.30265	7.25e-12	3.12e-10	MD12G1158400	Chr12	23893508	23896073	+	1885	-	-	PfkB
MD14G1071300	127.293	128.132	102.137	37.2603	32.0531	36.795	119.187	35.3695	1.75609	7.34e-12	3.16e-10	MD14G1071300	Chr14	7869358	7871425	+	1354	-	-	-
MD06G1031700	447.689	397.742	410.572	138.879	203.692	197.642	418.668	180.071	1.2153	7.51e-12	3.23e-10	MD06G1031700	Chr06	3830614	3833754	+	2214	-	NAC domain	NAM
MD12G1165800	981.106	1001.03	889.91	4854.01	2089.65	2662.91	957.349	3202.19	-1.7417	7.62e-12	3.27e-10	MD12G1165800	Chr12	24665244	24669792	-	2039	-	Sodium/calcium exchanger membrane region	Na_Ca_ex
MD07G1235100	183.578	182.41	184.05	483.255	342.244	412.104	183.346	412.535	-1.16904	7.71e-12	3.3e-10	MD07G1235100	Chr07	30838271	30838720	-	450	-	-	-
MD11G1227600	122.963	110.336	107.194	385.024	259.527	265.976	113.497	303.509	-1.41668	7.92e-12	3.39e-10	MD11G1227600	Chr11	33135335	33139836	+	2029	-	Glycosyl transferase, family 8	Glyco_transf_8
MD05G1267500	216.484	238.467	231.579	615.36	420.826	519.336	228.844	518.507	-1.17946	8.32e-12	3.55e-10	MD05G1267500	Chr05	40271110	40272765	+	1656	-	FAD-binding, type 2	FAD_binding_4
MD05G1188400	58.0177	40.931	40.4505	259.693	175.775	131.411	46.4664	188.96	-2.01927	8.45e-12	3.6e-10	MD05G1188400	Chr05	31630218	31632573	+	2356	-	Peptidase S8/S53 domain	Peptidase_S8
MD04G1124400	68.409	50.7188	45.5068	170.494	160.265	152.437	54.8782	161.065	-1.54745	8.62e-12	3.67e-10	MD04G1124400	Chr04	21087236	21090933	-	2720	-	Cation/H+ exchanger	Na_H_Exchanger
MD17G1031200	592.3	611.295	678.557	151.3	288.478	243.899	627.384	227.892	1.45885	8.68e-12	3.69e-10	MD17G1031200	Chr17	2256412	2262619	-	3435	-	Exoribonuclease, phosphorolytic domain 2	RNase_PH
MD17G1255200	946.468	1048.19	982.947	278.888	469.423	454.156	992.535	400.822	1.30699	8.73e-12	3.7e-10	MD17G1255200	Chr17	31093260	31100124	-	2800	-	Ion transport domain	Ion_trans
MD09G1162900	6.06155	8.00824	8.09009	46.2932	56.8684	65.1798	7.38663	56.1138	-2.93234	8.92e-12	3.78e-10	MD09G1162900	Chr09	13265353	13266286	-	814	-	-	-
MD08G1009800	191.372	210.884	190.117	697.785	418.758	464.669	197.458	527.07	-1.41529	9.09e-12	3.84e-10	MD08G1009800	Chr08	721227	724970	-	1439	-	GDSL lipase/esterase	Lipase_GDSL
MD17G1018800	314.335	306.093	310.457	125.33	164.401	132.462	310.295	140.731	1.13899	9.29e-12	3.92e-10	MD17G1018800	Chr17	1472674	1477134	+	3012	-	-	-
MD15G1071000	276.234	285.627	275.063	1304.11	612.11	760.08	278.975	892.101	-1.67649	9.37e-12	3.95e-10	MD15G1071000	Chr15	4852034	4855705	+	1979	-	Armadillo-type fold	-
MD13G1108600	1383.77	1266.19	1305.54	4666.58	2616.98	2941.5	1318.5	3408.35	-1.36999	9.48e-12	3.99e-10	MD13G1108600	Chr13	7802856	7805234	-	1209	-	-	-
MD10G1298700	5.19562	4.44902	4.04505	58.7133	39.2909	51.5131	4.56323	49.8391	-3.44097	9.73e-12	4.09e-10	MD10G1298700	Chr10	38594920	38596752	-	1833	-	Uncharacterised domain, di-copper centre	-
MD06G1207900	272.77	264.272	274.052	65.4879	119.941	103.026	270.365	96.1515	1.48767	9.74e-12	4.09e-10	MD06G1207900	Chr06	34210520	34212226	-	817	-	-	-
MD09G1154800	251.122	218.892	228.545	729.4	470.457	516.182	232.853	572.013	-1.29549	1e-11	4.2e-10	MD09G1154800	Chr09	12292804	12293895	-	986	-	-	-
MD13G1049800	12.989	16.0165	13.1464	72.2625	64.1062	72.5388	14.0506	69.6358	-2.3069	1.01e-11	4.23e-10	MD13G1049800	Chr13	3542062	3548264	+	2839	-	EXS, C-terminal	SPX
MD16G1092600	155.003	177.961	192.14	624.393	383.603	416.31	175.034	474.769	-1.43985	1.03e-11	4.29e-10	MD16G1092600	Chr16	6395484	6397928	-	2287	-	-	-
MD08G1150100	99.5827	125.462	133.487	15.8074	36.189	30.4873	119.511	27.4946	2.11077	1.04e-11	4.32e-10	MD08G1150100	Chr08	15201230	15205007	-	2652	-	-	Retrotrans_gag
MD14G1081300	62.3474	78.3028	70.7883	5.64551	15.5096	11.5642	70.4795	10.9064	2.6792	1.05e-11	4.37e-10	MD14G1081300	Chr14	9345749	9346471	+	723	-	F-box domain	-
MD16G1015000	77.0683	102.327	96.0699	486.643	247.119	267.027	91.8219	333.596	-1.86091	1.05e-11	4.38e-10	MD16G1015000	Chr16	1172945	1175977	+	2596	-	Protein kinase domain	Pkinase
MD14G1088500	79.6661	66.7353	78.8784	430.188	178.877	291.206	75.0933	300.09	-1.99795	1.05e-11	4.38e-10	MD14G1088500	Chr14	11082164	11082682	-	519	-	-	-
MD13G1076800	41.5649	60.5067	38.428	285.663	133.382	191.334	46.8332	203.46	-2.11524	1.07e-11	4.42e-10	MD13G1076800	Chr13	5420698	5421493	-	684	-	-	-
MD16G1136900	256.317	238.467	217.421	982.318	507.679	624.464	237.402	704.821	-1.56866	1.09e-11	4.5e-10	MD16G1136900	Chr16	10456796	10458327	+	731	-	Branched-chain alpha-ketoacid dehydrogenase kinase/Pyruvate dehydrogenase kinase, N-terminal	-
MD06G1171200	2235.85	2313.49	2434.11	6817.51	4275.47	4732.89	2327.82	5275.29	-1.18023	1.1e-11	4.55e-10	MD06G1171200	Chr06	31158137	31164016	-	3578	-	-	-
MD15G1284500	1118.79	1064.21	1214.53	3941.69	2200.29	2590.37	1132.51	2910.78	-1.36184	1.12e-11	4.63e-10	MD15G1284500	Chr15	25782520	25787322	-	2468	-	FAD/NAD(P)-binding domain	FHA
MD09G1005700	170.589	177.961	202.252	385.024	346.38	387.925	183.601	373.11	-1.02479	1.14e-11	4.68e-10	MD09G1005700	Chr09	426517	427802	-	1087	-	-	-
MD09G1079900	932.613	954.76	1055.76	4654.16	2076.21	2650.29	981.043	3126.89	-1.6723	1.15e-11	4.73e-10	MD09G1079900	Chr09	5603353	5604730	-	648	-	-	-
MD15G1058000	322.128	397.742	388.325	954.091	710.338	731.696	369.398	798.708	-1.11255	1.22e-11	5.01e-10	MD15G1058000	Chr15	3895370	3898712	+	2355	-	Zinc finger C2H2-type	-
MD13G1257800	405.258	421.767	382.257	1061.36	740.323	800.029	403.094	867.236	-1.10433	1.32e-11	5.39e-10	MD13G1257800	Chr13	30422004	30429579	+	2128	-	AMP-dependent synthetase/ligase	AMP-binding
MD15G1090700	2470.52	2303.7	2246.01	580.358	1113.59	959.825	2340.08	884.59	1.40298	1.33e-11	5.41e-10	MD15G1090700	Chr15	6287020	6289085	-	714	-	Signal transduction histidine kinase, phosphotransfer (Hpt) domain	Hpt
MD17G1123800	12070.3	10719.5	10561.6	34031.1	20437.5	23634	11117.1	26034.2	-1.22759	1.35e-11	5.5e-10	MD17G1123800	Chr17	10760912	10762734	-	1241	-	-	-
MD04G1247000	87.4596	76.5232	85.9573	429.059	196.454	279.642	83.3133	301.718	-1.85562	1.38e-11	5.59e-10	MD04G1247000	Chr04	32186054	32190200	-	1650	-	Calreticulin/calnexin	-
MD16G1179500	2887.03	2900.76	3027.72	8303.41	5351.83	5748.44	2938.5	6467.89	-1.13816	1.38e-11	5.59e-10	MD16G1179500	Chr16	15376816	15383064	-	3116	-	Pyruvate/Phosphoenolpyruvate kinase-like domain	-
MD02G1091900	530.819	528.544	582.487	175.011	281.24	242.847	547.283	233.033	1.22956	1.39e-11	5.62e-10	MD02G1091900	Chr02	7298505	7301053	+	2021	-	Serine-threonine/tyrosine-protein kinase, catalytic domain	Pkinase_Tyr
MD09G1271800	40.699	45.38	36.4054	135.492	114.771	124.052	40.8281	124.772	-1.60762	1.4e-11	5.64e-10	MD09G1271800	Chr09	34741423	34744413	-	2866	-	-	-
MD10G1235500	150.673	184.189	180.005	665.041	360.856	464.669	171.622	496.855	-1.53338	1.54e-11	6.21e-10	MD10G1235500	Chr10	33170611	33172145	+	1196	-	-	-
MD08G1014000	96.1189	100.548	103.149	319.536	209.896	254.411	99.9385	261.281	-1.38582	1.55e-11	6.24e-10	MD08G1014000	Chr08	1065748	1067043	+	720	-	Heat shock protein DnaJ, cysteine-rich domain	-
MD01G1019500	247.658	218.892	284.165	1010.55	559.378	615.003	250.238	728.309	-1.54146	1.58e-11	6.36e-10	MD01G1019500	Chr01	8121144	8125214	-	1504	-	Shikimate kinase/gluconokinase	SKI
MD17G1058100	36.3693	39.1514	39.4392	386.153	131.314	155.59	38.32	224.352	-2.54867	1.6e-11	6.43e-10	MD17G1058100	Chr17	4731904	4733712	-	1731	-	UDP-glucuronosyl/UDP-glucosyltransferase	UDPGT
MD06G1006900	104.778	103.217	122.363	33.873	35.155	24.1796	110.119	31.0692	1.82499	1.6e-11	6.43e-10	MD06G1006900	Chr06	714149	716282	-	2003	-	Glycoside hydrolase family 17	Glyco_hydro_17
MD03G1029900	51.0902	59.6169	49.5518	261.952	148.892	158.744	53.4196	189.863	-1.82657	1.62e-11	6.51e-10	MD03G1029900	Chr03	2440288	2444998	+	2743	-	Oligopeptide transporter, OPT superfamily	OPT
MD11G1286900	725.655	693.157	742.266	2722.26	1438.25	1697.83	720.359	1952.78	-1.43855	1.66e-11	6.64e-10	MD11G1286900	Chr11	40641423	40649264	-	2911	-	Myc-type, basic helix-loop-helix (bHLH) domain	HLH
MD07G1177000	556.797	524.095	533.946	1879.95	1067.06	1206.88	538.279	1384.63	-1.36264	1.7e-11	6.8e-10	MD07G1177000	Chr07	25630504	25633025	-	1599	-	-	-
MD15G1287500	2108.55	2056.34	2123.65	5945.85	3789.5	4149.43	2096.18	4628.26	-1.1426	1.7e-11	6.8e-10	MD15G1287500	Chr15	26436341	26439309	+	1518	-	Peptidase C1A, papain C-terminal	Peptidase_C1
MD09G1078900	67.543	64.0659	50.5631	9.03281	5.16985	10.5129	60.724	8.23851	2.88852	1.73e-11	6.89e-10	MD09G1078900	Chr09	5543504	5543833	-	330	-	-	-
MD06G1119300	427.772	410.2	350.908	132.105	200.59	128.257	396.293	153.651	1.36603	1.73e-11	6.9e-10	MD06G1119300	Chr06	25790057	25792312	-	1922	-	Cytochrome P450	p450
MD10G1291400	409.588	467.147	412.595	81.2953	160.265	172.411	429.777	137.991	1.63648	1.74e-11	6.91e-10	MD10G1291400	Chr10	37997564	37998759	-	674	-	-	-
MD12G1103200	148.075	159.275	170.903	611.973	348.448	394.233	159.418	451.551	-1.50193	1.76e-11	7e-10	MD12G1103200	Chr12	16186504	16188228	+	1725	-	Purine-cytosine permease	-
MD06G1110300	676.296	767.011	777.66	2473.86	1425.85	1663.14	740.323	1854.28	-1.32454	1.84e-11	7.29e-10	MD06G1110300	Chr06	24956280	24957455	+	1176	-	Glutaredoxin	-
MD15G1024100	3295.75	3187.28	3133.9	13404.7	6419.92	7911.98	3205.64	9245.53	-1.52807	1.94e-11	7.68e-10	MD15G1024100	Chr15	1433884	1436591	+	1363	-	NAD-dependent epimerase/dehydratase	Epimerase
MD12G1194700	523.891	500.07	582.487	2329.34	1173.56	1295.19	535.483	1599.36	-1.57852	1.97e-11	7.79e-10	MD12G1194700	Chr12	27595349	27601795	+	4299	-	-	-
MD13G1203200	400.063	361.26	408.55	1712.85	814.769	1031.31	389.958	1186.31	-1.60484	2.01e-11	7.92e-10	MD13G1203200	Chr13	18292643	18297024	-	3488	-	Armadillo-type fold	U-box
MD10G1254000	125.561	175.291	160.791	47.4223	55.8344	49.4105	153.881	50.889	1.59411	2.11e-11	8.29e-10	MD10G1254000	Chr10	34649597	34653690	+	1975	-	WD40-repeat-containing domain	WD40
MD15G1282600	103.046	82.7518	84.946	284.534	191.285	258.617	90.2481	244.812	-1.4371	2.16e-11	8.47e-10	MD15G1282600	Chr15	25522723	25523322	-	600	-	EF-hand domain	-
MD05G1081400	122.963	157.495	149.667	681.977	339.142	397.386	143.375	472.835	-1.72126	2.23e-11	8.73e-10	MD05G1081400	Chr05	17044493	17048005	-	1857	-	Cytochrome P450	p450
MD07G1306500	990.631	1041.96	1161.94	3175.03	1977.99	2226.63	1064.84	2459.88	-1.20797	2.23e-11	8.74e-10	MD07G1306500	Chr07	36301302	36307143	-	2845	-	RelA/SpoT	-
MD01G1039500	955.128	822.179	817.1	2214.17	1516.83	1740.93	864.802	1823.98	-1.0761	2.25e-11	8.78e-10	MD01G1039500	Chr01	13521023	13523955	+	1937	-	-	-
MD00G1094100	396.599	430.665	407.539	1158.46	764.104	839.978	411.601	920.847	-1.16113	2.25e-11	8.78e-10	MD00G1094100	Chr00	19673919	19679379	-	3168	-	Cation/H+ exchanger	Na_H_Exchanger
MD11G1255300	417.381	376.387	368.099	1317.66	742.391	924.081	387.289	994.711	-1.36006	2.32e-11	9.05e-10	MD11G1255300	Chr11	36818082	36820041	+	1178	-	Aminotransferase, class I/classII	Aminotran_1_2
MD07G1145300	52.8221	40.931	44.4955	222.433	114.771	180.821	46.0829	172.675	-1.90301	2.41e-11	9.4e-10	MD07G1145300	Chr07	21171769	21176675	-	3498	-	WD40-repeat-containing domain	-
MD12G1120100	112.572	137.03	136.52	499.063	288.478	328.001	128.707	371.847	-1.53048	2.44e-11	9.48e-10	MD12G1120100	Chr12	19212440	19213225	-	570	-	-	-
MD13G1264800	608.753	573.034	621.926	1513	1059.82	1150.11	601.238	1240.97	-1.0452	2.47e-11	9.59e-10	MD13G1264800	Chr13	34218231	34219649	-	1118	-	-	-
MD01G1224800	146.343	164.614	155.734	46.2932	55.8344	65.1798	155.564	55.7691	1.47713	2.51e-11	9.74e-10	MD01G1224800	Chr01	31578677	31579812	-	737	-	-	-
MD06G1035100	545.54	532.993	709.906	1873.18	1253.17	1247.88	596.146	1458.08	-1.29076	2.55e-11	9.86e-10	MD06G1035100	Chr06	4383191	4383952	-	762	-	-	-
MD00G1176400	148.075	140.589	139.554	312.761	268.832	317.489	142.739	299.694	-1.06902	2.57e-11	9.93e-10	MD00G1176400	Chr00	40813519	40816484	+	1240	-	-	-
MD08G1161200	38.1012	29.3635	32.3604	211.142	92.0234	152.437	33.275	151.867	-2.18742	2.58e-11	9.95e-10	MD08G1161200	Chr08	18733259	18736374	-	978	-	Signal transduction response regulator, receiver domain	Response_reg
MD10G1269300	77.9343	80.0824	74.8334	356.796	189.217	220.77	77.6167	255.594	-1.71738	2.63e-11	1.01e-09	MD10G1269300	Chr10	36182206	36184461	-	1237	-	SWEET sugar transporter	-
MD13G1285100	3039.44	3027.11	3310.87	30153.8	12457.3	16251.8	3125.81	19621	-2.6501	2.65e-11	1.02e-09	MD13G1285100	Chr13	43203447	43206049	+	1382	-	Thiolase-like	Chal_sti_synt_N
MD16G1238400	8769.34	8626.65	8353.02	2770.81	4561.88	4155.74	8583	3829.48	1.1642	2.72e-11	1.05e-09	MD16G1238400	Chr16	25166850	25170604	+	1270	-	-	-
MD03G1052400	16.4528	21.3553	9.10136	102.748	62.0382	101.975	15.6365	88.9204	-2.49404	2.78e-11	1.07e-09	MD03G1052400	Chr03	4180760	4182503	+	1159	-	-	-
MD17G1062700	139.416	135.25	143.599	351.151	259.527	344.822	139.422	318.5	-1.19155	2.92e-11	1.12e-09	MD17G1062700	Chr17	5089218	5093487	-	2438	-	-	-
MD01G1234400	687.553	802.603	698.782	2600.32	1429.98	1684.16	729.646	1904.82	-1.38404	2.94e-11	1.12e-09	MD01G1234400	Chr01	32210021	32212198	+	1904	-	UDP-glucuronosyl/UDP-glucosyltransferase	UDPGT
MD04G1100000	136.818	127.242	153.712	535.194	299.851	360.591	139.257	398.546	-1.51707	2.97e-11	1.13e-09	MD04G1100000	Chr04	18492811	18493551	+	741	-	-	-
MD05G1305700	75.3365	86.311	93.0361	455.028	192.318	311.181	84.8945	319.509	-1.91231	3.02e-11	1.15e-09	MD05G1305700	Chr05	43811194	43814581	+	2739	-	Ionotropic glutamate receptor	ANF_receptor
MD14G1011700	123.829	113.895	100.115	569.067	284.342	306.976	112.613	386.795	-1.77791	3.04e-11	1.16e-09	MD14G1011700	Chr14	1111980	1113303	+	1324	-	Transferase	-
MD05G1081500	529.087	525.874	565.295	2443.38	1100.14	1450.78	540.086	1664.77	-1.6239	3.18e-11	1.21e-09	MD05G1081500	Chr05	17123850	17126756	-	2230	-	Nitrite/sulphite reductase 4Fe-4S domain	-
MD09G1019100	309.139	258.933	270.007	1056.84	565.582	701.208	279.36	774.543	-1.47031	3.19e-11	1.21e-09	MD09G1019100	Chr09	1166674	1168734	-	1186	-	Alpha-helical ferredoxin	-
MD13G1074800	249.39	217.112	195.174	79.0371	98.2272	60.9746	220.558	79.413	1.47423	3.3e-11	1.25e-09	MD13G1074800	Chr13	5278289	5280536	+	1628	-	Homeobox domain-like	HALZ
MD02G1264400	362.827	349.693	286.187	124.201	167.503	137.719	332.902	143.141	1.21726	3.34e-11	1.27e-09	MD02G1264400	Chr02	31821652	31828703	-	2410	-	Multicopper oxidase, type 1	-
MD09G1134800	8625.59	7739.52	8171	25145.1	14725.8	17373.6	8178.7	19081.5	-1.2222	3.35e-11	1.27e-09	MD09G1134800	Chr09	10357399	10359051	-	1163	-	-	-
MD08G1182300	129.89	144.148	138.543	284.534	282.274	275.437	137.527	280.748	-1.02988	3.36e-11	1.27e-09	MD08G1182300	Chr08	22613192	22625742	+	2017	-	Major facilitator, sugar transporter-like	Sugar_tr
MD00G1129800	250.256	297.195	287.198	120.814	139.586	112.488	278.216	124.296	1.16119	3.42e-11	1.29e-09	MD00G1129800	Chr00	27865639	27867644	-	1197	-	-	-
MD12G1181200	1718.02	1789.4	1630.15	545.356	911.962	791.619	1712.52	749.646	1.19124	3.44e-11	1.3e-09	MD12G1181200	Chr12	26093938	26097796	-	2509	-	-	-
MD14G1235100	213.02	190.418	187.083	487.772	377.399	388.976	196.841	418.049	-1.08477	3.58e-11	1.35e-09	MD14G1235100	Chr14	31509034	31515791	+	3997	-	Serine-threonine/tyrosine-protein kinase, catalytic domain	Pkinase_Tyr
MD08G1112500	281.429	306.982	306.412	1462.19	637.96	833.67	298.275	977.939	-1.71279	3.59e-11	1.35e-09	MD08G1112500	Chr08	9940108	9943040	-	1716	-	-	-
MD05G1344000	1160.35	1086.45	1193.29	3214.55	2034.85	2324.4	1146.7	2524.6	-1.13844	3.65e-11	1.37e-09	MD05G1344000	Chr05	46372825	46375445	+	1829	-	SUF system FeS cluster assembly, SufBD	-
MD06G1163800	5.19562	6.22863	3.03379	62.1006	39.2909	47.3079	4.81934	49.5665	-3.34374	3.79e-11	1.42e-09	MD06G1163800	Chr06	30466170	30468271	-	1828	-	Cytochrome P450	p450
MD05G1130300	499.645	404.861	444.955	91.4572	167.503	190.283	449.82	149.748	1.58458	3.83e-11	1.43e-09	MD05G1130300	Chr05	25467838	25469783	+	1267	-	-	-
MD03G1134400	294.418	252.704	263.939	79.0371	117.873	123.001	270.354	106.637	1.33951	3.84e-11	1.43e-09	MD03G1134400	Chr03	13407177	13408268	-	505	-	-	-
MD17G1124900	246.792	244.696	256.861	870.537	520.087	545.618	249.449	645.414	-1.37095	4.02e-11	1.5e-09	MD17G1124900	Chr17	10863925	10866393	-	1901	-	UDP-glucuronosyl/UDP-glucosyltransferase	UDPGT
MD11G1009200	36.3693	40.931	46.518	127.588	114.771	123.001	41.2728	121.787	-1.56499	4.06e-11	1.51e-09	MD11G1009200	Chr11	757758	760560	+	471	-	-	-
MD03G1211200	40.699	23.1349	43.4843	290.179	108.567	177.667	35.7727	192.138	-2.42667	4.06e-11	1.51e-09	MD03G1211200	Chr03	29040449	29044950	-	3744	-	ABC transporter type 1, transmembrane domain	ABC_membrane
MD08G1218900	681.492	686.929	700.804	2374.5	1338.99	1504.39	689.742	1739.29	-1.33412	4.14e-11	1.54e-09	MD08G1218900	Chr08	28109645	28111087	-	1443	-	UDP-glucuronosyl/UDP-glucosyltransferase	UDPGT
MD07G1142400	19.0506	17.7961	15.1689	82.4244	63.0722	87.2568	17.3385	77.5845	-2.15601	4.23e-11	1.57e-09	MD07G1142400	Chr07	20645197	20645925	-	729	-	-	-
MD09G1203300	966.385	977.895	938.451	9299.28	3814.32	4929.48	960.91	6014.36	-2.64589	4.29e-11	1.59e-09	MD09G1203300	Chr09	19035161	19041370	-	2659	-	Malic enzyme, NAD-binding	Malic_M
MD17G1048300	867.668	855.102	798.897	199.851	378.433	362.694	840.556	313.659	1.42086	4.41e-11	1.63e-09	MD17G1048300	Chr17	3514629	3517317	+	1255	-	Cysteine oxygenase/2-aminoethanethiol dioxygenase	-
MD14G1086600	2118.95	2005.62	2231.85	395.186	860.263	839.978	2118.81	698.476	1.60033	4.41e-11	1.63e-09	MD14G1086600	Chr14	10720558	10722298	+	1315	-	Myc-type, basic helix-loop-helix (bHLH) domain	HLH
MD11G1308400	152.405	138.809	148.655	529.549	295.716	381.617	146.623	402.294	-1.45515	4.55e-11	1.68e-09	MD11G1308400	Chr11	42211390	42212646	+	772	-	Late embryogenesis abundant protein, LEA5-type	-
MD09G1016800	856.411	825.738	822.156	305.986	438.403	447.848	834.768	397.413	1.06962	4.61e-11	1.7e-09	MD09G1016800	Chr09	1055749	1058150	+	1283	-	-	-
MD17G1048100	252.853	224.231	234.613	91.4572	101.329	117.744	237.232	103.51	1.19534	4.66e-11	1.71e-09	MD17G1048100	Chr17	3496812	3499679	-	1717	-	WD40-repeat-containing domain	-
MD13G1097200	53.688	53.3882	54.6081	235.982	136.484	156.642	53.8948	176.369	-1.70875	4.7e-11	1.73e-09	MD13G1097200	Chr13	6897913	6901584	+	2546	-	-	-
MD16G1169200	588.837	482.274	491.473	138.879	239.881	224.975	520.861	201.245	1.37028	4.79e-11	1.76e-09	MD16G1169200	Chr16	14066505	14066888	-	384	-	-	-
MD08G1024200	267.574	243.806	288.21	1106.52	579.023	643.388	266.53	776.31	-1.54217	4.81e-11	1.76e-09	MD08G1024200	Chr08	1743366	1747076	+	2727	-	Homeobox domain-like	POX
MD15G1332800	6.92749	8.00824	15.1689	123.072	47.5626	76.7439	10.0349	82.4595	-3.05334	4.93e-11	1.8e-09	MD15G1332800	Chr15	36934219	36935945	+	868	-	-	-
MD06G1033900	2708.65	2528.82	2526.13	6845.74	4539.13	4885.33	2587.87	5423.4	-1.06729	4.93e-11	1.8e-09	MD06G1033900	Chr06	4145067	4149068	-	1747	-	-	Mito_carr
MD07G1206500	58.8837	54.2781	51.5744	291.308	136.484	188.18	54.912	205.324	-1.89987	5.1e-11	1.86e-09	MD07G1206500	Chr07	28465106	28465812	+	707	-	-	-
MD02G1166700	440.762	543.67	447.989	162.591	219.202	240.745	477.474	207.512	1.20088	5.22e-11	1.9e-09	MD02G1166700	Chr02	14302904	14304995	+	1544	-	Homeobox domain-like	Myb_DNA-binding
MD11G1009400	48.4924	50.7188	47.5293	239.37	142.688	134.565	48.9135	172.207	-1.81343	5.3e-11	1.93e-09	MD11G1009400	Chr11	761999	762887	+	658	-	-	-
MD10G1038100	334.251	344.354	336.75	1520.9	676.217	943.004	338.452	1046.71	-1.62839	5.61e-11	2.04e-09	MD10G1038100	Chr10	4993819	5000346	-	1304	-	-	-
MD11G1117700	265.842	336.346	305.401	784.726	583.159	593.977	302.53	653.954	-1.11178	5.65e-11	2.05e-09	MD11G1117700	Chr11	10659172	10664260	+	3573	-	P-type ATPase, transmembrane domain	E1-E2_ATPase
MD10G1293100	541.21	482.274	461.135	273.243	181.979	192.385	494.873	215.869	1.19937	6.26e-11	2.26e-09	MD10G1293100	Chr10	38137394	38138893	+	1382	-	-	-
MD07G1168300	1096.28	990.352	1072.95	2624.03	1803.24	1990.09	1053.19	2139.12	-1.02202	6.38e-11	2.3e-09	MD07G1168300	Chr07	24287709	24291574	-	2574	-	ATPase, AAA-type, core	AAA
MD06G1060000	117.767	134.36	154.723	31.6148	45.4947	49.4105	135.617	42.1733	1.67916	6.42e-11	2.31e-09	MD06G1060000	Chr06	9271696	9273177	+	1482	-	-	-
MD10G1279800	120.365	128.132	108.205	33.873	44.4607	36.795	118.901	38.3763	1.63007	6.48e-11	2.34e-09	MD10G1279800	Chr10	37072343	37076211	-	1051	-	-	-
MD15G1049700	83.9958	72.9639	65.732	232.595	175.775	178.719	74.2306	195.696	-1.39416	6.53e-11	2.35e-09	MD15G1049700	Chr15	3389543	3391623	-	1036	-	-	-
MD09G1241200	526.489	492.951	483.383	151.3	258.493	216.565	500.941	208.786	1.26077	6.61e-11	2.37e-09	MD09G1241200	Chr09	30841538	30851939	+	2445	-	Transcription factor, GTP-binding domain	GTP_EFTU
MD09G1162700	2.59781	2.66941	1.01126	30.4857	49.6306	54.6669	2.09283	44.9277	-4.39871	6.69e-11	2.4e-09	MD09G1162700	Chr09	13218642	13219654	-	886	-	-	-
MD14G1178200	281.429	322.999	289.221	102.748	154.062	120.898	297.883	125.903	1.24019	6.72e-11	2.41e-09	MD14G1178200	Chr14	27090432	27095062	-	2058	-	U3 small nucleolar ribonucleoprotein complex, subunit Mpp10	-
MD07G1231600	153.271	165.504	149.667	434.704	318.463	316.437	156.147	356.535	-1.18946	6.83e-11	2.44e-09	MD07G1231600	Chr07	30585341	30587065	+	1725	-	Xanthine/uracil/vitamin C permease	-
MD11G1255200	189.64	182.41	183.038	596.166	354.652	439.438	185.029	463.418	-1.32344	6.88e-11	2.46e-09	MD11G1255200	Chr11	36812307	36818044	-	1406	-	-	-
MD05G1257000	24.2462	15.1267	34.3829	169.365	86.8535	113.539	24.5853	123.253	-2.33284	7.29e-11	2.6e-09	MD05G1257000	Chr05	38793726	38801226	+	2985	-	Serine-threonine/tyrosine-protein kinase, catalytic domain	Pkinase_Tyr
MD13G1017000	50.2243	60.5067	49.5518	254.048	130.28	177.667	53.4276	187.332	-1.80719	7.96e-11	2.83e-09	MD13G1017000	Chr13	1092724	1098104	+	3980	-	Signal transduction response regulator, receiver domain	HATPase_c
MD16G1044000	3068.01	3057.37	3180.42	13098.7	6129.38	7458.88	3101.93	8895.65	-1.51989	8.42e-11	2.99e-09	MD16G1044000	Chr16	3127680	3131016	+	1958	-	Proton-dependent oligopeptide transporter family	-
MD17G1078600	141.148	92.5396	87.9798	25.9693	29.9851	17.8719	107.222	24.6088	2.12562	8.43e-11	2.99e-09	MD17G1078600	Chr17	6506304	6507665	+	1244	-	-	-
MD05G1108400	1478.15	1393.43	1332.84	352.28	674.149	603.439	1401.48	543.289	1.36638	8.9e-11	3.16e-09	MD05G1108400	Chr05	22260265	22262387	+	1967	-	-	-
MD01G1195800	436.432	360.371	374.167	1258.95	761.002	845.235	390.323	955.062	-1.29009	9.25e-11	3.28e-09	MD01G1195800	Chr01	29406513	29407843	+	1215	-	-	-
MD13G1116600	76.2024	71.1843	91.0136	283.404	180.945	205.001	79.4668	223.117	-1.49055	9.88e-11	3.49e-09	MD13G1116600	Chr13	8528811	8533455	+	2902	-	Protein kinase domain	Pkinase
MD02G1132200	2313.78	2409.59	2395.68	21166.1	8859.06	11371.8	2373.02	13799	-2.53976	9.96e-11	3.51e-09	MD02G1132200	Chr02	10684585	10686985	-	1502	-	Oxoglutarate/iron-dependent dioxygenase	2OG-FeII_Oxy
MD07G1022200	2699.99	2427.39	2617.15	9205.56	4824.51	5812.56	2581.51	6614.21	-1.35728	1.06e-10	3.72e-09	MD07G1022200	Chr07	1865531	1870519	+	1555	-	-	-
MD11G1131500	30.3078	31.1431	27.3041	230.337	99.2612	108.283	29.585	145.96	-2.299	1.07e-10	3.77e-09	MD11G1131500	Chr11	11903936	11904342	-	206	-	-	-
MD01G1167600	1175.08	1269.75	1270.14	443.737	683.454	630.772	1238.32	585.988	1.0785	1.07e-10	3.77e-09	MD01G1167600	Chr01	27221387	27222127	+	741	-	-	-
MD12G1044700	437.298	419.098	434.843	178.398	241.949	220.77	430.413	213.706	1.00826	1.09e-10	3.83e-09	MD12G1044700	Chr12	4977988	4980692	-	959	-	-	-
MD11G1277500	2424.62	2357.98	2256.13	7046.72	4174.14	4800.18	2346.24	5340.35	-1.18643	1.12e-10	3.94e-09	MD11G1277500	Chr11	39474405	39476743	+	1526	-	Methyltransferase type 11	Methyltransf_11
MD16G1221800	1123.99	1020.61	1125.53	4418.17	2103.1	2670.27	1090.04	3063.85	-1.49083	1.13e-10	3.96e-09	MD16G1221800	Chr16	22147808	22151754	-	1309	-	-	-
MD11G1102300	224.277	226.01	198.207	535.194	399.113	426.822	216.165	453.71	-1.06757	1.13e-10	3.96e-09	MD11G1102300	Chr11	8622331	8625530	+	3087	-	Protein kinase domain	Pkinase
MD03G1222400	6972.52	6128.97	6433.65	26094.7	12414.9	15714.6	6511.71	18074.7	-1.47283	1.14e-10	3.97e-09	MD03G1222400	Chr03	30669574	30673758	+	2042	-	Mpv17/PMP22	Mpv17_PMP22
MD07G1207500	253.719	290.076	237.647	736.174	495.272	543.515	260.481	591.654	-1.18209	1.17e-10	4.07e-09	MD07G1207500	Chr07	28674526	28676082	-	1472	-	-	-
MD15G1133000	37.2353	48.9392	52.5856	274.372	133.382	149.283	46.2534	185.679	-2.00631	1.24e-10	4.3e-09	MD15G1133000	Chr15	9647701	9648222	-	522	-	EF-hand domain	-
MD17G1139700	310.871	302.533	289.221	93.7154	147.858	137.719	300.875	126.431	1.24826	1.24e-10	4.3e-09	MD17G1139700	Chr17	12558421	12559836	+	1416	-	-	-
MD12G1171500	110.84	97.8785	107.194	382.765	221.27	270.181	105.304	291.405	-1.46722	1.25e-10	4.33e-09	MD12G1171500	Chr12	25205465	25207781	+	1519	-	-	-
MD16G1161100	83.1299	83.6416	60.6757	348.892	197.488	203.95	75.8157	250.11	-1.71761	1.3e-10	4.49e-09	MD16G1161100	Chr16	13142583	13143510	+	775	-	Bet v I/Major latex protein	-
MD06G1089100	43.2968	24.0247	33.3716	146.783	106.499	112.488	33.5644	121.923	-1.85796	1.32e-10	4.55e-09	MD06G1089100	Chr06	21707385	21708398	-	922	-	-	-
MD07G1064400	626.938	686.039	598.667	1760.27	1132.2	1278.36	637.215	1390.28	-1.12491	1.34e-10	4.64e-09	MD07G1064400	Chr07	6036985	6039314	-	1602	-	-	Abhydrolase_1
MD10G1291100	41.5649	42.7106	36.4054	143.396	106.499	116.693	40.227	122.196	-1.59854	1.35e-10	4.65e-09	MD10G1291100	Chr10	37975898	37978392	-	1572	-	Serine-threonine/tyrosine-protein kinase, catalytic domain	Pkinase_Tyr
MD11G1054100	466.74	429.775	429.786	1789.63	902.656	1030.26	442.1	1240.85	-1.48835	1.41e-10	4.84e-09	MD11G1054100	Chr11	4611387	4612558	-	726	-	-	-
MD08G1178000	4580.8	5345.05	6266.79	21931.7	11508.1	12065.6	5397.55	15168.5	-1.49072	1.49e-10	5.14e-09	MD08G1178000	Chr08	21797770	21810908	-	7348	-	Acetyl-CoA carboxylase, central domain	Carboxyl_trans
MD00G1140300	22.5143	24.9145	33.3716	217.917	80.6497	127.206	26.9335	141.924	-2.40084	1.51e-10	5.17e-09	MD00G1140300	Chr00	30707595	30711043	+	1981	-	Glycoside hydrolase, family 28	-
MD06G1197800	189.64	179.74	194.162	771.176	391.875	466.771	187.848	543.274	-1.53151	1.55e-10	5.3e-09	MD06G1197800	Chr06	33154855	33160783	-	1884	-	Tetratricopeptide-like helical domain	-
MD16G1208700	634.731	619.304	647.208	2036.9	1141.5	1400.31	633.747	1526.24	-1.26772	1.57e-10	5.38e-09	MD16G1208700	Chr16	19649167	19656371	-	3531	-	Plus-3 domain	-
MD10G1121500	406.124	388.844	424.73	149.041	205.76	214.463	406.566	189.755	1.09704	1.65e-10	5.63e-09	MD10G1121500	Chr10	19861371	19861997	+	627	-	Cold-shock protein, DNA-binding	CSD
MD10G1333000	1075.49	1106.03	1080.03	3258.59	1953.17	2190.88	1087.18	2467.55	-1.18225	1.68e-10	5.73e-09	MD10G1333000	Chr10	41023257	41028994	+	3066	-	Solute carrier family 13	Na_sulph_symp
MD09G1291700	290.955	306.982	305.401	737.303	530.427	571.9	301.113	613.21	-1.0255	1.73e-10	5.9e-09	MD09G1291700	Chr09	37393757	37396213	+	1142	-	-	-
MD07G1175200	610.485	670.022	602.712	1962.38	1167.35	1299.39	627.74	1476.37	-1.23334	1.75e-10	5.95e-09	MD07G1175200	Chr07	25414185	25420259	-	1896	-	Chorismate synthase	-
MD03G1012700	1255.61	1242.17	1162.95	284.534	597.635	474.13	1220.24	452.1	1.43154	1.77e-10	5.99e-09	MD03G1012700	Chr03	966462	968391	-	1065	-	Haem peroxidase	-
MD09G1263900	83.9958	61.3965	62.6982	6.77461	17.5775	5.25643	69.3635	9.86951	2.80459	1.77e-10	5.99e-09	MD09G1263900	Chr09	33699541	33700682	-	688	-	-	-
MD02G1061100	232.071	201.096	224.5	1000.38	467.355	566.644	219.222	678.127	-1.62857	1.79e-10	6.06e-09	MD02G1061100	Chr02	4890840	4891628	-	789	-	-	-
MD14G1234600	116.901	110.336	147.644	611.973	269.866	390.027	124.96	423.956	-1.76313	1.82e-10	6.15e-09	MD14G1234600	Chr14	31430302	31432320	+	1021	-	Homeobox domain-like	Myb_DNA-binding
MD12G1246200	551.601	510.748	517.766	1435.09	904.724	1091.24	526.705	1143.68	-1.11804	1.82e-10	6.15e-09	MD12G1246200	Chr12	31638713	31643111	+	1648	-	Calcineurin-like phosphoesterase domain, ApaH type	Metallophos
MD04G1134100	143.745	153.936	138.543	476.481	292.614	331.155	145.408	366.75	-1.33298	1.9e-10	6.42e-09	MD04G1134100	Chr04	22099815	22103750	-	1604	-	ATPase, AAA-type, core	AAA
MD15G1334400	2164.84	2180.91	2270.28	7592.08	4045.93	4803.33	2205.34	5480.44	-1.31322	1.95e-10	6.57e-09	MD15G1334400	Chr15	37183649	37195869	+	2907	-	-	ABC1
MD05G1106900	862.472	791.036	838.336	2566.45	1475.48	1777.73	830.615	1939.88	-1.22345	2.04e-10	6.87e-09	MD05G1106900	Chr05	22031403	22033786	-	1022	-	-	-
MD11G1133100	317.799	368.379	393.381	931.509	627.62	769.542	359.853	776.224	-1.10935	2.07e-10	6.94e-09	MD11G1133100	Chr11	12181125	12184168	+	1903	-	Zinc finger C2H2-type	-
MD00G1130500	83.1299	125.462	144.61	407.606	281.24	306.976	117.734	331.94	-1.49795	2.07e-10	6.94e-09	MD00G1130500	Chr00	28100853	28108506	+	1513	-	3-dehydroquinate dehydratase type I	-
MD02G1177100	135.952	171.732	160.791	448.253	308.123	342.719	156.158	366.365	-1.22996	2.08e-10	6.97e-09	MD02G1177100	Chr02	15616585	15617565	+	981	-	-	-
MD01G1143200	89.1914	113.895	111.239	348.892	225.406	251.258	104.775	275.185	-1.39317	2.09e-10	7e-09	MD01G1143200	Chr01	25312417	25314226	+	1423	-	UDP-glucuronosyl/UDP-glucosyltransferase	UDPGT
MD03G1128800	46.7606	55.1679	38.428	252.919	127.178	150.334	46.7855	176.81	-1.91327	2.13e-10	7.13e-09	MD03G1128800	Chr03	12502836	12503846	-	1011	-	Zinc finger C2H2-type	-
MD01G1169800	59.7496	64.0659	67.7545	204.367	145.79	158.744	63.8567	169.634	-1.40955	2.14e-10	7.15e-09	MD01G1169800	Chr01	27341317	27345492	-	3557	-	-	-
MD03G1087100	82.2639	102.327	113.261	269.855	223.338	216.565	99.2842	236.586	-1.25513	2.26e-10	7.52e-09	MD03G1087100	Chr03	7113114	7114214	+	1101	-	-	-
MD07G1075700	389.671	383.506	364.054	121.943	199.556	170.308	379.077	163.936	1.2072	2.26e-10	7.54e-09	MD07G1075700	Chr07	7237262	7243368	+	1944	-	WD40-repeat-containing domain	-
MD09G1285800	150.673	153.046	175.96	479.868	315.361	346.925	159.893	380.718	-1.25189	2.31e-10	7.68e-09	MD09G1285800	Chr09	36398947	36400326	-	1380	-	-	-
MD12G1259900	602.692	516.976	515.744	1415.89	977.102	1037.62	545.137	1143.54	-1.06799	2.32e-10	7.71e-09	MD12G1259900	Chr12	32614920	32618857	-	2010	-	Zinc finger, CCCH-type	zf-CCCH
MD05G1179900	213.886	207.324	260.906	525.032	409.452	468.874	227.372	467.786	-1.04214	2.34e-10	7.76e-09	MD05G1179900	Chr05	30788893	30791538	-	1410	-	-	-
MD00G1061100	428.638	549.009	509.676	1487.03	941.947	1023.95	495.775	1150.98	-1.21493	2.36e-10	7.82e-09	MD00G1061100	Chr00	11252345	11257459	+	3516	-	Cellulose synthase	-
MD11G1009300	78.8002	65.8455	77.8672	212.271	166.469	172.411	74.171	183.717	-1.30809	2.38e-10	7.87e-09	MD11G1009300	Chr11	760562	761997	+	730	-	-	-
MD13G1095200	1658.27	1588.3	1564.42	4515.28	2704.87	3310.5	1603.66	3510.22	-1.12998	2.38e-10	7.87e-09	MD13G1095200	Chr13	6703028	6706701	+	1687	-	ATP-citrate synthase, citrate-binding domain	-
MD12G1162100	18.1847	8.89804	13.1464	97.1027	56.8684	68.3336	13.4097	74.1016	-2.46104	2.41e-10	7.97e-09	MD12G1162100	Chr12	24325715	24326773	-	565	-	-	-
MD10G1278400	13.855	8.00824	12.1351	163.72	45.4947	80.9491	11.3328	96.7212	-3.09163	2.44e-10	8.05e-09	MD10G1278400	Chr10	36900530	36901906	-	1377	-	Protein kinase domain	Pkinase
MD16G1098300	11.2572	18.6859	20.2252	197.593	52.7325	121.949	16.7228	124.092	-2.89529	2.45e-10	8.07e-09	MD16G1098300	Chr16	6874027	6874569	+	494	-	-	-
MD01G1158300	75.3365	72.9639	63.7095	259.693	157.164	189.232	70.67	202.029	-1.51172	2.49e-10	8.17e-09	MD01G1158300	Chr01	26508655	26512065	+	1897	-	-	-
MD11G1149400	586.239	506.299	542.036	1351.53	892.316	1173.24	544.858	1139.03	-1.06336	2.75e-10	8.96e-09	MD11G1149400	Chr11	14141038	14142388	-	647	-	-	-
MD08G1172400	1789.89	1674.61	1685.77	4909.33	3076.06	3262.14	1716.76	3749.18	-1.1267	2.78e-10	9.05e-09	MD08G1172400	Chr08	20750350	20755752	-	3297	-	Oxidoreductase, molybdopterin-binding domain	NAD_binding_1
MD01G1140100	513.5	487.613	560.239	88.0699	222.304	176.616	520.451	162.33	1.67833	2.85e-10	9.27e-09	MD01G1140100	Chr01	24953417	24955254	+	1053	-	Mitochondrial glycoprotein	-
MD10G1304500	71.0068	61.3965	66.7433	168.236	154.062	156.642	66.3822	159.646	-1.26521	2.86e-10	9.31e-09	MD10G1304500	Chr10	39066072	39068649	+	1024	-	Inositol monophosphatase-like	-
MD00G1139600	185.31	177.961	188.095	79.0371	79.6157	85.1542	183.789	81.269	1.17659	2.98e-10	9.66e-09	MD00G1139600	Chr00	30123341	30125271	+	1463	-	-	-
MD15G1377000	249.39	258.043	213.376	611.973	450.811	464.669	240.27	509.151	-1.08132	3.07e-10	9.94e-09	MD15G1377000	Chr15	46127884	46129243	-	835	-	Phytocyanin domain	Cu_bind_like
MD03G1217700	39.8331	41.8208	44.4955	152.429	114.771	109.334	42.0498	125.511	-1.57765	3.1e-10	1e-08	MD03G1217700	Chr03	30224714	30226924	-	1316	-	-	-
MD16G1001100	173.187	183.3	181.016	798.275	379.467	454.156	179.168	543.966	-1.60151	3.15e-10	1.02e-08	MD16G1001100	Chr16	63429	66701	-	2472	-	Oligopeptide transporter, OPT superfamily	OPT
MD08G1047600	329.922	306.982	333.716	1263.46	642.096	755.875	323.54	887.145	-1.45481	3.15e-10	1.02e-08	MD08G1047600	Chr08	3613736	3617702	-	3130	-	Ionotropic glutamate receptor	ANF_receptor
MD04G1244300	63.2133	61.3965	63.7095	206.626	162.333	138.77	62.7731	169.243	-1.42964	3.22e-10	1.04e-08	MD04G1244300	Chr04	32053987	32055203	+	952	-	-	PBD
MD13G1085600	4.32968	8.00824	7.07883	40.6477	54.8004	48.3592	6.47225	47.9358	-2.89708	3.23e-10	1.04e-08	MD13G1085600	Chr13	6012141	6021594	+	515	-	-	-
MD16G1184300	185.31	214.443	219.444	101.619	80.6497	83.0517	206.399	88.4402	1.22394	3.23e-10	1.04e-08	MD16G1184300	Chr16	15830144	15832557	+	2166	-	Heavy metal-associated domain, HMA	HMA
MD17G1136300	418.247	362.15	337.761	130.976	170.605	194.488	372.72	165.356	1.17153	3.26e-10	1.05e-08	MD17G1136300	Chr17	12217753	12219881	+	1184	-	-	Cytochrom_B561
MD16G1025800	27.71	8.89804	21.2365	73.3916	111.669	118.795	19.2815	101.285	-2.39465	3.31e-10	1.06e-08	MD16G1025800	Chr16	1839602	1840796	-	794	-	Bet v I/Major latex protein	-
MD10G1311200	234.669	221.561	170.903	878.441	416.69	597.131	209.044	630.754	-1.59145	3.44e-10	1.1e-08	MD10G1311200	Chr10	39624167	39626570	-	1279	-	(2R)-phospho-3-sulpholactate synthase, ComA	ComA
MD12G1179000	16.4528	12.4573	13.1464	105.006	56.8684	63.0772	14.0188	74.984	-2.4134	3.45e-10	1.1e-08	MD12G1179000	Chr12	25947655	25952028	+	1502	-	-	-
MD08G1057100	90.0574	105.887	121.351	456.157	226.44	303.822	105.765	328.806	-1.63713	3.55e-10	1.14e-08	MD08G1057100	Chr08	4451998	4457098	+	3047	-	BTB/POZ domain	BTB
MD00G1036100	96.1189	101.438	86.9685	29.3566	28.9512	29.436	94.8417	29.2479	1.69862	3.56e-10	1.14e-08	MD00G1036100	Chr00	6401546	6403634	-	2013	-	Cytochrome P450	p450
MD14G1210600	272.77	358.591	355.964	1122.33	636.926	771.645	329.108	843.632	-1.35813	3.64e-10	1.16e-08	MD14G1210600	Chr14	29624025	29628301	+	3182	-	ATPase, AAA-type, core	AAA
MD05G1182500	1113.59	1143.4	1170.03	327.439	570.752	556.131	1142.34	484.774	1.23558	3.81e-10	1.21e-08	MD05G1182500	Chr05	31120326	31124784	-	2273	-	Chaperonin Cpn60/TCP-1 family	-
MD04G1224400	162.796	138.809	145.622	352.28	270.9	322.745	149.076	315.308	-1.07913	4.04e-10	1.29e-08	MD04G1224400	Chr04	30442783	30446345	+	1496	-	Basic-leucine zipper domain	bZIP_1
MD13G1247200	312.603	301.644	318.547	812.953	570.752	576.105	310.931	653.27	-1.07052	4.08e-10	1.3e-08	MD13G1247200	Chr13	26054386	26062754	-	3618	-	P-type ATPase, transmembrane domain	E1-E2_ATPase
MD08G1126500	87.4596	75.6333	90.0023	459.544	205.76	238.642	84.3651	301.316	-1.83591	4.14e-10	1.31e-08	MD08G1126500	Chr08	11892915	11894200	+	1286	-	FAD dependent oxidoreductase	DAO
MD07G1277400	286.625	285.627	242.703	904.41	516.985	611.849	271.652	677.748	-1.31755	4.23e-10	1.34e-08	MD07G1277400	Chr07	34273655	34275613	+	1959	-	-	GRAS
MD15G1418800	416.515	389.734	371.133	160.332	215.066	206.052	392.461	193.817	1.01659	4.27e-10	1.35e-08	MD15G1418800	Chr15	52017546	52021161	-	983	-	Ribosomal protein L10P	-
MD11G1056100	232.937	226.9	249.782	995.867	500.442	550.874	236.54	682.394	-1.52818	4.3e-10	1.36e-08	MD11G1056100	Chr11	4775635	4777011	+	1377	-	Protein kinase domain	Pkinase
MD05G1135400	2563.17	2812.67	2659.62	502.45	1135.3	1098.59	2678.49	912.115	1.55367	4.32e-10	1.37e-08	MD05G1135400	Chr05	26352884	26354243	+	1360	-	-	-
MD09G1099700	223.412	164.614	209.331	686.494	416.69	446.797	199.119	516.66	-1.375	4.47e-10	1.41e-08	MD09G1099700	Chr09	7260171	7263957	+	2764	-	Serine-threonine/tyrosine-protein kinase, catalytic domain	Pkinase_Tyr
MD05G1176500	74.4705	70.2945	68.7658	298.083	165.435	185.026	71.1769	216.182	-1.60037	4.71e-10	1.48e-08	MD05G1176500	Chr05	30402686	30405028	+	1218	-	-	-
MD12G1045900	277.1	322.109	267.984	3232.62	1163.22	1669.44	289.064	2021.76	-2.80597	4.71e-10	1.48e-08	MD12G1045900	Chr12	5089975	5096627	-	2604	-	ABC-2 type transporter	ABC2_membrane
MD08G1099600	451.153	500.96	529.901	1623.65	910.928	1076.52	494.005	1203.7	-1.2848	4.71e-10	1.48e-08	MD08G1099600	Chr08	8372391	8375602	-	1911	-	Basic-leucine zipper domain	bZIP_1
MD12G1045000	128.159	107.666	130.453	275.501	238.847	255.463	122.093	256.604	-1.07209	4.75e-10	1.49e-08	MD12G1045000	Chr12	5014383	5019919	-	1703	-	-	-
MD10G1165800	1017.48	1036.62	1019.35	373.733	529.393	583.464	1024.48	495.53	1.04693	4.94e-10	1.55e-08	MD10G1165800	Chr10	25637530	25641244	+	2205	-	Guanine nucleotide-binding protein-like 3, N-terminal domain	-
MD05G1239100	372.353	434.224	423.719	155.816	229.541	187.129	410.099	190.829	1.10151	5.04e-10	1.58e-08	MD05G1239100	Chr05	36998541	37002283	-	1972	-	-	-
MD00G1036600	268.44	298.084	266.973	710.205	495.272	537.208	277.833	580.895	-1.06295	5.12e-10	1.6e-08	MD00G1036600	Chr00	6463961	6464332	+	372	-	Small auxin-up RNA	Auxin_inducible
MD12G1011800	15.5869	13.3471	14.1577	94.8445	55.8344	62.0259	14.3639	70.9016	-2.29961	5.13e-10	1.6e-08	MD12G1011800	Chr12	1218407	1220122	-	1716	-	Sodium/calcium exchanger membrane region	Na_Ca_ex
MD06G1178000	257.183	246.476	291.243	781.338	495.272	548.772	264.967	608.461	-1.19941	5.24e-10	1.63e-08	MD06G1178000	Chr06	31824266	31827756	+	1807	-	EamA domain	DUF6
MD02G1086400	615.681	678.921	603.723	2383.53	1194.24	1451.83	632.775	1676.53	-1.40532	5.28e-10	1.65e-08	MD02G1086400	Chr02	6769184	6773675	-	2671	-	Lecithin:cholesterol/phospholipid:diacylglycerol acyltransferase	-
MD03G1218000	684.09	634.43	643.163	2303.37	1227.32	1413.98	653.894	1648.22	-1.3334	5.32e-10	1.66e-08	MD03G1218000	Chr03	30238804	30246878	-	2313	-	Ion transport domain	Ion_trans
MD16G1086800	432.968	388.844	356.975	74.5207	170.605	145.078	392.929	130.068	1.59256	5.34e-10	1.66e-08	MD16G1086800	Chr16	6027922	6029376	+	572	-	-	-
MD05G1178100	459.812	491.172	487.428	2077.55	936.777	1178.49	479.471	1397.61	-1.54317	5.42e-10	1.69e-08	MD05G1178100	Chr05	30476390	30479300	-	1196	-	Tetratricopeptide-like helical domain	TPR_1
MD17G1099600	225.143	218.892	202.252	46.2932	88.9215	89.3594	215.429	74.858	1.52115	5.45e-10	1.69e-08	MD17G1099600	Chr17	8456271	8458710	+	1466	-	Cellulose synthase	-
MD11G1293400	161.93	164.614	164.836	645.846	326.735	406.848	163.793	459.81	-1.48827	5.49e-10	1.7e-08	MD11G1293400	Chr11	41270166	41275197	-	3090	-	Major facilitator, sugar transporter-like	Sugar_tr
MD17G1179500	600.094	468.037	500.575	72.2625	199.556	174.514	522.902	148.777	1.81122	5.54e-10	1.71e-08	MD17G1179500	Chr17	20763960	20766965	+	1274	-	Inositol oxygenase	-
MD16G1081100	798.393	797.264	737.21	2642.1	1377.25	1770.37	777.623	1929.9	-1.31099	5.64e-10	1.74e-08	MD16G1081100	Chr16	5706295	5707923	-	1176	-	Glutathione S-transferase, N-terminal	GST_N
MD10G1259100	191.372	202.875	191.128	68.8752	97.1932	83.0517	195.125	83.04	1.22986	5.66e-10	1.75e-08	MD10G1259100	Chr10	35324253	35326501	-	1464	-	WD40-repeat-containing domain	-
MD08G1086800	114.304	136.14	85.9573	15.8074	35.155	30.4873	112.134	27.1499	2.04116	5.68e-10	1.75e-08	MD08G1086800	Chr08	7212849	7214200	+	1255	-	-	-
MD02G1305600	269.306	293.635	313.491	105.006	151.994	137.719	292.144	131.573	1.14758	5.71e-10	1.76e-08	MD02G1305600	Chr02	35867186	35874420	-	2086	-	WD40-repeat-containing domain	WD40
MD11G1133200	316.067	379.057	375.178	1096.36	725.847	681.234	356.767	834.48	-1.22576	5.77e-10	1.78e-08	MD11G1133200	Chr11	12199006	12199800	-	795	-	-	-
MD05G1074200	61.4815	63.1761	78.8784	415.509	185.081	191.334	67.8453	263.975	-1.96074	6.14e-10	1.89e-08	MD05G1074200	Chr05	15601515	15607421	+	1800	-	Oxoglutarate/iron-dependent dioxygenase	2OG-FeII_Oxy
MD08G1055600	177.517	186.859	156.746	633.426	354.652	397.386	173.707	461.821	-1.40885	6.37e-10	1.96e-08	MD08G1055600	Chr08	4321611	4326929	+	1863	-	PPM-type phosphatase domain	PP2C
MD09G1085000	127.293	146.818	148.655	9.03281	43.4268	31.5386	140.922	27.9994	2.32212	6.39e-10	1.96e-08	MD09G1085000	Chr09	6085296	6085760	-	183	-	-	-
MD10G1212700	219.082	298.974	238.658	879.57	514.917	566.644	252.238	653.71	-1.37304	6.53e-10	2e-08	MD10G1212700	Chr10	31121518	31126366	-	3399	-	Protein kinase domain	Pkinase
MD05G1120600	271.038	237.578	216.41	712.463	468.389	492.002	241.675	557.618	-1.20432	6.54e-10	2e-08	MD05G1120600	Chr05	24269445	24270809	-	1157	-	Homeobox domain-like	Myb_DNA-binding
MD15G1175900	135.952	153.046	171.915	39.5186	61.0043	62.0259	153.638	54.1829	1.49799	6.58e-10	2.01e-08	MD15G1175900	Chr15	13737799	13740312	-	1701	-	Zinc finger, CCCH-type	zf-CCCH
MD05G1310300	45.0287	59.6169	64.7208	274.372	136.484	176.616	56.4554	195.824	-1.79565	6.62e-10	2.02e-08	MD05G1310300	Chr05	44100943	44103399	-	1612	-	HSP40/DnaJ peptide-binding	DnaJ_C
MD10G1017900	149.807	155.716	155.734	24.8402	64.1062	42.0515	153.752	43.666	1.80953	6.7e-10	2.05e-08	MD10G1017900	Chr10	2289614	2294184	-	2578	-	ABC-2 type transporter	ABC2_membrane
MD10G1148300	524.757	560.577	581.476	1391.05	924.37	1074.42	555.603	1129.95	-1.02396	6.74e-10	2.05e-08	MD10G1148300	Chr10	23586867	23589941	+	1300	-	-	Abhydrolase_1
MD09G1216100	18.1847	16.9063	10.1126	123.072	53.7665	79.8978	15.0679	85.5788	-2.49355	6.97e-10	2.12e-08	MD09G1216100	Chr09	21391959	21393811	+	1009	-	-	-
MD12G1136000	3.46374	2.66941	2.02252	51.9387	23.7813	55.7182	2.71856	43.8127	-3.99483	7.35e-10	2.23e-08	MD12G1136000	Chr12	21271210	21272189	-	980	-	-	LRRNT_2
MD07G1207800	218.216	227.79	174.948	728.27	431.166	454.156	206.985	537.864	-1.37567	7.37e-10	2.24e-08	MD07G1207800	Chr07	28707465	28713681	+	1520	-	-	-
MD10G1336500	25.1122	23.1349	27.3041	154.687	84.7856	80.9491	25.1837	106.807	-2.08396	7.41e-10	2.24e-08	MD10G1336500	Chr10	41294306	41296352	-	1113	-	-	-
MD05G1305900	83.1299	118.344	84.946	457.286	228.507	260.719	95.4733	315.504	-1.7225	7.48e-10	2.26e-08	MD05G1305900	Chr05	43825578	43829017	+	2784	-	Ionotropic glutamate receptor	ANF_receptor
MD14G1220200	194.836	193.087	215.399	35.0021	80.6497	73.5901	201.107	63.0806	1.66719	7.54e-10	2.28e-08	MD14G1220200	Chr14	30234310	30238583	+	2177	-	DEAD/DEAH box helicase domain	DEAD
MD07G1306900	301.346	327.448	322.593	1572.84	647.265	826.311	317.129	1015.47	-1.67866	7.61e-10	2.3e-08	MD07G1306900	Chr07	36326910	36328991	+	1856	-	UDP-glucuronosyl/UDP-glucosyltransferase	UDPGT
MD16G1161700	319.53	318.55	296.3	127.588	171.639	156.642	311.46	151.956	1.03387	7.63e-10	2.3e-08	MD16G1161700	Chr16	13190583	13196622	-	2361	-	Small-subunit processome, Utp12	-
MD06G1020700	142.014	162.834	128.43	486.643	276.07	366.899	144.426	376.537	-1.38032	7.69e-10	2.32e-08	MD06G1020700	Chr06	2576077	2578706	-	1714	-	Transferase	-
MD09G1074200	66.6771	86.311	34.3829	375.991	193.352	217.616	62.457	262.32	-2.06454	7.86e-10	2.36e-08	MD09G1074200	Chr09	5155457	5159707	-	1950	-	-	-
MD12G1223100	388.805	338.126	333.716	127.588	195.42	150.334	353.549	157.781	1.16245	7.91e-10	2.38e-08	MD12G1223100	Chr12	29994152	29997704	-	1803	-	Putative RNA methylase domain	-
MD07G1269200	0.865936	2.66941	7.07883	65.4879	34.121	41.0002	3.53806	46.8697	-3.77425	8.16e-10	2.45e-08	MD07G1269200	Chr07	33680945	33684054	-	1907	-	Terpene synthase, metal-binding domain	-
MD17G1060300	51.0902	38.2616	37.4167	226.949	118.907	126.154	42.2562	157.337	-1.89188	8.51e-10	2.55e-08	MD17G1060300	Chr17	4904100	4906628	+	2529	-	Serine-threonine/tyrosine-protein kinase, catalytic domain	Pkinase_Tyr
MD05G1247600	310.871	307.872	272.029	90.3281	148.892	134.565	296.924	124.595	1.25062	8.76e-10	2.62e-08	MD05G1247600	Chr05	37913388	37916124	+	1502	-	-	-
MD11G1280200	561.993	576.593	585.521	2421.92	1140.47	1308.85	574.702	1623.75	-1.49819	8.78e-10	2.63e-08	MD11G1280200	Chr11	39800138	39806264	+	2345	-	SLC26A/SulP transporter domain	Sulfate_transp
MD04G1002700	983.704	930.735	1010.25	8515.68	3418.31	4543.66	974.896	5492.55	-2.49414	8.89e-10	2.66e-08	MD04G1002700	Chr04	402116	409617	+	3348	-	-	ABC1
MD12G1156600	208.691	203.765	232.59	92.5863	90.9894	110.385	215.015	97.9869	1.13215	8.92e-10	2.66e-08	MD12G1156600	Chr12	23718971	23723583	+	2042	-	Serine-threonine/tyrosine-protein kinase, catalytic domain	Pkinase_Tyr
MD05G1289300	19479.2	17945.6	17218.8	51239.8	30891.9	35313.8	18214.5	39148.5	-1.10384	8.94e-10	2.67e-08	MD05G1289300	Chr05	42174118	42175040	+	923	-	-	-
MD08G1248200	241.596	205.545	238.658	624.393	447.709	428.925	228.6	500.342	-1.12956	8.96e-10	2.67e-08	MD08G1248200	Chr08	31226687	31231330	+	2273	-	Proton-dependent oligopeptide transporter family	-
MD03G1013700	155.003	95.209	139.554	45.1641	39.2909	28.3847	129.922	37.6132	1.79062	8.96e-10	2.67e-08	MD03G1013700	Chr03	1084725	1087084	-	1110	-	Haem peroxidase	-
MD00G1005700	25788.4	23890.4	24231.9	7406.91	13247.2	11958.4	24636.9	10870.8	1.18031	8.97e-10	2.67e-08	MD00G1005700	Chr00	814503	816299	+	1658	-	Alcohol dehydrogenase, N-terminal	ADH_N
MD12G1234200	146.343	143.258	108.205	39.5186	48.5966	50.4618	132.602	46.1923	1.52146	9.19e-10	2.73e-08	MD12G1234200	Chr12	30959962	30962695	+	1129	-	-	SEC-C
MD03G1288200	571.518	544.56	534.958	1954.47	1008.12	1224.75	550.345	1395.78	-1.3422	9.42e-10	2.79e-08	MD03G1288200	Chr03	36696668	36701142	+	1834	-	-	-
MD00G1067800	77.0683	66.7353	86.9685	193.076	163.367	185.026	76.9241	180.49	-1.2327	9.44e-10	2.8e-08	MD00G1067800	Chr00	13240245	13240747	+	409	-	-	-
MD11G1161800	64.0793	52.4984	42.473	204.367	125.11	158.744	53.0169	162.741	-1.61179	1e-09	2.96e-08	MD11G1161800	Chr11	16017444	16033881	+	1915	-	Male sterility, NAD-binding	NAD_binding_4
MD03G1120600	30.3078	24.9145	25.2815	140.009	79.6157	89.3594	26.8346	102.995	-1.93581	1e-09	2.96e-08	MD03G1120600	Chr03	11201646	11206237	-	2562	-	Ion transport domain	Ion_trans
MD17G1037500	7316.3	7638.97	7877.73	2749.36	4330.27	4101.07	7611	3726.9	1.02995	1.01e-09	2.98e-08	MD17G1037500	Chr17	2728427	2733624	+	3269	-	Potassium transporter	K_trans
MD15G1150300	514.366	546.34	597.656	1360.57	1020.53	940.902	552.787	1107.33	-1.00236	1.02e-09	3.01e-08	MD15G1150300	Chr15	11087602	11093966	-	3265	-	Cellulose synthase	-
MD01G1017100	0.865936	7.11843	1.01126	79.0371	27.9172	55.7182	2.99854	54.2242	-4.15499	1.06e-09	3.11e-08	MD01G1017100	Chr01	7656325	7657816	-	978	-	Homeobox domain-like	Myb_DNA-binding
MD06G1187500	171.455	177.961	157.757	580.358	356.72	347.976	169.058	428.351	-1.3396	1.1e-09	3.22e-08	MD06G1187500	Chr06	32488864	32501795	+	1577	-	-	-
MD17G1136600	206.959	185.969	175.96	674.074	388.773	408.951	189.629	490.599	-1.36972	1.1e-09	3.22e-08	MD17G1136600	Chr17	12225997	12228489	-	741	-	-	-
MD00G1136700	6.06155	0.889804	2.02252	75.6498	31.0191	39.9489	2.99129	48.8726	-4.00519	1.1e-09	3.22e-08	MD00G1136700	Chr00	29666170	29666917	+	471	-	Starch synthase, catalytic domain	-
MD05G1345500	1053.84	944.082	954.631	2913.08	1698.81	2001.65	984.186	2204.52	-1.16312	1.1e-09	3.22e-08	MD05G1345500	Chr05	46516547	46517164	+	618	-	-	-
MD11G1316800	84.8618	82.7518	90.0023	284.534	171.639	216.565	85.8719	224.246	-1.3841	1.11e-09	3.25e-08	MD11G1316800	Chr11	42854804	42859365	+	1686	-	Homeobox domain-like	Myb_DNA-binding
MD11G1298900	445.957	465.368	457.09	1152.81	794.089	822.106	456.138	923.003	-1.01633	1.13e-09	3.28e-08	MD11G1298900	Chr11	41538137	41539324	-	910	-	-	-
MD02G1140100	347.24	314.101	328.66	48.5514	136.484	107.231	330	97.4222	1.75667	1.13e-09	3.28e-08	MD02G1140100	Chr02	11685738	11687790	-	1577	-	Dehydrin	-
MD07G1062300	1662.6	1683.51	1628.13	4653.03	2831.01	3160.17	1658.08	3548.07	-1.09733	1.13e-09	3.3e-08	MD07G1062300	Chr07	5858537	5862483	+	2065	-	HSP40/DnaJ peptide-binding	DnaJ_C
MD16G1116100	2641.11	2637.38	2625.24	426.8	1162.18	919.876	2634.57	836.286	1.65502	1.13e-09	3.3e-08	MD16G1116100	Chr16	8241332	8243256	-	1596	-	Cytochrome P450	p450
MD08G1125400	50.2243	51.6086	47.5293	149.041	109.601	148.231	49.7874	135.625	-1.44348	1.14e-09	3.31e-08	MD08G1125400	Chr08	11789802	11797065	+	3974	-	Protein kinase domain	Pkinase
MD03G1076400	74.4705	93.4294	102.137	361.312	200.59	230.232	90.0125	264.045	-1.5534	1.17e-09	3.38e-08	MD03G1076400	Chr03	6221469	6226661	-	2319	-	Multicopper oxidase, type 1	-
MD10G1219100	749.901	736.758	844.404	2399.34	1408.27	1548.55	777.021	1785.38	-1.20016	1.21e-09	3.5e-08	MD10G1219100	Chr10	31668985	31673168	-	2751	-	YTH domain	YTH
MD03G1239100	490.986	579.262	539.003	1847.21	1007.09	1137.49	536.417	1330.6	-1.31034	1.25e-09	3.61e-08	MD03G1239100	Chr03	32434147	32436258	-	2009	-	-	TCP
MD17G1175900	200.031	210.884	187.083	943.929	412.554	508.823	199.333	621.769	-1.64017	1.26e-09	3.63e-08	MD17G1175900	Chr17	19811848	19813724	-	1176	-	Phosphatase PHOSPHO-type	-
MD04G1023100	511.768	464.478	406.527	153.558	237.813	224.975	460.924	205.449	1.16461	1.31e-09	3.77e-08	MD04G1023100	Chr04	2666532	2669217	-	1179	-	-	-
MD04G1187100	90.9233	90.76	87.9798	371.474	179.911	257.565	89.8877	269.65	-1.58324	1.33e-09	3.82e-08	MD04G1187100	Chr04	27779605	27783880	+	1537	-	-	-
MD16G1041300	56.2859	39.1514	43.4843	268.726	108.567	178.719	46.3072	185.337	-1.99778	1.33e-09	3.83e-08	MD16G1041300	Chr16	2911391	2912711	-	747	-	S1/P1 nuclease	-
MD16G1236400	500.511	447.571	511.698	1480.25	888.181	968.235	486.594	1112.22	-1.19239	1.34e-09	3.86e-08	MD16G1236400	Chr16	24847685	24850064	-	1578	-	Alternative oxidase	AOX
MD17G1203900	620.876	600.618	687.658	153.558	309.157	273.335	636.384	245.35	1.37313	1.36e-09	3.89e-08	MD17G1203900	Chr17	24668723	24675698	+	3237	-	Small-subunit processome, Utp12	WD40
MD11G1204800	610.485	572.144	552.149	1541.22	995.714	1092.29	578.259	1209.74	-1.06422	1.36e-09	3.89e-08	MD11G1204800	Chr11	29885266	29886612	+	829	-	-	-
MD15G1059900	81.398	97.8785	84.946	307.116	185.081	213.411	88.0742	235.203	-1.41526	1.37e-09	3.93e-08	MD15G1059900	Chr15	4008184	4011047	+	1517	-	Glycosyl transferase, family 31	Galactosyl_T
MD02G1013800	189.64	196.647	208.32	2173.52	777.546	1022.9	198.202	1324.66	-2.74055	1.41e-09	4.02e-08	MD02G1013800	Chr02	893485	895562	+	928	-	-	-
MD07G1249900	51.0902	34.7024	32.3604	181.785	103.397	129.308	39.3843	138.164	-1.80409	1.53e-09	4.36e-08	MD07G1249900	Chr07	31870048	31873841	-	1206	-	Peptidase S54, rhomboid domain	-
MD12G1120700	530.819	492.951	506.642	1254.43	812.701	1037.62	510.138	1034.92	-1.02001	1.55e-09	4.4e-08	MD12G1120700	Chr12	19363543	19364601	+	969	-	Ubiquitin domain	ubiquitin
MD02G1198400	28.5759	38.2616	36.4054	158.074	96.1592	100.924	34.4143	118.386	-1.78237	1.58e-09	4.5e-08	MD02G1198400	Chr02	19480577	19481593	-	1017	-	Alpha/beta hydrolase fold-3	Abhydrolase_3
MD05G1083900	1421	1433.47	1338.91	4493.82	2518.75	2773.29	1397.8	3261.96	-1.22235	1.6e-09	4.55e-08	MD05G1083900	Chr05	17486739	17488329	+	979	-	O-methyltransferase, family 3	-
MD14G1072000	1608.91	1836.56	2088.26	21950.9	8074.28	10272.1	1844.57	13432.4	-2.86438	1.61e-09	4.55e-08	MD14G1072000	Chr14	7976756	7982352	-	4392	-	CobN/magnesium chelatase	-
MD11G1209700	531.685	468.927	546.081	146.783	249.187	253.36	515.564	216.443	1.25009	1.7e-09	4.81e-08	MD11G1209700	Chr11	30653814	30657318	-	1416	-	GrpE nucleotide exchange factor	-
MD03G1176300	6.92749	14.2369	17.1915	130.976	55.8344	64.1285	12.7853	83.6462	-2.7186	1.72e-09	4.85e-08	MD03G1176300	Chr03	24162226	24164390	+	2061	-	CobN/magnesium chelatase	-
MD00G1190700	51.9562	57.8373	51.5744	3.3873	5.16985	13.6667	53.7893	7.40796	2.85029	1.76e-09	4.95e-08	MD00G1190700	Chr00	45861727	45868409	-	1710	-	Multicopper oxidase, type 1	-
MD11G1315500	220.814	215.333	198.207	70.0043	95.1253	106.18	211.451	90.4365	1.22321	1.78e-09	5e-08	MD11G1315500	Chr11	42749822	42752127	-	970	-	Zinc finger, RING-CH-type	-
MD15G1031100	63.2133	60.5067	70.7883	249.531	140.62	173.462	64.8361	187.871	-1.53476	1.81e-09	5.09e-08	MD15G1031100	Chr15	1897088	1899561	+	1525	-	-	-
MD02G1274600	7.79343	3.55922	6.06757	97.1027	29.9851	52.5643	5.80674	59.8841	-3.3625	1.84e-09	5.18e-08	MD02G1274600	Chr02	32912603	32914929	+	2002	-	Protein kinase domain	Pkinase
MD12G1162400	179.249	185.969	172.926	678.59	355.686	408.951	179.381	481.075	-1.42202	1.86e-09	5.21e-08	MD12G1162400	Chr12	24390830	24396467	+	2466	-	-	Aa_trans
MD12G1073700	2950.24	3099.19	3593.01	36365	13435.4	17259	3214.15	22353.1	-2.79798	1.9e-09	5.32e-08	MD12G1073700	Chr12	8818707	8824398	-	4850	-	CobN/magnesium chelatase	-
MD03G1211100	5.19562	7.11843	2.02252	105.006	33.0871	42.0515	4.77886	60.0483	-3.62867	1.9e-09	5.33e-08	MD03G1211100	Chr03	29037280	29037924	+	645	-	-	-
MD17G1278100	114.304	105.887	123.374	44.035	42.3928	39.9489	114.521	42.1255	1.44242	1.92e-09	5.38e-08	MD17G1278100	Chr17	33812003	33814316	+	1656	-	WRKY domain	WRKY
MD05G1309500	55.4199	53.3882	34.3829	255.177	139.586	133.513	47.7304	176.092	-1.87684	1.93e-09	5.39e-08	MD05G1309500	Chr05	44018871	44019293	+	423	-	Glutaredoxin	-
MD04G1117800	0.865936	0.889804	4.04505	58.7133	26.8832	36.795	1.9336	40.7972	-4.45493	1.94e-09	5.41e-08	MD04G1117800	Chr04	20282707	20284694	-	1988	-	Exocyst complex component Exo70	Exo70
MD07G1204400	329.922	314.101	313.491	68.8752	110.635	156.642	319.171	112.051	1.50769	1.94e-09	5.42e-08	MD07G1204400	Chr07	28195984	28197686	+	1020	-	Mitochondrial glycoprotein	-
MD09G1149500	878.059	847.983	858.561	2503.22	1408.27	1842.91	861.535	1918.13	-1.15443	1.96e-09	5.47e-08	MD09G1149500	Chr09	11742780	11746728	+	1775	-	Enoyl-CoA hydratase/isomerase, HIBYL-CoA-H type	-
MD05G1181500	9.5253	15.1267	10.1126	88.0699	46.5287	58.8721	11.5882	64.4902	-2.47086	1.96e-09	5.47e-08	MD05G1181500	Chr05	30988377	30988868	+	492	-	-	-
MD15G1077800	356.766	362.15	346.863	1223.95	643.13	785.311	355.26	884.129	-1.31471	1.99e-09	5.55e-08	MD15G1077800	Chr15	5310881	5318890	+	3760	-	Kinesin motor domain	Kinesin
MD03G1181700	103.912	105.887	134.498	293.566	221.27	256.514	114.766	257.117	-1.16603	2.01e-09	5.58e-08	MD03G1181700	Chr03	24884393	24887408	+	303	-	-	-
MD02G1198500	67.543	63.1761	74.8334	274.372	159.231	167.155	68.5175	200.253	-1.54705	2.03e-09	5.63e-08	MD02G1198500	Chr02	19495017	19496075	-	1059	-	Alpha/beta hydrolase fold-3	Abhydrolase_3
MD03G1243900	52.8221	66.7353	61.687	150.17	137.518	150.334	60.4148	146.008	-1.27392	2.03e-09	5.63e-08	MD03G1243900	Chr03	32820566	32822785	+	2220	-	-	LRRNT_2
MD14G1012300	306.541	300.754	306.412	915.701	507.679	718.029	304.569	713.803	-1.22817	2.05e-09	5.68e-08	MD14G1012300	Chr14	1141928	1147146	+	2168	-	Multi antimicrobial extrusion protein	MatE
MD13G1101800	601.826	560.577	684.624	1796.4	1089.8	1227.9	615.676	1371.37	-1.15541	2.07e-09	5.72e-08	MD13G1101800	Chr13	7235881	7241398	-	2750	-	ABC transporter type 1, transmembrane domain	ABC_membrane
MD05G1187900	253.719	290.966	256.861	784.726	454.947	618.157	267.182	619.276	-1.21187	2.07e-09	5.72e-08	MD05G1187900	Chr05	31599891	31602346	+	2048	-	-	-
MD17G1229400	431.236	438.673	410.572	1511.87	788.919	921.979	426.827	1074.25	-1.331	2.09e-09	5.77e-08	MD17G1229400	Chr17	27737796	27743527	+	2334	-	AMP-dependent synthetase/ligase	AMP-binding
MD09G1081000	976.776	1106.92	1007.22	2557.41	1656.42	1972.21	1030.3	2062.02	-1.00069	2.1e-09	5.79e-08	MD09G1081000	Chr09	5690542	5694898	+	1929	-	-	-
MD15G1035200	116.901	159.275	163.824	40.6477	57.9023	55.7182	146.667	51.4227	1.50722	2.11e-09	5.82e-08	MD15G1035200	Chr15	2482735	2493328	+	3570	-	NB-ARC	NB-ARC
MD16G1141600	96.1189	88.0906	79.8897	251.79	177.843	198.693	88.0331	209.442	-1.24683	2.14e-09	5.88e-08	MD16G1141600	Chr16	10915822	10918676	+	1829	-	-	-
MD10G1267600	245.926	252.704	251.804	878.441	487	524.592	250.145	630.011	-1.33192	2.16e-09	5.93e-08	MD10G1267600	Chr10	36059450	36063715	+	3839	-	Phytochrome, central region	GAF
MD02G1148100	1128.31	1008.15	1065.87	2887.11	1831.16	1971.16	1067.44	2229.81	-1.06248	2.18e-09	5.99e-08	MD02G1148100	Chr02	12183265	12186459	-	1515	-	-	-
MD12G1139500	97.8508	121.013	100.115	241.628	202.658	253.36	106.326	232.549	-1.12775	2.21e-09	6.07e-08	MD12G1139500	Chr12	21711115	21715154	-	1451	-	-	adh_short
MD12G1009300	706.604	715.402	705.861	2360.95	1241.8	1519.11	709.289	1707.29	-1.26695	2.22e-09	6.09e-08	MD12G1009300	Chr12	984189	988577	+	2970	-	Serine-threonine/tyrosine-protein kinase, catalytic domain	Pkinase_Tyr
MD13G1003300	356.766	379.057	429.786	1185.56	692.76	813.696	388.536	897.338	-1.20767	2.24e-09	6.14e-08	MD13G1003300	Chr13	210349	220393	-	4106	-	Myosin head, motor domain	Myosin_head
MD09G1090700	335.117	333.677	337.761	999.255	564.548	744.311	335.518	769.371	-1.19671	2.36e-09	6.45e-08	MD09G1090700	Chr09	6639135	6642307	-	1593	-	Mpv17/PMP22	Mpv17_PMP22
MD00G1175300	57.1518	46.2698	58.6532	6.77461	13.4416	7.35901	54.0249	9.19174	2.54612	2.36e-09	6.46e-08	MD00G1175300	Chr00	40663527	40664824	-	424	-	-	-
MD14G1090300	688.419	622.863	743.277	213.4	362.924	333.258	684.853	303.194	1.17385	2.54e-09	6.92e-08	MD14G1090300	Chr14	11525975	11531440	+	2534	-	-	-
MD17G1013800	85.7277	100.548	87.9798	29.3566	32.0531	26.2822	91.4184	29.2306	1.64504	2.55e-09	6.93e-08	MD17G1013800	Chr17	1152448	1158430	-	1376	-	Partial AB-hydrolase lipase domain	-
MD16G1161600	220.814	223.341	278.097	97.1027	90.9894	125.103	240.751	104.398	1.20342	2.56e-09	6.95e-08	MD16G1161600	Chr16	13188798	13190460	+	1437	-	Heavy metal-associated domain, HMA	HMA
MD11G1215100	53.688	44.4902	59.6644	184.044	119.941	140.872	52.6142	148.286	-1.49587	2.7e-09	7.33e-08	MD11G1215100	Chr11	31406692	31409413	-	1107	-	GDSL lipase/esterase	Lipase_GDSL
MD11G1183400	32.0396	28.4737	40.4505	215.658	94.0913	112.488	33.6546	140.746	-2.06587	2.83e-09	7.65e-08	MD11G1183400	Chr11	24037071	24037815	-	231	-	-	-
MD10G1098500	392.269	363.93	346.863	1181.04	672.081	754.824	367.687	869.315	-1.24048	2.86e-09	7.72e-08	MD10G1098500	Chr10	15835871	15839206	-	2270	-	UDP-glucuronosyl/UDP-glucosyltransferase	UDPGT
MD13G1226400	2209.87	1957.57	2066.01	5978.59	3504.13	4045.35	2077.82	4509.36	-1.11771	2.89e-09	7.81e-08	MD13G1226400	Chr13	22123159	22126494	+	2391	-	Glycoside hydrolase, family 14	-
MD15G1287000	66.6771	87.2008	71.7996	293.566	190.251	166.103	75.2258	216.64	-1.52417	3.03e-09	8.14e-08	MD15G1287000	Chr15	26321750	26322730	+	981	-	-	-
MD14G1162400	2389.12	2403.36	2697.04	667.299	1289.36	1164.83	2496.5	1040.5	1.26213	3.13e-09	8.42e-08	MD14G1162400	Chr14	25691597	25695897	-	2510	-	-	-
MD14G1070200	303.944	276.729	323.604	91.4572	159.231	129.308	301.425	126.666	1.24747	3.21e-09	8.62e-08	MD14G1070200	Chr14	7723860	7725234	+	649	-	-	-
MD15G1114300	22.5143	34.7024	55.6194	169.365	127.178	118.795	37.612	138.446	-1.8896	3.36e-09	8.97e-08	MD15G1114300	Chr15	8042937	8048455	-	2836	-	-	-
MD15G1076900	5.19562	11.5675	8.09009	98.2318	33.0871	66.2311	8.28439	65.85	-2.98985	3.36e-09	8.97e-08	MD15G1076900	Chr15	5235444	5236084	+	504	-	-	-
MD09G1270500	172.321	163.724	174.948	748.594	321.565	458.361	170.331	509.507	-1.5801	3.37e-09	8.99e-08	MD09G1270500	Chr09	34473621	34474301	+	681	-	-	-
MD05G1055300	226.009	260.713	274.052	872.795	452.879	605.541	253.591	643.739	-1.34391	3.38e-09	9e-08	MD05G1055300	Chr05	9464512	9466896	+	2307	-	Orn/DAP/Arg decarboxylase 2, N-terminal	-
MD04G1069300	90.9233	87.2008	100.115	299.212	191.285	205.001	92.7463	231.832	-1.32147	3.38e-09	9.02e-08	MD04G1069300	Chr04	9490696	9491838	+	1143	-	-	TCP
MD13G1120100	337.715	322.109	251.804	1087.32	574.888	700.157	303.876	787.456	-1.37224	3.47e-09	9.23e-08	MD13G1120100	Chr13	8807011	8807859	-	849	-	-	-
MD12G1203100	317.799	279.398	263.939	1135.88	550.072	666.516	287.045	784.155	-1.44881	3.47e-09	9.23e-08	MD12G1203100	Chr12	28320403	28322092	-	1526	-	ABC transporter-like	ABC_tran
MD10G1186000	167.992	204.655	185.061	541.969	339.142	394.233	185.902	425.115	-1.19246	3.59e-09	9.52e-08	MD10G1186000	Chr10	28023958	28025969	-	1327	-	EamA domain	DUF6
MD04G1135600	470.203	498.29	540.014	1650.75	901.622	1047.08	502.836	1199.82	-1.25454	3.6e-09	9.56e-08	MD04G1135600	Chr04	22245201	22250758	-	3309	-	-	-
MD06G1226600	214.752	178.851	178.993	618.748	366.026	406.848	190.865	463.874	-1.27948	3.64e-09	9.64e-08	MD06G1226600	Chr06	35720939	35723387	+	1590	-	EamA domain	DUF6
MD04G1180200	57.1518	54.2781	48.5406	273.243	137.518	139.821	53.3235	183.527	-1.77972	3.67e-09	9.73e-08	MD04G1180200	Chr04	27108233	27109482	-	1126	-	-	-
MD12G1144300	56.2859	61.3965	78.8784	338.73	159.231	180.821	65.5203	226.261	-1.78936	3.71e-09	9.82e-08	MD12G1144300	Chr12	22358874	22361841	+	2002	-	Multicopper oxidase, type 1	-
MD16G1031300	31.1737	19.5757	30.3379	98.2318	74.4459	127.206	27.0291	99.9611	-1.88884	3.73e-09	9.86e-08	MD16G1031300	Chr16	2225140	2228622	+	1283	-	Repressor of RNA polymerase III transcription Maf1	-
MD09G1034000	64.9452	40.0412	56.6307	298.083	124.076	190.283	53.8724	204.147	-1.9207	3.85e-09	1.01e-07	MD09G1034000	Chr09	2082430	2084487	-	984	-	Alcohol dehydrogenase, N-terminal	ADH_N
MD09G1106400	363.693	329.228	276.074	72.2625	140.62	139.821	322.998	117.568	1.45591	3.92e-09	1.03e-07	MD09G1106400	Chr09	7706937	7707844	+	650	-	-	-
MD15G1331300	28.5759	28.4737	29.3266	217.917	70.31	127.206	28.7921	138.477	-2.26429	3.94e-09	1.03e-07	MD15G1331300	Chr15	36715532	36718649	+	802	-	WRKY domain	WRKY
MD08G1025800	240.73	260.713	216.41	856.988	444.607	547.72	239.284	616.439	-1.36391	3.99e-09	1.05e-07	MD08G1025800	Chr08	1861739	1862464	-	564	-	Basic-leucine zipper domain	bZIP_1
MD15G1010500	155.869	220.671	204.275	426.8	389.807	363.745	193.605	393.451	-1.02391	4.08e-09	1.07e-07	MD15G1010500	Chr15	560646	562492	-	1376	-	ABC transporter type 1, transmembrane domain	ABC_membrane
MD06G1017400	77.9343	62.2863	70.7883	243.886	161.299	158.744	70.3363	187.977	-1.41621	4.1e-09	1.07e-07	MD06G1017400	Chr06	2122647	2123798	+	1152	-	-	-
MD13G1127300	72.7386	56.0577	48.5406	267.597	136.484	173.462	59.1123	192.514	-1.69847	4.1e-09	1.07e-07	MD13G1127300	Chr13	9572286	9574996	-	2547	-	Acyl-CoA dehydrogenase/oxidase C-terminal	-
MD14G1176000	129.89	149.487	112.25	412.122	274.002	270.181	130.543	318.768	-1.28513	4.16e-09	1.09e-07	MD14G1176000	Chr14	26925664	26929510	-	1948	-	-	-
MD07G1163200	166.26	135.25	120.34	351.151	262.628	311.181	140.617	308.32	-1.1292	4.19e-09	1.09e-07	MD07G1163200	Chr07	23835271	23837822	-	1657	-	NAC domain	NAM
MD02G1042200	12.1231	15.1267	23.259	101.619	51.6985	88.3081	16.8363	80.5419	-2.26807	4.19e-09	1.09e-07	MD02G1042200	Chr02	3471034	3471916	-	791	-	-	-
MD00G1143500	98.7167	119.234	134.498	31.6148	49.6306	31.5386	117.483	37.5947	1.63851	4.27e-09	1.11e-07	MD00G1143500	Chr00	31227045	31229422	+	1538	-	WRKY domain	WRKY
MD11G1133800	1722.35	1763.59	1708.02	5332.75	2865.13	3590.14	1731.32	3929.34	-1.18226	4.32e-09	1.12e-07	MD11G1133800	Chr11	12261563	12265099	-	1066	-	Pyridoxal 5'-phosphate synthase subunit PdxT/SNO	-
MD15G1221100	9.5253	24.0247	10.1126	40.6477	157.164	157.693	14.5542	118.501	-3.02258	4.4e-09	1.15e-07	MD15G1221100	Chr15	17887545	17888258	-	714	-	DNA-binding domain	AP2
MD05G1120100	1477.29	1586.52	1497.68	392.927	774.444	712.772	1520.5	626.715	1.27794	4.5e-09	1.17e-07	MD05G1120100	Chr05	24163537	24165894	+	2358	-	Peptidase S8/S53 domain	Peptidase_S8
MD03G1134300	715.263	637.1	699.793	156.945	305.021	325.899	684.052	262.622	1.37958	4.51e-09	1.17e-07	MD03G1134300	Chr03	13404889	13407175	-	1291	-	-	-
MD14G1126600	140.282	149.487	169.892	378.249	296.75	282.796	153.22	319.265	-1.06	4.6e-09	1.19e-07	MD14G1126600	Chr14	20118402	20118875	+	474	-	-	-
MD02G1274100	161.93	140.589	182.027	58.7133	66.1741	74.6414	161.515	66.5096	1.27685	4.8e-09	1.24e-07	MD02G1274100	Chr02	32864834	32871575	-	2240	-	Galactose mutarotase-like domain	Glyco_hydro_31
MD03G1182700	5.19562	7.11843	4.04505	56.4551	54.8004	27.3335	5.45303	46.1963	-3.07217	4.89e-09	1.26e-07	MD03G1182700	Chr03	24931665	24934511	+	2265	-	Leucine-rich repeat	LRRNT_2
MD06G1084500	1151.7	1072.21	1147.78	330.827	623.484	517.233	1123.9	490.515	1.19516	5.01e-09	1.29e-07	MD06G1084500	Chr06	20736514	20739750	-	2110	-	GMP synthase, C-terminal	GATase
MD08G1126200	127.293	140.589	127.419	301.47	228.507	288.053	131.767	272.677	-1.04785	5.05e-09	1.3e-07	MD08G1126200	Chr08	11875309	11879160	+	2903	-	Glycosyltransferase 2-like	-
MD09G1098400	25.1122	22.2451	20.2252	121.943	58.9363	95.6671	22.5275	92.1821	-2.0274	5.16e-09	1.32e-07	MD09G1098400	Chr09	7155949	7158430	+	1582	-	Cyclin, C-terminal domain	Cyclin_C
MD10G1289200	200.031	185.079	162.813	670.686	346.38	425.771	182.641	480.946	-1.39502	5.48e-09	1.4e-07	MD10G1289200	Chr10	37830774	37833038	-	1555	-	HSP40/DnaJ peptide-binding	DnaJ_C
MD14G1221200	19.9165	21.3553	14.1577	162.591	63.0722	73.5901	18.4765	99.751	-2.42476	5.52e-09	1.41e-07	MD14G1221200	Chr14	30291503	30291994	-	492	-	-	-
MD01G1232600	514.366	492.062	509.676	187.431	276.07	282.796	505.368	248.766	1.02079	5.74e-09	1.47e-07	MD01G1232600	Chr01	32101543	32103680	-	1157	-	Ribosomal protein L13e	-
MD13G1131300	126.427	178.851	137.532	506.967	293.648	343.771	147.603	381.462	-1.36847	6.06e-09	1.54e-07	MD13G1131300	Chr13	9977624	9980385	+	1642	-	-	-
MD10G1051400	556.797	574.813	576.419	173.882	316.395	264.924	569.343	251.734	1.17558	6.13e-09	1.55e-07	MD10G1051400	Chr10	6826121	6832003	-	2194	-	Amidase signature domain	Amidase
MD04G1172700	760.292	687.819	705.861	3013.57	1347.26	1604.26	717.99	1988.37	-1.46926	6.15e-09	1.56e-07	MD04G1172700	Chr04	26423098	26427141	-	2355	-	Protein kinase domain	Pkinase
MD00G1008100	164.528	184.189	175.96	466.319	310.191	349.027	174.892	375.179	-1.1002	6.25e-09	1.58e-07	MD00G1008100	Chr00	1065060	1067318	-	2259	-	Armadillo-type fold	U-box
MD10G1338100	4.32968	8.89804	10.1126	102.748	43.4268	41.0002	7.78011	62.3917	-3.01234	6.45e-09	1.63e-07	MD10G1338100	Chr10	41400897	41402038	-	1008	-	-	-
MD00G1129400	12.1231	15.1267	5.05631	86.9408	58.9363	46.2566	10.7687	64.0446	-2.55356	6.52e-09	1.64e-07	MD00G1129400	Chr00	27762615	27764057	+	1443	-	WD40-repeat-containing domain	-
MD14G1218300	433.834	411.979	464.169	137.75	224.372	226.027	436.661	196.05	1.1529	6.53e-09	1.65e-07	MD14G1218300	Chr14	30143515	30145662	-	836	-	-	-
MD07G1265200	645.122	689.598	649.23	1720.75	1123.93	1174.29	661.317	1339.65	-1.01799	6.54e-09	1.65e-07	MD07G1265200	Chr07	33386661	33390642	+	1857	-	-	-
MD10G1265000	397.465	429.775	414.617	1080.55	691.726	777.952	413.952	850.076	-1.03757	6.62e-09	1.67e-07	MD10G1265000	Chr10	35860203	35862194	-	778	-	-	-
MD03G1170700	547.272	554.348	561.25	175.011	312.259	260.719	554.29	249.33	1.15075	6.7e-09	1.68e-07	MD03G1170700	Chr03	23150311	23156437	-	1979	-	Hexokinase, C-terminal	-
MD11G1176900	261.513	258.043	224.5	817.469	441.505	550.874	248.019	603.283	-1.28095	6.83e-09	1.72e-07	MD11G1176900	Chr11	20982785	20984891	-	1529	-	Alpha/beta hydrolase fold-3	Abhydrolase_3
MD05G1275200	271.038	266.051	279.108	851.343	469.423	586.618	272.066	635.794	-1.22403	6.97e-09	1.75e-07	MD05G1275200	Chr05	40957961	40962209	-	3016	-	BTB/POZ domain	BTB
MD14G1004500	161.064	183.3	165.847	74.5207	84.7856	60.9746	170.07	73.427	1.21164	7.04e-09	1.77e-07	MD14G1004500	Chr14	486681	489854	-	3174	-	-	C2
MD05G1360900	125.561	146.818	132.475	366.958	250.221	274.386	134.951	297.188	-1.13759	7.19e-09	1.8e-07	MD05G1360900	Chr05	47679178	47681192	-	966	-	-	-
MD10G1085000	1034.79	898.702	935.417	258.564	500.442	444.694	956.304	401.233	1.252	7.26e-09	1.82e-07	MD10G1085000	Chr10	12491450	12494226	-	829	-	-	-
MD13G1125300	448.555	385.285	334.728	1641.71	729.983	949.312	389.523	1107	-1.50597	7.35e-09	1.84e-07	MD13G1125300	Chr13	9282842	9287628	+	1904	-	Transketolase C-terminal/Pyruvate-ferredoxin oxidoreductase domain II	-
MD15G1200400	11.2572	5.33882	6.06757	81.2953	32.0531	57.8208	7.55452	57.0564	-2.90478	7.41e-09	1.85e-07	MD15G1200400	Chr15	15935344	15937540	+	1116	-	NUDIX hydrolase domain-like	NUDIX
MD05G1249400	846.02	864	821.145	2541.61	1493.05	1567.47	843.721	1867.38	-1.14582	7.41e-09	1.85e-07	MD05G1249400	Chr05	38099971	38104547	+	2732	-	Coenzyme Q-binding protein COQ10, START domain	-
MD08G1107600	14.7209	11.5675	8.09009	75.6498	56.8684	44.154	11.4595	58.8907	-2.34787	7.62e-09	1.9e-07	MD08G1107600	Chr08	9459183	9461809	-	2198	-	Protein kinase domain	Pkinase
MD15G1067900	92.6552	71.1843	103.149	400.831	195.42	232.334	88.9961	276.195	-1.6342	7.63e-09	1.9e-07	MD15G1067900	Chr15	4712079	4715213	-	2072	-	-	-
MD02G1017800	274.502	266.941	265.962	1150.55	538.699	589.772	269.135	759.675	-1.49638	7.68e-09	1.91e-07	MD02G1017800	Chr02	1326059	1329240	+	2459	-	-	-
MD01G1208300	918.758	920.057	966.766	3128.74	1603.69	1952.24	935.194	2228.22	-1.25239	7.81e-09	1.94e-07	MD01G1208300	Chr01	30299885	30302510	-	1363	-	Fatty acid hydroxylase	-
MD08G1133500	47.6265	33.8126	37.4167	171.623	93.0573	125.103	39.6186	129.928	-1.70949	7.83e-09	1.95e-07	MD08G1133500	Chr08	12671549	12672770	+	797	-	G-protein gamma-like domain	-
MD04G1003400	1387.23	1541.14	1396.55	11250.4	4588.76	5990.23	1441.64	7276.45	-2.33549	7.9e-09	1.96e-07	MD04G1003400	Chr04	500950	503483	+	1515	-	Thiolase-like	Chal_sti_synt_N
MD04G1096300	61.4815	58.7271	53.5969	179.527	126.144	136.667	57.9351	147.446	-1.34388	7.9e-09	1.96e-07	MD04G1096300	Chr04	17759526	17760298	-	261	-	-	-
MD08G1076800	34.6374	51.6086	46.518	315.019	125.11	131.411	44.2547	190.514	-2.10557	7.92e-09	1.96e-07	MD08G1076800	Chr08	6291368	6295808	-	2269	-	Squalene epoxidase	-
MD02G1247800	0.865936	4.44902	4.04505	89.199	21.7134	42.0515	3.12	50.988	-4.04438	7.93e-09	1.96e-07	MD02G1247800	Chr02	29800774	29802318	+	1545	-	Cytochrome P450	p450
MD09G1111300	15.5869	13.3471	7.07883	107.265	42.3928	69.3849	12.0042	73.0141	-2.58955	8.01e-09	1.98e-07	MD09G1111300	Chr09	8461811	8462476	-	666	-	-	-
MD10G1303600	167.126	143.258	154.723	772.305	333.972	369.002	155.036	491.76	-1.66441	8.26e-09	2.04e-07	MD10G1303600	Chr10	39002198	39007076	+	2390	-	FAD/NAD(P)-binding domain	Pyr_redox_2
MD15G1178700	1340.47	1335.6	1341.94	3608.61	2200.29	2452.65	1339.34	2753.85	-1.03973	8.34e-09	2.06e-07	MD15G1178700	Chr15	14063141	14066114	-	1695	-	-	-
MD11G1035000	26.844	25.8043	29.3266	110.652	66.1741	103.026	27.325	93.2841	-1.77167	8.37e-09	2.06e-07	MD11G1035000	Chr11	3093170	3097068	+	2735	-	Oligopeptide transporter, OPT superfamily	OPT
MD15G1095100	142.014	180.63	149.667	378.249	286.41	311.181	157.437	325.28	-1.04551	8.37e-09	2.06e-07	MD15G1095100	Chr15	6645950	6647272	-	1127	-	Nucleoside phosphorylase domain	-
MD04G1030500	45.8946	35.5922	29.3266	2.2582	2.06794	1.05129	36.9378	1.79248	4.37462	8.49e-09	2.09e-07	MD04G1030500	Chr04	3417406	3424768	-	816	-	-	-
MD12G1164200	24.2462	21.3553	16.1802	75.6498	69.276	70.4362	20.5939	71.7873	-1.79284	8.73e-09	2.14e-07	MD12G1164200	Chr12	24554171	24555430	-	1260	-	-	Gly_transf_sug
MD12G1158200	77.0683	71.1843	63.7095	381.636	178.877	172.411	70.654	244.308	-1.78711	8.86e-09	2.17e-07	MD12G1158200	Chr12	23884351	23884959	+	609	-	-	-
MD11G1141100	193.104	221.561	201.241	110.652	90.9894	91.462	205.302	97.7011	1.07338	9.18e-09	2.24e-07	MD11G1141100	Chr11	13192771	13193747	+	419	-	-	-
MD09G1292700	769.817	818.62	721.03	2117.07	1323.48	1397.16	769.822	1612.57	-1.06624	9.28e-09	2.27e-07	MD09G1292700	Chr09	37519354	37521908	-	1857	-	S-adenosylmethionine synthetase, C-terminal	-
MD06G1142900	21.6484	24.9145	22.2478	84.6826	98.2272	60.9746	22.9369	81.2948	-1.82502	9.36e-09	2.28e-07	MD06G1142900	Chr06	28652241	28654178	+	1542	-	Cytochrome P450	p450
MD07G1275300	28.5759	15.1267	22.2478	108.394	65.1401	85.1542	21.9834	86.2294	-1.96851	9.37e-09	2.28e-07	MD07G1275300	Chr07	34054804	34056815	-	1731	-	Citrate transporter-like domain	-
MD17G1041500	152.405	133.471	80.9009	14.6783	14.4756	42.0515	122.259	23.7351	2.3634	9.51e-09	2.32e-07	MD17G1041500	Chr17	3032288	3034001	+	925	-	-	-
MD11G1002900	2489.57	2270.78	2469.5	6439.27	3873.25	4506.87	2409.95	4939.8	-1.03535	9.61e-09	2.34e-07	MD11G1002900	Chr11	248191	250866	+	1417	-	Tetratricopeptide-like helical domain	-
MD16G1175300	689.285	670.912	656.309	5631.96	2243.72	2853.19	672.169	3576.29	-2.41149	9.65e-09	2.35e-07	MD16G1175300	Chr16	14880778	14883822	+	2008	-	Glycoside hydrolase, family 14	-
MD12G1167300	172.321	156.606	170.903	448.253	298.817	325.899	166.61	357.657	-1.10114	1e-08	2.43e-07	MD12G1167300	Chr12	24763604	24765476	+	1349	-	HSP40/DnaJ peptide-binding	DnaJ_C
MD09G1158600	184.444	169.063	190.117	579.229	329.837	385.822	181.208	431.629	-1.25152	1.02e-08	2.46e-07	MD09G1158600	Chr09	12677713	12681028	+	2824	-	Glycosyltransferase 2-like	-
MD15G1443700	56.2859	56.9475	45.5068	6.77461	14.4756	8.41029	52.9134	9.88683	2.41308	1.02e-08	2.47e-07	MD15G1443700	Chr15	54408605	54409228	-	624	-	-	-
MD17G1113200	865.07	823.069	924.293	186.302	424.962	367.95	870.811	326.405	1.41434	1.03e-08	2.5e-07	MD17G1113200	Chr17	9690370	9696630	-	2866	-	Heat shock protein Hsp90 family	HATPase_c
MD11G1200700	96.9849	114.785	115.284	23.7111	43.4268	39.9489	109.018	35.6956	1.60394	1.04e-08	2.52e-07	MD11G1200700	Chr11	28985162	28994815	+	1289	-	-	Ion_trans_2
MD16G1162000	333.385	315.88	333.716	54.1969	149.926	112.488	327.661	105.537	1.63113	1.06e-08	2.54e-07	MD16G1162000	Chr16	13219384	13224505	+	2272	-	Armadillo-type fold	-
MD06G1225900	569.786	538.331	486.417	1422.67	922.302	958.774	531.511	1101.25	-1.05006	1.07e-08	2.57e-07	MD06G1225900	Chr06	35644034	35644994	+	809	-	-	-
MD01G1163900	46.7606	53.3882	46.518	110.652	119.941	136.667	48.8889	122.42	-1.32404	1.08e-08	2.6e-07	MD01G1163900	Chr01	26862823	26864553	+	1731	-	Xanthine/uracil/vitamin C permease	-
MD05G1348200	5463.19	5200.9	5132.15	16698.3	8738.08	10556	5265.42	11997.4	-1.18805	1.16e-08	2.76e-07	MD05G1348200	Chr05	46671614	46674373	+	1898	-	Phosphoadenosine phosphosulphate reductase	-
MD11G1132700	76.2024	67.6251	66.7433	212.271	146.824	155.59	70.1903	171.562	-1.28626	1.16e-08	2.77e-07	MD11G1132700	Chr11	12137704	12146433	+	2392	-	Mlo-related protein	-
MD05G1334000	258.915	272.28	245.737	798.275	442.539	557.182	258.977	599.332	-1.20941	1.17e-08	2.78e-07	MD05G1334000	Chr05	45720563	45723815	+	2695	-	Serine-threonine/tyrosine-protein kinase, catalytic domain	Pkinase_Tyr
MD05G1196400	486.656	468.927	499.563	1704.94	900.588	959.825	485.049	1188.45	-1.29255	1.19e-08	2.82e-07	MD05G1196400	Chr05	32376238	32379688	+	1845	-	VHS domain	-
MD12G1185000	1224.43	1011.71	1114.41	3135.51	1885.96	2105.73	1116.85	2375.73	-1.08868	1.19e-08	2.82e-07	MD12G1185000	Chr12	26597295	26600175	+	2340	-	Protein kinase domain	Pkinase
MD04G1003600	688.419	790.146	822.156	267.597	414.622	419.463	766.907	367.228	1.06091	1.2e-08	2.84e-07	MD04G1003600	Chr04	514361	520233	+	2468	-	Dihydroxy-acid/6-phosphogluconate dehydratase	ILVD_EDD
MD03G1029800	53.688	56.9475	51.5744	180.656	134.416	115.642	54.07	143.571	-1.40609	1.23e-08	2.91e-07	MD03G1029800	Chr03	2426722	2430574	+	2448	-	Oligopeptide transporter, OPT superfamily	OPT
MD06G1043100	729.984	791.036	790.807	220.175	430.132	343.771	770.609	331.359	1.21618	1.24e-08	2.94e-07	MD06G1043100	Chr06	5656241	5658896	+	2146	-	Pseudouridine synthase, catalytic domain	-
MD02G1002900	288.357	261.602	292.255	731.658	449.777	597.131	280.738	592.855	-1.07801	1.25e-08	2.97e-07	MD02G1002900	Chr02	227794	232710	+	2864	-	Serine-threonine/tyrosine-protein kinase, catalytic domain	Pkinase_Tyr
MD15G1131500	95.253	102.327	84.946	328.569	172.673	254.411	94.1755	251.884	-1.41672	1.27e-08	3e-07	MD15G1131500	Chr15	9511676	9515564	+	2146	-	Serine-threonine/tyrosine-protein kinase, catalytic domain	Pkinase_Tyr
MD11G1215200	61.4815	43.6004	57.6419	270.984	112.703	186.078	54.2413	189.922	-1.80691	1.31e-08	3.1e-07	MD11G1215200	Chr11	31428863	31431319	-	1562	-	Phosphoadenosine phosphosulphate reductase	-
MD13G1181700	98.7167	88.9804	94.0474	294.695	184.047	203.95	93.9148	227.564	-1.27506	1.36e-08	3.21e-07	MD13G1181700	Chr13	15147892	15151277	-	1199	-	Dienelactone hydrolase	-
MD15G1057700	82.2639	72.0741	76.8559	250.661	167.503	161.898	77.0647	193.354	-1.32507	1.36e-08	3.21e-07	MD15G1057700	Chr15	3865294	3867564	-	1851	-	Heat shock factor (HSF)-type, DNA-binding	HSF_DNA-bind
MD03G1053500	344.643	387.065	407.539	1002.64	648.299	705.413	379.749	785.452	-1.04841	1.38e-08	3.26e-07	MD03G1053500	Chr03	4266286	4271770	+	2790	-	Protein kinase domain	Pkinase
MD17G1180800	84.8618	96.0988	97.0811	25.9693	33.0871	10.5129	92.6806	23.1898	1.99853	1.42e-08	3.33e-07	MD17G1180800	Chr17	21049138	21054015	-	2026	-	Phosphofructokinase domain	PFK
MD07G1203200	115.17	118.344	108.205	513.741	229.541	281.745	113.906	341.676	-1.58316	1.45e-08	3.4e-07	MD07G1203200	Chr07	28099048	28109134	-	1974	-	-	-
MD06G1011700	310.871	276.729	333.716	124.201	170.605	159.796	307.106	151.534	1.01632	1.47e-08	3.44e-07	MD06G1011700	Chr06	1468343	1476149	+	1680	-	WD40-repeat-containing domain	-
MD11G1028100	244.194	243.806	246.748	812.953	415.656	557.182	244.916	595.264	-1.28053	1.48e-08	3.47e-07	MD11G1028100	Chr11	2449296	2452791	-	2282	-	Myc-type, basic helix-loop-helix (bHLH) domain	HLH
MD07G1171200	1010.55	1092.68	1028.45	316.148	572.82	526.695	1043.89	471.888	1.14448	1.5e-08	3.51e-07	MD07G1171200	Chr07	24734061	24739833	+	1767	-	-	Aa_trans
MD02G1091500	7.79343	7.11843	8.09009	58.7133	38.2569	38.8976	7.66732	45.2893	-2.56157	1.5e-08	3.51e-07	MD02G1091500	Chr02	7258831	7263247	-	3147	-	-	-
MD11G1033500	215.618	224.231	209.331	58.7133	109.601	94.6158	216.393	87.6433	1.30031	1.54e-08	3.58e-07	MD11G1033500	Chr11	2899357	2903001	-	1447	-	DNA-directed RNA polymerase, insert domain	RNA_pol_L
MD12G1201100	848.618	752.774	764.514	2612.74	1364.84	1596.9	788.635	1858.16	-1.23607	1.55e-08	3.61e-07	MD12G1201100	Chr12	28171257	28173526	-	1696	-	S-adenosylmethionine synthetase superfamily	-
MD15G1234500	68.409	72.0741	82.9235	238.24	163.367	156.642	74.4689	186.083	-1.32188	1.57e-08	3.65e-07	MD15G1234500	Chr15	19251485	19253858	+	1509	-	-	-
MD06G1085400	442.493	381.726	366.077	65.4879	156.13	169.257	396.765	130.292	1.60428	1.62e-08	3.75e-07	MD06G1085400	Chr06	20912763	20913626	-	864	-	Ribosome-inactivating protein	-
MD03G1146300	443.359	428.886	420.685	1236.37	745.493	800.029	430.977	927.296	-1.10472	1.66e-08	3.84e-07	MD03G1146300	Chr03	16061493	16067732	-	2176	-	-	-
MD17G1144800	100.449	131.691	101.126	281.146	220.236	223.924	111.089	241.769	-1.11966	1.69e-08	3.92e-07	MD17G1144800	Chr17	13057785	13061522	+	3165	-	Glycosyltransferase 2-like	-
MD02G1266800	103.912	79.1926	95.0586	313.89	192.318	203.95	92.7212	236.719	-1.35072	1.75e-08	4.04e-07	MD02G1266800	Chr02	32087064	32093702	+	1514	-	Basic-leucine zipper domain	bZIP_1
MD00G1082000	158.466	144.148	134.498	50.8096	65.1401	68.3336	145.704	61.4278	1.2446	1.78e-08	4.12e-07	MD00G1082000	Chr00	16329604	16330236	+	525	-	-	-
MD05G1052900	34.6374	43.6004	35.3942	93.7154	98.2272	123.001	37.8773	104.981	-1.47023	1.81e-08	4.16e-07	MD05G1052900	Chr05	9032995	9036915	-	1387	-	-	-
MD09G1039000	339.447	345.244	384.28	1062.48	594.533	738.003	356.323	798.34	-1.16367	1.85e-08	4.26e-07	MD09G1039000	Chr09	2380254	2384519	+	2584	-	Fungal lipase-like domain	Lipase_3
MD06G1071600	14364.2	13409.3	13663.2	43659	22853.8	27093.8	13812.2	31202.2	-1.17568	1.85e-08	4.26e-07	MD06G1071600	Chr06	17544096	17545587	+	1300	-	Oxoglutarate/iron-dependent dioxygenase	2OG-FeII_Oxy
MD02G1092500	1436.59	1583.85	1540.15	399.702	818.905	701.208	1520.2	639.938	1.24752	1.94e-08	4.44e-07	MD02G1092500	Chr02	7330782	7332840	-	1888	-	Cytochrome P450	p450
MD12G1182300	75.3365	71.1843	62.6982	13.5492	21.7134	22.077	69.7397	19.1132	1.86296	2e-08	4.57e-07	MD12G1182300	Chr12	26207403	26209591	-	1863	-	-	-
MD15G1234400	198.299	193.977	182.027	641.33	340.176	417.361	191.435	466.289	-1.28298	2.01e-08	4.59e-07	MD15G1234400	Chr15	19239101	19241924	+	1384	-	Glycoside hydrolase, family 19, catalytic	-
MD02G1132400	535.149	524.984	504.62	193.076	293.648	293.309	521.584	260.011	1.00283	2.05e-08	4.66e-07	MD02G1132400	Chr02	10710065	10711326	+	946	-	-	-
MD05G1297000	75.3365	94.3192	82.9235	377.12	191.285	193.437	84.1931	253.947	-1.59137	2.06e-08	4.69e-07	MD05G1297000	Chr05	43115903	43117567	+	1036	-	Rho termination factor, N-terminal	-
MD17G1029300	46.7606	47.1596	45.5068	2.2582	7.23779	11.5642	46.4757	7.02005	2.71218	2.09e-08	4.76e-07	MD17G1029300	Chr17	2119187	2121293	+	1003	-	-	-
MD09G1134900	785.404	792.815	781.705	173.882	388.773	350.079	786.642	304.244	1.36913	2.12e-08	4.82e-07	MD09G1134900	Chr09	10360604	10364660	+	2512	-	DEAD/DEAH box helicase domain	DEAD
MD12G1058400	6.92749	11.5675	5.05631	45.1641	37.2229	59.9233	7.85042	47.4368	-2.58347	2.17e-08	4.94e-07	MD12G1058400	Chr12	6743591	6746221	-	1922	-	Homeobox domain-like	Myb_DNA-binding
MD09G1092700	11.2572	22.2451	19.214	95.9736	59.9703	64.1285	17.5721	73.3575	-2.06411	2.2e-08	4.99e-07	MD09G1092700	Chr09	6790981	6794301	-	1988	-	-	-
MD05G1284000	271.904	248.255	274.052	666.17	431.166	511.977	264.737	536.437	-1.01825	2.28e-08	5.17e-07	MD05G1284000	Chr05	41807881	41811217	+	1822	-	-	-
MD17G1092600	40.699	20.4655	27.3041	142.267	89.9554	89.3594	29.4895	107.194	-1.85684	2.28e-08	5.17e-07	MD17G1092600	Chr17	7776186	7776473	+	288	-	-	-
MD17G1137300	182.713	213.553	180.005	750.852	346.38	462.566	192.09	519.933	-1.43541	2.29e-08	5.17e-07	MD17G1137300	Chr17	12294733	12302689	+	2286	-	-	-
MD14G1019200	30.3078	33.8126	30.3379	204.367	73.4119	115.642	31.4861	131.14	-2.05569	2.3e-08	5.21e-07	MD14G1019200	Chr14	1808260	1812072	+	2106	-	Basic-leucine zipper domain	bZIP_1
MD01G1218100	23.3803	34.7024	40.4505	151.3	82.7176	106.18	32.8444	113.399	-1.79179	2.39e-08	5.37e-07	MD01G1218100	Chr01	31051769	31054697	-	1893	-	IQ motif, EF-hand binding site	IQ
MD09G1262900	120.365	134.36	103.149	216.787	246.085	267.027	119.291	243.3	-1.02647	2.44e-08	5.49e-07	MD09G1262900	Chr09	33613765	33615006	+	988	-	EF-hand domain	-
MD16G1048500	27.71	23.1349	21.2365	217.917	64.1062	95.6671	24.0271	125.897	-2.38497	2.48e-08	5.57e-07	MD16G1048500	Chr16	3404867	3409858	+	1729	-	NmrA-like domain	NmrA
MD16G1014900	74.4705	72.9639	59.6644	268.726	134.416	192.385	69.033	198.509	-1.52004	2.52e-08	5.65e-07	MD16G1014900	Chr16	1165319	1171015	+	4379	-	Signal transduction response regulator, receiver domain	HATPase_c
MD01G1213600	1646.14	1768.04	1900.16	4694.8	2833.08	3258.99	1771.45	3595.62	-1.02128	2.52e-08	5.66e-07	MD01G1213600	Chr01	30680906	30687318	-	5119	-	ABC transporter type 1, transmembrane domain	ABC_tran
MD02G1151200	256.317	255.374	224.5	72.2625	115.805	126.154	245.397	104.741	1.22591	2.61e-08	5.85e-07	MD02G1151200	Chr02	12477164	12478381	-	1218	-	-	-
MD01G1120400	90.9233	85.4212	97.0811	249.531	176.809	185.026	91.1419	203.789	-1.16051	2.65e-08	5.93e-07	MD01G1120400	Chr01	23388780	23390430	-	868	-	-	-
MD17G1198100	6.92749	6.22863	6.06757	38.3894	32.0531	54.6669	6.4079	41.7031	-2.69975	2.65e-08	5.93e-07	MD17G1198100	Chr17	23798955	23803215	+	1008	-	-	-
MD05G1235200	207.825	199.316	217.421	59.8424	109.601	89.3594	208.187	86.2675	1.26682	2.67e-08	5.96e-07	MD05G1235200	Chr05	36721573	36724678	-	1859	-	Programmed cell death protein 2, C-terminal	-
MD07G1255400	50.2243	43.6004	40.4505	186.302	102.363	118.795	44.7584	135.82	-1.59691	2.77e-08	6.17e-07	MD07G1255400	Chr07	32260788	32261387	-	600	-	Pectinesterase inhibitor domain	-
MD03G1175500	220.814	212.663	228.545	817.469	396.011	487.797	220.674	567.092	-1.36108	2.84e-08	6.32e-07	MD03G1175500	Chr03	24021426	24025824	-	2074	-	Multi antimicrobial extrusion protein	MatE
MD10G1025900	314.335	272.28	317.536	1249.92	557.31	674.926	301.384	827.384	-1.45659	2.87e-08	6.38e-07	MD10G1025900	Chr10	3228640	3229812	+	1173	-	-	-
MD01G1119700	153.271	201.986	191.128	499.063	343.278	345.873	182.128	396.071	-1.12068	2.87e-08	6.38e-07	MD01G1119700	Chr01	23347436	23351576	+	1459	-	-	-
MD04G1154400	27.71	42.7106	37.4167	145.654	86.8535	106.18	35.9457	112.896	-1.65103	2.88e-08	6.4e-07	MD04G1154400	Chr04	24219397	24222018	-	1741	-	Oxoglutarate/iron-dependent dioxygenase	2OG-FeII_Oxy
MD15G1201600	394.001	327.448	341.807	138.879	206.794	176.616	354.418	174.097	1.024	2.94e-08	6.52e-07	MD15G1201600	Chr15	16036268	16038758	-	1047	-	60S ribosomal protein L6E	-
MD09G1192900	1437.45	1439.7	1567.46	506.967	815.803	843.132	1481.54	721.967	1.03633	2.99e-08	6.61e-07	MD09G1192900	Chr09	17204284	17209831	-	2278	-	Chaperonin Cpn60/TCP-1 family	-
MD03G1212400	195.702	169.063	169.892	478.739	314.327	343.771	178.219	378.946	-1.08648	3.05e-08	6.73e-07	MD03G1212400	Chr03	29168880	29174489	+	2023	-	Glycosyl transferase, family 8	Glyco_transf_8
MD05G1062400	745.571	707.394	685.636	239.37	429.098	333.258	712.867	333.908	1.09299	3.06e-08	6.75e-07	MD05G1062400	Chr05	10964184	10969880	-	2422	-	BOP1, N-terminal domain	WD40
MD06G1203800	587.971	707.394	551.138	1645.1	1113.59	1066	615.501	1274.9	-1.04984	3.1e-08	6.82e-07	MD06G1203800	Chr06	33826369	33828622	-	1675	-	COBRA, plant	-
MD03G1273000	84.8618	124.573	104.16	242.757	199.556	241.796	104.531	228.036	-1.12539	3.12e-08	6.86e-07	MD03G1273000	Chr03	35630625	35631830	+	1206	-	Leucine-rich repeat	LRRNT_2
MD16G1011400	19.0506	16.9063	23.259	118.556	72.3779	55.7182	19.7386	82.2173	-2.06047	3.13e-08	6.88e-07	MD16G1011400	Chr16	850400	851355	-	534	-	-	-
MD17G1229500	288.357	252.704	258.883	702.301	498.374	452.053	266.648	550.909	-1.0457	3.14e-08	6.89e-07	MD17G1229500	Chr17	27757128	27760782	-	1372	-	-	-
MD14G1037300	243.328	196.647	223.489	360.183	525.257	443.643	221.155	443.028	-1.00308	3.14e-08	6.89e-07	MD14G1037300	Chr14	3425746	3426432	-	687	-	-	-
MD01G1236100	246.792	230.459	217.421	68.8752	123.042	104.077	231.557	98.665	1.22789	3.16e-08	6.93e-07	MD01G1236100	Chr01	32366364	32369058	-	1602	-	ATPase, AAA-type, core	AAA
MD01G1162600	8.65936	3.55922	11.1239	74.5207	36.189	45.2053	7.78082	51.9717	-2.75005	3.17e-08	6.96e-07	MD01G1162600	Chr01	26747076	26748288	+	1103	-	Proton-dependent oligopeptide transporter family	-
MD10G1183500	1685.98	1588.3	1633.19	552.131	919.2	913.568	1635.82	794.966	1.04044	3.24e-08	7.11e-07	MD10G1183500	Chr10	27660352	27662630	-	1677	-	Rho termination factor, N-terminal	-
MD09G1169000	415.649	450.241	414.617	1170.88	707.236	796.875	426.836	891.663	-1.06212	3.31e-08	7.24e-07	MD09G1169000	Chr09	13988126	13992796	+	1884	-	Homeobox domain-like	Myb_DNA-binding
MD14G1179400	821.773	928.955	937.44	2351.92	1454.8	1617.93	896.056	1808.22	-1.01278	3.35e-08	7.31e-07	MD14G1179400	Chr14	27204004	27209504	-	3559	-	Bicarbonate transporter, C-terminal	-
MD07G1185600	161.064	271.39	285.176	97.1027	93.0573	90.4107	239.21	93.5236	1.35362	3.36e-08	7.35e-07	MD07G1185600	Chr07	26655891	26665619	+	7317	-	-	-
MD02G1273500	172.321	142.369	163.824	503.579	292.614	330.104	159.505	375.432	-1.23393	3.39e-08	7.39e-07	MD02G1273500	Chr02	32809319	32811838	-	2307	-	Protein kinase domain	Pkinase
MD04G1234400	32.9056	28.4737	16.1802	154.687	77.5478	86.2055	25.8532	106.147	-2.0269	3.46e-08	7.53e-07	MD04G1234400	Chr04	31322277	31324748	+	1761	-	GDSL lipase/esterase	Lipase_GDSL
MD10G1088100	2549.32	2337.52	2277.36	6459.59	3773.99	4431.17	2388.06	4888.25	-1.03331	3.49e-08	7.58e-07	MD10G1088100	Chr10	13054748	13057669	+	2089	-	Oxoglutarate/iron-dependent dioxygenase	2OG-FeII_Oxy
MD16G1254200	143.745	172.622	157.757	82.4244	64.1062	56.7695	158.041	67.7667	1.22454	3.49e-08	7.58e-07	MD16G1254200	Chr16	28926967	28934231	-	3263	-	P-type ATPase, transmembrane domain	E1-E2_ATPase
MD16G1131100	157.6	126.352	143.599	566.809	268.832	335.36	142.517	390.334	-1.45243	3.51e-08	7.63e-07	MD16G1131100	Chr16	10020092	10023967	-	1865	-	-	-
MD12G1206100	666.771	521.425	688.669	155.816	307.089	291.206	625.622	251.371	1.31376	3.54e-08	7.68e-07	MD12G1206100	Chr12	28651633	28658716	+	3479	-	Peptidase S16, Lon proteolytic domain	AAA
MD13G1213400	78.8002	97.8785	93.0361	275.501	186.115	181.873	89.9049	214.496	-1.25387	3.58e-08	7.74e-07	MD13G1213400	Chr13	20070938	20076392	+	2048	-	Major facilitator, sugar transporter-like	Sugar_tr
MD17G1098300	182.713	169.063	162.813	51.9387	84.7856	79.8978	171.529	72.2073	1.24497	3.64e-08	7.87e-07	MD17G1098300	Chr17	8355194	8358904	+	2133	-	Multicopper oxidase, type 1	-
MD15G1017400	899.708	893.363	925.305	282.275	501.476	479.387	906.125	421.046	1.10458	3.91e-08	8.41e-07	MD15G1017400	Chr15	997658	1000477	-	2194	-	Low temperature viability protein	-
MD11G1147500	206.959	193.087	199.219	59.8424	102.363	94.6158	199.755	85.6071	1.21874	3.91e-08	8.41e-07	MD11G1147500	Chr11	13915145	13917245	+	1748	-	-	-
MD16G1076000	2157.05	2031.42	1950.72	600.682	1157.01	1007.13	2046.4	921.609	1.1504	3.92e-08	8.41e-07	MD16G1076000	Chr16	5323221	5325413	+	1551	-	Homeobox domain-like	HALZ
MD02G1275400	295.284	263.382	275.063	89.199	144.756	144.026	277.91	125.994	1.13858	3.94e-08	8.45e-07	MD02G1275400	Chr02	32961695	32963919	-	1486	-	EamA domain	DUF6
MD16G1087700	54.554	50.7188	53.5969	13.5492	14.4756	8.41029	52.9566	12.145	2.12584	3.98e-08	8.51e-07	MD16G1087700	Chr16	6048510	6051995	+	2238	-	Cyclin, C-terminal domain	Cyclin_C
MD09G1180900	234.669	250.035	243.714	2141.91	778.58	1021.85	242.806	1314.11	-2.43608	3.98e-08	8.51e-07	MD09G1180900	Chr09	15546939	15551560	+	3110	-	Lipoxygenase, C-terminal	Lipoxygenase
MD05G1189700	673.698	821.289	705.861	2223.2	1398.96	1255.24	733.616	1625.8	-1.1477	4.03e-08	8.6e-07	MD05G1189700	Chr05	31854171	31859348	+	3623	-	Cellulose synthase	-
MD02G1126900	37.2353	41.8208	57.6419	191.947	119.941	109.334	45.566	140.407	-1.62722	4.14e-08	8.81e-07	MD02G1126900	Chr02	10261526	10263477	+	1544	-	GDSL lipase/esterase	Lipase_GDSL
MD03G1215200	486.656	427.996	428.775	125.33	244.017	206.052	447.809	191.8	1.2214	4.14e-08	8.82e-07	MD03G1215200	Chr03	29558385	29562038	-	1122	-	RNA recognition motif domain	RRM_1
MD14G1215300	79.6661	71.1843	49.5518	334.214	153.028	178.719	66.8008	221.987	-1.72773	4.17e-08	8.88e-07	MD14G1215300	Chr14	29884331	29887872	-	2312	-	Transcription factor, SBP-box	SBP
MD10G1334600	12.989	16.9063	17.1915	93.7154	50.6646	56.7695	15.6956	67.0498	-2.09564	4.2e-08	8.94e-07	MD10G1334600	Chr10	41195170	41201868	+	832	-	Malectin	-
MD08G1025100	76.2024	116.564	103.149	294.695	197.488	221.822	98.6385	238.002	-1.27086	4.22e-08	8.96e-07	MD08G1025100	Chr08	1803545	1807846	-	2910	-	Protein kinase domain	Pkinase
MD12G1057800	158.466	125.462	162.813	50.8096	62.0382	71.4875	148.914	61.4451	1.27382	4.26e-08	9.03e-07	MD12G1057800	Chr12	6598564	6599696	+	922	-	Late embryogenesis abundant protein, LEA-25/LEA-D113	-
MD04G1154100	247.658	196.647	206.297	700.043	394.977	442.592	216.867	512.537	-1.23945	4.26e-08	9.03e-07	MD04G1154100	Chr04	24205949	24206580	+	552	-	HSP40/DnaJ peptide-binding	DnaJ_C
MD12G1218200	327.324	347.024	383.268	947.316	609.009	629.721	352.539	728.682	-1.04746	4.32e-08	9.16e-07	MD12G1218200	Chr12	29571960	29576045	-	2795	-	Lipoxygenase, C-terminal	Lipoxygenase
MD13G1024300	40.699	47.1596	33.3716	161.462	103.397	98.821	40.4101	121.227	-1.5791	4.37e-08	9.26e-07	MD13G1024300	Chr13	1726184	1731394	+	2399	-	SLC26A/SulP transporter domain	Sulfate_transp
MD10G1326400	195.702	194.867	202.252	76.7789	110.635	93.5645	197.607	93.6594	1.07403	4.43e-08	9.37e-07	MD10G1326400	Chr10	40652337	40655863	-	1593	-	Ribosomal protein L4 domain	-
MD02G1143900	142.879	131.691	121.351	363.571	232.643	271.232	131.974	289.149	-1.12891	4.55e-08	9.6e-07	MD02G1143900	Chr02	11941652	11945613	-	2164	-	-	-
MD05G1296600	344.643	372.828	336.75	973.285	577.989	672.824	351.407	741.366	-1.07616	4.56e-08	9.62e-07	MD05G1296600	Chr05	43091799	43097192	+	2916	-	Cellulose synthase	-
MD14G1029500	19.9165	21.3553	25.2815	114.039	61.0043	71.4875	22.1845	82.177	-1.8905	4.73e-08	9.97e-07	MD14G1029500	Chr14	2583005	2583622	-	531	-	-	-
MD12G1046300	187.042	158.385	159.779	66.617	74.4459	88.3081	168.402	76.457	1.13846	4.78e-08	1.01e-06	MD12G1046300	Chr12	5202290	5205217	-	1875	-	F-box domain	-
MD12G1003600	142.014	124.573	126.408	495.676	240.915	303.822	130.998	346.804	-1.40294	4.82e-08	1.01e-06	MD12G1003600	Chr12	529101	534362	-	2182	-	Glutamate/phenylalanine/leucine/valine dehydrogenase, C-terminal	-
MD06G1024300	139.416	130.801	152.701	534.065	271.934	302.771	140.972	369.59	-1.3901	4.89e-08	1.03e-06	MD06G1024300	Chr06	2982030	2985337	+	3063	-	NB-ARC	NB-ARC
MD15G1065400	10.3912	12.4573	15.1689	72.2625	49.6306	45.2053	12.6725	55.6995	-2.14107	5.01e-08	1.05e-06	MD15G1065400	Chr15	4557637	4559191	-	1156	-	-	-
MD13G1132000	202.629	186.859	198.207	606.327	327.769	423.669	195.898	452.588	-1.20716	5.08e-08	1.06e-06	MD13G1132000	Chr13	10017617	10018877	-	785	-	-	-
MD04G1063300	155.869	143.258	160.791	479.868	284.342	301.719	153.306	355.31	-1.21191	5.13e-08	1.07e-06	MD04G1063300	Chr04	8373208	8377275	+	1579	-	EamA domain	DUF6
MD17G1187300	46.7606	35.5922	43.4843	102.748	103.397	110.385	41.9457	105.51	-1.33134	5.14e-08	1.07e-06	MD17G1187300	Chr17	22397623	22398354	-	732	-	DNA-binding domain	AP2
MD08G1024400	77.9343	92.5396	88.991	304.857	164.401	203.95	86.4883	224.403	-1.37456	5.18e-08	1.08e-06	MD08G1024400	Chr08	1760134	1762274	-	1064	-	TRAM/LAG1/CLN8 homology domain	LAG1
MD09G1279300	149.807	171.732	125.396	604.069	294.682	334.309	148.979	411.02	-1.46198	5.19e-08	1.08e-06	MD09G1279300	Chr09	35636982	35640161	+	2164	-	Homeobox domain-like	Myb_DNA-binding
MD10G1216800	216.484	226.9	177.982	653.75	376.365	418.412	207.122	482.842	-1.21906	5.19e-08	1.08e-06	MD10G1216800	Chr10	31531950	31534625	-	1580	-	-	-
MD01G1030200	38.9671	27.5839	27.3041	149.041	75.4798	99.8722	31.285	108.131	-1.78324	5.26e-08	1.09e-06	MD01G1030200	Chr01	10788635	10789163	+	402	-	-	-
MD10G1085200	8.65936	2.66941	6.06757	40.6477	32.0531	47.3079	5.79878	40.0029	-2.78352	5.32e-08	1.11e-06	MD10G1085200	Chr10	12507441	12508072	+	401	-	-	-
MD10G1056900	489.254	536.552	519.789	197.593	321.565	252.309	515.198	257.155	1.00077	5.39e-08	1.12e-06	MD10G1056900	Chr10	7753189	7761532	+	4489	-	DNA polymerase V	-
MD06G1062500	68.409	47.1596	47.5293	144.525	136.484	121.949	54.366	134.319	-1.30024	5.41e-08	1.12e-06	MD06G1062500	Chr06	10614976	10615857	+	882	-	-	-
MD05G1139900	96.9849	90.76	98.0924	431.317	188.183	233.386	95.2791	284.295	-1.57605	5.42e-08	1.12e-06	MD05G1139900	Chr05	27066036	27069013	+	1533	-	-	Mito_carr
MD05G1238900	1416.67	1448.6	1356.1	439.22	798.225	738.003	1407.12	658.483	1.09486	5.43e-08	1.12e-06	MD05G1238900	Chr05	36990276	36991868	+	1593	-	Major facilitator, sugar transporter-like	Sugar_tr
MD04G1228500	803.589	755.444	751.368	118.556	342.244	303.822	770.133	254.874	1.59396	5.53e-08	1.14e-06	MD04G1228500	Chr04	30894118	30895418	+	800	-	Cyclophilin-type peptidyl-prolyl cis-trans isomerase domain	Pro_isomerase
MD10G1264900	673.698	622.863	587.543	1689.14	1019.49	1149.06	628.035	1285.9	-1.03317	5.55e-08	1.15e-06	MD10G1264900	Chr10	35859220	35860200	-	981	-	Myc-type, basic helix-loop-helix (bHLH) domain	-
MD10G1070900	13.855	7.11843	7.07883	77.908	40.3248	44.154	9.35075	54.129	-2.51965	5.64e-08	1.16e-06	MD10G1070900	Chr10	9833587	9834007	-	265	-	-	-
MD03G1182800	29.4418	23.1349	20.2252	114.039	61.0043	85.1542	24.2673	86.7326	-1.82998	5.68e-08	1.17e-06	MD03G1182800	Chr03	24934934	24935767	+	738	-	Protein kinase domain	Pkinase
MD02G1295400	8.65936	12.4573	8.09009	73.3916	40.3248	42.0515	9.73557	51.9226	-2.40716	5.87e-08	1.21e-06	MD02G1295400	Chr02	34997579	34998205	-	550	-	-	-
MD03G1029700	471.069	445.792	452.034	151.3	252.289	247.052	456.298	216.88	1.07119	5.87e-08	1.21e-06	MD03G1029700	Chr03	2416366	2420187	-	1670	-	DNA-directed RNA polymerase, RBP11-like dimerisation domain	RNA_pol_L
MD02G1005600	260.647	313.211	271.018	914.572	498.374	561.387	281.625	658.111	-1.22373	6.01e-08	1.23e-06	MD02G1005600	Chr02	389673	394905	-	3475	-	Cellulose synthase	-
MD13G1247100	536.015	507.188	500.575	1491.54	824.074	1009.24	514.592	1108.28	-1.10624	6.11e-08	1.25e-06	MD13G1247100	Chr13	26051629	26053607	-	972	-	-	-
MD17G1158300	48.4924	37.3718	38.428	7.90371	8.27176	4.20515	41.4307	6.79354	2.61252	6.15e-08	1.26e-06	MD17G1158300	Chr17	15320296	15327073	+	2619	-	Squalene cyclase, C-terminal	-
MD00G1025900	104.778	103.217	114.273	280.017	185.081	231.283	107.423	232.127	-1.11133	6.19e-08	1.26e-06	MD00G1025900	Chr00	4462600	4464768	-	1242	-	-	-
MD02G1030300	658.977	752.774	700.804	2097.87	1203.54	1279.42	704.185	1526.94	-1.1163	6.26e-08	1.28e-06	MD02G1030300	Chr02	2337170	2340705	-	2982	-	F-box domain	-
MD14G1029800	169.724	187.749	195.174	671.815	309.157	447.848	184.215	476.274	-1.37004	6.37e-08	1.3e-06	MD14G1029800	Chr14	2586034	2586437	-	404	-	-	-
MD13G1176300	114.304	114.785	115.284	289.05	196.454	235.488	114.791	240.331	-1.06466	6.42e-08	1.31e-06	MD13G1176300	Chr13	14595883	14597631	-	798	-	Signal transduction histidine kinase, phosphotransfer (Hpt) domain	Hpt
MD07G1279400	244.194	182.41	216.41	867.15	374.297	530.9	214.338	590.782	-1.46197	6.63e-08	1.35e-06	MD07G1279400	Chr07	34379852	34381233	+	1013	-	Heavy metal-associated domain, HMA	HMA
MD02G1040000	745.571	839.975	772.604	2360.95	1305.9	1472.85	786.05	1713.24	-1.12371	6.67e-08	1.35e-06	MD02G1040000	Chr02	3249315	3252911	-	2560	-	Protein kinase domain	Pkinase
MD05G1054800	1255.61	1158.52	1184.19	3989.12	1875.62	2595.63	1199.44	2820.12	-1.23319	6.74e-08	1.37e-06	MD05G1054800	Chr05	9388132	9392145	-	1254	-	-	Aldo_ket_red
MD12G1063000	239.864	266.941	249.782	86.9408	139.586	127.206	252.196	117.911	1.09389	6.81e-08	1.38e-06	MD12G1063000	Chr12	7378815	7382361	-	1642	-	WD40-repeat-containing domain	-
MD17G1085200	40.699	36.482	55.6194	5.64551	10.3397	6.30772	44.2668	7.43098	2.56384	6.92e-08	1.4e-06	MD17G1085200	Chr17	7006397	7008469	-	630	-	-	-
MD16G1054000	584.507	591.72	600.69	185.173	339.142	299.617	592.305	274.644	1.1071	6.95e-08	1.4e-06	MD16G1054000	Chr16	3817655	3824220	-	3891	-	DNA-directed RNA polymerase, phage-type	-
MD15G1254600	308.273	273.17	273.041	99.3609	148.892	156.642	284.828	134.965	1.07542	7.08e-08	1.43e-06	MD15G1254600	Chr15	21507550	21509969	-	1840	-	AAA-type ATPase, N-terminal domain	AAA
MD12G1174800	2.59781	4.44902	8.09009	56.4551	26.8832	37.8463	5.04564	40.3949	-3.02454	7.16e-08	1.44e-06	MD12G1174800	Chr12	25499391	25500520	-	798	-	NUDIX hydrolase domain-like	NUDIX
MD03G1087500	50.2243	31.1431	38.428	169.365	86.8535	129.308	39.9318	128.509	-1.68278	7.18e-08	1.45e-06	MD03G1087500	Chr03	7156519	7156818	-	300	-	-	-
MD09G1032200	64.0793	55.1679	61.687	127.588	140.62	131.411	60.3114	133.206	-1.14394	7.33e-08	1.47e-06	MD09G1032200	Chr09	1953682	1954404	+	723	-	-	-
MD05G1276500	34.6374	37.3718	39.4392	3.3873	8.27176	2.10257	37.1495	4.58721	3.00587	7.52e-08	1.51e-06	MD05G1276500	Chr05	41109258	41111391	+	687	-	Homeobox domain-like	Myb_DNA-binding
MD02G1035700	128.159	118.344	115.284	20.3238	53.7665	39.9489	120.595	38.0131	1.65921	7.53e-08	1.51e-06	MD02G1035700	Chr02	2714008	2716436	-	1895	-	Zinc finger, CCCH-type	zf-CCCH
MD10G1170700	820.908	734.088	786.762	232.595	446.675	379.515	780.586	352.928	1.14393	7.55e-08	1.51e-06	MD10G1170700	Chr10	26339607	26343937	-	2143	-	Chaperonin Cpn60/TCP-1 family	-
MD11G1037400	2430.68	2327.73	2210.62	7380.94	3849.47	4367.05	2323.01	5199.15	-1.16214	7.56e-08	1.51e-06	MD11G1037400	Chr11	3204284	3207461	-	2437	-	Heat shock protein Hsp90 family	HATPase_c
MD15G1146500	72.7386	114.785	97.0811	442.608	199.556	238.642	94.8682	293.602	-1.62932	7.57e-08	1.51e-06	MD15G1146500	Chr15	10888432	10890857	-	1506	-	UDP-glucuronosyl/UDP-glucosyltransferase	UDPGT
MD10G1065400	534.283	555.238	557.205	187.431	330.871	272.283	548.909	263.528	1.05685	7.67e-08	1.53e-06	MD10G1065400	Chr10	8936010	8938323	-	1312	-	RNA-binding, CRM domain	-
MD12G1150500	551.601	498.29	517.766	159.203	291.58	264.924	522.553	238.569	1.12945	7.79e-08	1.55e-06	MD12G1150500	Chr12	23057860	23059649	+	1124	-	Mitochondrial glycoprotein	-
MD02G1190100	10.3912	6.22863	9.10136	83.5535	39.2909	36.795	8.57374	53.2131	-2.63087	7.81e-08	1.56e-06	MD02G1190100	Chr02	17502774	17503616	+	843	-	-	-
MD16G1254100	44.1627	64.9557	93.0361	272.113	178.877	161.898	67.3848	204.296	-1.60472	8.05e-08	1.6e-06	MD16G1254100	Chr16	28923973	28925006	+	388	-	-	-
MD04G1153900	123.829	105.887	104.16	327.439	197.488	241.796	111.292	255.575	-1.19678	8.1e-08	1.61e-06	MD04G1153900	Chr04	24203956	24204575	+	243	-	-	-
MD08G1124700	1352.59	1296.44	1196.32	4334.62	2060.7	2661.86	1281.79	3019.06	-1.23569	8.17e-08	1.62e-06	MD08G1124700	Chr08	11683978	11686598	-	1300	-	Glutathione-specific gamma-glutamylcyclotransferase	ChaC
MD08G1062700	119.499	104.107	118.318	412.122	211.964	253.36	113.975	292.482	-1.35857	8.27e-08	1.64e-06	MD08G1062700	Chr08	4945973	4948732	+	1471	-	-	-
MD01G1236300	1149.1	1362.29	1423.86	9022.65	3731.6	4889.53	1311.75	5881.26	-2.16464	8.4e-08	1.66e-06	MD01G1236300	Chr01	32373035	32379246	-	2508	-	AMP-dependent synthetase/ligase	AMP-binding
MD12G1058100	323.86	309.652	328.66	118.556	185.081	172.411	320.724	158.682	1.01257	8.43e-08	1.67e-06	MD12G1058100	Chr12	6662730	6665044	-	1387	-	-	-
MD09G1270000	1545.7	1742.24	1720.16	352.28	806.497	786.363	1669.36	648.38	1.36373	8.46e-08	1.67e-06	MD09G1270000	Chr09	34432318	34433745	+	1428	-	-	-
MD08G1168600	1727.54	1655.04	1626.11	4463.34	2576.65	3055.04	1669.56	3365.01	-1.01093	8.5e-08	1.68e-06	MD08G1168600	Chr08	20082535	20087388	+	1567	-	Oxoglutarate/iron-dependent dioxygenase	2OG-FeII_Oxy
MD17G1130000	59.7496	86.311	79.8897	13.5492	27.9172	19.9744	75.3168	20.4803	1.87059	8.53e-08	1.68e-06	MD17G1130000	Chr17	11443839	11444380	-	418	-	-	-
MD07G1043700	30.3078	26.6941	39.4392	1.1291	1.03397	4.20515	32.147	2.12274	3.90833	8.55e-08	1.69e-06	MD07G1043700	Chr07	3753933	3757418	-	1487	-	FAD/NAD(P)-binding domain	FAD_binding_3
MD03G1259100	104.778	101.438	104.16	308.245	174.741	246.001	103.459	242.996	-1.23051	8.61e-08	1.7e-06	MD03G1259100	Chr03	34618317	34621012	+	1621	-	Chlorophyllase	-
MD13G1237300	129.024	145.928	156.746	48.5514	65.1401	70.4362	143.899	61.3759	1.22485	8.71e-08	1.71e-06	MD13G1237300	Chr13	24139197	24140931	-	1202	-	Glycoside hydrolase family 16	-
MD06G1103200	18.1847	21.3553	26.2928	118.556	61.0043	69.3849	21.9443	82.9816	-1.92183	8.99e-08	1.77e-06	MD06G1103200	Chr06	24022662	24023312	+	651	-	-	-
MD08G1015500	189.64	179.74	212.365	54.1969	104.431	76.7439	193.915	78.4573	1.30083	9.05e-08	1.78e-06	MD08G1015500	Chr08	1219027	1224063	+	3725	-	Auxin response factor	Auxin_resp
MD15G1249600	147.209	129.022	126.408	346.634	238.847	254.411	134.213	279.964	-1.05825	9.08e-08	1.78e-06	MD15G1249600	Chr15	20819181	20821361	-	1907	-	Cytochrome P450	p450
MD13G1050100	41.5649	51.6086	35.3942	130.976	105.465	99.8722	42.8559	112.104	-1.38175	9.35e-08	1.83e-06	MD13G1050100	Chr13	3552518	3553963	-	897	-	Cytidine deaminase-like	-
MD04G1175000	165.394	144.148	134.498	72.2625	62.0382	68.3336	148.013	67.5448	1.13472	9.56e-08	1.87e-06	MD04G1175000	Chr04	26624308	26627251	+	1594	-	TMEM14 family	-
MD09G1084600	18.1847	20.4655	27.3041	95.9736	70.31	59.9233	21.9847	75.4023	-1.78364	9.61e-08	1.88e-06	MD09G1084600	Chr09	6063050	6064217	+	792	-	Allene oxide cyclase	-
MD14G1043400	482.326	473.376	505.631	1417.02	767.206	966.133	487.111	1050.12	-1.10791	9.67e-08	1.89e-06	MD14G1043400	Chr14	4092113	4096629	+	2259	-	TPX2, C-terminal	-
MD16G1091200	1421.87	1377.42	1407.68	440.35	805.463	745.362	1402.32	663.725	1.07844	9.74e-08	1.9e-06	MD16G1091200	Chr16	6334488	6336158	-	1140	-	Glycoside hydrolase family 16	-
MD02G1167000	400.063	355.922	411.584	134.363	215.066	212.36	389.189	187.263	1.05301	9.94e-08	1.93e-06	MD02G1167000	Chr02	14346379	14348238	+	1289	-	Ribosomal protein L25/Gln-tRNA synthetase, anti-codon-binding domain	-
MD01G1071900	463.276	358.591	315.514	108.394	199.556	164.001	379.127	157.317	1.26781	9.95e-08	1.93e-06	MD01G1071900	Chr01	17724710	17726333	+	708	-	-	-
MD04G1172800	205.227	185.079	194.162	703.43	362.924	387.925	194.823	484.76	-1.3141	1e-07	1.95e-06	MD04G1172800	Chr04	26429938	26434995	-	3445	-	-	-
MD16G1169000	4863.1	4408.09	4446.52	1027.48	2391.57	2094.16	4572.57	1837.74	1.31485	1.02e-07	1.99e-06	MD16G1169000	Chr16	14053956	14055341	-	1386	-	Glycosyltransferase 34	-
MD13G1122900	191.372	226.9	208.32	80.1662	113.737	106.18	208.864	100.028	1.05933	1.03e-07	2e-06	MD13G1122900	Chr13	9108309	9109998	+	1319	-	-	TCP
MD02G1202000	175.785	168.173	172.926	31.6148	78.5818	69.3849	172.295	59.8605	1.52006	1.04e-07	2.01e-06	MD02G1202000	Chr02	20017159	20017776	-	618	-	EF-hand domain	-
MD02G1099100	843.422	881.796	942.496	304.857	543.868	445.746	889.238	431.49	1.042	1.05e-07	2.03e-06	MD02G1099100	Chr02	7854558	7862061	-	4476	-	Armadillo-type fold	NUC173
MD10G1331600	26.844	25.8043	27.3041	152.429	61.0043	92.5132	26.6508	101.982	-1.93395	1.06e-07	2.05e-06	MD10G1331600	Chr10	40938921	40940027	-	1107	-	-	-
MD12G1138000	387.939	412.869	394.392	121.943	229.541	190.283	398.4	180.589	1.13926	1.07e-07	2.06e-06	MD12G1138000	Chr12	21565899	21568833	+	1157	-	-	-
MD16G1020800	295.284	306.093	276.074	868.279	545.936	500.413	292.484	638.209	-1.1246	1.08e-07	2.08e-06	MD16G1020800	Chr16	1492513	1504489	+	1703	-	-	Zim
MD12G1264200	38.9671	32.0329	42.473	256.306	102.363	98.821	37.8244	152.497	-2.01103	1.09e-07	2.09e-06	MD12G1264200	Chr12	33044075	33049726	+	1921	-	Peptidase S10, serine carboxypeptidase	Peptidase_S10
MD13G1076900	7.79343	10.6776	4.04505	56.4551	33.0871	43.1028	7.50537	44.215	-2.53988	1.09e-07	2.1e-06	MD13G1076900	Chr13	5423182	5424461	-	242	-	-	-
MD03G1246700	44.1627	42.7106	39.4392	173.882	88.9215	114.59	42.1042	125.798	-1.57531	1.13e-07	2.17e-06	MD03G1246700	Chr03	33426081	33431327	+	1314	-	-	-
MD10G1333100	26.844	29.3635	28.3153	171.623	71.344	84.1029	28.1743	109.023	-1.94986	1.13e-07	2.17e-06	MD10G1333100	Chr10	41028996	41035116	-	2159	-	NB-ARC	NB-ARC
MD09G1048100	811.382	834.636	880.809	250.661	445.641	463.617	842.276	386.64	1.12206	1.13e-07	2.17e-06	MD09G1048100	Chr09	3154698	3158053	+	1996	-	Cysteine oxygenase/2-aminoethanethiol dioxygenase	-
MD11G1066100	312.603	263.382	281.131	904.41	500.442	547.72	285.705	650.857	-1.1869	1.13e-07	2.17e-06	MD11G1066100	Chr11	5691970	5696339	-	3522	-	Tetratricopeptide-like helical domain	-
MD17G1087200	203.495	249.145	218.433	710.205	388.773	449.951	223.691	516.309	-1.20583	1.15e-07	2.2e-06	MD17G1087200	Chr17	7180293	7182794	-	2502	-	Protein kinase domain	Pkinase
MD04G1239000	8.65936	6.22863	3.03379	51.9387	31.0191	36.795	5.97393	39.9176	-2.71614	1.15e-07	2.2e-06	MD04G1239000	Chr04	31721180	31723335	+	1938	-	Protein kinase domain	Pkinase
MD13G1255400	120.365	156.606	125.396	64.3588	55.8344	43.1028	134.122	54.432	1.30393	1.15e-07	2.21e-06	MD13G1255400	Chr13	27903749	27905329	-	1581	-	AAA-type ATPase, N-terminal domain	AAA
MD08G1085400	68.409	58.7271	60.6757	277.759	123.042	166.103	62.6039	188.968	-1.59137	1.16e-07	2.21e-06	MD08G1085400	Chr08	7085434	7086881	+	746	-	-	-
MD12G1014700	51.0902	53.3882	45.5068	256.306	96.1592	159.796	49.9951	170.754	-1.76904	1.17e-07	2.24e-06	MD12G1014700	Chr12	1511347	1514983	+	1774	-	Multi antimicrobial extrusion protein	MatE
MD00G1038200	45.8946	46.2698	40.4505	181.785	99.2612	108.283	44.205	129.776	-1.54964	1.22e-07	2.33e-06	MD00G1038200	Chr00	6672666	6674682	-	1581	-	WD40-repeat-containing domain	-
MD01G1195900	318.665	322.109	318.547	1006.03	514.917	660.208	319.774	727.052	-1.18434	1.22e-07	2.33e-06	MD01G1195900	Chr01	29415988	29419202	+	1800	-	-	-
MD03G1227700	69.2749	62.2863	68.7658	6.77461	16.5435	24.1796	66.7757	15.8326	2.06641	1.25e-07	2.38e-06	MD03G1227700	Chr03	31318242	31318676	-	435	-	-	-
MD15G1110200	218.216	212.663	192.14	642.459	359.822	406.848	207.673	469.709	-1.17584	1.26e-07	2.39e-06	MD15G1110200	Chr15	7702158	7706059	+	1949	-	Cryptochrome/DNA photolyase, FAD-binding domain	-
MD15G1206400	598.362	549.899	559.228	191.947	326.735	310.13	569.163	276.271	1.04126	1.26e-07	2.39e-06	MD15G1206400	Chr15	16390105	16393255	-	1810	-	WD40-repeat-containing domain	-
MD14G1214200	6.92749	5.33882	5.05631	45.1641	28.9512	35.7438	5.77421	36.6197	-2.65594	1.27e-07	2.4e-06	MD14G1214200	Chr14	29841314	29843679	+	1855	-	Cytochrome P450	p450
MD13G1146000	174.919	175.291	186.072	523.903	301.919	354.284	178.761	393.369	-1.13714	1.28e-07	2.42e-06	MD13G1146000	Chr13	11401139	11405176	+	3021	-	YTH domain	YTH
MD02G1029700	316.933	274.06	284.165	868.279	465.287	608.695	291.719	647.42	-1.14918	1.3e-07	2.46e-06	MD02G1029700	Chr02	2298137	2302230	+	1091	-	YABBY protein	YABBY
MD17G1023600	454.617	461.808	444.955	1190.07	687.59	882.03	453.793	919.898	-1.01881	1.32e-07	2.48e-06	MD17G1023600	Chr17	1710927	1714063	-	1424	-	Galactose mutarotase-like domain	Aldose_epim
MD13G1111200	81.398	99.6581	52.5856	240.499	203.692	162.949	77.8806	202.38	-1.37225	1.33e-07	2.5e-06	MD13G1111200	Chr13	8075408	8083862	-	1228	-	CTP synthase, N-terminal	CTP_synth_N
MD08G1025500	38.1012	40.931	42.473	180.656	89.9554	106.18	40.5017	125.597	-1.63147	1.33e-07	2.5e-06	MD08G1025500	Chr08	1834321	1838502	-	3684	-	Protein kinase domain	Pkinase
MD10G1125200	69.2749	59.6169	71.7996	265.339	130.28	166.103	66.8971	187.241	-1.48398	1.33e-07	2.51e-06	MD10G1125200	Chr10	20494407	20495879	+	1167	-	Major intrinsic protein	-
MD15G1363500	2657.56	3142.79	3862.01	11825.1	5761.28	6411.8	3220.79	7999.39	-1.31252	1.34e-07	2.51e-06	MD15G1363500	Chr15	44046963	44060556	-	7595	-	Acetyl-CoA carboxylase, central domain	Carboxyl_trans
MD07G1200600	123.829	108.556	87.9798	27.0984	49.6306	29.436	106.788	35.3883	1.59102	1.37e-07	2.57e-06	MD07G1200600	Chr07	27854437	27856207	+	990	-	Ribosomal RNA methyltransferase FtsJ domain	-
MD10G1158000	6.06155	8.00824	4.04505	71.1334	38.2569	26.2822	6.03828	45.2242	-2.89072	1.38e-07	2.59e-06	MD10G1158000	Chr10	24662499	24664178	-	1594	-	Glycoside hydrolase family 17	Glyco_hydro_17
MD15G1355100	356.766	328.338	354.953	1186.69	553.174	763.234	346.685	834.365	-1.26658	1.4e-07	2.62e-06	MD15G1355100	Chr15	42749702	42754500	-	2531	-	SLC26A/SulP transporter domain	Sulfate_transp
MD00G1127700	108.242	92.5396	91.0136	19.1947	37.2229	39.9489	97.2651	32.1222	1.59288	1.4e-07	2.63e-06	MD00G1127700	Chr00	27171624	27172338	-	612	-	-	-
MD15G1027900	6.92749	13.3471	9.10136	77.908	42.3928	38.8976	9.79197	53.0661	-2.43479	1.4e-07	2.63e-06	MD15G1027900	Chr15	1647707	1649222	-	519	-	-	-
MD08G1084400	102.18	137.03	103.149	380.507	206.794	263.873	114.12	283.725	-1.31189	1.41e-07	2.63e-06	MD08G1084400	Chr08	6985143	6987168	+	1607	-	Armadillo-type fold	Arm
MD11G1004300	354.168	362.15	402.482	134.363	224.372	186.078	372.933	181.604	1.03543	1.42e-07	2.65e-06	MD11G1004300	Chr11	372929	378061	-	1746	-	-	-
MD02G1083800	40.699	48.9392	44.4955	133.234	88.9215	124.052	44.7112	115.402	-1.36674	1.45e-07	2.71e-06	MD02G1083800	Chr02	6537816	6539276	-	1461	-	UDP-glucuronosyl/UDP-glucosyltransferase	UDPGT
MD12G1174700	25.9781	20.4655	23.259	123.072	65.1401	66.2311	23.2342	84.8144	-1.86463	1.46e-07	2.71e-06	MD12G1174700	Chr12	25485900	25488444	-	1719	-	Ammonium transporter AmtB-like domain	Ammonium_transp
MD16G1152300	96.9849	88.0906	97.0811	328.569	172.673	210.257	94.0522	237.166	-1.33308	1.48e-07	2.75e-06	MD16G1152300	Chr16	12007509	12008000	-	492	-	EF-hand domain	efhand
MD07G1293600	250.256	274.06	307.424	98.2318	142.688	154.539	277.246	131.82	1.06924	1.5e-07	2.79e-06	MD07G1293600	Chr07	35493189	35495117	-	1178	-	Ribosomal protein L9, N-terminal	-
MD06G1165300	71.0068	92.5396	114.273	350.021	185.081	220.77	92.6063	251.957	-1.44577	1.5e-07	2.79e-06	MD06G1165300	Chr06	30544585	30548593	+	2769	-	Protein kinase domain	Pkinase
MD14G1217900	301.346	279.398	289.221	831.019	484.932	535.105	289.988	617.019	-1.08846	1.51e-07	2.8e-06	MD14G1217900	Chr14	30127801	30130959	-	1690	-	Protein kinase domain	Pkinase
MD10G1089900	332.52	344.354	364.054	1059.1	541.801	731.696	346.976	777.531	-1.16374	1.52e-07	2.81e-06	MD10G1089900	Chr10	13473295	13480740	+	2506	-	Protein kinase domain	Pkinase
MD03G1011100	74.4705	66.7353	78.8784	391.798	159.231	174.514	73.3614	241.848	-1.72024	1.53e-07	2.84e-06	MD03G1011100	Chr03	825005	830501	-	2696	-	-	DNA_methylase
MD16G1017500	6.06155	5.33882	7.07883	59.8424	27.9172	34.6925	6.15974	40.8173	-2.73001	1.54e-07	2.84e-06	MD16G1017500	Chr16	1286375	1289303	-	2390	-	RNA-dependent RNA polymerase, eukaryotic-type	-
MD01G1206000	981.972	958.319	930.361	237.111	500.442	476.233	956.884	404.595	1.24087	1.56e-07	2.88e-06	MD01G1206000	Chr01	30156989	30160073	+	1327	-	Fibrillarin	-
MD01G1173600	67.543	84.5314	110.228	27.0984	28.9512	29.436	87.434	28.4952	1.61292	1.57e-07	2.9e-06	MD01G1173600	Chr01	27521317	27521783	+	326	-	-	-
MD17G1259100	248.524	249.145	255.849	901.023	438.403	507.772	251.173	615.733	-1.29298	1.59e-07	2.93e-06	MD17G1259100	Chr17	31932579	31945115	-	1975	-	-	-
MD05G1185000	253.719	218.892	271.018	90.3281	139.586	123.001	247.876	117.638	1.07188	1.6e-07	2.95e-06	MD05G1185000	Chr05	31353588	31356687	-	1198	-	Mitochondrial import inner membrane translocase subunit Tim21	TIM21
MD06G1182800	11.2572	12.4573	15.1689	66.617	43.4268	48.3592	12.9611	52.801	-2.03031	1.61e-07	2.96e-06	MD06G1182800	Chr06	32134443	32136908	+	1910	-	Fungal lipase-like domain	Lipase_3
MD17G1049800	34.6374	32.9228	39.4392	102.748	87.8875	85.1542	35.6665	91.93	-1.36792	1.63e-07	2.99e-06	MD17G1049800	Chr17	3678393	3679692	-	724	-	-	-
MD15G1180000	136.818	129.911	155.734	67.7461	65.1401	42.0515	140.821	58.3126	1.2725	1.63e-07	2.99e-06	MD15G1180000	Chr15	14177420	14181529	+	2692	-	NB-ARC	NB-ARC
MD02G1096500	5.19562	7.11843	9.10136	22.582	65.1401	57.8208	7.13847	48.5143	-2.77825	1.64e-07	3.02e-06	MD02G1096500	Chr02	7623930	7624637	-	708	-	DNA-binding domain	AP2
MD07G1144200	462.41	426.216	370.122	1143.78	672.081	802.132	419.583	872.664	-1.05529	1.64e-07	3.02e-06	MD07G1144200	Chr07	21000848	21003824	+	776	-	Ubiquitin-conjugating enzyme E2	UQ_con
MD09G1157900	31.1737	30.2533	28.3153	154.687	81.6837	74.6414	29.9141	103.671	-1.78922	1.65e-07	3.03e-06	MD09G1157900	Chr09	12620303	12625139	+	2316	-	D-isomer specific 2-hydroxyacid dehydrogenase, NAD-binding domain	2-Hacid_dh_C
MD02G1084000	383.61	346.134	342.818	94.8445	201.624	152.437	357.52	149.635	1.25428	1.66e-07	3.04e-06	MD02G1084000	Chr02	6550772	6560553	+	1761	-	UDP-glucuronosyl/UDP-glucosyltransferase	UDPGT
MD08G1057900	17.3187	21.3553	20.2252	133.234	71.344	50.4618	19.6331	85.0132	-2.11294	1.67e-07	3.06e-06	MD08G1057900	Chr08	4643211	4646362	-	2032	-	Armadillo-type fold	-
MD17G1238100	17.3187	15.1267	18.2027	63.2297	49.6306	62.0259	16.8827	58.2954	-1.78908	1.68e-07	3.07e-06	MD17G1238100	Chr17	28744278	28745669	+	450	-	-	-
MD10G1070100	606.155	574.813	616.87	161.462	328.803	294.36	599.28	261.541	1.1945	1.68e-07	3.08e-06	MD10G1070100	Chr10	9718882	9724589	-	2372	-	BOP1, N-terminal domain	WD40
MD09G1199900	185.31	174.402	183.038	519.387	320.531	328.001	180.917	389.306	-1.10449	1.8e-07	3.28e-06	MD09G1199900	Chr09	18318596	18322687	-	2685	-	-	-
MD11G1286200	10.3912	7.11843	5.05631	38.3894	38.2569	42.0515	7.52199	39.5659	-2.37996	1.81e-07	3.29e-06	MD11G1286200	Chr11	40556051	40557148	+	1098	-	-	-
MD07G1034400	20.7825	13.3471	17.1915	95.9736	53.7665	54.6669	17.107	68.1357	-1.98984	1.82e-07	3.31e-06	MD07G1034400	Chr07	2818980	2820323	-	921	-	-	-
MD13G1111700	102.18	82.7518	114.273	225.82	176.809	223.924	99.7349	208.851	-1.06808	1.82e-07	3.31e-06	MD13G1111700	Chr13	8128072	8131491	+	1747	-	-	Aa_trans
MD12G1062600	36.3693	33.8126	34.3829	152.429	74.4459	100.924	34.8549	109.266	-1.64544	1.88e-07	3.41e-06	MD12G1062600	Chr12	7352044	7354628	-	1378	-	Myc-type, basic helix-loop-helix (bHLH) domain	HLH
MD11G1291700	661.575	530.323	611.813	1737.69	1033.97	1055.49	601.237	1275.72	-1.08491	1.9e-07	3.44e-06	MD11G1291700	Chr11	41155885	41161088	+	2223	-	-	-
MD13G1056500	153.271	168.173	196.185	510.354	292.614	355.335	172.543	386.101	-1.16241	1.92e-07	3.47e-06	MD13G1056500	Chr13	3935871	3941012	-	2453	-	-	-
MD10G1141700	320.396	305.203	347.874	115.168	178.877	181.873	324.491	158.639	1.02957	1.92e-07	3.47e-06	MD10G1141700	Chr10	22756804	22762247	+	2227	-	-	CBF
MD17G1167200	116.035	111.226	116.295	414.38	215.066	236.54	114.519	288.662	-1.33252	1.98e-07	3.57e-06	MD17G1167200	Chr17	16644767	16647022	+	1924	-	Cytochrome P450	p450
MD04G1090700	339.447	285.627	319.559	932.638	529.393	589.772	314.878	683.934	-1.11837	1.99e-07	3.59e-06	MD04G1090700	Chr04	16151486	16154952	-	2045	-	-	-
MD10G1187000	13.855	14.2369	15.1689	73.3916	43.4268	52.5643	14.4203	56.4609	-1.96817	2.02e-07	3.65e-06	MD10G1187000	Chr10	28108962	28110702	-	1478	-	Oxoglutarate/iron-dependent dioxygenase	2OG-FeII_Oxy
MD05G1163400	24.2462	26.6941	22.2478	79.0371	59.9703	80.9491	24.396	73.3188	-1.58389	2.04e-07	3.68e-06	MD05G1163400	Chr05	29235885	29237165	-	770	-	Stomagen	-
MD10G1205100	414.783	425.326	416.64	150.17	259.527	209.206	418.917	206.301	1.0199	2.05e-07	3.69e-06	MD10G1205100	Chr10	30410920	30418421	-	2713	-	Armadillo-type fold	CBF
MD11G1135000	2233.25	2203.15	2452.31	6639.12	3494.82	4384.92	2296.24	4839.62	-1.07557	2.09e-07	3.76e-06	MD11G1135000	Chr11	12418783	12424720	+	2829	-	4-hydroxy-3-methylbut-2-en-1-yl diphosphate synthase, bacterial-type	-
MD05G1126700	372.353	399.522	379.223	92.5863	205.76	173.462	383.699	157.27	1.28431	2.09e-07	3.76e-06	MD05G1126700	Chr05	25004820	25009378	-	3524	-	Mechanosensitive ion channel MscS	-
MD02G1243100	3743.44	3614.38	3760.88	10060.3	5590.68	6731.39	3706.24	7460.79	-1.00931	2.1e-07	3.76e-06	MD02G1243100	Chr02	29349492	29355130	+	1766	-	Lactate dehydrogenase/glycoside hydrolase, family 4, C-terminal	-
MD03G1147100	24.2462	15.1267	12.1351	94.8445	50.6646	65.1798	17.1693	70.2296	-2.0201	2.12e-07	3.81e-06	MD03G1147100	Chr03	16171092	16181145	-	1983	-	-	-
MD13G1175400	113.438	104.107	116.295	409.864	190.251	268.078	111.28	289.398	-1.37795	2.15e-07	3.86e-06	MD13G1175400	Chr13	14498565	14502654	-	2483	-	Deoxyxylulose-5-phosphate synthase	-
MD09G1169500	66.6771	65.8455	79.8897	212.271	130.28	162.949	70.8041	168.5	-1.25158	2.16e-07	3.87e-06	MD09G1169500	Chr09	14098178	14104855	+	2834	-	-	-
MD10G1142000	206.959	193.087	231.579	63.2297	107.533	106.18	210.542	92.3142	1.18523	2.17e-07	3.88e-06	MD10G1142000	Chr10	22777634	22778743	+	1110	-	GHMP kinase N-terminal domain	GHMP_kinases
MD16G1060600	1165.55	1164.75	1173.06	347.763	675.183	604.49	1167.79	542.479	1.10528	2.18e-07	3.9e-06	MD16G1060600	Chr16	4343041	4346358	-	2055	-	Protein-only RNase P, C-terminal	-
MD14G1235300	784.538	770.57	737.21	2138.52	1145.64	1497.03	764.106	1593.73	-1.06014	2.18e-07	3.9e-06	MD14G1235300	Chr14	31518057	31520338	+	1234	-	-	-
MD09G1211800	134.22	134.36	141.577	44.035	68.242	65.1798	136.719	59.1523	1.20416	2.22e-07	3.96e-06	MD09G1211800	Chr09	20708533	20710300	+	811	-	-	-
MD13G1203100	40.699	47.1596	41.4617	128.718	86.8535	113.539	43.1068	109.703	-1.34523	2.22e-07	3.96e-06	MD13G1203100	Chr13	18259785	18262807	-	1756	-	FAE1/Type III polyketide synthase-like protein	-
MD02G1139700	229.473	250.035	193.151	130.976	97.1932	96.7184	224.22	108.296	1.05374	2.23e-07	3.98e-06	MD02G1139700	Chr02	11645172	11647170	-	1097	-	Dehydrin	-
MD06G1229400	219.082	182.41	184.05	506.967	310.191	399.489	195.18	405.549	-1.05331	2.24e-07	4e-06	MD06G1229400	Chr06	35911866	35914219	+	1273	-	Sec20	-
MD04G1103300	123.829	116.564	115.284	370.345	230.575	217.616	118.559	272.846	-1.20059	2.27e-07	4.05e-06	MD04G1103300	Chr04	19074439	19077499	+	1600	-	Glycosyl transferase, family 43	-
MD01G1120600	34.6374	40.0412	37.4167	179.527	81.6837	103.026	37.3651	121.412	-1.69801	2.28e-07	4.05e-06	MD01G1120600	Chr01	23404724	23408339	-	1337	-	Cation efflux protein	-
MD10G1257000	174.919	184.189	215.399	84.6826	86.8535	108.283	191.502	93.2729	1.03521	2.3e-07	4.09e-06	MD10G1257000	Chr10	35129858	35133484	-	2080	-	Nucleoporin protein Ndc1-Nup	-
MD05G1180000	55.4199	65.8455	60.6757	163.72	123.042	126.154	60.647	137.639	-1.1811	2.31e-07	4.1e-06	MD05G1180000	Chr05	30791574	30792249	+	556	-	-	-
MD02G1165700	58.8837	53.3882	77.8672	228.078	130.28	148.231	63.3797	168.863	-1.41579	2.31e-07	4.11e-06	MD02G1165700	Chr02	14218548	14219267	+	720	-	-	-
MD17G1067300	594.032	647.777	714.962	199.851	356.72	352.181	652.257	302.917	1.10482	2.32e-07	4.11e-06	MD17G1067300	Chr17	5427567	5442556	+	3706	-	DNA-directed RNA polymerase, phage-type	-
MD00G1187100	8.65936	11.5675	7.07883	72.2625	33.0871	42.0515	9.10188	49.1337	-2.42237	2.33e-07	4.14e-06	MD00G1187100	Chr00	44345157	44346306	-	809	-	-	-
MD15G1331700	11.2572	9.78785	9.10136	97.1027	31.0191	49.4105	10.0488	59.1774	-2.55145	2.38e-07	4.2e-06	MD15G1331700	Chr15	36786608	36796487	-	167	-	-	-
MD09G1154700	415.649	363.04	369.111	1126.84	675.183	658.106	382.6	820.044	-1.09904	2.38e-07	4.2e-06	MD09G1154700	Chr09	12290226	12292802	+	1536	-	-	-
MD08G1070200	11.2572	9.78785	12.1351	68.8752	40.3248	41.0002	11.0601	50.0667	-2.17829	2.38e-07	4.2e-06	MD08G1070200	Chr08	5549132	5552962	-	1803	-	Spermidine synthase, tetramerisation domain	-
MD16G1237800	388.805	340.795	342.818	93.7154	147.858	203.95	357.473	148.508	1.26551	2.41e-07	4.26e-06	MD16G1237800	Chr16	25058454	25068003	-	3216	-	Small-subunit processome, Utp21	WD40
MD15G1407600	10790.4	10940.1	11496	31525.6	17015	20026	11075.5	22855.5	-1.04515	2.41e-07	4.26e-06	MD15G1407600	Chr15	50776411	50777904	-	1494	-	UDP-glucuronosyl/UDP-glucosyltransferase	UDPGT
MD15G1433100	25.1122	28.4737	23.259	138.879	52.7325	103.026	25.615	98.2127	-1.93497	2.42e-07	4.26e-06	MD15G1433100	Chr15	53344266	53351320	+	1487	-	Thioredoxin domain	-
MD12G1026300	3.46374	1.77961	4.04505	41.7768	23.7813	25.2309	3.09613	30.263	-3.29777	2.46e-07	4.34e-06	MD12G1026300	Chr12	2911238	2914912	-	1782	-	Heat shock protein 70 family	HSP70
MD17G1224900	52.8221	77.413	87.9798	9.03281	22.7473	22.077	72.7383	17.9524	2.00751	2.5e-07	4.4e-06	MD17G1224900	Chr17	27354659	27359805	+	1677	-	Transferase	-
MD14G1170800	87.4596	121.903	87.9798	344.376	172.673	259.668	99.1142	258.906	-1.38313	2.53e-07	4.45e-06	MD14G1170800	Chr14	26496518	26500540	+	2805	-	Protein kinase domain	Pkinase
MD04G1212100	76.2024	60.5067	59.6644	153.558	130.28	142.975	65.4578	142.271	-1.11629	2.55e-07	4.48e-06	MD04G1212100	Chr04	29654492	29656643	+	1135	-	Signal transduction histidine kinase, phosphotransfer (Hpt) domain	Hpt
MD15G1155800	245.926	211.773	241.692	41.7768	113.737	89.3594	233.13	81.6243	1.51001	2.56e-07	4.49e-06	MD15G1155800	Chr15	11580215	11583638	-	2281	-	Signal transduction response regulator, receiver domain	Response_reg
MD15G1253900	7588.2	7774.22	7375.13	828.76	2298.52	1928.06	7579.18	1685.11	2.1691	2.6e-07	4.55e-06	MD15G1253900	Chr15	21424750	21425322	+	573	-	Dehydrin	-
MD15G1401800	6.92749	1.77961	4.04505	71.1334	22.7473	32.5899	4.25072	42.1569	-3.30032	2.6e-07	4.56e-06	MD15G1401800	Chr15	50262289	50272691	-	1092	-	NADH:flavin oxidoreductase/NADH oxidase, N-terminal	Oxidored_FMN
MD01G1087400	187.042	178.851	181.016	468.577	311.225	318.54	182.303	366.114	-1.00461	2.62e-07	4.59e-06	MD01G1087400	Chr01	19672788	19674419	+	1632	-	FAE1/Type III polyketide synthase-like protein	-
MD13G1060100	1043.45	905.821	923.282	208.884	482.864	456.258	957.519	382.669	1.32224	2.65e-07	4.63e-06	MD13G1060100	Chr13	4216757	4219912	+	2015	-	-	PfkB
MD15G1179600	71.8727	74.7435	91.0136	27.0984	27.9172	29.436	79.2099	28.1506	1.4893	2.65e-07	4.63e-06	MD15G1179600	Chr15	14165173	14171175	+	1565	-	Toll/interleukin-1 receptor homology (TIR) domain	TIR
MD01G1046700	567.188	596.169	545.07	1646.23	877.841	1094.39	569.476	1206.15	-1.08216	2.84e-07	4.95e-06	MD01G1046700	Chr01	14778939	14781459	+	1197	-	Alcohol dehydrogenase, C-terminal	ADH_zinc_N
MD05G1274700	12.1231	24.0247	12.1351	119.685	46.5287	67.2824	16.0943	77.8319	-2.26705	2.96e-07	5.12e-06	MD05G1274700	Chr05	40928174	40932364	-	2573	-	Amino acid/polyamine transporter I	-
MD04G1196700	135.086	165.504	141.577	44.035	69.276	72.5388	147.389	61.9499	1.24679	2.96e-07	5.13e-06	MD04G1196700	Chr04	28495933	28498512	-	1082	-	Primosome PriB/single-strand DNA-binding	-
MD05G1240700	998.424	982.344	1011.26	2755.01	1547.85	1774.57	997.343	2025.81	-1.0221	2.98e-07	5.15e-06	MD05G1240700	Chr05	37138211	37142343	-	2653	-	YTH domain	YTH
MD10G1055700	284.027	290.076	272.029	99.3609	171.639	134.565	282.044	135.188	1.05852	3.01e-07	5.2e-06	MD10G1055700	Chr10	7594083	7599453	+	1147	-	-	GATase
MD15G1209000	374.95	407.53	412.595	109.523	193.352	221.822	398.358	174.899	1.18527	3.04e-07	5.24e-06	MD15G1209000	Chr15	16768634	16772392	-	1646	-	DNA recombination and repair protein RecA	-
MD11G1138100	123.829	94.3192	92.0248	328.569	194.386	216.565	103.391	246.507	-1.25026	3.06e-07	5.28e-06	MD11G1138100	Chr11	12737111	12740005	-	1529	-	-	-
MD06G1113800	153.271	155.716	150.678	40.6477	63.0722	82.0004	153.221	61.9067	1.30365	3.1e-07	5.32e-06	MD06G1113800	Chr06	25196931	25200720	+	1883	-	Ribosomal protein Rsm22-like	-
MD04G1148900	75.3365	91.6498	92.0248	258.564	163.367	174.514	86.337	198.815	-1.2031	3.12e-07	5.36e-06	MD04G1148900	Chr04	23698018	23699135	-	764	-	-	-
MD10G1153200	11.2572	8.00824	7.07883	51.9387	33.0871	43.1028	8.78141	42.7095	-2.27086	3.17e-07	5.44e-06	MD10G1153200	Chr10	24077653	24079044	-	777	-	Stomagen	-
MD14G1019800	28.5759	29.3635	30.3379	80.1662	78.5818	74.6414	29.4258	77.7964	-1.40346	3.17e-07	5.44e-06	MD14G1019800	Chr14	1874571	1874906	-	336	-	-	-
MD17G1034300	234.669	208.214	203.264	586.004	376.365	374.258	215.382	445.542	-1.04702	3.19e-07	5.47e-06	MD17G1034300	Chr17	2478220	2482336	+	2507	-	FAD-dependent oxidoreductase 2, FAD binding domain	-
MD10G1097500	117.767	106.776	84.946	282.275	179.911	228.129	103.163	230.105	-1.15313	3.22e-07	5.52e-06	MD10G1097500	Chr10	15510260	15512438	-	1386	-	Alcohol dehydrogenase, N-terminal	ADH_N
MD12G1178800	32.9056	52.4984	51.5744	121.943	125.11	99.8722	45.6595	115.642	-1.34467	3.22e-07	5.52e-06	MD12G1178800	Chr12	25923202	25925351	+	1503	-	-	-
MD14G1194200	563.724	498.29	541.025	1636.07	834.414	1048.13	534.347	1172.87	-1.13379	3.27e-07	5.59e-06	MD14G1194200	Chr14	28542687	28543780	-	938	-	-	-
MD13G1139500	203.495	218.002	223.489	71.1334	127.178	92.5132	214.995	96.9417	1.14546	3.29e-07	5.61e-06	MD13G1139500	Chr13	10750863	10754180	-	1389	-	Ribosomal protein L3	-
MD15G1365900	64.9452	71.1843	56.6307	234.853	116.839	166.103	64.2534	172.598	-1.42196	3.29e-07	5.61e-06	MD15G1365900	Chr15	44446298	44449117	+	1447	-	Trehalose-phosphatase	-
MD14G1039100	439.03	474.266	500.575	1308.63	731.017	885.183	471.29	974.943	-1.0485	3.32e-07	5.64e-06	MD14G1039100	Chr14	3600569	3606184	+	2698	-	-	Glycos_transf_1
MD12G1230200	116.035	136.14	118.318	456.157	234.711	248.104	123.498	312.991	-1.34008	3.37e-07	5.72e-06	MD12G1230200	Chr12	30513877	30517971	-	1969	-	-	Motile_Sperm
MD08G1218200	7085.96	7502.83	7714.92	2215.3	4449.17	3788.84	7434.57	3484.44	1.09317	3.45e-07	5.86e-06	MD08G1218200	Chr08	28069171	28072164	-	2443	-	GOLD domain	CRAL_TRIO_N
MD15G1070400	98.7167	92.5396	94.0474	24.8402	33.0871	46.2566	95.1012	34.728	1.4494	3.45e-07	5.86e-06	MD15G1070400	Chr15	4803491	4805717	-	1107	-	Eukaryotic porin/Tom40	-
MD00G1183000	70.1408	88.0906	79.8897	265.339	165.435	154.539	79.3737	195.104	-1.29622	3.45e-07	5.87e-06	MD00G1183000	Chr00	43283723	43289953	+	2760	-	Protein kinase domain	Pkinase
MD02G1145900	271.904	283.848	267.984	86.9408	153.028	144.026	274.579	127.998	1.09831	3.53e-07	5.98e-06	MD02G1145900	Chr02	12049228	12054510	+	2383	-	ATPase, AAA-type, core	AAA
MD16G1046600	66.6771	56.9475	53.5969	226.949	109.601	154.539	59.0738	163.696	-1.46674	3.59e-07	6.07e-06	MD16G1046600	Chr16	3233576	3237840	-	1670	-	-	Aa_trans
MD17G1221200	203.495	246.476	210.342	47.4223	98.2272	107.231	220.104	84.2936	1.38122	3.6e-07	6.09e-06	MD17G1221200	Chr17	26998252	27000759	+	1486	-	Mitochondrial glycoprotein	-
MD10G1030400	148.941	167.283	159.779	49.6805	85.8195	72.5388	158.668	69.3463	1.18986	3.66e-07	6.17e-06	MD10G1030400	Chr10	4011026	4014329	+	1691	-	NAC domain	NAM
MD02G1086900	29.4418	24.0247	27.3041	90.3281	78.5818	63.0772	26.9235	77.329	-1.52053	3.68e-07	6.2e-06	MD02G1086900	Chr02	6808138	6811775	+	2714	-	Mechanosensitive ion channel MscS	-
MD12G1199100	788.002	739.427	681.59	219.046	402.214	403.694	736.34	341.651	1.10682	3.69e-07	6.22e-06	MD12G1199100	Chr12	28012629	28014520	+	820	-	-	-
MD12G1172500	217.35	293.635	307.424	2057.22	787.885	1082.83	272.803	1309.31	-2.26299	3.87e-07	6.51e-06	MD12G1172500	Chr12	25281200	25282957	+	1290	-	Thiamine pyrophosphate enzyme, C-terminal TPP-binding	-
MD06G1220900	357.632	369.269	439.899	141.138	225.406	211.309	388.933	192.617	1.01102	3.88e-07	6.52e-06	MD06G1220900	Chr06	35263163	35266149	-	1966	-	Glycosyl transferase, family 28, C-terminal	-
MD13G1051300	3.46374	0.889804	3.03379	72.2625	19.6454	21.0257	2.46244	37.6446	-3.9358	3.89e-07	6.53e-06	MD13G1051300	Chr13	3648709	3649152	+	444	-	-	-
MD04G1176900	16.4528	24.0247	19.214	112.91	46.5287	76.7439	19.8972	78.7276	-1.98168	3.95e-07	6.61e-06	MD04G1176900	Chr04	26830626	26833890	+	1175	-	-	-
MD09G1033600	1420.14	1350.72	1267.11	3963.15	2052.43	2535.7	1345.99	2850.43	-1.08224	3.97e-07	6.64e-06	MD09G1033600	Chr09	2059256	2061179	-	1259	-	Alcohol dehydrogenase, N-terminal	ADH_N
MD12G1067900	21.6484	20.4655	16.1802	83.5535	46.5287	74.6414	19.4314	68.2412	-1.80492	3.97e-07	6.64e-06	MD12G1067900	Chr12	8046370	8046567	-	198	-	-	-
MD11G1308800	1004.49	807.052	867.663	286.792	537.665	444.694	893.067	423.05	1.07704	4.02e-07	6.72e-06	MD11G1308800	Chr11	42267484	42269280	-	969	-	Ribosomal protein L13e	-
MD13G1102900	434.7	516.086	475.293	156.945	286.41	236.54	475.36	226.631	1.0668	4.02e-07	6.72e-06	MD13G1102900	Chr13	7352971	7357683	+	2661	-	-	-
MD14G1216800	163.662	166.393	182.027	461.802	271.934	338.514	170.694	357.417	-1.06578	4.1e-07	6.84e-06	MD14G1216800	Chr14	30008141	30009118	-	978	-	Zinc finger, Dof-type	zf-Dof
MD02G1050200	129.89	111.226	96.0699	381.636	212.998	228.129	112.395	274.254	-1.2837	4.1e-07	6.84e-06	MD02G1050200	Chr02	3919158	3919941	-	784	-	Cro/C1-type helix-turn-helix domain	HTH_3
MD09G1099400	9.5253	16.0165	17.1915	125.33	41.3588	56.7695	14.2444	74.4862	-2.38966	4.14e-07	6.89e-06	MD09G1099400	Chr09	7235956	7238561	+	687	-	Frataxin/CyaY	Frataxin_Cyay
MD05G1039600	129.89	104.997	138.543	54.1969	53.7665	56.7695	124.477	54.9109	1.17913	4.16e-07	6.93e-06	MD05G1039600	Chr05	6713527	6717783	+	2246	-	Multi antimicrobial extrusion protein	MatE
MD03G1286300	536.88	621.083	663.388	4134.77	1709.15	2086.8	607.117	2643.58	-2.12246	4.25e-07	7.06e-06	MD03G1286300	Chr03	36584609	36593222	+	5255	-	ABC transporter type 1, transmembrane domain	ABC_membrane
MD03G1068400	468.472	503.629	476.304	1508.48	759.968	931.44	482.802	1066.63	-1.14307	4.28e-07	7.09e-06	MD03G1068400	Chr03	5557849	5561283	-	2695	-	-	-
MD15G1382300	1080.69	920.947	1028.45	331.956	579.023	570.849	1010.03	493.943	1.03107	4.32e-07	7.16e-06	MD15G1382300	Chr15	47129337	47139162	+	4276	-	-	-
MD08G1004900	329.922	296.305	278.097	103.877	179.911	148.231	301.441	144.007	1.06384	4.39e-07	7.26e-06	MD08G1004900	Chr08	446063	446478	+	416	-	-	-
MD02G1283400	161.93	118.344	133.487	401.96	242.983	276.488	137.92	307.144	-1.15316	4.4e-07	7.27e-06	MD02G1283400	Chr02	33988588	33990880	-	1612	-	-	-
MD10G1165200	66.6771	60.5067	66.7433	220.175	116.839	154.539	64.6424	163.851	-1.34028	4.52e-07	7.46e-06	MD10G1165200	Chr10	25597324	25599742	+	1311	-	-	-
MD11G1313700	130.756	146.818	127.419	35.0021	72.3779	34.6925	134.998	47.3575	1.50754	4.56e-07	7.5e-06	MD11G1313700	Chr11	42601282	42603552	-	1192	-	-	-
MD06G1091600	45.0287	38.2616	45.5068	124.201	103.397	88.3081	42.9323	105.302	-1.29409	4.56e-07	7.51e-06	MD06G1091600	Chr06	22115641	22121156	-	1918	-	Six-hairpin glycosidase-like	-
MD14G1028700	128.159	114.785	137.532	302.599	200.59	271.232	126.825	258.14	-1.02537	4.57e-07	7.51e-06	MD14G1028700	Chr14	2561176	2563221	+	1353	-	Oxoglutarate/iron-dependent dioxygenase	2OG-FeII_Oxy
MD04G1122800	6.92749	10.6776	2.02252	82.4244	28.9512	39.9489	6.54255	50.4415	-2.9239	4.62e-07	7.58e-06	MD04G1122800	Chr04	20842949	20851096	+	2445	-	-	-
MD06G1120100	6.92749	10.6776	7.07883	86.9408	35.155	32.5899	8.22799	51.5619	-2.64108	4.62e-07	7.58e-06	MD06G1120100	Chr06	25971717	25973613	+	1454	-	Myc-type, basic helix-loop-helix (bHLH) domain	HLH
MD03G1088600	8.65936	6.22863	16.1802	74.5207	33.0871	54.6669	10.3561	54.0916	-2.39922	4.62e-07	7.59e-06	MD03G1088600	Chr03	7315602	7317971	+	1214	-	-	-
MD05G1310800	166.26	191.308	175.96	68.8752	85.8195	101.975	177.842	85.5565	1.05322	4.63e-07	7.59e-06	MD05G1310800	Chr05	44118708	44121376	+	1102	-	-	-
MD07G1063900	162.796	180.63	141.577	68.8752	89.9554	67.2824	161.668	75.371	1.10078	4.75e-07	7.78e-06	MD07G1063900	Chr07	5993184	5995141	-	1369	-	-	-
MD10G1262300	27.71	23.1349	34.3829	68.8752	78.5818	90.4107	28.4093	79.2892	-1.48788	4.77e-07	7.81e-06	MD10G1262300	Chr10	35682079	35685422	+	1394	-	-	-
MD16G1081900	106.51	106.776	96.0699	46.2932	45.4947	42.0515	103.119	44.6131	1.21055	4.79e-07	7.83e-06	MD16G1081900	Chr16	5744251	5745660	-	1410	-	WD40-repeat-containing domain	WD40
MD01G1080600	102.18	101.438	92.0248	281.146	165.435	211.309	98.5477	219.297	-1.1513	4.82e-07	7.86e-06	MD01G1080600	Chr01	18783515	18785624	-	1552	-	-	Cytochrom_B561
MD05G1312600	627.804	576.593	583.498	140.009	296.75	309.078	595.965	248.612	1.25986	4.88e-07	7.96e-06	MD05G1312600	Chr05	44322968	44326186	+	1436	-	Ribosomal protein L21-like	-
MD14G1128000	123.829	98.7683	117.306	380.507	211.964	223.924	113.301	272.132	-1.2629	4.93e-07	8.04e-06	MD14G1128000	Chr14	20435456	20440446	+	2539	-	Six-hairpin glycosidase-like	-
MD01G1231600	17.3187	9.78785	13.1464	84.6826	45.4947	45.2053	13.4177	58.4609	-2.11801	5.1e-07	8.31e-06	MD01G1231600	Chr01	32041962	32042288	-	327	-	-	-
MD14G1169800	85.7277	88.9804	93.0361	42.9059	24.8153	32.5899	89.2481	33.437	1.4212	5.36e-07	8.7e-06	MD14G1169800	Chr14	26431171	26437054	+	435	-	-	-
MD06G1172800	235.535	280.288	241.692	728.27	414.622	470.976	252.505	537.956	-1.09014	5.39e-07	8.73e-06	MD06G1172800	Chr06	31285711	31289759	+	1770	-	-	-
MD17G1130400	31.1737	40.931	34.3829	137.75	90.9894	77.7952	35.4959	102.178	-1.52292	5.42e-07	8.77e-06	MD17G1130400	Chr17	11477172	11478527	-	864	-	-	-
MD17G1259500	226.009	222.451	219.444	79.0371	125.11	121.949	222.635	108.699	1.03138	5.62e-07	9.07e-06	MD17G1259500	Chr17	32029004	32031925	-	1794	-	Zinc finger C2H2-type	-
MD02G1159200	335.117	300.754	314.502	103.877	189.217	157.693	316.791	150.262	1.07359	5.63e-07	9.08e-06	MD02G1159200	Chr02	13355852	13357651	+	682	-	-	-
MD04G1201400	10.3912	12.4573	13.1464	40.6477	49.6306	47.3079	11.9983	45.862	-1.94012	5.65e-07	9.1e-06	MD04G1201400	Chr04	28773880	28777386	+	3172	-	-	FH2
MD03G1120000	79.6661	74.7435	84.946	320.665	146.824	182.924	79.7852	216.804	-1.44126	5.67e-07	9.14e-06	MD03G1120000	Chr03	11007147	11009946	-	1639	-	-	-
MD14G1194100	18.1847	14.2369	9.10136	135.492	35.155	66.2311	13.841	78.9594	-2.50149	5.68e-07	9.14e-06	MD14G1194100	Chr14	28528146	28530941	+	2029	-	Proton-dependent oligopeptide transporter family	-
MD10G1032000	1.73187	4.44902	6.06757	22.582	52.7325	28.3847	4.08282	34.5664	-3.10732	5.74e-07	9.23e-06	MD10G1032000	Chr10	4124086	4126524	+	1940	-	DNA-binding domain	AP2
MD10G1171100	0.865936	2.66941	1.01126	40.6477	16.5435	24.1796	1.51554	27.1236	-4.14682	5.85e-07	9.39e-06	MD10G1171100	Chr10	26375971	26380350	-	1361	-	GDSL lipase/esterase	Lipase_GDSL
MD06G1171300	45.8946	45.38	52.5856	162.591	103.397	101.975	47.9534	122.654	-1.35476	5.92e-07	9.48e-06	MD06G1171300	Chr06	31164018	31169447	-	1310	-	WD40-repeat-containing domain	-
MD02G1078400	21.6484	39.1514	32.3604	107.265	92.0234	72.5388	31.0534	90.6089	-1.54616	5.93e-07	9.51e-06	MD02G1078400	Chr02	6193304	6203492	-	1443	-	-	-
MD15G1045600	529.953	484.053	473.271	1411.38	740.323	971.389	495.759	1041.03	-1.06963	5.95e-07	9.52e-06	MD15G1045600	Chr15	3137479	3140888	+	1420	-	-	-
MD13G1089600	901.44	887.135	893.955	281.146	558.344	437.335	894.177	425.609	1.06998	5.98e-07	9.57e-06	MD13G1089600	Chr13	6281900	6286857	-	3377	-	Glycosyl transferase, family 20	-
MD10G1219900	65.8112	70.2945	55.6194	270.984	125.11	150.334	63.9084	182.143	-1.50739	6.03e-07	9.64e-06	MD10G1219900	Chr10	31772154	31789342	+	3000	-	ABC transporter type 1, transmembrane domain	ABC_tran
MD12G1074000	264.111	263.382	267.984	97.1027	165.435	127.206	265.159	129.915	1.02648	6.09e-07	9.73e-06	MD12G1074000	Chr12	8841317	8845148	+	1877	-	-	-
MD02G1146900	453.751	455.58	511.698	150.17	289.512	228.129	473.676	222.604	1.08725	6.24e-07	9.93e-06	MD02G1146900	Chr02	12146555	12154582	+	3598	-	Nrap protein, domain 4	-
MD11G1199600	229.473	258.043	221.466	730.529	425.996	408.951	236.328	521.825	-1.14156	6.28e-07	9.99e-06	MD11G1199600	Chr11	28817256	28823148	+	3396	-	P-type ATPase, A domain	E1-E2_ATPase
MD11G1178000	51.0902	54.2781	48.5406	143.396	97.1932	119.847	51.303	120.145	-1.22456	6.31e-07	1e-05	MD11G1178000	Chr11	21297258	21301371	-	2429	-	Glycoside hydrolase, family 3, N-terminal	Glyco_hydro_3
MD05G1028000	611.351	674.472	708.895	231.466	414.622	346.925	664.906	331.004	1.00472	6.34e-07	1.01e-05	MD05G1028000	Chr05	4539169	4550588	-	3437	-	GNAT domain	-
MD09G1097300	74.4705	101.438	112.25	211.142	181.979	195.539	96.0527	196.22	-1.03386	6.36e-07	1.01e-05	MD09G1097300	Chr09	7079004	7084150	-	1974	-	Diacylglycerol kinase, accessory domain	-
MD17G1283900	46.7606	42.7106	40.4505	158.074	94.0913	96.7184	43.3072	116.295	-1.42098	6.42e-07	1.02e-05	MD17G1283900	Chr17	34288554	34289966	+	1212	-	Homeobox domain-like	-
MD08G1022400	350.704	252.704	229.556	829.89	502.51	526.695	277.655	619.698	-1.15648	6.5e-07	1.03e-05	MD08G1022400	Chr08	1637009	1640639	+	1654	-	EamA domain	DUF6
MD03G1181600	151.539	150.377	126.408	407.606	236.779	283.847	142.774	309.411	-1.11313	6.69e-07	1.05e-05	MD03G1181600	Chr03	24883710	24884391	+	682	-	-	LRRNT_2
MD17G1059300	121.231	150.377	111.239	305.986	211.964	260.719	127.616	259.557	-1.02149	6.79e-07	1.07e-05	MD17G1059300	Chr17	4823652	4827069	-	1337	-	-	-
MD12G1202400	129.024	112.115	91.0136	49.6805	45.4947	44.154	110.718	46.4431	1.25728	6.85e-07	1.08e-05	MD12G1202400	Chr12	28284334	28287186	-	1218	-	-	-
MD04G1212300	116.035	165.504	190.117	681.977	281.24	378.463	157.219	447.227	-1.50887	6.85e-07	1.08e-05	MD04G1212300	Chr04	29663962	29666575	+	2539	-	-	-
MD16G1015100	15.5869	15.1267	24.2703	107.265	49.6306	59.9233	18.3279	72.2729	-1.98485	6.98e-07	1.09e-05	MD16G1015100	Chr16	1175979	1176309	+	331	-	-	-
MD17G1040100	450.287	417.318	439.899	146.783	242.983	255.463	435.835	215.076	1.01703	7.04e-07	1.1e-05	MD17G1040100	Chr17	2928948	2930648	+	1701	-	Haem peroxidase	-
MD09G1085100	82.2639	83.6416	86.9685	9.03281	36.189	22.077	84.2913	22.4329	1.89981	7.43e-07	1.16e-05	MD09G1085100	Chr09	6088862	6091895	-	2115	-	-	-
MD11G1296100	73.6046	57.8373	71.7996	249.531	120.975	167.155	67.7471	179.22	-1.40229	7.58e-07	1.18e-05	MD11G1296100	Chr11	41397870	41399381	+	1512	-	-	-
MD10G1007900	139.416	145.928	166.858	490.03	282.274	270.181	150.734	347.495	-1.20487	7.66e-07	1.19e-05	MD10G1007900	Chr10	1197851	1200586	-	1423	-	-	-
MD05G1075300	121.231	126.352	118.318	300.341	189.217	256.514	121.967	248.691	-1.02612	7.95e-07	1.23e-05	MD05G1075300	Chr05	16103257	16106629	+	1090	-	-	-
MD05G1012500	491.852	476.935	459.113	1471.22	720.677	933.543	475.967	1041.81	-1.12957	8.1e-07	1.25e-05	MD05G1012500	Chr05	2489133	2491368	-	1277	-	Mog1/PsbP, alpha/beta/alpha sandwich	-
MD15G1187300	126.427	120.124	126.408	425.671	234.711	228.129	124.319	296.171	-1.25114	8.18e-07	1.27e-05	MD15G1187300	Chr15	14795676	14800000	+	1893	-	Aldehyde/histidinol dehydrogenase	Aldedh
MD07G1296200	19.9165	23.1349	28.3153	74.5207	70.31	59.9233	23.7889	68.2513	-1.52644	8.37e-07	1.29e-05	MD07G1296200	Chr07	35662782	35664254	-	1473	-	ATPase, AAA-type, core	AAA
MD08G1219100	45.0287	42.7106	38.428	178.398	87.8875	101.975	42.0557	122.753	-1.54115	8.41e-07	1.3e-05	MD08G1219100	Chr08	28132632	28134190	-	1559	-	UDP-glucuronosyl/UDP-glucosyltransferase	UDPGT
MD02G1118300	174.919	129.911	217.421	487.772	297.783	384.771	174.084	390.109	-1.16534	8.44e-07	1.3e-05	MD02G1118300	Chr02	9610003	9610272	+	270	-	-	-
MD09G1033200	58.0177	61.3965	64.7208	250.661	123.042	133.513	61.3783	169.072	-1.46071	8.46e-07	1.31e-05	MD09G1033200	Chr09	2040090	2041792	-	1028	-	Alcohol dehydrogenase, N-terminal	ADH_N
MD02G1157500	586.239	579.262	556.194	97.1027	237.813	289.104	573.898	208.007	1.46267	8.52e-07	1.32e-05	MD02G1157500	Chr02	13174491	13174967	-	477	-	-	-
MD07G1256700	573.25	533.882	537.991	159.203	328.803	267.027	548.375	251.678	1.122	8.55e-07	1.32e-05	MD07G1256700	Chr07	32328357	32329654	+	1298	-	-	-
MD07G1203800	387.073	305.203	316.525	975.544	565.582	596.08	336.267	712.402	-1.08201	8.66e-07	1.33e-05	MD07G1203800	Chr07	28144010	28148638	-	2682	-	Putative S-adenosyl-L-methionine-dependent methyltransferase	-
MD05G1343700	6.92749	7.11843	12.1351	59.8424	29.9851	41.0002	8.72702	43.6092	-2.33201	8.75e-07	1.35e-05	MD05G1343700	Chr05	46361886	46362915	-	707	-	-	-
MD04G1195400	38.9671	44.4902	53.5969	179.527	101.329	100.924	45.6847	127.26	-1.47934	8.79e-07	1.35e-05	MD04G1195400	Chr04	28407643	28408899	-	1257	-	-	-
MD15G1114400	111.706	84.5314	90.0023	237.111	177.843	177.667	95.4132	197.541	-1.04693	8.84e-07	1.36e-05	MD15G1114400	Chr15	8051644	8054928	-	1674	-	-	-
MD14G1014400	129.89	124.573	110.228	28.2275	58.9363	52.5643	121.564	46.5761	1.37952	8.87e-07	1.36e-05	MD14G1014400	Chr14	1271209	1274576	+	2799	-	-	-
MD05G1080900	4.32968	8.00824	13.1464	20.3238	94.0913	70.4362	8.49477	61.6171	-2.87619	8.89e-07	1.36e-05	MD05G1080900	Chr05	16881709	16882533	-	825	-	DNA-binding domain	AP2
MD02G1306200	51.9562	35.5922	53.5969	158.074	110.635	98.821	47.0484	122.51	-1.38114	8.96e-07	1.37e-05	MD02G1306200	Chr02	35927595	35934510	-	1107	-	FAD/NAD(P)-binding domain	Amino_oxidase
MD03G1095100	101.315	134.36	90.0023	240.499	196.454	220.77	108.559	219.241	-1.01076	9.25e-07	1.41e-05	MD03G1095100	Chr03	8067586	8069661	+	1412	-	-	-
MD15G1372200	1651.34	1616.77	1534.08	451.641	904.724	873.619	1600.73	743.328	1.10611	9.29e-07	1.42e-05	MD15G1372200	Chr15	45378562	45379554	+	993	-	-	-
MD14G1155600	39.8331	34.7024	50.5631	155.816	89.9554	98.821	41.6995	114.864	-1.46388	9.33e-07	1.42e-05	MD14G1155600	Chr14	24974624	24977596	-	414	-	-	-
MD10G1088200	6.06155	8.89804	4.04505	60.9715	25.8493	33.6412	6.33488	40.154	-2.64896	9.51e-07	1.45e-05	MD10G1088200	Chr10	13057763	13058473	+	591	-	Oxoglutarate/iron-dependent dioxygenase	2OG-FeII_Oxy
MD04G1129100	278.831	252.704	254.838	64.3588	112.703	148.231	262.125	108.431	1.27093	9.69e-07	1.48e-05	MD04G1129100	Chr04	21494064	21500373	+	675	-	-	-
MD08G1035200	74.4705	88.0906	118.318	337.601	187.149	194.488	93.6263	239.746	-1.35842	9.8e-07	1.49e-05	MD08G1035200	Chr08	2454255	2458276	-	3021	-	-	-
MD17G1044100	80.5321	120.124	75.8446	330.827	179.911	202.898	92.1668	237.879	-1.36498	9.92e-07	1.51e-05	MD17G1044100	Chr17	3220076	3223492	-	975	-	-	-
MD12G1226800	31.1737	32.9228	32.3604	2.2582	2.06794	8.41029	32.1523	4.24548	2.91269	1e-06	1.52e-05	MD12G1226800	Chr12	30252651	30254431	+	915	-	Signal transduction histidine kinase, phosphotransfer (Hpt) domain	Hpt
MD08G1112400	109.974	94.3192	100.115	352.28	177.843	212.36	101.469	247.494	-1.28447	1e-06	1.52e-05	MD08G1112400	Chr08	9939126	9939626	+	501	-	-	-
MD09G1276000	23.3803	24.9145	23.259	124.201	72.3779	53.6156	23.8513	83.3982	-1.80277	1e-06	1.52e-05	MD09G1276000	Chr09	35344046	35346584	+	758	-	TPX2, C-terminal	-
MD15G1235400	125.561	133.471	104.16	436.962	204.726	268.078	121.064	303.256	-1.32223	1.01e-06	1.52e-05	MD15G1235400	Chr15	19343000	19348199	-	1661	-	Palmitoyltransferase, DHHC domain	-
MD17G1052300	48.4924	31.1431	32.3604	1.1291	5.16985	9.46158	37.332	5.25351	2.81469	1.02e-06	1.54e-05	MD17G1052300	Chr17	4116056	4120188	-	2843	-	EXS, C-terminal	SPX
MD13G1068600	136.818	173.512	144.61	416.638	263.662	274.386	151.647	318.229	-1.06783	1.02e-06	1.55e-05	MD13G1068600	Chr13	4710626	4713047	+	1458	-	-	-
MD05G1194800	176.651	123.683	138.543	37.2603	59.9703	73.5901	146.292	56.9402	1.35835	1.04e-06	1.56e-05	MD05G1194800	Chr05	32222749	32224241	+	428	-	-	-
MD02G1144500	45.8946	43.6004	35.3942	142.267	93.0573	90.4107	41.6297	108.578	-1.37706	1.04e-06	1.56e-05	MD02G1144500	Chr02	11973220	11975719	-	1043	-	-	-
MD01G1072900	433.834	365.709	392.37	2700.81	1039.14	1389.8	397.304	1709.92	-2.10547	1.05e-06	1.58e-05	MD01G1072900	Chr01	17805153	17807730	-	2258	-	Fatty acid desaturase domain	-
MD02G1224000	41.5649	34.7024	47.5293	93.7154	98.2272	96.7184	41.2655	96.2203	-1.22577	1.05e-06	1.59e-05	MD02G1224000	Chr02	26257974	26261351	+	3242	-	Serine-threonine/tyrosine-protein kinase, catalytic domain	Pkinase_Tyr
MD02G1120900	33.7715	18.6859	24.2703	112.91	52.7325	105.129	25.5759	90.2571	-1.8153	1.08e-06	1.63e-05	MD02G1120900	Chr02	9878678	9879979	+	598	-	-	-
MD13G1221200	204.361	209.994	183.038	60.9715	100.295	110.385	199.131	90.5506	1.13427	1.09e-06	1.63e-05	MD13G1221200	Chr13	21402511	21402813	+	303	-	Mitochondrial import receptor subunit Tom22	-
MD02G1175500	0.865936	0.889804	2.02252	33.873	14.4756	26.2822	1.25942	24.8769	-4.33423	1.1e-06	1.65e-05	MD02G1175500	Chr02	15412331	15413683	-	1353	-	Transferase	-
MD02G1084400	29.4418	31.1431	25.2815	164.849	76.5138	67.2824	28.6222	102.882	-1.84102	1.11e-06	1.67e-05	MD02G1084400	Chr02	6640914	6645758	+	1994	-	Protein kinase domain	Pkinase
MD15G1113800	437.298	413.759	449	144.525	254.357	243.899	433.352	214.26	1.01407	1.12e-06	1.68e-05	MD15G1113800	Chr15	8027869	8028586	-	718	-	-	-
MD15G1039400	38.9671	31.1431	33.3716	7.90371	6.20382	5.25643	34.494	6.45466	2.42418	1.14e-06	1.7e-05	MD15G1039400	Chr15	2759339	2762382	+	1298	-	-	-
MD04G1128800	23.3803	43.6004	32.3604	141.138	78.5818	88.3081	33.1137	102.676	-1.63118	1.15e-06	1.71e-05	MD04G1128800	Chr04	21473029	21476341	+	2619	-	-	-
MD09G1155800	552.467	485.833	558.217	152.429	313.293	264.924	532.172	243.549	1.12588	1.15e-06	1.72e-05	MD09G1155800	Chr09	12415933	12420766	-	1804	-	Serine-threonine/tyrosine-protein kinase, catalytic domain	Pkinase_Tyr
MD02G1259000	178.383	206.435	207.309	49.6805	109.601	84.1029	197.375	81.1281	1.27828	1.16e-06	1.72e-05	MD02G1259000	Chr02	31241903	31246657	-	2069	-	Amino acid/polyamine transporter I	-
MD08G1089900	146.343	151.267	164.836	409.864	269.866	260.719	154.149	313.483	-1.02365	1.17e-06	1.73e-05	MD08G1089900	Chr08	7432992	7436771	-	1776	-	-	-
MD05G1141100	46.7606	38.2616	54.6081	160.332	80.6497	154.539	46.5434	131.84	-1.50363	1.17e-06	1.74e-05	MD05G1141100	Chr05	27159374	27160814	+	1128	-	Peptidase C1A, papain C-terminal	Peptidase_C1
MD10G1316200	38.9671	46.2698	39.4392	161.462	95.1253	88.3081	41.5587	114.965	-1.4648	1.17e-06	1.74e-05	MD10G1316200	Chr10	39971549	39977750	+	1868	-	Glycoside hydrolase family 1	Glyco_hydro_1
MD03G1019500	161.064	166.393	159.779	417.768	247.119	319.591	162.412	328.159	-1.01334	1.18e-06	1.76e-05	MD03G1019500	Chr03	1496758	1499090	+	1671	-	Serine-threonine/tyrosine-protein kinase, catalytic domain	B_lectin
MD05G1109100	994.095	1008.15	931.372	3176.16	1504.43	1818.73	977.872	2166.44	-1.1473	1.2e-06	1.78e-05	MD05G1109100	Chr05	22379912	22380397	-	486	-	-	SCP
MD09G1152200	104.778	123.683	134.498	28.2275	49.6306	59.9233	120.986	45.9272	1.39131	1.21e-06	1.8e-05	MD09G1152200	Chr09	12050393	12051892	+	1446	-	-	-
MD04G1168600	6.92749	13.3471	9.10136	60.9715	31.0191	45.2053	9.79197	45.732	-2.22042	1.24e-06	1.84e-05	MD04G1168600	Chr04	25906970	25907392	+	423	-	-	-
MD17G1287600	46.7606	40.0412	59.6644	186.302	102.363	111.436	48.8221	133.367	-1.45156	1.25e-06	1.85e-05	MD17G1287600	Chr17	34702042	34704281	-	1951	-	AMP-dependent synthetase/ligase	AMP-binding
MD09G1292600	12.1231	4.44902	8.09009	77.908	27.9172	42.0515	8.22074	49.2922	-2.57758	1.27e-06	1.88e-05	MD09G1292600	Chr09	37516383	37516995	+	431	-	-	-
MD15G1285300	103.046	129.911	117.306	343.247	221.27	205.001	116.755	256.506	-1.13443	1.27e-06	1.88e-05	MD15G1285300	Chr15	25948102	25950375	-	2274	-	Peptidase S8/S53 domain	Peptidase_S8
MD05G1252600	1873.02	1893.5	1864.77	560.034	1141.5	990.312	1877.1	897.283	1.06436	1.28e-06	1.89e-05	MD05G1252600	Chr05	38394764	38401977	+	2950	-	-	-
MD08G1244700	73.6046	70.2945	79.8897	264.21	134.416	160.847	74.5963	186.491	-1.32102	1.29e-06	1.9e-05	MD08G1244700	Chr08	30962196	30963071	-	876	-	-	-
MD04G1238200	106.51	88.0906	69.7771	285.663	155.096	203.95	88.1259	214.903	-1.28155	1.3e-06	1.92e-05	MD04G1238200	Chr04	31621110	31622267	+	1158	-	Serine-threonine/tyrosine-protein kinase, catalytic domain	Pkinase_Tyr
MD03G1040000	227.741	252.704	214.388	79.0371	129.246	127.206	231.611	111.83	1.048	1.3e-06	1.92e-05	MD03G1040000	Chr03	3164705	3165139	-	435	-	-	DnaJ
MD15G1105700	388.805	458.249	449	140.009	256.425	230.232	432.018	208.888	1.04619	1.31e-06	1.94e-05	MD15G1105700	Chr15	7382325	7392565	-	4005	-	DNA topoisomerase, type IA, central	Topoisom_bac
MD13G1113000	109.974	96.0988	119.329	39.5186	54.8004	46.2566	108.467	46.8585	1.20655	1.32e-06	1.95e-05	MD13G1113000	Chr13	8211021	8212952	+	1786	-	Cytochrome P450	p450
MD15G1112100	255.451	279.398	226.523	81.2953	142.688	133.513	253.791	119.166	1.08853	1.33e-06	1.95e-05	MD15G1112100	Chr15	7859494	7866979	-	2181	-	PRMT5, TIM barrel domain	-
MD10G1195400	277.966	252.704	275.063	71.1334	154.062	124.052	268.578	116.416	1.20287	1.33e-06	1.96e-05	MD10G1195400	Chr10	29391104	29394596	-	1659	-	Bystin	-
MD16G1193000	111.706	79.1926	113.261	337.601	198.522	195.539	101.387	243.888	-1.26603	1.36e-06	2e-05	MD16G1193000	Chr16	17128707	17132273	+	2764	-	Protein kinase domain	Pkinase
MD03G1181900	32.9056	31.1431	50.5631	182.914	97.1932	86.2055	38.2039	122.104	-1.67984	1.37e-06	2.01e-05	MD03G1181900	Chr03	24889455	24890135	+	681	-	Leucine-rich repeat	LRRNT_2
MD09G1070400	0.865936	0.889804	3.03379	48.5514	14.4756	21.0257	1.59651	28.0176	-4.17382	1.42e-06	2.08e-05	MD09G1070400	Chr09	4871958	4872377	+	420	-	-	-
MD16G1231500	307.407	306.982	349.897	913.443	525.257	550.874	321.429	663.191	-1.04472	1.43e-06	2.1e-05	MD16G1231500	Chr16	23732829	23736834	+	2293	-	Glycoside hydrolase, family 14	-
MD10G1286100	1.73187	4.44902	4.04505	41.7768	17.5775	29.436	3.40865	29.5968	-3.12635	1.44e-06	2.1e-05	MD10G1286100	Chr10	37554628	37556718	+	1479	-	GDSL lipase/esterase	Lipase_GDSL
MD12G1178500	12.1231	9.78785	6.06757	58.7133	27.9172	49.4105	9.32617	45.347	-2.26649	1.44e-06	2.1e-05	MD12G1178500	Chr12	25891890	25894048	-	1179	-	Ferritin/DPS protein domain	Ferritin
MD08G1096300	100.449	79.1926	78.8784	36.1312	37.2229	23.1283	86.1732	32.1608	1.4248	1.46e-06	2.13e-05	MD08G1096300	Chr08	8081170	8082937	+	1360	-	Homeobox domain	Homeobox
MD16G1076200	89.1914	102.327	90.0023	266.468	165.435	178.719	93.8404	203.541	-1.1148	1.48e-06	2.15e-05	MD16G1076200	Chr16	5360263	5362939	-	1412	-	UAA transporter	-
MD13G1082000	144.611	184.189	169.892	582.616	311.225	297.514	166.231	397.119	-1.2557	1.51e-06	2.19e-05	MD13G1082000	Chr13	5752474	5755270	-	1358	-	Glutathione S-transferase, N-terminal	GST_N
MD11G1251800	215.618	193.087	165.847	75.6498	105.465	103.026	191.518	94.7136	1.01499	1.54e-06	2.23e-05	MD11G1251800	Chr11	36423432	36425637	+	1249	-	Transcription factor, SBP-box	SBP
MD15G1058800	89.1914	64.9557	66.7433	175.011	135.45	155.59	73.6301	155.35	-1.0733	1.59e-06	2.3e-05	MD15G1058800	Chr15	3927712	3929685	-	1974	-	Protein kinase domain	Pkinase
MD07G1219100	109.108	105.887	130.453	277.759	183.013	233.386	115.149	231.386	-1.00762	1.61e-06	2.33e-05	MD07G1219100	Chr07	29648394	29651619	-	3114	-	Serine-threonine/tyrosine-protein kinase, catalytic domain	Pkinase_Tyr
MD14G1238500	277.966	259.823	238.658	80.1662	157.164	118.795	258.815	118.708	1.12213	1.66e-06	2.39e-05	MD14G1238500	Chr14	31765261	31769268	-	1963	-	HSP40/DnaJ peptide-binding	DnaJ_C
MD09G1051800	104.778	103.217	178.993	460.673	252.289	278.591	128.996	330.518	-1.35969	1.71e-06	2.46e-05	MD09G1051800	Chr09	3459564	3462639	-	2049	-	Peptidase M41	AAA
MD14G1037100	6.92749	4.44902	3.03379	45.1641	25.8493	25.2309	4.80343	32.0814	-2.71909	1.77e-06	2.54e-05	MD14G1037100	Chr14	3414763	3415245	+	483	-	-	-
MD01G1144100	183.578	177.961	202.252	501.321	301.919	333.258	187.931	378.833	-1.01095	1.77e-06	2.54e-05	MD01G1144100	Chr01	25430368	25432125	+	1625	-	UDP-glucuronosyl/UDP-glucosyltransferase	UDPGT
MD08G1107900	13.855	6.22863	20.2252	85.8117	39.2909	58.8721	13.4363	61.3249	-2.20004	1.77e-06	2.54e-05	MD08G1107900	Chr08	9481554	9485041	-	2339	-	Serine-threonine/tyrosine-protein kinase, catalytic domain	Pkinase_Tyr
MD17G1231100	130.756	149.487	97.0811	386.153	252.289	224.975	125.775	287.806	-1.19081	1.78e-06	2.56e-05	MD17G1231100	Chr17	27946952	27950456	+	1797	-	-	-
MD05G1290400	39.8331	36.482	46.518	112.91	85.8195	91.462	40.9444	96.7305	-1.24222	1.8e-06	2.59e-05	MD05G1290400	Chr05	42225001	42228071	-	1511	-	-	Ion_trans_2
MD09G1279500	93.5211	109.446	86.9685	317.278	174.741	189.232	96.6452	227.083	-1.22972	1.82e-06	2.62e-05	MD09G1279500	Chr09	35645639	35647888	+	1483	-	-	-
MD15G1278600	214.752	233.129	238.658	707.947	337.074	484.643	228.846	509.888	-1.1553	1.84e-06	2.64e-05	MD15G1278600	Chr15	24621206	24624806	+	3046	-	NB-ARC	NB-ARC
MD05G1033800	256.317	242.027	275.063	722.625	434.268	426.822	257.802	527.905	-1.03358	1.84e-06	2.64e-05	MD05G1033800	Chr05	5425335	5428427	-	1874	-	Alliinase, C-terminal	-
MD11G1099000	121.231	141.479	153.712	53.0678	74.4459	67.2824	138.807	64.932	1.09152	1.86e-06	2.67e-05	MD11G1099000	Chr11	8249625	8252956	-	3102	-	-	GRAS
MD13G1232300	206.093	181.52	226.523	59.8424	111.669	103.026	204.712	91.5124	1.15731	1.87e-06	2.67e-05	MD13G1232300	Chr13	23086572	23095910	-	3108	-	Small-subunit processome, Utp21	WD40
MD12G1254700	0.865936	2.66941	4.04505	41.7768	16.5435	24.1796	2.5268	27.5	-3.47123	1.88e-06	2.69e-05	MD12G1254700	Chr12	32308186	32311620	+	2156	-	-	-
MD11G1060300	200.897	179.74	156.746	47.4223	100.295	75.6927	179.128	74.47	1.26334	1.9e-06	2.71e-05	MD11G1060300	Chr11	5232370	5235607	+	1722	-	Ribosomal protein S23/S29, mitochondrial	-
MD06G1182400	64.0793	63.1761	45.5068	125.33	114.771	133.513	57.5874	124.538	-1.10717	1.92e-06	2.73e-05	MD06G1182400	Chr06	32108441	32110866	+	1122	-	Signal transduction response regulator, receiver domain	Response_reg
MD10G1140700	5672.75	6261.55	5911.84	1357.18	3324.21	2948.86	5948.71	2543.42	1.22564	1.94e-06	2.76e-05	MD10G1140700	Chr10	22518880	22520267	+	1388	-	-	-
MD01G1193700	38.9671	54.2781	41.4617	155.816	100.295	93.5645	44.9023	116.559	-1.37307	1.96e-06	2.78e-05	MD01G1193700	Chr01	29266670	29268274	-	1106	-	Haem peroxidase	-
MD02G1199800	140.282	135.25	124.385	347.763	229.541	228.129	133.306	268.478	-1.0076	1.98e-06	2.8e-05	MD02G1199800	Chr02	19652732	19655704	-	1779	-	Cytochrome P450	p450
MD01G1093000	29.4418	24.9145	22.2478	124.201	62.0382	65.1798	25.5347	83.8064	-1.70822	1.99e-06	2.81e-05	MD01G1093000	Chr01	20779980	20782726	-	2019	-	NAC domain	NAM
MD15G1186000	151.539	121.013	100.115	312.761	219.202	237.591	124.222	256.518	-1.04198	2e-06	2.82e-05	MD15G1186000	Chr15	14691397	14694279	+	1927	-	Ubiquitin-conjugating enzyme E2	UQ_con
MD16G1203100	2110.29	2389.12	2376.47	576.971	1338.99	1133.29	2291.96	1016.42	1.17264	2e-06	2.83e-05	MD16G1203100	Chr16	18466490	18469189	+	1740	-	-	-
MD04G1013500	55.4199	42.7106	67.7545	171.623	112.703	118.795	55.295	134.374	-1.28334	2.02e-06	2.86e-05	MD04G1013500	Chr04	1538915	1544375	-	3583	-	Sucrose synthase	Glycos_transf_1
MD12G1016300	244.194	294.525	266.973	90.3281	163.367	133.513	268.564	129.07	1.05431	2.03e-06	2.87e-05	MD12G1016300	Chr12	1634423	1639379	+	3660	-	-	-
MD06G1109200	3.46374	2.66941	4.04505	31.6148	21.7134	24.1796	3.39273	25.8359	-2.93449	2.05e-06	2.88e-05	MD06G1109200	Chr06	24877949	24881781	-	1342	-	EF-hand domain	-
MD05G1274300	181.847	145.038	159.779	39.5186	80.6497	78.8465	162.221	66.3383	1.286	2.05e-06	2.89e-05	MD05G1274300	Chr05	40899601	40903536	+	1843	-	WD40-repeat-containing domain	WD40
MD12G1217600	311.737	327.448	334.728	110.652	195.42	179.77	324.638	161.947	1.00062	2.1e-06	2.95e-05	MD12G1217600	Chr12	29498232	29502534	-	3221	-	-	zf-RanBP
MD15G1201000	100.449	80.9722	80.9009	233.724	149.926	175.565	87.4406	186.405	-1.08868	2.12e-06	2.96e-05	MD15G1201000	Chr15	15984335	15987053	-	1504	-	Inositol oxygenase	-
MD08G1237100	935.211	936.074	1049.69	198.722	546.97	423.669	973.658	389.787	1.31966	2.21e-06	3.09e-05	MD08G1237100	Chr08	30450692	30463615	-	3996	-	DNA-directed RNA polymerase, subunit 2, domain 6	RNA_pol_Rpb2_6
MD02G1140000	992.363	1003.7	1036.54	208.884	496.306	534.054	1010.87	413.081	1.29017	2.23e-06	3.1e-05	MD02G1140000	Chr02	11665046	11666621	-	1099	-	Dehydrin	-
MD06G1125400	28.5759	37.3718	22.2478	1.1291	6.20382	3.15386	29.3985	3.49559	3.05476	2.23e-06	3.11e-05	MD06G1125400	Chr06	26731654	26733668	-	1419	-	EamA domain	DUF6
MD16G1267700	246.792	244.696	303.379	81.2953	143.722	144.026	264.956	123.014	1.10325	2.25e-06	3.14e-05	MD16G1267700	Chr16	34373556	34376277	-	2113	-	Pseudouridine synthase, catalytic domain	-
MD14G1105600	500.511	458.249	526.867	119.685	267.798	254.411	495.209	213.965	1.20873	2.27e-06	3.16e-05	MD14G1105600	Chr14	16418580	16422942	-	1761	-	GMP synthase, C-terminal	GATase
MD13G1253900	83.9958	76.5232	56.6307	222.433	148.892	137.719	72.3832	169.681	-1.2236	2.28e-06	3.17e-05	MD13G1253900	Chr13	27406146	27407219	+	912	-	-	-
MD09G1248800	148.075	123.683	138.543	44.035	70.31	70.4362	136.767	61.5937	1.14694	2.31e-06	3.21e-05	MD09G1248800	Chr09	31823093	31826018	-	1969	-	-	-
MD15G1401200	0.865936	8.89804	4.04505	47.4223	31.0191	26.2822	4.60301	34.9078	-2.92256	2.33e-06	3.24e-05	MD15G1401200	Chr15	50215029	50217383	-	918	-	NADH:flavin oxidoreductase/NADH oxidase, N-terminal	Oxidored_FMN
MD06G1085100	1887.74	1993.16	2095.33	626.651	1246.97	1074.42	1992.08	982.678	1.01896	2.35e-06	3.26e-05	MD06G1085100	Chr06	20888683	20901260	+	3248	-	Mur ligase, central	-
MD14G1207100	37.2353	47.1596	39.4392	6.77461	10.3397	12.6154	41.278	9.90992	2.05209	2.36e-06	3.27e-05	MD14G1207100	Chr14	29404456	29405076	-	621	-	-	-
MD06G1010900	213.02	188.638	235.624	75.6498	132.348	86.2055	212.428	98.0678	1.11162	2.36e-06	3.27e-05	MD06G1010900	Chr06	1314301	1317373	+	2088	-	Cytochrome P450	p450
MD16G1162800	58.8837	56.0577	47.5293	181.785	110.635	108.283	54.1569	133.568	-1.29761	2.36e-06	3.27e-05	MD16G1162800	Chr16	13290133	13291981	-	983	-	DNA-binding domain	AP2
MD14G1234500	7.79343	8.00824	3.03379	40.6477	29.9851	30.4873	6.27848	33.7067	-2.40208	2.39e-06	3.3e-05	MD14G1234500	Chr14	31422058	31425370	+	1029	-	Homeobox domain-like	Myb_DNA-binding
MD02G1163000	154.137	188.638	154.723	450.511	253.323	334.309	165.833	346.048	-1.05964	2.43e-06	3.35e-05	MD02G1163000	Chr02	13869067	13870449	+	1007	-	-	-
MD06G1209100	232.937	281.178	263.939	758.756	459.083	418.412	259.351	545.417	-1.07187	2.43e-06	3.36e-05	MD06G1209100	Chr06	34256443	34262258	-	4084	-	P-type ATPase, C-terminal	E1-E2_ATPase
MD07G1173000	73.6046	83.6416	61.687	27.0984	25.8493	29.436	72.9777	27.4612	1.41245	2.45e-06	3.37e-05	MD07G1173000	Chr07	25055125	25059581	+	2085	-	Synaptotagmin-like mitochondrial-lipid-binding domain	C2
MD12G1012100	114.304	129.022	142.588	53.0678	62.0382	68.3336	128.638	61.1465	1.0692	2.45e-06	3.38e-05	MD12G1012100	Chr12	1229466	1233570	+	1530	-	Glycosyl transferase, family 14	-
MD03G1256900	45.8946	50.7188	42.473	162.591	99.2612	93.5645	46.3622	118.472	-1.34957	2.47e-06	3.39e-05	MD03G1256900	Chr03	34420922	34422798	+	1052	-	-	-
MD11G1041400	41.5649	31.1431	19.214	79.0371	86.8535	89.3594	30.6407	85.0833	-1.46344	2.47e-06	3.4e-05	MD11G1041400	Chr11	3536305	3536739	-	435	-	-	DnaJ
MD06G1185900	103.046	123.683	140.565	491.159	190.251	303.822	122.432	328.411	-1.42373	2.48e-06	3.41e-05	MD06G1185900	Chr06	32372121	32376291	-	3327	-	-	-
MD06G1169600	54.554	44.4902	42.473	171.623	97.1932	100.924	47.1724	123.247	-1.38081	2.53e-06	3.47e-05	MD06G1169600	Chr06	31019635	31027676	-	1966	-	Alliinase, C-terminal	-
MD17G1033800	438.164	430.665	508.665	1440.73	733.085	808.44	459.165	994.086	-1.11424	2.58e-06	3.53e-05	MD17G1033800	Chr17	2412802	2419489	+	4524	-	P-type ATPase, C-terminal	E1-E2_ATPase
MD15G1062500	116.901	89.8702	120.34	37.2603	53.7665	48.3592	109.037	46.462	1.22628	2.58e-06	3.54e-05	MD15G1062500	Chr15	4282244	4283353	-	1110	-	Zinc finger, CCCH-type	zf-CCCH
MD05G1322800	365.425	399.522	401.471	1072.65	560.412	735.901	388.806	789.653	-1.02176	2.64e-06	3.61e-05	MD05G1322800	Chr05	45004300	45011941	+	3129	-	WD40-repeat-containing domain	WD40
MD01G1201800	203.495	181.52	117.306	666.17	310.191	349.027	167.44	441.796	-1.39714	2.69e-06	3.67e-05	MD01G1201800	Chr01	29786630	29788943	+	1395	-	Tubulin/FtsZ, GTPase domain	Tubulin
MD10G1318400	164.528	177.071	155.734	54.1969	96.1592	80.9491	165.778	77.1017	1.10114	2.71e-06	3.69e-05	MD10G1318400	Chr10	40108496	40109674	-	1179	-	-	-
MD14G1196400	53.688	46.2698	42.473	138.879	86.8535	113.539	47.477	113.091	-1.24733	2.75e-06	3.75e-05	MD14G1196400	Chr14	28671160	28673879	-	1524	-	-	-
MD08G1057200	376.682	399.522	364.054	142.267	256.425	155.59	380.086	184.761	1.03913	2.75e-06	3.75e-05	MD08G1057200	Chr08	4457552	4461633	+	1614	-	Enoyl-CoA hydratase/isomerase, HIBYL-CoA-H type	-
MD08G1185800	205.227	193.977	208.32	48.5514	96.1592	110.385	202.508	85.0319	1.24813	2.82e-06	3.84e-05	MD08G1185800	Chr08	23430750	23431445	-	624	-	-	-
MD11G1173000	20.7825	18.6859	38.428	2.2582	2.06794	2.10257	25.9654	2.14291	3.59451	2.83e-06	3.84e-05	MD11G1173000	Chr11	19922876	19925870	+	1981	-	Aluminum-activated malate transporter	-
MD15G1251100	561.127	615.744	680.579	3845.72	1535.45	1970.11	619.15	2450.43	-1.98468	2.87e-06	3.9e-05	MD15G1251100	Chr15	21133993	21139636	-	3417	-	Glycoside hydrolase 35, catalytic domain	-
MD04G1008200	274.502	306.982	228.545	76.7789	160.265	117.744	270.01	118.263	1.18905	2.89e-06	3.92e-05	MD04G1008200	Chr04	952533	963069	-	1953	-	Protein arginine methyltransferase NDUFAF7	-
MD11G1235500	32.0396	24.9145	21.2365	102.748	72.3779	57.8208	26.0636	77.649	-1.5671	2.97e-06	4.03e-05	MD11G1235500	Chr11	34265464	34268248	-	1009	-	-	-
MD14G1002700	142.879	161.055	144.61	439.22	261.595	254.411	149.515	318.409	-1.08906	2.99e-06	4.04e-05	MD14G1002700	Chr14	389223	392959	+	1133	-	-	-
MD11G1115300	16.4528	10.6776	17.1915	101.619	38.2569	50.4618	14.774	63.4459	-2.10238	3.02e-06	4.07e-05	MD11G1115300	Chr11	10411194	10412901	+	975	-	Cytochrome P450	p450
MD15G1278400	154.137	171.732	154.723	493.417	262.628	294.36	160.197	350.135	-1.12662	3.06e-06	4.12e-05	MD15G1278400	Chr15	24610634	24613637	+	2451	-	NB-ARC	NB-ARC
MD16G1072900	58.8837	64.9557	76.8559	198.722	129.246	127.206	66.8984	151.725	-1.18245	3.08e-06	4.15e-05	MD16G1072900	Chr16	5130043	5134510	-	2674	-	-	-
MD11G1214800	201.763	212.663	198.207	51.9387	120.975	84.1029	204.211	85.6721	1.24955	3.11e-06	4.19e-05	MD11G1214800	Chr11	31342572	31344627	-	1175	-	GDSL lipase/esterase	Lipase_GDSL
MD07G1309100	986.301	1011.71	1033.51	267.597	601.771	516.182	1010.51	461.85	1.12862	3.12e-06	4.2e-05	MD07G1309100	Chr07	36447822	36453694	+	2928	-	Small-subunit processome, Utp13	WD40
MD16G1050300	111.706	103.217	131.464	6.77461	38.2569	41.0002	115.462	28.6772	2.00154	3.25e-06	4.36e-05	MD16G1050300	Chr16	3556350	3563246	+	3451	-	Pyruvate/Phosphoenolpyruvate kinase-like domain	-
MD09G1010700	50.2243	65.8455	70.7883	150.17	116.839	129.308	62.286	132.106	-1.08725	3.25e-06	4.36e-05	MD09G1010700	Chr09	711449	716366	-	3559	-	-	-
MD15G1260000	48.4924	48.9392	50.5631	106.136	131.314	91.462	49.3316	109.637	-1.15348	3.25e-06	4.36e-05	MD15G1260000	Chr15	22159703	22161509	+	728	-	-	-
MD10G1277700	49.3584	41.8208	46.518	100.49	114.771	89.3594	45.8991	101.54	-1.14583	3.28e-06	4.39e-05	MD10G1277700	Chr10	36838818	36841887	+	2218	-	GDP-fucose protein O-fucosyltransferase	-
MD01G1093700	15.5869	15.1267	11.1239	71.1334	36.189	49.4105	13.9458	52.2443	-1.89582	3.29e-06	4.41e-05	MD01G1093700	Chr01	20852376	20853844	-	947	-	NAC domain	NAM
MD17G1242600	49.3584	58.7271	46.518	178.398	108.567	100.924	51.5345	129.296	-1.32327	3.29e-06	4.41e-05	MD17G1242600	Chr17	29169670	29172017	+	1311	-	-	-
MD09G1152700	44.1627	48.9392	59.6644	11.291	18.6115	14.718	50.9221	14.8735	1.76701	3.31e-06	4.42e-05	MD09G1152700	Chr09	12142423	12143827	+	1187	-	Glycoside hydrolase family 16	-
MD11G1265400	318.665	274.949	277.086	934.896	435.302	571.9	290.233	647.366	-1.1564	3.32e-06	4.43e-05	MD11G1265400	Chr11	38062835	38067756	-	2516	-	-	-
MD16G1062200	31.1737	29.3635	42.473	99.3609	68.242	96.7184	34.3367	88.1071	-1.36429	3.32e-06	4.43e-05	MD16G1062200	Chr16	4436494	4437781	-	872	-	Putative S-adenosyl-L-methionine-dependent methyltransferase	-
MD14G1103900	72.7386	59.6169	57.6419	200.98	114.771	133.513	63.3325	149.755	-1.23752	3.35e-06	4.47e-05	MD14G1103900	Chr14	16040303	16042726	-	1639	-	Tubulin/FtsZ, GTPase domain	Tubulin
MD05G1304000	22.5143	17.7961	21.2365	64.3588	48.5966	66.2311	20.5156	59.7288	-1.541	3.42e-06	4.55e-05	MD05G1304000	Chr05	43629972	43633131	-	1365	-	GDSL lipase/esterase	Lipase_GDSL
MD03G1119500	55.4199	56.9475	42.473	130.976	98.2272	113.539	51.6135	114.247	-1.14043	3.46e-06	4.6e-05	MD03G1119500	Chr03	10940097	10941225	-	831	-	-	-
MD04G1066000	83.1299	79.1926	78.8784	243.886	136.484	160.847	80.4003	180.406	-1.16361	3.49e-06	4.63e-05	MD04G1066000	Chr04	8814106	8819506	-	2726	-	Serine-threonine/tyrosine-protein kinase, catalytic domain	Pkinase_Tyr
MD05G1107100	78.8002	88.0906	77.8672	238.24	144.756	153.488	81.586	178.828	-1.12963	3.51e-06	4.65e-05	MD05G1107100	Chr05	22039608	22042184	+	969	-	-	-
MD14G1083700	50.2243	73.8537	48.5406	9.03281	23.7813	10.5129	57.5395	14.4423	1.9873	3.53e-06	4.67e-05	MD14G1083700	Chr14	9980772	9984094	+	2373	-	BTB/POZ domain	BTB
MD04G1203800	212.154	221.561	223.489	68.8752	125.11	119.847	219.068	104.611	1.06281	3.58e-06	4.73e-05	MD04G1203800	Chr04	28989940	28994262	-	2748	-	-	-
MD13G1068200	236.401	226.9	200.23	60.9715	125.11	110.385	221.177	98.8223	1.15955	3.69e-06	4.87e-05	MD13G1068200	Chr13	4681134	4684912	-	3396	-	Piwi domain	Piwi
MD05G1144800	32.0396	32.0329	22.2478	109.523	62.0382	75.6927	28.7734	82.4179	-1.50991	3.72e-06	4.9e-05	MD05G1144800	Chr05	27635470	27636195	+	726	-	-	-
MD10G1304400	64.0793	75.6333	54.6081	118.556	142.688	138.77	64.7736	133.338	-1.03922	3.73e-06	4.91e-05	MD10G1304400	Chr10	39065231	39066070	+	740	-	-	-
MD13G1231500	56.2859	77.413	59.6644	187.431	120.975	130.36	64.4544	146.255	-1.1794	3.78e-06	4.97e-05	MD13G1231500	Chr13	22989592	22991566	-	1465	-	Alternative oxidase	AOX
MD03G1205100	100.449	100.548	87.9798	19.1947	41.3588	45.2053	96.3254	35.253	1.44474	3.8e-06	4.99e-05	MD03G1205100	Chr03	28126631	28129094	+	1744	-	Cytochrome P450	p450
MD11G1054900	150.673	147.707	193.151	35.0021	90.9894	56.7695	163.844	60.9203	1.42182	3.84e-06	5.03e-05	MD11G1054900	Chr11	4678997	4683271	+	2584	-	-	-
MD01G1162500	19.0506	13.3471	21.2365	67.7461	43.4268	59.9233	17.8781	57.0321	-1.67655	3.9e-06	5.1e-05	MD01G1162500	Chr01	26743655	26747074	+	1255	-	Proton-dependent oligopeptide transporter family	-
MD05G1199500	317.799	359.481	381.246	79.0371	171.639	191.334	352.842	147.337	1.25732	3.97e-06	5.18e-05	MD05G1199500	Chr05	32719607	32722309	-	2441	-	Tetratricopeptide-like helical domain	-
MD07G1236200	25.9781	22.2451	23.259	59.8424	67.2081	62.0259	23.8274	63.0255	-1.40269	4.07e-06	5.3e-05	MD07G1236200	Chr07	30917304	30925573	-	4243	-	Protein kinase domain	Pkinase
MD17G1092100	103.046	107.666	70.7883	257.435	167.503	187.129	93.8337	204.022	-1.11552	4.12e-06	5.36e-05	MD17G1092100	Chr17	7714082	7718066	-	2596	-	-	-
MD09G1175700	524.757	589.94	649.23	194.205	360.856	324.848	587.976	293.303	1.00158	4.13e-06	5.36e-05	MD09G1175700	Chr09	14975062	14983601	+	4302	-	Armadillo-type fold	CBF
MD02G1196100	63.2133	52.4984	56.6307	146.783	113.737	107.231	57.4475	122.584	-1.09091	4.26e-06	5.52e-05	MD02G1196100	Chr02	18841493	18842398	+	906	-	-	TCP
MD17G1194000	82.2639	73.8537	60.6757	266.468	126.144	159.796	72.2645	184.136	-1.34531	4.27e-06	5.52e-05	MD17G1194000	Chr17	23272164	23274857	-	1687	-	-	Mito_carr
MD08G1104200	44.1627	32.0329	38.428	3.3873	7.23779	12.6154	38.2079	7.74685	2.29165	4.34e-06	5.6e-05	MD08G1104200	Chr08	8812010	8812990	+	981	-	NB-ARC	NB-ARC
MD02G1034900	14.7209	8.89804	13.1464	60.9715	34.121	45.2053	12.2551	46.7659	-1.93011	4.43e-06	5.71e-05	MD02G1034900	Chr02	2672129	2673915	+	799	-	Dynein light chain, type 1/2	-
MD09G1144200	117.767	110.336	120.34	38.3894	64.1062	54.6669	116.148	52.3875	1.14386	4.5e-06	5.79e-05	MD09G1144200	Chr09	11218846	11222454	-	1983	-	-	-
MD08G1070800	48.4924	43.6004	29.3266	181.785	87.8875	93.5645	40.4731	121.079	-1.57383	4.58e-06	5.89e-05	MD08G1070800	Chr08	5606131	5607708	+	1164	-	Homeobox domain-like	Myb_DNA-binding
MD10G1031800	459.812	441.343	445.966	138.879	286.41	224.975	449.04	216.755	1.04893	4.58e-06	5.89e-05	MD10G1031800	Chr10	4064433	4068795	+	1384	-	-	-
MD12G1124800	70.1408	64.0659	58.6532	14.6783	18.6115	30.4873	64.2866	21.259	1.59322	4.6e-06	5.91e-05	MD12G1124800	Chr12	19970949	19980773	-	1089	-	Histone-fold	-
MD10G1299100	14.7209	13.3471	8.09009	86.9408	50.6646	29.436	12.0527	55.6805	-2.19594	4.76e-06	6.1e-05	MD10G1299100	Chr10	38631151	38632866	-	1659	-	Uncharacterised domain, di-copper centre	-
MD04G1013700	172.321	363.04	237.647	79.0371	114.771	118.795	257.669	104.201	1.30468	4.79e-06	6.14e-05	MD04G1013700	Chr04	1563042	1571418	+	2727	-	Methyltransferase type 11	Methyltransf_11
MD04G1141700	126.427	115.675	105.171	369.216	197.488	214.463	115.757	260.389	-1.16694	4.83e-06	6.18e-05	MD04G1141700	Chr04	23065417	23069853	+	3523	-	-	-
MD06G1182600	102.18	104.107	100.115	335.343	175.775	190.283	102.134	233.8	-1.19292	4.84e-06	6.19e-05	MD06G1182600	Chr06	32127709	32130432	+	2127	-	Fungal lipase-like domain	Lipase_3
MD11G1250300	348.106	329.228	390.347	118.556	218.168	194.488	355.894	177.07	1.00443	4.96e-06	6.33e-05	MD11G1250300	Chr11	36246409	36249928	-	1681	-	-	-
MD09G1195000	0.865936	0.889804	4.04505	24.8402	15.5096	27.3335	1.9336	22.5611	-3.5984	4.99e-06	6.36e-05	MD09G1195000	Chr09	17658063	17659282	+	774	-	-	-
MD05G1233100	198.299	177.071	140.565	68.8752	89.9554	94.6158	171.979	84.4821	1.02552	4.99e-06	6.37e-05	MD05G1233100	Chr05	36591832	36593123	+	921	-	NAC domain	NAM
MD11G1109500	302.212	287.407	282.142	93.7154	172.673	162.949	290.587	143.113	1.01937	5.02e-06	6.4e-05	MD11G1109500	Chr11	9675437	9677776	-	1843	-	GTP binding domain	-
MD09G1234800	87.4596	90.76	110.228	21.4529	45.4947	42.0515	96.149	36.333	1.39617	5.09e-06	6.47e-05	MD09G1234800	Chr09	29506566	29510529	-	3114	-	Glycosyl transferase, family 20	-
MD12G1175700	3.46374	5.33882	4.04505	46.2932	27.9172	16.8206	4.28254	30.3437	-2.82075	5.12e-06	6.5e-05	MD12G1175700	Chr12	25617992	25619031	-	736	-	-	-
MD06G1095200	26.844	36.482	16.1802	121.943	78.5818	60.9746	26.5021	87.1664	-1.70819	5.23e-06	6.63e-05	MD06G1095200	Chr06	22878449	22880653	+	1197	-	-	-
MD15G1376500	36.3693	47.1596	43.4843	127.588	74.4459	111.436	42.3377	104.49	-1.30261	5.27e-06	6.66e-05	MD15G1376500	Chr15	46069223	46070554	-	1250	-	-	-
MD09G1092000	161.064	155.716	158.768	59.8424	96.1592	80.9491	158.516	78.9836	1.0015	5.29e-06	6.68e-05	MD09G1092000	Chr09	6726324	6729723	+	2600	-	H/ACA ribonucleoprotein complex, subunit Gar1/Naf1	-
MD06G1096000	29.4418	35.5922	35.3942	92.5863	75.4798	72.5388	33.4761	80.2017	-1.26115	5.33e-06	6.72e-05	MD06G1096000	Chr06	23018794	23022698	+	1650	-	Aluminum-activated malate transporter	-
MD00G1008000	26.844	11.5675	19.214	102.748	53.7665	54.6669	19.2085	70.3939	-1.86935	5.34e-06	6.73e-05	MD00G1008000	Chr00	1058541	1061214	+	2109	-	-	-
MD15G1126400	38.1012	53.3882	49.5518	188.56	99.2612	96.7184	47.0138	128.18	-1.4462	5.37e-06	6.77e-05	MD15G1126400	Chr15	9190279	9194256	+	1070	-	Phosphoribosyltransferase domain	Pribosyltran
MD14G1222900	95.253	49.829	78.8784	290.179	132.348	191.334	74.6535	204.62	-1.45338	5.43e-06	6.83e-05	MD14G1222900	Chr14	30426757	30427303	+	388	-	-	-
MD03G1002400	353.302	306.982	303.379	102.748	190.251	178.719	321.221	157.239	1.0286	5.46e-06	6.88e-05	MD03G1002400	Chr03	167487	171703	-	2551	-	YTH domain	YTH
MD01G1077900	58.0177	70.2945	83.9347	315.019	111.669	190.283	70.749	205.657	-1.5401	5.47e-06	6.88e-05	MD01G1077900	Chr01	18442448	18445536	+	1366	-	NAD-dependent epimerase/dehydratase	Epimerase
MD00G1046700	63.2133	88.9804	82.9235	235.982	144.756	149.283	78.3724	176.674	-1.17232	5.56e-06	6.98e-05	MD00G1046700	Chr00	8740489	8746522	-	3039	-	Serine-threonine/tyrosine-protein kinase, catalytic domain	Pkinase_Tyr
MD16G1089300	6.92749	2.66941	3.03379	40.6477	17.5775	31.5386	4.21023	29.9213	-2.81114	5.57e-06	6.99e-05	MD16G1089300	Chr16	6183828	6184130	+	303	-	-	-
MD13G1077000	6.06155	6.22863	3.03379	56.4551	26.8832	19.9744	5.10799	34.4376	-2.73468	5.61e-06	7.04e-05	MD13G1077000	Chr13	5425529	5426996	+	1113	-	-	-
MD15G1076600	847.752	848.873	787.773	214.529	506.646	406.848	828.133	376.008	1.13809	5.65e-06	7.07e-05	MD15G1076600	Chr15	5196988	5197941	-	954	-	Homeobox domain-like	Myb_DNA-binding
MD14G1218600	233.803	252.704	283.153	745.207	370.161	504.618	256.553	539.995	-1.07357	5.65e-06	7.08e-05	MD14G1218600	Chr14	30155725	30158747	+	1661	-	Cysteine oxygenase/2-aminoethanethiol dioxygenase	-
MD17G1004500	3658.58	3453.33	3727.51	1022.97	2163.07	2031.09	3613.14	1739.04	1.05469	5.67e-06	7.09e-05	MD17G1004500	Chr17	364529	369599	-	2928	-	DEAD/DEAH box helicase domain	Helicase_C
MD11G1002300	880.657	845.314	950.586	230.337	558.344	413.156	892.186	400.612	1.15403	5.69e-06	7.11e-05	MD11G1002300	Chr11	212449	216537	-	2529	-	YTH domain	YTH
MD17G1209300	35.5034	39.1514	39.4392	207.755	64.1062	112.488	38.0313	128.116	-1.7507	5.77e-06	7.21e-05	MD17G1209300	Chr17	25412067	25412920	+	690	-	-	-
MD14G1240500	124.695	104.997	127.419	51.9387	59.9703	62.0259	119.037	57.9783	1.03526	5.82e-06	7.27e-05	MD14G1240500	Chr14	31941870	31947077	+	1508	-	Homeobox domain-like	Myb_DNA-binding
MD12G1214700	89.1914	51.6086	79.8897	231.466	135.45	161.898	73.5633	176.271	-1.25984	6.04e-06	7.52e-05	MD12G1214700	Chr12	29322980	29324870	+	1380	-	-	-
MD04G1004500	21.6484	20.4655	29.3266	3.3873	1.03397	3.15386	23.8135	2.52505	3.24641	6.11e-06	7.59e-05	MD04G1004500	Chr04	576867	584872	+	949	-	-	-
MD17G1023500	142.879	125.462	130.453	18.0656	64.1062	50.4618	132.932	44.2112	1.58241	6.11e-06	7.59e-05	MD17G1023500	Chr17	1707003	1709598	-	1306	-	Ribosomal RNA processing protein 8	-
MD03G1090200	83.9958	88.9804	70.7883	273.243	151.994	149.283	81.2549	191.506	-1.23335	6.14e-06	7.62e-05	MD03G1090200	Chr03	7428985	7431830	-	1236	-	-	-
MD06G1165600	145.477	141.479	138.543	46.2932	75.4798	78.8465	141.833	66.8732	1.08097	6.18e-06	7.66e-05	MD06G1165600	Chr06	30566204	30571522	-	3517	-	-	-
MD12G1182200	173.187	152.157	137.532	422.284	230.575	305.924	154.292	319.595	-1.04814	6.38e-06	7.89e-05	MD12G1182200	Chr12	26205440	26205862	+	423	-	-	-
MD09G1172500	318.665	264.272	294.277	89.199	176.809	151.385	292.405	139.131	1.06896	6.41e-06	7.93e-05	MD09G1172500	Chr09	14568546	14574475	-	2812	-	Armadillo-type fold	-
MD17G1209800	231.205	231.349	212.365	70.0043	134.416	118.795	224.973	107.739	1.05938	6.44e-06	7.97e-05	MD17G1209800	Chr17	25460073	25461508	+	1018	-	-	-
MD09G1263000	16.4528	10.6776	7.07883	65.4879	40.3248	35.7438	11.4031	47.1855	-2.03284	6.48e-06	8e-05	MD09G1263000	Chr09	33617137	33618158	-	927	-	Domain of unknown function DUF775	-
MD12G1123200	354.168	375.497	325.626	105.006	196.454	205.001	351.764	168.821	1.05725	6.59e-06	8.12e-05	MD12G1123200	Chr12	19752755	19756930	+	2010	-	DEAD/DEAH box helicase domain	DEAD
MD07G1131800	163.662	170.842	166.858	479.868	252.289	311.181	167.121	347.779	-1.05607	6.65e-06	8.2e-05	MD07G1131800	Chr07	19058584	19060817	-	898	-	-	-
MD01G1191400	47.6265	56.0577	48.5406	196.464	93.0573	111.436	50.7416	133.652	-1.39443	6.67e-06	8.22e-05	MD01G1191400	Chr01	28958068	28963095	-	4242	-	Toll/interleukin-1 receptor homology (TIR) domain	TIR
MD14G1137900	64.9452	54.2781	40.4505	173.882	113.737	104.077	53.2246	130.565	-1.2879	6.79e-06	8.35e-05	MD14G1137900	Chr14	22516958	22518874	-	1489	-	NAC domain	NAM
MD01G1092800	46.7606	49.829	50.5631	121.943	89.9554	103.026	49.0509	104.975	-1.09691	6.88e-06	8.45e-05	MD01G1092800	Chr01	20755672	20758434	-	1873	-	NAC domain	NAM
MD03G1243600	387.073	398.632	469.225	110.652	247.119	210.257	418.31	189.343	1.14117	6.88e-06	8.45e-05	MD03G1243600	Chr03	32789137	32790957	+	1821	-	-	-
MD12G1145700	47.6265	47.1596	37.4167	168.236	89.9554	91.462	44.0676	116.551	-1.39781	6.97e-06	8.55e-05	MD12G1145700	Chr12	22481338	22482877	-	1450	-	-	-
MD16G1184100	3.46374	2.66941	12.1351	66.617	35.155	23.1283	6.08943	41.6334	-2.80101	7e-06	8.57e-05	MD16G1184100	Chr16	15816284	15816892	+	609	-	-	-
MD11G1148500	29.4418	19.5757	34.3829	106.136	67.2081	65.1798	27.8001	79.5078	-1.51864	7.01e-06	8.59e-05	MD11G1148500	Chr11	14073576	14074826	-	1182	-	Zinc finger C2H2-type	-
MD11G1095900	2487.83	2293.03	2214.66	541.969	1361.74	1179.54	2331.84	1027.75	1.18162	7.02e-06	8.6e-05	MD11G1095900	Chr11	7969856	7972385	-	1708	-	Homeobox domain-like	Myb_DNA-binding
MD02G1003300	12.989	6.22863	7.07883	42.9059	37.2229	31.5386	8.7655	37.2225	-2.07512	7.05e-06	8.61e-05	MD02G1003300	Chr02	244303	246729	-	1676	-	UDP-glucuronosyl/UDP-glucosyltransferase	UDPGT
MD07G1299900	51.9562	46.2698	42.473	180.656	94.0913	95.6671	46.8997	123.472	-1.39217	7.1e-06	8.66e-05	MD07G1299900	Chr07	35881165	35889422	+	1666	-	Oxoglutarate/iron-dependent dioxygenase	2OG-FeII_Oxy
MD07G1257600	399.197	450.241	394.392	86.9408	237.813	186.078	414.61	170.277	1.28189	7.15e-06	8.71e-05	MD07G1257600	Chr07	32383973	32387515	+	1853	-	-	FKBP_C
MD05G1024900	157.6	183.3	202.252	41.7768	94.0913	89.3594	181.051	75.0758	1.26513	7.41e-06	9.01e-05	MD05G1024900	Chr05	4076687	4080091	+	3312	-	NB-ARC	NB-ARC
MD11G1292000	325.592	281.178	307.424	71.1334	165.435	157.693	304.731	131.421	1.21072	7.46e-06	9.05e-05	MD11G1292000	Chr11	41181986	41184255	+	1199	-	K Homology domain, type 1	-
MD07G1014100	17.3187	14.2369	16.1802	71.1334	45.4947	41.0002	15.9119	52.5428	-1.72022	7.49e-06	9.07e-05	MD07G1014100	Chr07	1234291	1248178	-	1322	-	Serine-threonine/tyrosine-protein kinase, catalytic domain	Pkinase_Tyr
MD15G1145800	58.8837	48.0494	53.5969	9.03281	21.7134	17.8719	53.51	16.206	1.7145	7.5e-06	9.09e-05	MD15G1145800	Chr15	10853592	10858590	+	968	-	Alcohol dehydrogenase, C-terminal	ADH_zinc_N
MD07G1046100	297.016	347.913	281.131	66.617	160.265	157.693	308.687	128.192	1.26554	7.5e-06	9.09e-05	MD07G1046100	Chr07	3921653	3932752	-	2310	-	Zinc finger C2H2-type	-
MD14G1060200	1995.12	2067.01	1880.95	606.327	1269.72	1076.52	1981.03	984.187	1.00882	7.56e-06	9.14e-05	MD14G1060200	Chr14	6372863	6376873	+	1858	-	Transcription factor, SBP-box	SBP
MD08G1191700	45.0287	40.931	35.3942	105.006	77.5478	93.5645	40.4513	92.0396	-1.18073	7.65e-06	9.23e-05	MD08G1191700	Chr08	24528508	24531402	+	1242	-	-	-
MD17G1043500	21.6484	32.9228	30.3379	94.8445	82.7176	55.7182	28.303	77.7601	-1.45945	7.66e-06	9.24e-05	MD17G1043500	Chr17	3178333	3180145	-	1389	-	-	-
MD09G1099300	35.5034	16.9063	24.2703	163.72	56.8684	74.6414	25.56	98.4098	-1.9406	7.67e-06	9.25e-05	MD09G1099300	Chr09	7233136	7234584	-	570	-	-	-
MD13G1140600	330.788	284.737	313.491	85.8117	150.96	189.232	309.672	142.001	1.1226	7.72e-06	9.31e-05	MD13G1140600	Chr13	10841676	10846974	-	2243	-	-	-
MD09G1111200	31.1737	33.8126	41.4617	160.332	69.276	86.2055	35.4827	105.271	-1.56954	7.75e-06	9.33e-05	MD09G1111200	Chr09	8267211	8270166	-	2013	-	WRKY domain	WRKY
MD04G1078000	32.9056	26.6941	28.3153	112.91	75.4798	57.8208	29.305	82.0703	-1.48185	7.78e-06	9.37e-05	MD04G1078000	Chr04	10686063	10688700	-	1273	-	-	-
MD08G1191600	73.6046	73.8537	66.7433	30.4857	28.9512	29.436	71.4005	29.6243	1.271	7.78e-06	9.37e-05	MD08G1191600	Chr08	24515617	24518169	-	1194	-	-	-
MD14G1124500	104.778	96.9886	93.0361	49.6805	35.155	49.4105	98.2677	44.7486	1.1383	7.82e-06	9.4e-05	MD14G1124500	Chr14	20010553	20011705	-	929	-	Phytocyanin domain	Cu_bind_like
MD05G1045500	396.599	343.464	356.975	114.039	194.386	227.078	365.68	178.501	1.03285	7.83e-06	9.41e-05	MD05G1045500	Chr05	7778010	7780840	-	1113	-	H/ACA ribonucleoprotein complex, subunit Gar1/Naf1	-
MD05G1223400	163.662	141.479	154.723	55.326	68.242	95.6671	153.288	73.0784	1.06623	7.84e-06	9.41e-05	MD05G1223400	Chr05	35609400	35609819	+	420	-	Small auxin-up RNA	Auxin_inducible
MD11G1288500	92.6552	96.0988	80.9009	28.2275	49.6306	23.1283	89.885	33.6621	1.4145	7.98e-06	9.55e-05	MD11G1288500	Chr11	40818002	40823151	-	1045	-	Phenazine biosynthesis PhzF protein	-
MD12G1160000	81.398	86.311	82.9235	223.562	127.178	178.719	83.5442	176.486	-1.07715	8.06e-06	9.64e-05	MD12G1160000	Chr12	23983804	23984826	+	974	-	-	-
MD09G1248900	359.364	371.938	367.088	103.877	226.44	186.078	366.13	172.132	1.08656	8.11e-06	9.69e-05	MD09G1248900	Chr09	31829417	31832125	-	1912	-	Tetratricopeptide-like helical domain	-
MD01G1121100	65.8112	62.2863	61.687	234.853	108.567	134.565	63.2615	159.328	-1.33003	8.12e-06	9.7e-05	MD01G1121100	Chr01	23490811	23492031	+	1118	-	-	-
MD15G1060800	10.3912	15.1267	18.2027	54.1969	52.7325	37.8463	14.5735	48.2586	-1.73592	8.15e-06	9.72e-05	MD15G1060800	Chr15	4091781	4092389	+	609	-	-	-
MD00G1134000	0.865936	0.889804	5.05631	42.9059	12.4076	25.2309	2.27068	26.8481	-3.61368	8.18e-06	9.75e-05	MD00G1134000	Chr00	29012179	29012805	+	627	-	Pectinesterase inhibitor domain	-
MD16G1056200	32.9056	32.9228	37.4167	88.0699	83.7516	68.3336	34.415	80.0517	-1.21965	8.28e-06	9.86e-05	MD16G1056200	Chr16	4023408	4026527	+	2088	-	-	ACT
MD16G1047100	73.6046	72.0741	53.5969	229.208	132.348	123.001	66.4252	161.519	-1.27702	8.32e-06	9.9e-05	MD16G1047100	Chr16	3266698	3269842	-	1706	-	-	Aa_trans
MD10G1086000	11.2572	19.5757	19.214	105.006	45.4947	45.2053	16.6823	65.2355	-1.96885	8.71e-06	0.000103332	MD10G1086000	Chr10	12643214	12644656	+	1443	-	WD40-repeat-containing domain	-
MD07G1259300	40.699	29.3635	29.3266	110.652	58.9363	101.975	33.1297	90.521	-1.445	8.97e-06	0.000106163	MD07G1259300	Chr07	32556073	32563190	+	5613	-	NB-ARC	NB-ARC
MD06G1035600	125.561	96.9886	112.25	51.9387	57.9023	51.5131	111.6	53.7847	1.05259	9.09e-06	0.000107377	MD06G1035600	Chr06	4620597	4622648	-	1230	-	Tetraspanin/Peripherin	Tetraspannin
MD10G1075200	2.59781	0.889804	1.01126	32.7439	13.4416	17.8719	1.49962	21.3525	-3.80559	9.28e-06	0.000109558	MD10G1075200	Chr10	10660294	10661270	-	749	-	Homeobox domain-like	Myb_DNA-binding
MD05G1321000	2101.63	2140.87	2257.14	554.389	1244.9	1220.54	2166.54	1006.61	1.10545	9.38e-06	0.000110535	MD05G1321000	Chr05	44827219	44831136	-	2815	-	-	-
MD00G1186200	196.568	214.443	41.4617	29.3566	42.3928	32.5899	150.824	34.7798	2.11729	9.52e-06	0.000112075	MD00G1186200	Chr00	44274525	44278279	-	1439	-	Calponin homology domain	CH
MD05G1182200	94.387	129.022	91.0136	28.2275	40.3248	55.7182	104.807	41.4235	1.33655	9.54e-06	0.000112243	MD05G1182200	Chr05	31072888	31075241	+	837	-	-	-
MD13G1245300	182.713	149.487	145.622	44.035	82.7176	85.1542	159.274	70.6356	1.17001	9.55e-06	0.000112306	MD13G1245300	Chr13	25714241	25716958	-	1130	-	Uncharacterised protein family, methyltransferase, Williams-Beuren syndrome	Methyltransf_11
MD17G1048800	64.0793	96.0988	77.8672	225.82	129.246	175.565	79.3484	176.877	-1.15523	9.65e-06	0.000113298	MD17G1048800	Chr17	3553774	3557140	+	1451	-	Galactose mutarotase-like domain	Aldose_epim
MD10G1200500	45.0287	43.6004	73.8221	16.9365	18.6115	12.6154	54.1504	16.0545	1.74945	9.75e-06	0.000114401	MD10G1200500	Chr10	29894793	29898971	-	3260	-	-	-
MD14G1207000	41.5649	27.5839	34.3829	2.2582	10.3397	7.35901	34.5106	6.6523	2.35988	9.8e-06	0.000114935	MD14G1207000	Chr14	29398169	29399133	-	619	-	Serine-threonine/tyrosine-protein kinase, catalytic domain	Pkinase_Tyr
MD13G1061200	5.19562	8.89804	7.07883	40.6477	17.5775	62.0259	7.0575	40.0837	-2.50673	9.9e-06	0.000115958	MD13G1061200	Chr13	4303109	4307234	-	1268	-	Peptidase S10, serine carboxypeptidase	Peptidase_S10
MD07G1224700	9.5253	3.55922	5.05631	60.9715	20.6794	30.4873	6.04694	37.3794	-2.61571	1.02e-05	0.000118639	MD07G1224700	Chr07	30141396	30142205	-	810	-	-	-
MD11G1080900	9.5253	19.5757	8.09009	68.8752	36.189	45.2053	12.397	50.0898	-2.00408	1.02e-05	0.000118655	MD11G1080900	Chr11	6894801	6899330	-	1716	-	Multicopper oxidase, type 3	-
MD10G1270700	43.2968	80.0824	61.687	219.046	113.737	142.975	61.6887	158.586	-1.36134	1.03e-05	0.000119751	MD10G1270700	Chr10	36291185	36295501	+	1898	-	GDSL lipase/esterase	Lipase_GDSL
MD02G1034000	222.546	206.435	209.331	44.035	106.499	111.436	212.77	87.3234	1.28141	1.05e-05	0.000121826	MD02G1034000	Chr02	2621316	2623812	+	1173	-	Ribosomal biogenesis regulatory protein	-
MD16G1207600	121.231	105.887	143.599	67.7461	50.6646	59.9233	123.572	59.4447	1.0559	1.06e-05	0.000123409	MD16G1207600	Chr16	19486070	19490395	+	2406	-	-	-
MD03G1051100	1.73187	6.22863	8.09009	41.7768	20.6794	32.5899	5.3502	31.682	-2.5856	1.07e-05	0.00012368	MD03G1051100	Chr03	4095942	4099794	+	1811	-	Cytochrome P450	p450
MD13G1035300	122.963	109.446	150.678	408.735	224.372	222.873	127.696	285.326	-1.16025	1.07e-05	0.000124319	MD13G1035300	Chr13	2472650	2475036	-	2230	-	Protein kinase domain	Pkinase
MD17G1098100	155.003	155.716	147.644	439.22	245.051	259.668	152.788	314.646	-1.04052	1.08e-05	0.000125092	MD17G1098100	Chr17	8343658	8344380	-	723	-	Aquaporin-like	-
MD05G1246900	149.807	140.589	146.633	44.035	84.7856	73.5901	145.676	67.4702	1.10603	1.1e-05	0.000127705	MD05G1246900	Chr05	37819410	37823085	-	1756	-	K homology domain, prokaryotic type	-
MD15G1217200	37.2353	35.5922	36.4054	120.814	68.242	83.0517	36.4109	90.7025	-1.3139	1.11e-05	0.000128485	MD15G1217200	Chr15	17511761	17512396	-	636	-	-	-
MD15G1386800	43.2968	59.6169	49.5518	178.398	99.2612	100.924	50.8218	126.194	-1.30991	1.14e-05	0.00013118	MD15G1386800	Chr15	47801918	47805723	-	3137	-	Transferase	-
MD07G1288700	595.764	580.152	643.163	170.494	361.89	339.566	606.36	290.65	1.05935	1.14e-05	0.000131698	MD07G1288700	Chr07	34969282	34971213	-	1932	-	Tetratricopeptide-like helical domain	PPR
MD01G1236400	409.588	451.131	435.854	89.199	259.527	182.924	432.191	177.216	1.28414	1.19e-05	0.000136723	MD01G1236400	Chr01	32380665	32394974	+	2622	-	Small-subunit processome, Utp13	WD40
MD05G1169600	1.73187	1.77961	3.03379	44.035	10.3397	21.0257	2.18176	25.1335	-3.5385	1.21e-05	0.000138734	MD05G1169600	Chr05	29929323	29931598	+	1928	-	Cytochrome P450	p450
MD13G1224200	59.7496	54.2781	73.8221	12.4201	29.9851	17.8719	62.6166	20.0924	1.63018	1.22e-05	0.0001392	MD13G1224200	Chr13	21891290	21892806	+	1113	-	-	-
MD04G1225400	45.8946	99.6581	46.518	19.1947	19.6454	14.718	64.0236	17.8527	1.84502	1.22e-05	0.000139597	MD04G1225400	Chr04	30525989	30526870	+	787	-	Barwin domain	-
MD04G1178900	59.7496	41.8208	45.5068	91.4572	116.839	109.334	49.0257	105.877	-1.10942	1.23e-05	0.000139804	MD04G1178900	Chr04	27032232	27032861	-	630	-	EF-hand domain	-
MD04G1208700	40.699	37.3718	40.4505	10.1619	11.3737	12.6154	39.5071	11.3837	1.79265	1.24e-05	0.000140747	MD04G1208700	Chr04	29367170	29368977	+	1459	-	Myc-type, basic helix-loop-helix (bHLH) domain	HLH
MD14G1050700	33.7715	36.482	43.4843	138.879	74.4459	82.0004	37.9126	98.4419	-1.37716	1.24e-05	0.000141062	MD14G1050700	Chr14	4859343	4861058	-	1716	-	AMP-dependent synthetase/ligase	AMP-binding
MD15G1156900	15.5869	12.4573	13.1464	63.2297	26.8832	69.3849	13.7302	53.1659	-1.94964	1.25e-05	0.000141567	MD15G1156900	Chr15	11651488	11654801	+	2310	-	Glycoside hydrolase family 18, catalytic domain	Pkinase_Tyr
MD01G1068800	72.7386	59.6169	55.6194	219.046	103.397	139.821	62.6583	154.088	-1.29417	1.26e-05	0.000143054	MD01G1068800	Chr01	17283203	17288871	+	1626	-	UDP-glucuronosyl/UDP-glucosyltransferase	UDPGT
MD12G1119200	45.0287	52.4984	61.687	189.689	100.295	106.18	53.0714	132.055	-1.31585	1.28e-05	0.0001448	MD12G1119200	Chr12	19099490	19101465	+	1193	-	Major intrinsic protein	-
MD09G1117300	1446.11	1319.58	1401.61	361.312	810.633	784.26	1389.1	652.068	1.09042	1.28e-05	0.000144817	MD09G1117300	Chr09	9009483	9012967	-	1354	-	-	-
MD16G1164700	83.9958	85.4212	71.7996	121.943	240.915	175.565	80.4055	179.474	-1.15857	1.3e-05	0.000147309	MD16G1164700	Chr16	13650888	13651835	-	948	-	-	-
MD01G1228300	37.2353	20.4655	54.6081	127.588	84.7856	103.026	37.4363	105.133	-1.49625	1.3e-05	0.000147391	MD01G1228300	Chr01	31816155	31816790	+	636	-	-	-
MD17G1015000	626.938	544.56	566.307	169.365	358.788	316.437	579.268	281.53	1.03959	1.32e-05	0.000149014	MD17G1015000	Chr17	1242635	1245253	-	1062	-	Ribosome recycling factor domain	-
MD00G1033400	1.73187	6.22863	5.05631	44.035	17.5775	26.2822	4.33894	29.2982	-2.76186	1.32e-05	0.000149109	MD00G1033400	Chr00	5778304	5780314	+	1289	-	Heavy metal-associated domain, HMA	HMA
MD05G1312300	43.2968	34.7024	39.4392	123.072	79.6157	78.8465	39.1461	93.8448	-1.25855	1.32e-05	0.000149264	MD05G1312300	Chr05	44203223	44205766	-	1420	-	Transcription factor, SBP-box	SBP
MD06G1141800	26.844	16.0165	21.2365	76.7789	48.5966	59.9233	21.3657	61.7663	-1.52764	1.33e-05	0.000150342	MD06G1141800	Chr06	28519571	28521212	-	1452	-	F-box domain	zf-MYND
MD11G1207500	1964.81	1881.05	1864.77	464.061	1114.62	1037.62	1903.54	872.1	1.12567	1.33e-05	0.000150365	MD11G1207500	Chr11	30214410	30221232	+	2862	-	Calponin homology domain	CH
MD04G1018400	161.064	224.231	157.757	102.748	71.344	94.6158	181.017	89.5693	1.01787	1.34e-05	0.000150548	MD04G1018400	Chr04	2116730	2117944	-	942	-	-	Thaumatin
MD10G1032700	6.06155	7.11843	5.05631	28.2275	32.0531	25.2309	6.07877	28.5038	-2.22339	1.34e-05	0.000150548	MD10G1032700	Chr10	4235800	4236324	-	525	-	Pectinesterase inhibitor domain	-
MD13G1255000	31.1737	35.5922	40.4505	76.7789	110.635	71.4875	35.7388	86.3004	-1.27693	1.35e-05	0.000151446	MD13G1255000	Chr13	27678402	27679845	-	935	-	-	-
MD09G1285700	761.158	722.521	789.795	198.722	444.607	422.617	757.825	355.315	1.09156	1.35e-05	0.000152186	MD09G1285700	Chr09	36392745	36395368	+	1429	-	-	-
MD05G1226700	30.3078	29.3635	26.2928	95.9736	61.0043	64.1285	28.6547	73.7021	-1.35777	1.39e-05	0.000156258	MD05G1226700	Chr05	36018043	36027262	-	2560	-	Serine-threonine/tyrosine-protein kinase, catalytic domain	Pkinase_Tyr
MD10G1192000	496.181	494.731	427.764	127.588	287.444	248.104	472.892	221.045	1.09572	1.43e-05	0.000159612	MD10G1192000	Chr10	28854446	28858421	+	2495	-	Glycosyl transferase, family 8	Glyco_transf_8
MD15G1280300	38.9671	40.931	30.3379	90.3281	89.9554	71.4875	36.7453	83.9237	-1.18616	1.44e-05	0.000161154	MD15G1280300	Chr15	24953867	24955964	+	907	-	-	-
MD06G1154300	3.46374	7.11843	8.09009	46.2932	23.7813	26.2822	6.22409	32.1189	-2.37705	1.44e-05	0.000161154	MD06G1154300	Chr06	29752127	29752888	+	487	-	-	-
MD03G1247600	47.6265	40.0412	35.3942	11.291	14.4756	9.46158	41.0206	11.7427	1.80539	1.45e-05	0.000162179	MD03G1247600	Chr03	33493546	33496029	-	1254	-	-	-
MD11G1245200	258.915	254.484	242.703	56.4551	148.892	115.642	252.034	106.996	1.23307	1.46e-05	0.000162439	MD11G1245200	Chr11	35603880	35606762	-	1713	-	-	-
MD15G1419300	11.2572	14.2369	16.1802	67.7461	41.3588	35.7438	13.8914	48.2829	-1.79978	1.46e-05	0.000163428	MD15G1419300	Chr15	52058259	52062558	-	1659	-	Protein kinase domain	Pkinase
MD10G1310500	0.865936	5.33882	3.03379	50.8096	19.6454	15.7693	3.07952	28.7414	-3.22312	1.49e-05	0.000165532	MD10G1310500	Chr10	39510014	39513062	-	2251	-	Terpene synthase, metal-binding domain	-
MD04G1148100	146.343	156.606	121.351	39.5186	83.7516	60.9746	141.433	61.4149	1.20034	1.49e-05	0.000165566	MD04G1148100	Chr04	23659400	23662131	-	1405	-	Ribosomal RNA methyltransferase FtsJ domain	-
MD07G1156800	67.543	64.0659	93.0361	228.078	144.756	132.462	74.8817	168.432	-1.1714	1.49e-05	0.000165638	MD07G1156800	Chr07	22779049	22783231	+	1916	-	Rho GTPase activation protein	RhoGAP
MD11G1117900	126.427	133.471	137.532	42.9059	67.2081	77.7952	132.476	62.6364	1.07621	1.5e-05	0.000166443	MD11G1117900	Chr11	10690389	10694816	+	2830	-	RNase P subunit p30	-
MD05G1154000	48.4924	69.4047	66.7433	136.621	147.858	104.077	61.5468	129.519	-1.07574	1.51e-05	0.000167353	MD05G1154000	Chr05	28449541	28450580	-	953	-	Eukaryotic translation initiation factor 3 subunit C, N-terminal domain	-
MD13G1086700	389.671	358.591	381.246	56.4551	191.285	171.36	376.503	139.7	1.42809	1.51e-05	0.000167587	MD13G1086700	Chr13	6089400	6090847	+	853	-	-	-
MD05G1097900	18.1847	22.2451	46.518	2.2582	5.16985	4.20515	28.9826	3.87773	2.88456	1.52e-05	0.000168501	MD05G1097900	Chr05	20376511	20377731	-	993	-	-	-
MD08G1249700	45.0287	52.4984	34.3829	179.527	86.8535	93.5645	43.97	119.982	-1.44251	1.53e-05	0.000169741	MD08G1249700	Chr08	31394594	31398880	-	1141	-	AdipoR/Haemolysin-III-related	-
MD17G1127800	4.32968	7.11843	9.10136	23.7111	32.0531	37.8463	6.84982	31.2035	-2.20399	1.56e-05	0.000172446	MD17G1127800	Chr17	11206478	11210535	-	1856	-	UDP-glucuronosyl/UDP-glucosyltransferase	UDPGT
MD10G1287400	82.2639	72.9639	78.8784	40.6477	31.0191	30.4873	78.0354	34.0514	1.19997	1.57e-05	0.000172983	MD10G1287400	Chr10	37669148	37672142	-	1238	-	-	-
MD03G1240600	55.4199	77.413	57.6419	259.693	111.669	134.565	63.4916	168.642	-1.4067	1.6e-05	0.000175834	MD03G1240600	Chr03	32586281	32588623	+	2343	-	Leucine-rich repeat	LRRNT_2
MD08G1228200	310.005	262.492	321.581	94.8445	162.333	183.975	298.026	147.051	1.01649	1.6e-05	0.000176098	MD08G1228200	Chr08	29445844	29450535	+	2170	-	Chaperonin Cpn60/TCP-1 family	-
MD03G1045200	0.865936	0.889804	3.03379	30.4857	13.4416	16.8206	1.59651	20.2493	-3.7064	1.61e-05	0.000177458	MD03G1045200	Chr03	3613177	3613431	+	255	-	-	-
MD12G1022200	1444.38	1357.84	1574.53	409.864	898.52	816.85	1458.92	708.411	1.04157	1.63e-05	0.000178992	MD12G1022200	Chr12	2209896	2212980	+	2013	-	-	-
MD02G1305500	544.674	563.246	590.577	137.75	329.837	303.822	566.166	257.136	1.1371	1.64e-05	0.000180454	MD02G1305500	Chr02	35862203	35866841	-	3083	-	DYW domain	PPR
MD08G1098900	90.0574	67.6251	71.7996	29.3566	33.0871	34.6925	76.494	32.3787	1.2402	1.64e-05	0.000180467	MD08G1098900	Chr08	8346803	8349241	-	1687	-	-	-
MD13G1182000	775.879	866.669	775.638	225.82	506.646	432.079	806.062	388.182	1.05315	1.68e-05	0.000184338	MD13G1182000	Chr13	15215679	15219853	+	1537	-	Ribonucleotide reductase small subunit family	-
MD17G1248100	278.831	320.329	304.39	73.3916	189.217	130.36	301.184	130.989	1.19849	1.69e-05	0.000185233	MD17G1248100	Chr17	29694118	29696064	-	1438	-	Serine-threonine/tyrosine-protein kinase, catalytic domain	Pkinase_Tyr
MD06G1211400	28.5759	31.1431	28.3153	76.7789	65.1401	65.1798	29.3448	69.0329	-1.23202	1.71e-05	0.00018717	MD06G1211400	Chr06	34408574	34412775	-	1676	-	NmrA-like domain	NmrA
MD09G1222500	37.2353	34.7024	43.4843	114.039	81.6837	73.5901	38.474	89.771	-1.22323	1.71e-05	0.00018717	MD09G1222500	Chr09	25952446	25954680	-	1051	-	-	-
MD07G1181500	106.51	92.5396	83.9347	21.4529	45.4947	45.2053	94.3282	37.3843	1.33069	1.71e-05	0.000187239	MD07G1181500	Chr07	26202392	26205053	+	1761	-	-	-
MD05G1225200	284.893	216.222	178.993	141.138	88.9215	94.6158	226.703	108.225	1.07086	1.73e-05	0.000188293	MD05G1225200	Chr05	35807097	35812319	-	2656	-	Armadillo-type fold	-
MD11G1208700	0.865936	1.77961	1.01126	20.3238	10.3397	27.3335	1.21894	19.3323	-3.98123	1.75e-05	0.000190634	MD11G1208700	Chr11	30389316	30415637	+	2696	-	Terpene synthase, N-terminal domain	-
MD13G1073600	57.1518	51.6086	41.4617	21.4529	14.4756	13.6667	50.0741	16.5317	1.60764	1.78e-05	0.000193833	MD13G1073600	Chr13	5187467	5189475	+	757	-	TB2/DP1/HVA22-related protein	TB2_DP1_HVA22
MD02G1083100	73.6046	42.7106	64.7208	181.785	113.737	124.052	60.3453	139.858	-1.21138	1.78e-05	0.000193927	MD02G1083100	Chr02	6486097	6487491	+	1395	-	UDP-glucuronosyl/UDP-glucosyltransferase	UDPGT
MD13G1166900	37.2353	61.3965	60.6757	13.5492	21.7134	13.6667	53.1025	16.3098	1.69652	1.83e-05	0.000198673	MD13G1166900	Chr13	13414643	13415923	+	1281	-	-	-
MD05G1081900	146.343	134.36	155.734	42.9059	68.242	88.3081	145.479	66.4853	1.12543	1.87e-05	0.000201882	MD05G1081900	Chr05	17169226	17172389	-	2701	-	DYW domain	PPR
MD12G1199200	277.1	239.357	253.827	66.617	151.994	132.462	256.761	117.024	1.13078	1.88e-05	0.000203413	MD12G1199200	Chr12	28021293	28022671	+	460	-	-	-
MD17G1020300	49.3584	36.482	29.3266	3.3873	14.4756	5.25643	38.389	7.70644	2.30595	1.92e-05	0.000207004	MD17G1020300	Chr17	1535600	1536025	-	426	-	-	-
MD01G1206700	79.6661	95.209	112.25	292.437	150.96	191.334	95.7084	211.577	-1.14519	1.93e-05	0.000207885	MD01G1206700	Chr01	30198198	30201930	-	2019	-	Multi antimicrobial extrusion protein	MatE
MD14G1007200	209.557	213.553	193.151	63.2297	126.144	109.334	205.42	99.5693	1.04182	1.95e-05	0.000210051	MD14G1007200	Chr14	758279	763566	+	1272	-	Ribosomal protein L25/Gln-tRNA synthetase, anti-codon-binding domain	-
MD07G1102300	247.658	279.398	232.59	67.7461	130.28	151.385	253.215	116.471	1.11807	1.99e-05	0.000213474	MD07G1102300	Chr07	11476957	11480633	-	601	-	-	-
MD02G1173600	20.7825	24.0247	15.1689	72.2625	42.3928	60.9746	19.992	58.5433	-1.54121	2.03e-05	0.000217354	MD02G1173600	Chr02	15253056	15254108	+	1053	-	Protein kinase domain	Pkinase
MD03G1016800	573.25	588.161	561.25	152.429	359.822	299.617	574.22	270.622	1.0839	2.04e-05	0.000218926	MD03G1016800	Chr03	1327234	1331063	+	1780	-	-	-
MD11G1216500	50.2243	55.1679	55.6194	134.363	99.2612	97.7697	53.6705	110.465	-1.04047	2.09e-05	0.000223077	MD11G1216500	Chr11	31600149	31601740	-	1260	-	-	-
MD17G1264500	149.807	111.226	131.464	36.1312	62.0382	73.5901	130.832	57.2532	1.18848	2.12e-05	0.000226344	MD17G1264500	Chr17	32505711	32508011	-	893	-	Ribosomal protein L5 domain	-
MD10G1045200	171.455	158.385	180.005	29.3566	95.1253	68.3336	169.948	64.2719	1.39807	2.13e-05	0.000226855	MD10G1045200	Chr10	6055091	6059367	-	2235	-	-	-
MD07G1279200	103.046	102.327	90.0023	296.954	149.926	191.334	98.4587	212.738	-1.10867	2.17e-05	0.00023064	MD07G1279200	Chr07	34367607	34369506	+	1811	-	Heat shock protein Hsp90 family	-
MD02G1176200	40.699	18.6859	18.2027	73.3916	65.1401	88.3081	25.8625	75.6133	-1.53913	2.18e-05	0.000232156	MD02G1176200	Chr02	15549167	15549643	-	477	-	DNA-binding domain	AP2
MD03G1274200	145.477	113.005	157.757	41.7768	82.7176	58.8721	138.746	61.1221	1.17768	2.19e-05	0.00023239	MD03G1274200	Chr03	35719415	35721064	+	1650	-	WD40-repeat-containing domain	-
MD03G1119600	52.8221	56.9475	70.7883	142.267	110.635	110.385	60.186	121.096	-1.01142	2.19e-05	0.000232546	MD03G1119600	Chr03	10941227	10943045	+	1029	-	Auxin response factor	Auxin_resp
MD16G1096100	219.082	180.63	206.297	66.617	118.907	115.642	202.003	100.388	1.00555	2.2e-05	0.000233274	MD16G1096100	Chr16	6678912	6681196	-	917	-	-	-
MD15G1078200	84.8618	129.022	97.0811	49.6805	48.5966	44.154	103.655	47.477	1.12737	2.21e-05	0.000234492	MD15G1078200	Chr15	5334685	5336858	-	1691	-	WRKY domain	WRKY
MD11G1158600	71.8727	46.2698	65.732	154.687	112.703	119.847	61.2915	129.079	-1.07366	2.24e-05	0.000237084	MD11G1158600	Chr11	15435751	15437571	-	971	-	-	-
MD17G1151800	2.59781	0.889804	2.02252	24.8402	11.3737	23.1283	1.83671	19.7807	-3.42666	2.25e-05	0.000237646	MD17G1151800	Chr17	14061823	14063339	-	1101	-	GDSL lipase/esterase	Lipase_GDSL
MD15G1085200	19.0506	22.2451	25.2815	4.51641	3.10191	1.05129	22.1924	2.88987	2.95213	2.28e-05	0.000240645	MD15G1085200	Chr15	5868197	5869153	+	957	-	Alpha/beta hydrolase fold-3	Abhydrolase_3
MD06G1219800	345.509	241.137	194.162	154.687	114.771	99.8722	260.269	123.11	1.08331	2.28e-05	0.000241033	MD06G1219800	Chr06	35204313	35204609	-	297	-	-	-
MD08G1123300	8.65936	22.2451	16.1802	121.943	34.121	54.6669	15.6949	70.2436	-2.16149	2.3e-05	0.000242801	MD08G1123300	Chr08	11387543	11390896	-	1327	-	Basic-leucine zipper domain	bZIP_1
MD13G1045600	28.5759	34.7024	26.2928	65.4879	76.5138	67.2824	29.857	69.7614	-1.22212	2.37e-05	0.000249288	MD13G1045600	Chr13	3152510	3154676	+	956	-	-	-
MD03G1044500	64.0793	71.1843	67.7545	217.917	110.635	132.462	67.6727	153.671	-1.18117	2.41e-05	0.00025297	MD03G1044500	Chr03	3527238	3531810	-	4027	-	Protein kinase domain	Pkinase
MD11G1038100	70.1408	95.209	76.8559	233.724	138.552	146.129	80.7353	172.802	-1.09569	2.46e-05	0.000258006	MD11G1038100	Chr11	3261385	3265072	+	3579	-	Protein kinase domain	Pkinase
MD06G1224100	4.32968	6.22863	6.06757	40.6477	19.6454	25.2309	5.54196	28.508	-2.36388	2.51e-05	0.00026185	MD06G1224100	Chr06	35465365	35468926	-	1115	-	SAM dependent carboxyl methyltransferase	-
MD17G1225100	245.926	235.798	230.568	786.984	352.584	414.207	237.431	517.925	-1.12422	2.55e-05	0.000266128	MD17G1225100	Chr17	27370235	27376905	+	1915	-	Transferase	-
MD09G1049500	107.376	84.5314	92.0248	252.919	148.892	174.514	94.6441	192.108	-1.0188	2.56e-05	0.000266741	MD09G1049500	Chr09	3306193	3308461	+	1941	-	Tubulin/FtsZ, GTPase domain	Tubulin
MD05G1068000	21.6484	30.2533	21.2365	4.51641	5.16985	2.10257	24.3794	3.92961	2.63645	2.59e-05	0.000270135	MD05G1068000	Chr05	12966082	12967655	+	1294	-	-	-
MD11G1305000	126.427	88.9804	81.9122	345.505	157.164	208.155	99.1064	236.941	-1.25411	2.66e-05	0.000276652	MD11G1305000	Chr11	41978296	41979639	+	998	-	-	-
MD13G1055100	213.02	209.104	229.556	51.9387	113.737	124.052	217.227	96.5758	1.16589	2.68e-05	0.000278629	MD13G1055100	Chr13	3860555	3866731	+	3557	-	DNA-directed RNA polymerase, phage-type	-
MD05G1190500	48.4924	50.7188	48.5406	106.136	104.431	86.2055	49.2506	98.924	-1.00529	2.72e-05	0.000281861	MD05G1190500	Chr05	31961512	31964690	+	725	-	-	-
MD10G1063500	44.1627	66.7353	45.5068	144.525	96.1592	107.231	52.1349	115.972	-1.14983	2.76e-05	0.00028536	MD10G1063500	Chr10	8647237	8650874	+	1019	-	B-box-type zinc finger	zf-B_box
MD10G1059600	4.32968	8.00824	6.06757	45.1641	16.5435	34.6925	6.13516	32.1334	-2.38712	2.76e-05	0.00028536	MD10G1059600	Chr10	8008946	8009221	+	276	-	-	-
MD15G1335800	59.7496	50.7188	66.7433	170.494	97.1932	120.898	59.0706	129.529	-1.13277	2.79e-05	0.000288215	MD15G1335800	Chr15	37601453	37602314	+	862	-	-	-
MD07G1273000	64.9452	43.6004	63.7095	182.914	108.567	108.283	57.4184	133.255	-1.21384	2.84e-05	0.000292957	MD07G1273000	Chr07	33913025	33914589	+	1485	-	Cytochrome P450	p450
MD11G1241900	1469.49	1325.81	1321.72	295.825	807.531	713.824	1372.34	605.726	1.17931	2.89e-05	0.000297627	MD11G1241900	Chr11	35200416	35202454	-	1114	-	-	-
MD04G1037100	201.763	155.716	187.083	44.035	109.601	79.8978	181.521	77.8445	1.2176	2.94e-05	0.000302079	MD04G1037100	Chr04	4126629	4130360	+	812	-	-	-
MD16G1129800	52.8221	50.7188	60.6757	12.4201	22.7473	23.1283	54.7389	19.4319	1.48563	2.98e-05	0.000305661	MD16G1129800	Chr16	9471109	9472493	+	725	-	-	-
MD02G1152200	96.1189	103.217	107.194	326.31	167.503	176.616	102.177	223.477	-1.12798	2.99e-05	0.000306339	MD02G1152200	Chr02	12557394	12558377	+	984	-	-	GRAS
MD11G1183700	27.71	32.9228	26.2928	10.1619	3.10191	4.20515	28.9752	5.82299	2.3342	3e-05	0.000307837	MD11G1183700	Chr11	24044552	24049158	+	529	-	-	-
MD03G1202300	396.599	380.836	479.338	116.297	276.07	192.385	418.924	194.918	1.10156	3.06e-05	0.000313056	MD03G1202300	Chr03	27656223	27674189	+	8323	-	-	-
MD14G1161100	249.39	221.561	239.669	62.1006	136.484	131.411	236.873	109.999	1.10353	3.07e-05	0.000313334	MD14G1161100	Chr14	25546472	25550520	-	1782	-	-	-
MD14G1099500	38.1012	51.6086	31.3491	167.107	74.4459	92.5132	40.353	111.355	-1.45889	3.08e-05	0.000314727	MD14G1099500	Chr14	15324314	15324721	-	408	-	-	-
MD17G1099500	93.5211	71.1843	75.8446	22.582	43.4268	31.5386	80.1834	32.5158	1.29787	3.1e-05	0.000316222	MD17G1099500	Chr17	8453194	8456269	+	1109	-	Cellulose synthase	-
MD05G1313600	277.1	288.297	252.815	788.113	406.35	444.694	272.737	546.386	-1.00119	3.1e-05	0.000316222	MD05G1313600	Chr05	44408001	44410392	+	1110	-	Zinc finger, C3HC4 RING-type	zf-C3HC4
MD09G1066100	716.129	687.819	690.692	143.396	385.671	378.463	698.213	302.51	1.20553	3.14e-05	0.000320236	MD09G1066100	Chr09	4503693	4508791	-	1832	-	WD40-repeat-containing domain	WD40
MD15G1120300	36.3693	24.9145	31.3491	126.459	53.7665	82.0004	30.8777	87.4087	-1.49813	3.16e-05	0.000322269	MD15G1120300	Chr15	8653921	8656341	+	958	-	Small GTPase superfamily	Ras
MD13G1104700	45.8946	46.2698	45.5068	19.1947	16.5435	8.41029	45.8904	14.7162	1.64587	3.18e-05	0.000323618	MD13G1104700	Chr13	7493149	7496878	+	1873	-	Glycoside hydrolase, family 5	Ricin_B_lectin
MD05G1035700	34.6374	18.6859	40.4505	5.64551	6.20382	7.35901	31.2579	6.40278	2.28184	3.24e-05	0.000328959	MD05G1035700	Chr05	5744156	5751805	+	845	-	-	-
MD13G1052500	5.19562	12.4573	13.1464	57.5842	28.9512	36.795	10.2664	41.1101	-2.00916	3.3e-05	0.000334315	MD13G1052500	Chr13	3710439	3715532	-	1332	-	Strictosidine synthase, conserved region	Str_synth
MD00G1186900	535.149	486.723	511.698	1575.1	647.265	1009.24	511.19	1077.2	-1.07493	3.31e-05	0.00033505	MD00G1186900	Chr00	44333020	44333931	-	717	-	-	-
MD16G1226500	85.7277	104.107	103.149	29.3566	57.9023	38.8976	97.6612	42.0522	1.2098	3.32e-05	0.000336155	MD16G1226500	Chr16	22972706	22974778	-	2073	-	-	PPR
MD05G1195700	32.0396	33.8126	24.2703	9.03281	7.23779	4.20515	30.0408	6.82525	2.14751	3.33e-05	0.000336835	MD05G1195700	Chr05	32319153	32320576	-	1016	-	-	-
MD07G1281400	22.5143	20.4655	15.1689	82.4244	48.5966	44.154	19.3829	58.3917	-1.58164	3.33e-05	0.000336944	MD07G1281400	Chr07	34472192	34472761	+	570	-	-	-
MD08G1241400	109.108	109.446	88.991	39.5186	57.9023	50.4618	102.515	49.2942	1.055	3.33e-05	0.000337001	MD08G1241400	Chr08	30702689	30706844	-	1523	-	Pseudouridine synthase, catalytic domain	-
MD03G1123800	46.7606	47.1596	71.7996	167.107	114.771	97.7697	55.2399	126.549	-1.1995	3.36e-05	0.000339231	MD03G1123800	Chr03	11604707	11610041	-	2334	-	-	-
MD02G1194400	10.3912	8.00824	5.05631	42.9059	25.8493	29.436	7.81859	32.7304	-2.04878	3.41e-05	0.000344046	MD02G1194400	Chr02	18535491	18536225	-	639	-	-	-
MD01G1154500	26.844	35.5922	29.3266	112.91	64.1062	63.0772	30.5876	80.0312	-1.38433	3.41e-05	0.000344046	MD01G1154500	Chr01	26256120	26260168	+	1893	-	-	-
MD04G1110500	18.1847	21.3553	23.259	94.8445	51.6985	44.154	20.933	63.5657	-1.60226	3.44e-05	0.000346269	MD04G1110500	Chr04	19508936	19512503	-	3479	-	Protein kinase domain	Pkinase
MD01G1062100	45.8946	45.38	58.6532	151.3	88.9215	97.7697	49.9759	112.664	-1.17381	3.49e-05	0.000350989	MD01G1062100	Chr01	16616939	16620669	-	1368	-	SKP1 component, dimerisation	Skp1
MD15G1176400	53.688	45.38	39.4392	5.64551	20.6794	11.5642	46.1691	12.6297	1.86073	3.56e-05	0.000357488	MD15G1176400	Chr15	13785374	13788640	-	830	-	-	-
MD16G1086500	171.455	193.977	189.106	47.4223	110.635	93.5645	184.846	83.8739	1.13597	3.58e-05	0.00035911	MD16G1086500	Chr16	6020797	6021693	-	736	-	DEAD/DEAH box helicase domain	DEAD
MD11G1014800	116.901	124.573	138.543	29.3566	63.0722	69.3849	126.672	53.9379	1.22601	3.61e-05	0.000361364	MD11G1014800	Chr11	1179123	1182361	-	2410	-	GTP binding domain	-
MD06G1011300	18.1847	23.1349	22.2478	82.4244	36.189	73.5901	21.1891	64.0678	-1.59568	3.71e-05	0.000370123	MD06G1011300	Chr06	1343060	1345538	-	1008	-	-	-
MD15G1253700	721.325	606.846	605.746	186.302	415.656	349.027	644.639	316.995	1.02295	3.71e-05	0.000370317	MD15G1253700	Chr15	21405605	21408509	+	1845	-	Protein kinase domain	Pkinase
MD06G1219100	64.9452	55.1679	37.4167	11.291	22.7473	15.7693	52.5099	16.6026	1.65874	3.74e-05	0.000372584	MD06G1219100	Chr06	35163973	35166635	-	795	-	Wall-associated receptor kinase, C-terminal	-
MD16G1004500	2.59781	3.55922	2.02252	18.0656	22.7473	17.8719	2.72652	19.5616	-2.83351	3.74e-05	0.000372938	MD16G1004500	Chr16	344135	345356	-	1056	-	-	-
MD01G1094000	3.46374	7.11843	3.03379	59.8424	11.3737	29.436	4.53865	33.5507	-2.87407	3.75e-05	0.000373624	MD01G1094000	Chr01	20877454	20880357	-	1928	-	NAC domain	NAM
MD05G1155200	108.242	96.0988	91.0136	30.4857	51.6985	52.5643	98.4515	44.9162	1.12862	3.81e-05	0.00037834	MD05G1155200	Chr05	28527049	28530023	-	1104	-	RNA polymerase Rpb7, N-terminal	-
MD17G1111800	38.1012	29.3635	26.2928	84.6826	73.4119	62.0259	31.2525	73.3735	-1.2247	3.86e-05	0.000382972	MD17G1111800	Chr17	9586391	9587590	+	1200	-	-	Cytochrom_B561
MD00G1005300	59.7496	56.9475	73.8221	145.654	98.2272	140.872	63.5064	128.251	-1.01602	3.95e-05	0.000390385	MD00G1005300	Chr00	782936	783247	-	312	-	-	-
MD05G1337400	25.9781	13.3471	26.2928	121.943	43.4268	63.0772	21.8727	76.149	-1.79977	4e-05	0.000395344	MD05G1337400	Chr05	45908000	45909727	-	1112	-	-	-
MD14G1149800	25.9781	18.6859	19.214	64.3588	49.6306	52.5643	21.2926	55.5179	-1.37671	4.03e-05	0.000398156	MD14G1149800	Chr14	24284651	24285577	+	927	-	Sterile alpha motif domain	SAM_1
MD00G1156800	31.1737	23.1349	21.2365	60.9715	58.9363	64.1285	25.1817	61.3454	-1.27872	4.05e-05	0.000399508	MD00G1156800	Chr00	34685405	34688570	-	1063	-	Small GTPase superfamily	Ras
MD14G1041300	40.699	37.3718	45.5068	172.753	69.276	92.5132	41.1925	111.514	-1.43576	4.11e-05	0.000404813	MD14G1041300	Chr14	3873166	3878129	-	1662	-	Nuclear transcription factor Y subunit A	CBFB_NFYA
MD06G1231100	77.9343	94.3192	107.194	22.582	43.4268	48.3592	93.1491	38.1227	1.28169	4.11e-05	0.000404876	MD06G1231100	Chr06	36070930	36073002	-	2073	-	-	-
MD14G1052500	7.79343	24.9145	15.1689	79.0371	38.2569	56.7695	15.959	58.0212	-1.86123	4.2e-05	0.000413304	MD14G1052500	Chr14	5072434	5072982	+	549	-	-	-
MD08G1232700	90.0574	102.327	72.8109	239.37	140.62	164.001	88.3986	181.33	-1.03233	4.21e-05	0.000414147	MD08G1232700	Chr08	29935684	29940740	-	1177	-	Peptidase T2, asparaginase 2	Asparaginase_2
MD07G1102400	212.154	219.782	201.241	47.4223	122.009	108.283	211.059	92.5711	1.18575	4.28e-05	0.000419747	MD07G1102400	Chr07	11480940	11481622	-	416	-	-	-
MD16G1272800	50.2243	48.9392	27.3041	3.3873	16.5435	8.41029	42.1559	9.44704	2.14844	4.36e-05	0.000427341	MD16G1272800	Chr16	36031510	36033922	+	1439	-	Tetraspanin/Peripherin	Tetraspannin
MD09G1049300	45.0287	28.4737	22.2478	103.877	68.242	75.6927	31.9167	82.604	-1.3622	4.38e-05	0.00042922	MD09G1049300	Chr09	3280094	3281655	-	872	-	-	-
MD01G1218800	351.57	452.02	484.394	100.49	253.323	219.719	429.328	191.177	1.16501	4.38e-05	0.000429298	MD01G1218800	Chr01	31086179	31088080	+	1902	-	Tetratricopeptide-like helical domain	PPR
MD03G1114700	40.699	38.2616	42.473	81.2953	96.1592	75.6927	40.4779	84.3824	-1.06176	4.4e-05	0.000430847	MD03G1114700	Chr03	10015241	10016083	+	843	-	-	-
MD11G1156200	124.695	107.666	108.205	351.151	163.367	219.719	113.522	244.746	-1.10617	4.41e-05	0.000431656	MD11G1156200	Chr11	15012290	15017935	+	2721	-	Glycosyltransferase 2-like	-
MD17G1153200	117.767	113.005	107.194	40.6477	58.9363	67.2824	112.655	55.6221	1.0152	4.42e-05	0.000432307	MD17G1153200	Chr17	14354194	14357637	+	3351	-	Protein kinase domain	Pkinase
MD14G1134800	307.407	268.721	267.984	73.3916	171.639	150.334	281.371	131.788	1.09187	4.61e-05	0.000447782	MD14G1134800	Chr14	21351519	21355337	+	1875	-	Ribosomal protein Rsm22-like	-
MD06G1077400	322.128	299.864	302.367	73.3916	183.013	165.052	308.12	140.485	1.13067	4.65e-05	0.000451598	MD06G1077400	Chr06	19214981	19219616	-	2683	-	DEAD/DEAH box helicase domain	DEAD
MD14G1015900	298.748	287.407	332.705	57.5842	168.537	155.59	306.287	127.237	1.26459	4.72e-05	0.000457564	MD14G1015900	Chr14	1442228	1445005	+	1831	-	Heat shock factor (HSF)-type, DNA-binding	HSF_DNA-bind
MD09G1270200	66.6771	80.9722	60.6757	193.076	108.567	138.77	69.4417	146.804	-1.07619	4.73e-05	0.000457824	MD09G1270200	Chr09	34462668	34464465	+	788	-	-	-
MD14G1144300	32.0396	41.8208	39.4392	111.781	63.0722	90.4107	37.7665	88.4213	-1.22655	4.77e-05	0.000460857	MD14G1144300	Chr14	23752565	23753242	-	678	-	Cupin 1	-
MD15G1291100	38.1012	41.8208	37.4167	118.556	66.1741	86.2055	39.1129	90.3118	-1.20378	4.77e-05	0.000461437	MD15G1291100	Chr15	26918962	26922267	-	909	-	-	-
MD17G1014600	109.108	96.9886	119.329	326.31	161.299	200.796	108.475	229.468	-1.08031	4.83e-05	0.000466712	MD17G1014600	Chr17	1205421	1209485	-	3105	-	Serine-threonine/tyrosine-protein kinase, catalytic domain	Pkinase_Tyr
MD13G1089200	87.4596	57.8373	57.6419	199.851	115.805	133.513	67.6463	149.723	-1.1415	4.89e-05	0.000472438	MD13G1089200	Chr13	6255274	6256918	+	1028	-	-	-
MD13G1168000	28.5759	20.4655	25.2815	59.8424	63.0722	55.7182	24.7743	59.5443	-1.26486	4.97e-05	0.000478612	MD13G1168000	Chr13	13606399	13607965	+	1179	-	Armadillo-type fold	-
MD01G1228000	145.477	153.046	138.543	62.1006	98.2272	52.5643	145.689	70.964	1.03603	4.99e-05	0.000480044	MD01G1228000	Chr01	31777928	31779777	+	777	-	-	-
MD05G1109000	99.5827	110.336	135.509	29.3566	65.1401	53.6156	115.142	49.3708	1.21493	5.04e-05	0.000483685	MD05G1109000	Chr05	22368715	22371333	+	1093	-	-	-
MD15G1157900	114.304	118.344	140.565	397.444	186.115	224.975	124.404	269.511	-1.11509	5.18e-05	0.000496039	MD15G1157900	Chr15	11731549	11737671	-	2825	-	-	-
MD00G1148600	39898	41774.5	40496	9696.72	25670.4	22069.7	40722.8	19145.6	1.0888	5.22e-05	0.000499143	MD00G1148600	Chr00	32692868	32694338	-	1248	-	RNA recognition motif domain	-
MD01G1137700	77.9343	82.7518	58.6532	234.853	109.601	157.693	73.1131	167.382	-1.1906	5.23e-05	0.000499203	MD01G1137700	Chr01	24741386	24743467	-	2082	-	Legume lectin domain	Pkinase
MD02G1095500	84.8618	103.217	108.205	290.179	154.062	175.565	98.7613	206.602	-1.06449	5.28e-05	0.000503593	MD02G1095500	Chr02	7541986	7545340	-	2860	-	Protein kinase domain	Pkinase
MD17G1186400	10.3912	12.4573	23.259	76.7789	40.3248	41.0002	15.3692	52.7013	-1.78838	5.32e-05	0.000507328	MD17G1186400	Chr17	22267519	22268213	+	356	-	-	-
MD09G1219100	68.409	79.1926	83.9347	42.9059	13.4416	10.5129	77.1788	22.2868	1.8019	5.39e-05	0.000513307	MD09G1219100	Chr09	22394117	22398311	+	2352	-	Bicarbonate transporter, C-terminal	-
MD16G1174400	244.194	224.231	224.5	54.1969	138.552	118.795	230.975	103.848	1.15024	5.5e-05	0.000522131	MD16G1174400	Chr16	14733504	14737256	+	1756	-	-	-
MD05G1363500	145.477	145.928	145.622	40.6477	87.8875	76.7439	145.676	68.4264	1.08568	5.56e-05	0.000527032	MD05G1363500	Chr05	47826436	47827980	+	984	-	Glycoside hydrolase family 17	Glyco_hydro_17
MD13G1024100	245.06	213.553	199.219	39.5186	118.907	108.283	219.277	88.9026	1.29955	5.63e-05	0.000533513	MD13G1024100	Chr13	1717699	1718791	-	890	-	GroES chaperonin family	-
MD06G1087600	74.4705	58.7271	98.0924	35.0021	25.8493	34.6925	77.0967	31.848	1.27404	5.64e-05	0.000533759	MD06G1087600	Chr06	21422951	21426016	-	2490	-	ARID DNA-binding domain	ARID
MD08G1050500	57.1518	58.7271	47.5293	208.884	103.397	94.6158	54.4694	135.632	-1.31212	5.67e-05	0.000536009	MD08G1050500	Chr08	3923162	3924073	+	912	-	-	-
MD05G1208900	61.4815	46.2698	49.5518	4.51641	22.7473	16.8206	52.4344	14.6948	1.82446	5.72e-05	0.000540635	MD05G1208900	Chr05	34080115	34081067	+	648	-	-	-
MD15G1193000	19.0506	18.6859	20.2252	81.2953	35.155	56.7695	19.3206	57.7399	-1.57728	5.82e-05	0.000548589	MD15G1193000	Chr15	15214605	15215909	-	1305	-	-	-
MD03G1152100	419.979	449.351	385.291	482.126	1089.8	980.851	418.207	850.927	-1.02505	5.83e-05	0.000549521	MD03G1152100	Chr03	17271202	17272053	+	852	-	Ribonuclease H-like domain	CAF1
MD13G1013900	170.589	154.826	114.273	91.4572	67.2081	60.9746	146.563	73.2133	1.00652	5.84e-05	0.000549734	MD13G1013900	Chr13	861001	862806	+	1225	-	-	-
MD10G1035800	90.0574	97.8785	77.8672	45.1641	47.5626	34.6925	88.601	42.4731	1.06318	5.99e-05	0.000562211	MD10G1035800	Chr10	4643726	4646786	-	1654	-	Alliinase, C-terminal	-
MD07G1050500	0.865936	2.66941	3.03379	41.7768	11.3737	13.6667	2.18971	22.2724	-3.36068	5.99e-05	0.000562401	MD07G1050500	Chr07	4349140	4353608	+	2682	-	Phosphatidylinositol-4-phosphate 5-kinase, core	PIP5K
MD11G1252800	6.06155	6.22863	8.09009	37.2603	25.8493	22.077	6.79343	28.3955	-2.06782	6.09e-05	0.000569573	MD11G1252800	Chr11	36499666	36500358	-	693	-	DNA-binding domain	AP2
MD06G1055400	1.73187	0.889804	2.02252	11.291	17.5775	21.0257	1.54807	16.6314	-3.44098	6.09e-05	0.000569573	MD06G1055400	Chr06	8307785	8308980	-	814	-	Palmitoyl protein thioesterase	-
MD09G1095900	33.7715	30.2533	33.3716	89.199	56.8684	76.7439	32.4655	74.2704	-1.19212	6.09e-05	0.00056958	MD09G1095900	Chr09	6920921	6924320	+	2737	-	Serine-threonine/tyrosine-protein kinase, catalytic domain	Pkinase_Tyr
MD08G1060000	43.2968	55.1679	43.4843	21.4529	15.5096	13.6667	47.3163	16.8764	1.49349	6.35e-05	0.00059136	MD08G1060000	Chr08	4774052	4775469	-	1320	-	DNA-binding domain	AP2
MD07G1081300	92.6552	72.0741	113.261	20.3238	51.6985	33.6412	92.6635	35.2212	1.38804	6.4e-05	0.000594845	MD07G1081300	Chr07	7910582	7918993	-	1260	-	-	-
MD04G1006000	21.6484	15.1267	13.1464	63.2297	42.3928	41.0002	16.6405	48.8742	-1.54421	6.42e-05	0.000596245	MD04G1006000	Chr04	701804	703459	-	708	-	-	-
MD08G1189500	41.5649	31.1431	23.259	97.1027	64.1062	72.5388	31.989	77.9159	-1.27491	6.43e-05	0.000597436	MD08G1189500	Chr08	23915893	23917129	-	890	-	Phytocyanin domain	Cu_bind_like
MD15G1106000	31.1737	26.6941	25.2815	123.072	54.8004	58.8721	27.7165	78.9149	-1.50424	6.47e-05	0.0005999	MD15G1106000	Chr15	7401220	7404520	-	2569	-	Ion transport domain	Ion_trans
MD07G1235700	47.6265	38.2616	58.6532	88.0699	98.2272	107.231	48.1804	97.8428	-1.02793	6.65e-05	0.000614278	MD07G1235700	Chr07	30870692	30875108	-	3285	-	Protein kinase domain	Pkinase
MD03G1258300	26.844	16.9063	19.214	98.2318	53.7665	42.0515	20.9881	64.6833	-1.61784	6.65e-05	0.000614437	MD03G1258300	Chr03	34539426	34543016	-	2198	-	Heat shock factor (HSF)-type, DNA-binding	HSF_DNA-bind
MD01G1185400	227.741	229.569	248.77	68.8752	119.941	155.59	235.36	114.802	1.03278	6.68e-05	0.000616607	MD01G1185400	Chr01	28449903	28453536	+	1859	-	-	FKBP_C
MD15G1315400	33.7715	30.2533	39.4392	103.877	66.1741	68.3336	34.488	79.4617	-1.20482	7.14e-05	0.000655429	MD15G1315400	Chr15	32198987	32201345	+	1549	-	Cyclin, C-terminal domain	Cyclin_C
MD15G1275500	7.79343	5.33882	3.03379	45.1641	19.6454	21.0257	5.38868	28.6117	-2.38747	7.25e-05	0.000664509	MD15G1275500	Chr15	24210275	24212334	+	1008	-	-	-
MD13G1175900	941.273	879.126	793.841	214.529	542.834	481.489	871.413	412.951	1.0766	7.38e-05	0.000674133	MD13G1175900	Chr13	14539211	14543278	+	2088	-	Major facilitator, sugar transporter-like	Sugar_tr
MD06G1187100	0.865936	4.44902	6.06757	20.3238	22.7473	23.1283	3.79418	22.0665	-2.56976	7.39e-05	0.000674477	MD06G1187100	Chr06	32448499	32453825	+	2001	-	Cytochrome P450	p450
MD03G1034500	36.3693	44.4902	36.4054	13.5492	14.4756	10.5129	39.0883	12.8459	1.60681	7.46e-05	0.000680691	MD03G1034500	Chr03	2771175	2775590	-	974	-	-	Helicase_C
MD15G1074800	113.438	101.438	81.9122	291.308	165.435	162.949	98.9292	206.564	-1.05826	7.52e-05	0.000685528	MD15G1074800	Chr15	5084941	5087392	+	1816	-	Cytochrome P450	p450
MD06G1142500	71.0068	40.0412	69.7771	19.1947	18.6115	27.3335	60.275	21.7132	1.47036	7.58e-05	0.000690806	MD06G1142500	Chr06	28617382	28619360	+	1495	-	COMM domain	-
MD03G1215000	57.1518	54.2781	56.6307	27.0984	17.5775	24.1796	56.0202	22.9518	1.29132	8.01e-05	0.000723545	MD03G1215000	Chr03	29545203	29550678	+	1680	-	Major facilitator, sugar transporter-like	Sugar_tr
MD03G1136300	92.6552	73.8537	75.8446	231.466	130.28	139.821	80.7845	167.189	-1.0461	8.01e-05	0.000723545	MD03G1136300	Chr03	13682385	13683889	-	835	-	-	-
MD12G1224400	257.183	252.704	253.827	48.5514	130.28	145.078	254.571	107.97	1.23468	8.06e-05	0.00072717	MD12G1224400	Chr12	30059472	30063424	+	1328	-	-	-
MD10G1274700	42.4309	57.8373	58.6532	126.459	83.7516	117.744	52.9738	109.318	-1.04661	8.16e-05	0.000735503	MD10G1274700	Chr10	36612410	36619113	-	4557	-	DNA polymerase III, clamp loader complex, gamma/delta/delta subunit, C-terminal	-
MD13G1087900	58.0177	87.2008	53.5969	255.177	108.567	135.616	66.2718	166.453	-1.32519	8.18e-05	0.000737525	MD13G1087900	Chr13	6167640	6170055	+	2272	-	-	-
MD02G1204200	57.1518	76.5232	61.687	158.074	96.1592	142.975	65.1206	132.403	-1.02169	8.23e-05	0.000740744	MD02G1204200	Chr02	20399234	20400076	+	479	-	Glutathione S-transferase, N-terminal	-
MD15G1300200	14.7209	21.3553	11.1239	85.8117	37.2229	39.9489	15.7334	54.3278	-1.7783	8.25e-05	0.000741788	MD15G1300200	Chr15	28599392	28600006	+	615	-	Basic-leucine zipper domain	bZIP_1
MD16G1239900	7.79343	2.66941	13.1464	77.908	31.0191	21.0257	7.86975	43.3176	-2.47238	8.46e-05	0.000758636	MD16G1239900	Chr16	25490242	25491033	-	792	-	Heat shock protein 70 family	HSP70
MD16G1121100	24.2462	16.0165	12.1351	62.1006	42.3928	46.2566	17.4659	50.25	-1.51219	8.57e-05	0.000766918	MD16G1121100	Chr16	8711044	8712399	-	1007	-	-	-
MD17G1201400	34.6374	42.7106	43.4843	115.168	73.4119	76.7439	40.2774	88.4414	-1.13449	8.8e-05	0.000786685	MD17G1201400	Chr17	24339114	24342300	+	2552	-	-	-
MD10G1258900	108.242	119.234	103.149	31.6148	53.7665	67.2824	110.208	50.8879	1.11104	8.85e-05	0.000789537	MD10G1258900	Chr10	35306778	35307080	-	303	-	-	-
MD17G1220600	35.5034	18.6859	19.214	2.2582	4.13588	6.30772	24.4677	4.23394	2.52482	8.89e-05	0.000792815	MD17G1220600	Chr17	26952408	26953440	-	817	-	DNA-binding domain	AP2
MD03G1271400	102.18	88.0906	97.0811	25.9693	61.0043	32.5899	95.7841	39.8545	1.25983	9.04e-05	0.000805098	MD03G1271400	Chr03	35476301	35478261	+	653	-	-	-
MD13G1154900	172.321	191.308	223.489	36.1312	123.042	71.4875	195.706	76.8871	1.34367	9.05e-05	0.000805939	MD13G1154900	Chr13	12073701	12080001	-	3763	-	Pre-mRNA polyadenylation factor Fip1	-
MD06G1047600	68.409	88.0906	78.8784	25.9693	38.2569	42.0515	78.4593	35.4259	1.14252	9.19e-05	0.000817583	MD06G1047600	Chr06	6451318	6453328	+	1115	-	-	-
MD10G1337100	1.73187	0.889804	3.03379	31.6148	9.30573	15.7693	1.88515	18.8966	-3.34588	9.32e-05	0.000826977	MD10G1337100	Chr10	41323806	41330401	+	527	-	-	-
MD07G1150200	117.767	147.707	102.137	37.2603	71.344	62.0259	122.537	56.8767	1.10462	9.41e-05	0.000834515	MD07G1150200	Chr07	21868280	21870286	-	1580	-	-	-
MD17G1196100	27.71	22.2451	26.2928	7.90371	5.16985	4.20515	25.416	5.75957	2.15009	9.45e-05	0.000837942	MD17G1196100	Chr17	23480475	23485783	-	2264	-	SLC26A/SulP transporter domain	Sulfate_transp
MD10G1075500	19883.6	19429.8	20638.8	4835.94	13015.6	10939.7	19984.1	9597.08	1.05814	9.64e-05	0.000852756	MD10G1075500	Chr10	10717720	10718925	-	906	-	RNA recognition motif domain	RRM_1
MD12G1245700	704.006	641.549	618.892	154.687	410.486	356.386	654.816	307.186	1.09088	9.91e-05	0.00087396	MD12G1245700	Chr12	31602076	31609787	-	737	-	Cyclophilin-type peptidyl-prolyl cis-trans isomerase domain	Pro_isomerase
MD08G1150000	14.7209	18.6859	17.1915	1.1291	2.06794	2.10257	16.8661	1.76654	3.24388	9.93e-05	0.000875467	MD08G1150000	Chr08	15200054	15201228	-	1175	-	-	RVT_1
MD17G1287700	531.685	484.943	575.408	138.879	350.516	278.591	530.679	255.995	1.05008	9.97e-05	0.000878526	MD17G1287700	Chr17	34725637	34732781	+	2044	-	WD40-repeat-containing domain	WD40
MD03G1230600	272.77	253.594	295.288	58.7133	180.945	112.488	273.884	117.382	1.21944	9.98e-05	0.000879149	MD03G1230600	Chr03	31586432	31588342	+	1031	-	Transcription factor, SBP-box	SBP
MD13G1148200	19.9165	30.2533	42.473	3.3873	11.3737	3.15386	30.881	5.97161	2.35457	0.000102496	0.000899811	MD13G1148200	Chr13	11600669	11602793	+	1432	-	Homeobox domain-like	Myb_DNA-binding
MD06G1089700	18.1847	16.0165	11.1239	59.8424	58.9363	27.3335	15.1083	48.704	-1.68006	0.000102534	0.00089991	MD06G1089700	Chr06	21817690	21819324	-	1010	-	Homeobox domain-like	Myb_DNA-binding
MD04G1209300	22.5143	20.4655	19.214	101.619	38.2569	51.5131	20.7313	63.7964	-1.61625	0.000102755	0.000901618	MD04G1209300	Chr04	29446590	29448366	+	1442	-	GDSL lipase/esterase	Lipase_GDSL
MD04G1110300	12.989	9.78785	12.1351	37.2603	36.189	32.5899	11.6373	35.3464	-1.60288	0.000103881	0.000909859	MD04G1110300	Chr04	19489712	19491675	-	1040	-	-	-
MD01G1017000	199.165	209.104	212.365	40.6477	113.737	112.488	206.878	88.9574	1.21406	0.000105259	0.000920277	MD01G1017000	Chr01	7613101	7625569	+	3734	-	-	DUF88
MD15G1054000	22.5143	16.9063	22.2478	55.326	46.5287	50.4618	20.5561	50.7721	-1.30517	0.000105945	0.000925564	MD15G1054000	Chr15	3683177	3684465	+	915	-	WRKY domain	WRKY
MD01G1136800	23.3803	22.2451	21.2365	5.64551	5.16985	2.10257	22.2873	4.30598	2.37868	0.000106261	0.000927135	MD01G1136800	Chr01	24603606	24605442	-	1646	-	-	-
MD07G1229700	44.1627	48.0494	42.473	16.9365	20.6794	9.46158	44.8951	15.6925	1.51732	0.00010968	0.000954037	MD07G1229700	Chr07	30453504	30455246	+	1433	-	-	-
[truncated: 761 more rows]
