# Supplementary material for: The MdHB7L–MdICE1L–MdHOS1 Module Fine‐Tunes Apple Cold Response via CBF‐Dependent and CBF‐Independent Pathways
Source: Adv Sci (Weinh). 2025 Apr 26;12(25):2501524. doi: 10.1002/advs.202501524 (PMC12224988; doi:10.1002/advs.202501524)
Supplement: Supplementary file 9 — Supplemental Table 8 [file ADVS-12-2501524-s005.xlsx]

## Sheet: Table S8
GeneID	Chr	peak-Start	peak-End	Strand	PeakID	Annotation	Distance_ to_TSS	Annotated_ Transcript	MdHB_IP	MdHB_Input	Fold Enrichment (FE)≥ 1.5	logCPM （counts per million）	P value < 0.05
MD11G1295000	Chr11	41342616	41348545	-	MdHB_1_peak_24805	promoter-TSS (mRNA:MD11G1295100)	-298	MD11G1295000	101052	17787	5.68127	9.83734	6.20108e-30
MD02G1049500	Chr02	3869260	3872716	-	MdHB_1_peak_2450	promoter-TSS (mRNA:MD02G1049500)	-2	MD02G1049500	31634.5	5093.36	6.21093	8.14278	1.53895e-32
MD11G1294300	Chr11	41325219	41327529	-	MdHB_1_peak_24803	promoter-TSS (mRNA:MD11G1294300)	-120	MD11G1294300	79341.4	11993	6.61564	9.45654	1.26096e-34
MD15G1438900	Chr15	53873441	53875495	+	MdHB_1_peak_34187	promoter-TSS (mRNA:MD15G1438900)	29	MD15G1438900	23038.8	3135.5	7.34773	7.65308	8.44216e-38
MD11G1295600	Chr11	41349645	41351540	+	MdHB_1_peak_24806	promoter-TSS (mRNA:MD11G1295600)	-322	MD11G1295600	29631.1	5729.64	5.17154	8.08936	4.76609e-27
MD00G1121600	Chr00	26061352	26063200	-	MdHB_1_peak_992	promoter-TSS (mRNA:MD00G1121600)	-678	MD00G1121600	25185.2	5297.88	4.75383	7.87591	1.23445e-24
MD14G1104200	Chr14	16171371	16172646	+	MdHB_1_peak_29669	promoter-TSS (mRNA:MD14G1104200)	-948	MD14G1104200	10056.5	6153.92	1.63416	6.97642	0.00155334
MD14G1245200	Chr14	32334368	32335622	-	MdHB_1_peak_30921	promoter-TSS (mRNA:MD14G1245200)	-82	MD14G1245200	300.5	101.5	2.96059	1.65101	9.99248e-09
MD13G1042600	Chr13	2962784	2964033	-	MdHB_1_peak_26754	promoter-TSS (mRNA:MD13G1042600)	-143	MD13G1042600	1109.58	659.83	1.68161	3.78351	0.00140745
MD01G1014400	Chr01	6771929	6773122	-	MdHB_1_peak_1803	promoter-TSS (mRNA:MD01G1014400)	-150	MD01G1014400	10757.5	2430.58	4.42588	6.668	1.72665e-22
MD09G1235700	Chr09	29602506	29603607	-	MdHB_1_peak_19999	promoter-TSS (mRNA:MD09G1235700)	86	MD09G1235700	42646.5	8117.43	5.25369	8.61084	1.49539e-27
MD15G1057200	Chr15	3833013	3834093	+	MdHB_1_peak_31615	promoter-TSS (mRNA:MD15G1057200)	-423	MD15G1057200	285	119	2.39496	1.6602	3.53949e-06
MD17G1085500	Chr17	7022826	7023905	+	MdHB_1_peak_38058	promoter-TSS (mRNA:MD17G1085500)	-171	MD17G1085500	301	163.5	1.84098	1.86246	0.00100364
MD15G1388400	Chr15	48080693	48081763	-	MdHB_1_peak_33923	promoter-TSS (ncRNA:MD15G1388300)	1	MD15G1388400	24851.8	4732.33	5.2515	7.83196	1.83246e-27
MD15G1134000	Chr15	9742532	9743587	+	MdHB_1_peak_32226	promoter-TSS (mRNA:MD15G1134000)	-125	MD15G1134000	37446.3	6282.22	5.96068	8.39473	2.65534e-31
MD17G1060500	Chr17	4916535	4917546	-	MdHB_1_peak_37674	promoter-TSS (mRNA:MD17G1060500)	-690	MD17G1060500	580.75	335.25	1.73229	2.83647	0.00125552
MD08G1037800	Chr08	2774476	2775473	+	MdHB_1_peak_16356	promoter-TSS (mRNA:MD08G1037800)	-72	MD08G1037800	253.83	81.5	3.11448	1.39199	6.61164e-09
MD10G1290900	Chr10	37965383	37966316	-	MdHB_1_peak_22661	promoter-TSS (mRNA:MD10G1290900)	-529	MD10G1290900	280	153	1.83007	1.76215	0.00119508
MD16G1184100	Chr16	15815162	15816089	+	MdHB_1_peak_36555	promoter-TSS (mRNA:MD16G1184100)	-659	MD16G1184100	192.17	90.75	2.11758	1.15393	0.000208475
MD05G1301400	Chr05	43426653	43427573	-	MdHB_1_peak_10503	promoter-TSS (mRNA:MD05G1301400)	-224	MD05G1301400	271.33	132	2.05553	1.65946	0.00013764
MD16G1210100	Chr16	19847233	19848141	+	MdHB_1_peak_36847	promoter-TSS (ncRNA:MD16G1210000)	296	MD16G1210100	27693.4	8154.98	3.39588	8.11277	4.89736e-16
MD10G1226000	Chr10	32329079	32329953	+	MdHB_1_peak_22136	promoter-TSS (mRNA:MD10G1226000)	-225	MD10G1226000	184	119	1.54622	1.25493	0.0312715
MD00G1121700	Chr00	26066471	26067341	+	MdHB_1_peak_993	promoter-TSS (mRNA:MD00G1121700)	-77	MD00G1121700	10841.6	2749.2	3.94354	6.71238	1.66766e-19
MD12G1023400	Chr12	2355706	2356555	+	MdHB_1_peak_24990	promoter-TSS (mRNA:MD12G1023400)	-8	MD12G1023400	259.5	104.5	2.48325	1.51107	2.11027e-06
MD09G1038500	Chr09	2343011	2343860	+	MdHB_1_peak_18661	promoter-TSS (mRNA:MD09G1038500)	-184	MD09G1038500	305.83	174.62	1.7514	1.91132	0.00237953
MD13G1186600	Chr13	15892127	15892975	-	MdHB_1_peak_28027	promoter-TSS (mRNA:MD13G1186600)	-807	MD13G1186600	143.5	80.25	1.78816	0.822767	0.00704517
MD10G1208800	Chr10	30805824	30806651	+	MdHB_1_peak_21986	promoter-TSS (mRNA:MD10G1208800)	-345	MD10G1208800	198.89	98.18	2.02577	1.2238	0.00040964
MD17G1064400	Chr17	5219665	5220492	+	MdHB_1_peak_37747	promoter-TSS (mRNA:MD17G1064400)	69	MD17G1064400	403.7	256.07	1.57652	2.36678	0.0109829
MD06G1222900	Chr06	35422846	35423665	-	MdHB_1_peak_12872	promoter-TSS (mRNA:MD06G1222900)	-398	MD06G1222900	187.25	88.12	2.12494	1.11545	0.000203586
MD04G1121300	Chr04	20752083	20752875	-	MdHB_1_peak_7882	promoter-TSS (ncRNA:MD04G1121300)	-55	MD04G1121300	13505.6	2849.2	4.74016	6.97783	2.02418e-24
MD16G1145200	Chr16	11184965	11185743	+	MdHB_1_peak_36120	promoter-TSS (mRNA:MD16G1145200)	-815	MD16G1145200	251	119.5	2.10042	1.53807	0.000106062
MD15G1071900	Chr15	4932636	4933411	-	MdHB_1_peak_31857	promoter-TSS (mRNA:MD15G1071700)	409	MD15G1071900	142.75	50.5	2.82673	0.611108	3.8025e-06
MD10G1202900	Chr10	30056785	30057558	+	MdHB_1_peak_21928	promoter-TSS (mRNA:MD10G1202900)	-653	MD10G1202900	239	128	1.86719	1.52583	0.00119053
MD08G1033100	Chr08	2349263	2350028	-	MdHB_1_peak_16320	promoter-TSS (mRNA:MD08G1033100)	-213	MD08G1033100	208.33	127.33	1.63614	1.40006	0.0127982
MD07G1248600	Chr07	31793166	31793924	+	MdHB_1_peak_15178	promoter-TSS (mRNA:MD07G1248600)	-228	MD07G1248600	276.33	109	2.53514	1.59209	8.78019e-07
MD13G1016300	Chr13	1038515	1039262	-	MdHB_1_peak_26588	promoter-TSS (mRNA:MD13G1016300)	-188	MD13G1016300	253	130.5	1.9387	1.58815	0.000506332
MD15G1011700	Chr15	637308	638053	+	MdHB_1_peak_31040	promoter-TSS (mRNA:MD15G1011700)	75	MD15G1011700	235	100.5	2.33831	1.39548	1.32052e-05
MD17G1085300	Chr17	7014080	7014822	-	MdHB_1_peak_38053	promoter-TSS (mRNA:MD17G1085300)	18	MD17G1085300	351.5	163.17	2.1542	2.00738	2.25837e-05
MD14G1041600	Chr14	3946951	3947679	+	MdHB_1_peak_29055	promoter-TSS (mRNA:MD14G1041600)	-123	MD14G1041600	177	92	1.92391	1.08325	0.00139756
MD13G1043900	Chr13	3064080	3064808	+	MdHB_1_peak_26798	promoter-TSS (mRNA:MD13G1043900)	-856	MD13G1043900	1154.67	654.08	1.76533	3.81455	0.000438867
MD08G1060700	Chr08	4824828	4825543	-	MdHB_1_peak_16548	promoter-TSS (mRNA:MD08G1060700)	99	MD08G1060700	24191.8	5276.95	4.58442	7.82739	1.25633e-23
MD06G1145200	Chr06	28796902	28797617	+	MdHB_1_peak_12238	promoter-TSS (mRNA:MD06G1145200)	-35	MD06G1145200	186.33	115	1.62026	1.24652	0.0169059
MD12G1074500	Chr12	8961282	8961997	-	MdHB_1_peak_25502	promoter-TSS (mRNA:MD12G1074500)	-72	MD12G1074500	156.5	98.5	1.58883	1.00944	0.0299941
MD10G1125400	Chr10	20525297	20526010	-	MdHB_1_peak_21268	promoter-TSS (mRNA:MD10G1125400)	-162	MD10G1125400	184.5	53	3.48113	0.900948	5.19496e-09
MD05G1025500	Chr05	4135712	4136424	+	MdHB_1_peak_8721	promoter-TSS (mRNA:MD05G1025500)	-496	MD05G1025500	204.12	128.19	1.59232	1.38608	0.0210415
MD08G1017500	Chr08	1332530	1333233	+	MdHB_1_peak_16171	promoter-TSS (mRNA:MD08G1017500)	-456	MD08G1017500	269.5	111	2.42793	1.57453	2.63079e-06
MD06G1209100	Chr06	34262715	34263413	-	MdHB_1_peak_12746	promoter-TSS (mRNA:MD06G1209100)	-806	MD06G1209100	218	94.25	2.313	1.29333	2.05218e-05
MD13G1120700	Chr13	8868228	8868925	-	MdHB_1_peak_27432	promoter-TSS (mRNA:MD13G1120700)	-164	MD13G1120700	897	585.5	1.53202	3.53012	0.0107223
MD03G1146700	Chr03	16087225	16087921	+	MdHB_1_peak_5754	promoter-TSS (ncRNA:MD03G1146500)	333	MD03G1146700	6762.24	2165.27	3.12305	6.10856	6.29542e-14
MD00G1156300	Chr00	34426733	34427426	+	MdHB_1_peak_1243	promoter-TSS (mRNA:MD00G1156300)	-141	MD00G1156300	631	379	1.66491	2.97728	0.0025954
MD11G1082000	Chr11	6985029	6985720	+	MdHB_1_peak_23364	promoter-TSS (mRNA:MD11G1082000)	-379	MD11G1082000	276	172	1.60465	1.81236	0.0117165
MD13G1120900	Chr13	8882202	8882889	+	MdHB_1_peak_27446	promoter-TSS (mRNA:MD13G1120900)	-866	MD13G1120900	819.75	378.5	2.16579	3.21975	2.39847e-06
MD15G1061700	Chr15	4146093	4146773	-	MdHB_1_peak_31682	promoter-TSS (mRNA:MD15G1061700)	13	MD15G1061700	301.75	145.5	2.07388	1.80701	8.59229e-05
MD04G1019400	Chr04	2260425	2261103	-	MdHB_1_peak_7139	promoter-TSS (mRNA:MD04G1019400)	-44	MD04G1019400	209.75	101.83	2.05981	1.29148	0.000259273
MD13G1122100	Chr13	8995008	8995677	-	MdHB_1_peak_27478	promoter-TSS (mRNA:MD13G1122100)	26	MD13G1122100	723.75	346.5	2.08874	3.0578	8.63322e-06
MD15G1364200	Chr15	44127878	44128546	-	MdHB_1_peak_33751	promoter-TSS (mRNA:MD15G1364100)	-135	MD15G1364200	8243.53	1722.31	4.78632	6.26335	1.67266e-24
MD07G1307100	Chr07	36341867	36342533	+	MdHB_1_peak_15905	promoter-TSS (mRNA:MD07G1307100)	-424	MD07G1307100	215.5	109.92	1.96052	1.35389	0.000564348
MD15G1364300	Chr15	44128824	44129489	-	MdHB_1_peak_33752	promoter-TSS (mRNA:MD15G1364300)	-58	MD15G1364300	8132.53	1742.45	4.6673	6.25035	8.27018e-24
MD16G1159200	Chr16	12861373	12862037	+	MdHB_1_peak_36277	promoter-TSS (mRNA:MD16G1159200)	10	MD16G1159200	247.75	112	2.21205	1.49552	3.35358e-05
MD03G1274100	Chr03	35710479	35711140	+	MdHB_1_peak_6769	promoter-TSS (mRNA:MD03G1274100)	-51	MD03G1274100	185.83	102.58	1.81156	1.18293	0.00367993
MD14G1180000	Chr14	27264252	27264907	-	MdHB_1_peak_30354	promoter-TSS (mRNA:MD14G1180000)	-246	MD14G1180000	246	108	2.27778	1.47224	1.69114e-05
MD07G1091600	Chr07	9651277	9651912	+	MdHB_1_peak_13671	promoter-TSS (mRNA:MD07G1091600)	-634	MD07G1091600	153.5	91	1.68681	0.949109	0.0136376
MD15G1040600	Chr15	2851568	2852201	-	MdHB_1_peak_31397	promoter-TSS (mRNA:MD15G1040600)	-30	MD15G1040600	209	121	1.72727	1.37521	0.00547534
MD13G1069300	Chr13	4872390	4873021	+	MdHB_1_peak_27140	promoter-TSS (mRNA:MD13G1069300)	-834	MD13G1069300	419	269	1.55762	2.42701	0.0128951
MD16G1014700	Chr16	1134104	1134734	-	MdHB_1_peak_34446	promoter-TSS (mRNA:MD16G1014700)	-324	MD16G1014700	254	131.83	1.92672	1.59686	0.000619752
MD10G1235500	Chr10	33169799	33170428	+	MdHB_1_peak_22233	promoter-TSS (mRNA:MD10G1235500)	-498	MD10G1235500	194	114.5	1.69432	1.27949	0.00928902
MD06G1165800	Chr06	30589142	30589769	-	MdHB_1_peak_12369	promoter-TSS (mRNA:MD06G1165800)	-650	MD06G1165800	192.5	108.25	1.77829	1.24273	0.0039213
MD10G1259600	Chr10	35368045	35368671	-	MdHB_1_peak_22419	promoter-TSS (mRNA:MD10G1259600)	19	MD10G1259600	163.5	96.5	1.6943	1.0363	0.0103823
MD15G1003900	Chr15	236862	237486	+	MdHB_1_peak_30969	promoter-TSS (mRNA:MD15G1003900)	-863	MD15G1003900	238	108.5	2.19355	1.44212	4.8589e-05
MD13G1133700	Chr13	10236470	10237094	-	MdHB_1_peak_27637	promoter-TSS (mRNA:MD13G1133700)	-767	MD13G1133700	442.75	227.5	1.94615	2.38685	0.000132165
MD16G1012400	Chr16	956979	957600	-	MdHB_1_peak_34399	promoter-TSS (mRNA:MD16G1012400)	-37	MD16G1012400	10713.4	3461.83	3.09473	6.77544	7.76658e-14
MD07G1189900	Chr07	27033926	27034544	-	MdHB_1_peak_14569	promoter-TSS (mRNA:MD07G1189900)	-765	MD07G1189900	270	129.5	2.08494	1.64569	9.33279e-05
MD11G1192400	Chr11	27339996	27340613	-	MdHB_1_peak_24043	promoter-TSS (mRNA:MD11G1192400)	-350	MD11G1192400	200	109.5	1.82648	1.28325	0.00270081
MD05G1288900	Chr05	42133767	42134383	-	MdHB_1_peak_10383	promoter-TSS (mRNA:MD05G1288900)	-274	MD05G1288900	127.75	54.75	2.33333	0.532096	0.000160039
MD13G1243400	Chr13	25392139	25392755	+	MdHB_1_peak_28372	promoter-TSS (mRNA:MD13G1243400)	-216	MD13G1243400	339.08	182.33	1.8597	2.02767	0.000609536
MD10G1198000	Chr10	29612410	29613020	-	MdHB_1_peak_21880	promoter-TSS (mRNA:MD10G1198000)	-153	MD10G1198000	182	86	2.11628	1.07696	0.000245223
MD16G1206000	Chr16	19034749	19035358	+	MdHB_1_peak_36802	promoter-TSS (mRNA:MD16G1206000)	-105	MD16G1206000	194.33	127.25	1.52715	1.33981	0.0371332
MD07G1201300	Chr07	27953437	27954043	-	MdHB_1_peak_14697	promoter-TSS (mRNA:MD07G1201300)	-667	MD07G1201300	368	236.75	1.55438	2.24215	0.0147913
MD07G1271000	Chr07	33787032	33787632	-	MdHB_1_peak_15438	promoter-TSS (mRNA:MD07G1271000)	-581	MD07G1271000	228	98	2.32653	1.35462	1.53586e-05
MD13G1041500	Chr13	2846982	2847579	+	MdHB_1_peak_26731	promoter-TSS (mRNA:MD13G1041500)	66	MD13G1041500	744.42	443.08	1.6801	3.20985	0.0018878
MD09G1205500	Chr09	19590112	19590708	+	MdHB_1_peak_19766	promoter-TSS (mRNA:MD09G1205500)	-34	MD09G1205500	165	60	2.75	0.826398	2.04622e-06
MD05G1162100	Chr05	29079188	29079783	-	MdHB_1_peak_9785	promoter-TSS (mRNA:MD05G1162100)	-442	MD05G1162100	163	86	1.89535	0.973725	0.00230673
MD10G1184300	Chr10	27751155	27751746	-	MdHB_1_peak_21746	promoter-TSS (mRNA:MD10G1184300)	99	MD10G1184300	209.5	117.25	1.78678	1.36073	0.00335902
MD16G1044400	Chr16	3147791	3148380	+	MdHB_1_peak_34832	promoter-TSS (mRNA:MD16G1044400)	-62	MD16G1044400	230	114.42	2.01014	1.43447	0.000323004
MD10G1260700	Chr10	35437375	35437962	-	MdHB_1_peak_22427	promoter-TSS (mRNA:MD10G1260700)	-360	MD10G1260700	177.5	82.5	2.15152	1.03375	0.000193067
MD02G1275000	Chr02	32931002	32931587	-	MdHB_1_peak_4093	promoter-TSS (mRNA:MD02G1275000)	-103	MD02G1275000	206.46	124.57	1.65738	1.38012	0.0106141
MD08G1004500	Chr08	416826	417410	+	MdHB_1_peak_15990	promoter-TSS (mRNA:MD08G1004500)	-720	MD08G1004500	241.5	99	2.43939	1.41612	4.2316e-06
MD16G1195800	Chr16	17407106	17407688	-	MdHB_1_peak_36696	promoter-TSS (mRNA:MD16G1195800)	-635	MD16G1195800	222	120	1.85	1.42534	0.00150419
MD14G1243200	Chr14	32155514	32156095	+	MdHB_1_peak_30887	promoter-TSS (mRNA:MD14G1243200)	-100	MD14G1243200	311.5	121.67	2.5602	1.75907	3.77582e-07
MD13G1134400	Chr13	10294161	10294742	+	MdHB_1_peak_27647	promoter-TSS (mRNA:MD13G1134400)	-844	MD13G1134400	364.5	198	1.84091	2.13638	0.000658631
MD05G1089600	Chr05	18989631	18990212	+	MdHB_1_peak_9399	promoter-TSS (mRNA:MD05G1089600)	-432	MD05G1089600	474.25	304.5	1.55747	2.60475	0.0123145
MD05G1289300	Chr05	42173497	42174077	+	MdHB_1_peak_10387	promoter-TSS (mRNA:MD05G1289300)	-331	MD05G1289300	189.75	105.25	1.80285	1.21512	0.00336038
MD03G1271100	Chr03	35463123	35463699	+	MdHB_1_peak_6731	promoter-TSS (mRNA:MD03G1271100)	-272	MD03G1271100	210	128.5	1.63424	1.41208	0.0132456
MD00G1004900	Chr00	734965	735541	+	MdHB_1_peak_43	promoter-TSS (mRNA:MD00G1004900)	-173	MD00G1004900	246	154	1.5974	1.65051	0.0154545
MD12G1038600	Chr12	4162051	4162625	-	MdHB_1_peak_25158	promoter-TSS (mRNA:MD12G1038600)	-238	MD12G1038600	190.5	100	1.905	1.19265	0.00137291
MD15G1032300	Chr15	1996175	1996748	+	MdHB_1_peak_31270	promoter-TSS (mRNA:MD15G1032300)	-165	MD15G1032300	204	87	2.34483	1.19292	2.28398e-05
MD15G1036300	Chr15	2540537	2541107	-	MdHB_1_peak_31330	promoter-TSS (mRNA:MD15G1036300)	-94	MD15G1036300	199	119.25	1.66876	1.32396	0.0112857
MD11G1070700	Chr11	6039017	6039584	-	MdHB_1_peak_23280	promoter-TSS (mRNA:MD11G1070700)	-119	MD11G1070700	230	111.5	2.06278	1.42206	0.000193446
MD11G1001200	Chr11	158435	159001	+	MdHB_1_peak_22901	promoter-TSS (mRNA:MD11G1001200)	-931	MD11G1001200	13279.2	2464.42	5.38838	6.92191	4.73492e-28
MD05G1306800	Chr05	43873108	43873674	+	MdHB_1_peak_10547	promoter-TSS (mRNA:MD05G1306800)	-746	MD05G1306800	195	102	1.91176	1.22409	0.0012649
MD09G1052700	Chr09	3507986	3508551	+	MdHB_1_peak_18827	promoter-TSS (mRNA:MD09G1052700)	-522	MD09G1052700	191.17	109.5	1.74584	1.24256	0.00571842
MD07G1263200	Chr07	33233947	33234510	-	MdHB_1_peak_15350	promoter-TSS (mRNA:MD07G1263200)	-163	MD07G1263200	247.33	120.5	2.05253	1.528	0.000168012
MD02G1314600	Chr02	36984219	36984781	+	MdHB_1_peak_4436	promoter-TSS (mRNA:MD02G1314600)	-151	MD02G1314600	271.5	100	2.715	1.53927	1.58556e-07
MD16G1076300	Chr16	5367407	5367968	+	MdHB_1_peak_35275	promoter-TSS (mRNA:MD16G1076300)	-966	MD16G1076300	181	92	1.96739	1.10398	0.000894729
MD11G1071500	Chr11	6094170	6094728	-	MdHB_1_peak_23295	promoter-TSS (mRNA:MD11G1071500)	-575	MD11G1071500	289	191.5	1.50914	1.91324	0.0283027
MD16G1036300	Chr16	2611796	2612352	-	MdHB_1_peak_34704	promoter-TSS (mRNA:MD16G1036300)	-468	MD16G1036300	290	126	2.30159	1.70241	8.32361e-06
MD09G1065800	Chr09	4489803	4490359	-	MdHB_1_peak_18954	promoter-TSS (mRNA:MD09G1065800)	-235	MD09G1065800	293.5	132.58	2.21376	1.73702	1.83821e-05
MD03G1014400	Chr03	1147069	1147625	-	MdHB_1_peak_4619	promoter-TSS (mRNA:MD03G1014400)	-51	MD03G1014400	154.5	85	1.81765	0.918995	0.0047747
MD14G1235100	Chr14	31508445	31509000	+	MdHB_1_peak_30784	promoter-TSS (mRNA:MD14G1235100)	-312	MD14G1235100	355	173.5	2.04611	2.0459	6.62332e-05
MD09G1235600	Chr09	29594749	29595303	+	MdHB_1_peak_19998	promoter-TSS (mRNA:MD09G1235600)	-35	MD09G1235600	157	97.25	1.6144	1.00508	0.0232731
MD11G1202100	Chr11	29271864	29272416	+	MdHB_1_peak_24098	promoter-TSS (mRNA:MD11G1202100)	-40	MD11G1202100	141.5	79	1.79114	0.802028	0.00746385
MD17G1081400	Chr17	6799726	6800276	+	MdHB_1_peak_38014	promoter-TSS (mRNA:MD17G1081400)	-953	MD17G1081400	314	163.33	1.92249	1.90092	0.000385601
MD17G1060400	Chr17	4911349	4911898	-	MdHB_1_peak_37669	promoter-TSS (mRNA:MD17G1060400)	-88	MD17G1060400	573.5	371.5	1.54374	2.88267	0.0120033
MD02G1150400	Chr02	12362284	12362828	-	MdHB_1_peak_2766	promoter-TSS (mRNA:MD02G1150400)	-664	MD02G1150400	257.5	143.33	1.79655	1.6521	0.00192585
MD05G1059300	Chr05	10350553	10351094	+	MdHB_1_peak_9089	promoter-TSS (mRNA:MD05G1059300)	-97	MD05G1059300	178	111.29	1.59942	1.18866	0.0232045
MD08G1186000	Chr08	23439230	23439770	-	MdHB_1_peak_17652	promoter-TSS (mRNA:MD08G1186000)	-329	MD08G1186000	265.75	106	2.50708	1.54102	1.34917e-06
MD06G1222800	Chr06	35415338	35415876	+	MdHB_1_peak_12870	promoter-TSS (mRNA:MD06G1222800)	-616	MD06G1222800	195.5	105.5	1.85308	1.24346	0.00217219
MD08G1197100	Chr08	25565492	25566030	+	MdHB_1_peak_17797	promoter-TSS (mRNA:MD08G1197100)	-951	MD08G1197100	262.67	174.33	1.50674	1.77758	0.0330461
MD07G1022400	Chr07	1872060	1872597	+	MdHB_1_peak_13180	promoter-TSS (mRNA:MD07G1022400)	-219	MD07G1022400	209.5	137.5	1.52364	1.44825	0.0335939
MD05G1341600	Chr05	46194613	46195146	-	MdHB_1_peak_10933	promoter-TSS (mRNA:MD05G1341600)	-318	MD05G1341600	107.5	65	1.65385	0.456067	0.0283026
MD17G1061100	Chr17	4956342	4956873	+	MdHB_1_peak_37687	promoter-TSS (mRNA:MD17G1061100)	-204	MD17G1061100	410	251	1.63347	2.36902	0.00591956
MD05G1338300	Chr05	45977930	45978458	-	MdHB_1_peak_10902	promoter-TSS (mRNA:MD05G1338300)	-87	MD05G1338300	197	99	1.9899	1.21886	0.000610655
MD17G1107400	Chr17	9239224	9239751	+	MdHB_1_peak_38290	promoter-TSS (mRNA:MD17G1107400)	-978	MD17G1107400	202.43	109.69	1.84547	1.29514	0.0020263
MD03G1213300	Chr03	29280334	29280859	-	MdHB_1_peak_6292	promoter-TSS (mRNA:MD03G1213300)	-37	MD03G1213300	188.25	96.5	1.95078	1.16397	0.00101544
MD05G1192900	Chr05	32079342	32079867	+	MdHB_1_peak_9883	promoter-TSS (mRNA:MD05G1192900)	-58	MD05G1192900	160.5	85.08	1.88646	0.954154	0.00242227
MD07G1196400	Chr07	27475178	27475703	+	MdHB_1_peak_14625	promoter-TSS (mRNA:MD07G1196400)	-699	MD07G1196400	239.5	137	1.74818	1.56303	0.003841
MD09G1003000	Chr09	312163	312688	+	MdHB_1_peak_18287	promoter-TSS (mRNA:MD09G1003000)	-113	MD09G1003000	264	157	1.68153	1.72298	0.00605352
MD07G1261900	Chr07	33134794	33135318	+	MdHB_1_peak_15327	promoter-TSS (mRNA:MD07G1261900)	19	MD07G1261900	232	108.5	2.13825	1.41749	9.1504e-05
MD07G1069500	Chr07	6578759	6579283	+	MdHB_1_peak_13465	promoter-TSS (mRNA:MD07G1069500)	-106	MD07G1069500	155	98	1.58163	0.998317	0.0317223
MD16G1069500	Chr16	4903636	4904157	+	MdHB_1_peak_35146	promoter-TSS (mRNA:MD16G1069500)	-343	MD16G1069500	242	101	2.39604	1.42673	5.9315e-06
MD10G1166000	Chr10	25656985	25657506	+	MdHB_1_peak_21596	promoter-TSS (mRNA:MD10G1166000)	-47	MD10G1166000	185.7	103	1.80291	1.18441	0.00367993
MD13G1185400	Chr13	15779821	15780342	+	MdHB_1_peak_28020	promoter-TSS (mRNA:MD13G1185400)	-210	MD13G1185400	253.5	157.5	1.60952	1.68916	0.013251
MD07G1276000	Chr07	34168075	34168595	+	MdHB_1_peak_15481	promoter-TSS (mRNA:MD07G1276000)	-452	MD07G1276000	258	110.5	2.33484	1.52923	9.55559e-06
MD05G1349800	Chr05	46763241	46763761	-	MdHB_1_peak_11010	promoter-TSS (mRNA:MD05G1349800)	-797	MD05G1349800	210	96	2.1875	1.26513	8.04474e-05
MD15G1033100	Chr15	2333305	2333824	-	MdHB_1_peak_31285	promoter-TSS (mRNA:MD15G1033100)	-347	MD15G1033100	148.5	70.5	2.10638	0.790689	0.000511181
MD11G1138700	Chr11	12774216	12774734	-	MdHB_1_peak_23596	promoter-TSS (mRNA:MD11G1138700)	14	MD11G1138700	2161.17	1149	1.88091	4.68415	5.45153e-05
MD12G1125000	Chr12	20007352	20007870	-	MdHB_1_peak_25960	promoter-TSS (mRNA:MD12G1125000)	-99	MD12G1125000	204.75	117.17	1.74746	1.33977	0.00523761
MD00G1009000	Chr00	1127269	1127786	+	MdHB_1_peak_97	promoter-TSS (mRNA:MD00G1009000)	-14	MD00G1009000	145.67	91.75	1.58768	0.908098	0.0340259
MD08G1049200	Chr08	3842589	3843106	-	MdHB_1_peak_16463	promoter-TSS (mRNA:MD08G1049200)	-141	MD08G1049200	200.5	131.5	1.52471	1.38526	0.0356334
MD17G1193800	Chr17	23258725	23259239	-	MdHB_1_peak_39085	promoter-TSS (mRNA:MD17G1193800)	-322	MD17G1193800	220	142.6	1.54278	1.51082	0.0270203
MD10G1089600	Chr10	13348928	13349441	-	MdHB_1_peak_20953	promoter-TSS (mRNA:MD10G1089600)	-20	MD10G1089600	3230.53	1141.1	2.83107	5.08024	1.2097e-11
MD17G1060600	Chr17	4918743	4919256	-	MdHB_1_peak_37675	promoter-TSS (mRNA:MD17G1060600)	-202	MD17G1060600	542	274	1.9781	2.66891	6.59344e-05
MD12G1119800	Chr12	19188944	19189457	-	MdHB_1_peak_25908	promoter-TSS (mRNA:MD12G1119800)	-476	MD12G1119800	163	104	1.56731	1.07491	0.0323948
MD08G1013800	Chr08	1050069	1050578	+	MdHB_1_peak_16101	promoter-TSS (mRNA:MD08G1013800)	31	MD08G1013800	259.5	135	1.92222	1.62861	0.000565952
MD07G1264300	Chr07	33317533	33318038	-	MdHB_1_peak_15367	promoter-TSS (mRNA:MD07G1264300)	-234	MD07G1264300	245	133.14	1.84017	1.56865	0.00141207
MD10G1203100	Chr10	30089691	30090195	-	MdHB_1_peak_21934	promoter-TSS (mRNA:MD10G1203100)	-116	MD10G1203100	187	103.67	1.8038	1.19408	0.00351564
MD07G1199400	Chr07	27780353	27780856	+	MdHB_1_peak_14668	promoter-TSS (mRNA:MD07G1199400)	-462	MD07G1199400	399	142.5	2.8	2.07735	1.01888e-08
MD05G1083600	Chr05	17447452	17447955	+	MdHB_1_peak_9326	promoter-TSS (mRNA:MD05G1083600)	-216	MD05G1083600	302.5	194.17	1.55791	1.96021	0.0174429
MD10G1138000	Chr10	22260953	22261455	-	MdHB_1_peak_21364	promoter-TSS (mRNA:MD10G1138000)	-410	MD10G1138000	171	75	2.28	0.954627	8.35544e-05
MD09G1011900	Chr09	778093	778595	-	MdHB_1_peak_18408	promoter-TSS (mRNA:MD09G1011900)	-90	MD09G1011900	198.5	110.75	1.79233	1.28231	0.00343508
MD10G1086100	Chr10	12647642	12648144	+	MdHB_1_peak_20925	promoter-TSS (mRNA:MD10G1086100)	19	MD10G1086100	151	95.5	1.58115	0.961382	0.0313588
MD06G1047900	Chr06	6478189	6478691	+	MdHB_1_peak_11534	promoter-TSS (mRNA:MD06G1047900)	-83	MD06G1047900	192.5	127	1.51575	1.33065	0.0429343
MD15G1037300	Chr15	2591865	2592366	+	MdHB_1_peak_31351	promoter-TSS (mRNA:MD15G1037300)	62	MD15G1037300	261	120	2.175	1.57756	4.74343e-05
MD04G1034000	Chr04	3819246	3819747	+	MdHB_1_peak_7276	promoter-TSS (mRNA:MD04G1033900)	108	MD04G1034000	234.5	149	1.57383	1.59054	0.0201799
MD17G1067800	Chr17	5485429	5485929	+	MdHB_1_peak_37815	promoter-TSS (mRNA:MD17G1067800)	-65	MD17G1067800	456	247	1.84615	2.45587	0.000422902
MD11G1017100	Chr11	1387815	1388315	-	MdHB_1_peak_22999	promoter-TSS (mRNA:MD11G1017100)	-163	MD11G1017100	148	87	1.70115	0.892816	0.0139607
MD08G1096300	Chr08	8080424	8080923	+	MdHB_1_peak_16907	promoter-TSS (mRNA:MD08G1096300)	-497	MD08G1096300	178	109	1.63303	1.17712	0.0161497
MD00G1082800	Chr00	16478912	16479410	-	MdHB_1_peak_655	promoter-TSS (mRNA:MD00G1082800)	-53	MD00G1082800	2116.03	232.08	9.11767	4.17593	9.03513e-40
MD13G1219100	Chr13	21167264	21167762	+	MdHB_1_peak_28151	promoter-TSS (mRNA:MD13G1219100)	-529	MD13G1219100	218.5	109.83	1.98944	1.36642	0.000417318
MD16G1137700	Chr16	10541513	10542010	+	MdHB_1_peak_36037	promoter-TSS (mRNA:MD16G1137700)	-119	MD16G1137700	231.25	128.5	1.79961	1.49779	0.0023724
MD15G1071000	Chr15	4851467	4851964	+	MdHB_1_peak_31830	promoter-TSS (mRNA:MD15G1071000)	-319	MD15G1071000	194	118.5	1.63713	1.29822	0.0151656
MD15G1057800	Chr15	3875908	3876402	+	MdHB_1_peak_31638	promoter-TSS (mRNA:MD15G1057800)	-951	MD15G1057800	327.33	149	2.19685	1.89643	1.64625e-05
MD13G1069200	Chr13	4870000	4870493	+	MdHB_1_peak_27138	promoter-TSS (mRNA:MD13G1069200)	-171	MD13G1069200	415.5	190.5	2.1811	2.24113	8.9849e-06
MD15G1013500	Chr15	741195	741688	+	MdHB_1_peak_31055	promoter-TSS (mRNA:MD15G1013500)	-93	MD15G1013500	190.25	113	1.68363	1.25513	0.00934682
MD06G1025600	Chr06	3086795	3087288	-	MdHB_1_peak_11348	promoter-TSS (mRNA:MD06G1025600)	-370	MD06G1025600	171.17	111.5	1.53516	1.1562	0.0411604
MD05G1020300	Chr05	3476864	3477356	+	MdHB_1_peak_8665	promoter-TSS (mRNA:MD05G1020300)	-226	MD05G1020300	245	126.25	1.94059	1.54182	0.000522979
MD16G1200100	Chr16	18094049	18094541	+	MdHB_1_peak_36748	promoter-TSS (mRNA:MD16G1200100)	3	MD16G1200100	212	123	1.72358	1.39666	0.00621554
MD01G1120600	Chr01	23408320	23408812	-	MdHB_1_peak_2169	promoter-TSS (mRNA:MD01G1120600)	-227	MD01G1120600	107.5	62.5	1.72	0.435099	0.0199384
MD08G1247700	Chr08	31142123	31142614	-	MdHB_1_peak_18209	promoter-TSS (mRNA:MD08G1247700)	-975	MD08G1247700	181.5	67	2.70896	0.967309	2.16944e-06
MD14G1001000	Chr14	195611	196101	+	MdHB_1_peak_28692	promoter-TSS (mRNA:MD14G1001000)	-391	MD14G1001000	201	131.25	1.53143	1.38628	0.0356334
MD05G1082000	Chr05	17175280	17175767	+	MdHB_1_peak_9299	promoter-TSS (mRNA:MD05G1082000)	-724	MD05G1082000	338.67	168	2.01589	1.98571	0.000106697
MD15G1029700	Chr15	1824456	1824942	-	MdHB_1_peak_31244	promoter-TSS (mRNA:MD15G1029700)	-49	MD15G1029700	192	110	1.74545	1.24884	0.00521365
MD05G1020500	Chr05	3492845	3493330	+	MdHB_1_peak_8669	promoter-TSS (mRNA:MD05G1020500)	-22	MD05G1020500	363	185	1.96216	2.09825	0.000179209
MD17G1103300	Chr17	8775184	8775669	+	MdHB_1_peak_38250	promoter-TSS (mRNA:MD17G1103300)	-108	MD17G1103300	161	99.5	1.61809	1.03954	0.0236943
MD06G1199300	Chr06	33302659	33303141	+	MdHB_1_peak_12657	promoter-TSS (ncRNA:MD06G1199200)	-174	MD06G1199300	143.5	64	2.24219	0.713758	0.000185926
MD17G1085400	Chr17	7020604	7021085	-	MdHB_1_peak_38057	promoter-TSS (mRNA:MD17G1085400)	-396	MD17G1085400	305	123.5	2.46964	1.74396	1.05408e-06
MD06G1201900	Chr06	33525440	33525921	-	MdHB_1_peak_12679	promoter-TSS (mRNA:MD06G1201900)	-145	MD06G1201900	201.5	119	1.69328	1.33383	0.00773651
MD05G1087200	Chr05	18584856	18585336	+	MdHB_1_peak_9366	promoter-TSS (mRNA:MD05G1087200)	55	MD05G1087200	324	154.5	2.09709	1.90344	5.25769e-05
MD04G1087800	Chr04	13060478	13060958	-	MdHB_1_peak_7685	promoter-TSS (mRNA:MD04G1087800)	-529	MD04G1087800	1732.08	956.33	1.81117	4.3849	0.000172883
MD09G1005000	Chr09	394658	395137	+	MdHB_1_peak_18311	promoter-TSS (mRNA:MD09G1005000)	-172	MD09G1005000	249.5	153	1.63072	1.65916	0.0106612
MD16G1000300	Chr16	16079	16558	+	MdHB_1_peak_34240	promoter-TSS (mRNA:MD16G1000300)	-23	MD16G1000300	279.5	182	1.53571	1.85533	0.0247815
MD10G1226900	Chr10	32381708	32382186	-	MdHB_1_peak_22147	promoter-TSS (mRNA:MD10G1226900)	-740	MD10G1226900	274.83	158.17	1.73756	1.76275	0.00308925
MD13G1182000	Chr13	15215462	15215939	+	MdHB_1_peak_27957	promoter-TSS (mRNA:MD13G1182000)	21	MD13G1182000	654.5	308.33	2.12273	2.90566	7.18195e-06
MD05G1082000	Chr05	17175920	17176397	+	MdHB_1_peak_9300	promoter-TSS (mRNA:MD05G1082000)	-89	MD05G1082000	338.67	168	2.01589	1.98571	0.000106697
MD14G1079600	Chr14	9086138	9086615	-	MdHB_1_peak_29418	promoter-TSS (mRNA:MD14G1079600)	-760	MD14G1079600	177	108.5	1.63134	1.16968	0.0176236
MD03G1114800	Chr03	10030774	10031251	-	MdHB_1_peak_5422	promoter-TSS (mRNA:MD03G1114800)	-231	MD03G1114800	192.5	120.5	1.59751	1.30077	0.0206917
MD15G1079400	Chr15	5417625	5418101	+	MdHB_1_peak_31921	promoter-TSS (mRNA:MD15G1079400)	-43	MD15G1079400	146.5	66.5	2.20301	0.750931	0.000258671
MD16G1073400	Chr16	5151029	5151505	-	MdHB_1_peak_35194	promoter-TSS (mRNA:MD16G1073400)	67	MD16G1073400	208.33	122	1.70762	1.37677	0.00622408
MD12G1064000	Chr12	7454527	7455003	+	MdHB_1_peak_25427	promoter-TSS (mRNA:MD12G1064000)	100	MD12G1064000	174.67	109.5	1.59516	1.16329	0.0256978
MD13G1120800	Chr13	8872727	8873203	-	MdHB_1_peak_27434	promoter-TSS (mRNA:MD13G1120800)	6	MD13G1120800	726.5	467.33	1.55458	3.21847	0.00924296
MD14G1193100	Chr14	28379847	28380322	-	MdHB_1_peak_30494	promoter-TSS (mRNA:MD14G1193100)	-347	MD14G1193100	204.5	130.36	1.56873	1.39715	0.0240714
MD02G1255000	Chr02	30672934	30673409	-	MdHB_1_peak_3863	promoter-TSS (mRNA:MD02G1255000)	-502	MD02G1255000	221.5	144.5	1.53287	1.52421	0.030445
MD10G1090800	Chr10	13612917	13613391	-	MdHB_1_peak_20974	promoter-TSS (mRNA:MD10G1090800)	-833	MD10G1090800	191	120.5	1.58506	1.29402	0.0224047
MD07G1302000	Chr07	36053348	36053821	+	MdHB_1_peak_15847	promoter-TSS (mRNA:MD07G1302000)	-197	MD07G1302000	276	171.83	1.60624	1.81181	0.0117165
MD16G1152800	Chr16	12080515	12080987	-	MdHB_1_peak_36199	promoter-TSS (mRNA:MD16G1152800)	-126	MD16G1152800	239	146.67	1.62951	1.59819	0.0117028
MD09G1196200	Chr09	17868854	17869325	+	MdHB_1_peak_19710	promoter-TSS (mRNA:MD09G1196200)	-817	MD09G1196200	3980.92	606.84	6.56008	5.14268	2.19366e-32
MD15G1264900	Chr15	22697836	22698307	-	MdHB_1_peak_32953	promoter-TSS (mRNA:MD15G1264900)	-367	MD15G1264900	173	75	2.30667	0.965996	6.36438e-05
MD05G1260300	Chr05	39552657	39553128	-	MdHB_1_peak_10163	promoter-TSS (mRNA:MD05G1260300)	-504	MD05G1260300	213.5	110.5	1.93213	1.34783	0.000810882
MD13G1040300	Chr13	2739790	2740261	-	MdHB_1_peak_26701	promoter-TSS (mRNA:MD13G1040300)	-932	MD13G1040300	299	194.5	1.53728	1.95121	0.0217358
MD16G1118600	Chr16	8443014	8443484	+	MdHB_1_peak_35774	promoter-TSS (mRNA:MD16G1118600)	-209	MD16G1118600	286	133.83	2.13704	1.71629	4.89344e-05
MD07G1255800	Chr07	32284614	32285083	-	MdHB_1_peak_15259	promoter-TSS (mRNA:MD07G1255800)	30	MD07G1255800	229	131	1.74809	1.49911	0.00412085
MD10G1143100	Chr10	22904470	22904935	-	MdHB_1_peak_21404	promoter-TSS (mRNA:MD10G1143100)	-838	MD10G1143100	32305.8	7489.33	4.31357	8.26124	5.07818e-22
MD17G1086700	Chr17	7150954	7151419	-	MdHB_1_peak_38088	promoter-TSS (mRNA:MD17G1086700)	-368	MD17G1086700	363.33	231	1.57286	2.21711	0.0127244
MD12G1194000	Chr12	27545067	27545532	-	MdHB_1_peak_26293	promoter-TSS (mRNA:MD12G1194000)	-691	MD12G1194000	370.5	240.33	1.54163	2.25659	0.0167598
MD10G1296800	Chr10	38445994	38446458	+	MdHB_1_peak_22737	promoter-TSS (mRNA:MD10G1296800)	-127	MD10G1296800	162.25	67	2.42164	0.854085	2.84402e-05
MD06G1219100	Chr06	35166774	35167237	-	MdHB_1_peak_12843	promoter-TSS (mRNA:MD06G1219100)	-370	MD06G1219100	195.5	100	1.955	1.21664	0.0008107
MD07G1193200	Chr07	27313248	27313711	+	MdHB_1_peak_14596	promoter-TSS (mRNA:MD07G1193200)	-815	MD07G1193200	137	85.5	1.60234	0.816014	0.0290103
MD13G1241200	Chr13	25051950	25052412	+	MdHB_1_peak_28337	promoter-TSS (mRNA:MD13G1241200)	-289	MD13G1241200	324	180	1.8	1.97945	0.0013421
MD17G1118700	Chr17	10280858	10281320	-	MdHB_1_peak_38375	promoter-TSS (mRNA:MD17G1118700)	-32	MD17G1118700	196.5	114	1.72368	1.28849	0.00625568
MD15G1262500	Chr15	22444080	22444542	-	MdHB_1_peak_32933	promoter-TSS (mRNA:MD15G1262500)	-4	MD15G1262500	183	111	1.64865	1.21129	0.0133947
MD06G1037200	Chr06	4735473	4735933	+	MdHB_1_peak_11447	promoter-TSS (mRNA:MD06G1037200)	-213	MD06G1037200	206.5	120	1.72083	1.36007	0.0057169
MD03G1014000	Chr03	1103881	1104341	+	MdHB_1_peak_4608	promoter-TSS (mRNA:MD03G1014000)	-180	MD03G1014000	191.07	113.29	1.68656	1.26031	0.00973451
MD10G1029800	Chr10	3908133	3908592	+	MdHB_1_peak_20604	promoter-TSS (mRNA:MD10G1029800)	-567	MD10G1029800	130	59.5	2.18487	0.58582	0.000464816
MD09G1009800	Chr09	673385	673844	+	MdHB_1_peak_18393	promoter-TSS (mRNA:MD09G1009800)	-214	MD09G1009800	267.5	146.5	1.82594	1.69808	0.00127279
MD13G1178700	Chr13	14889751	14890210	-	MdHB_1_peak_27923	promoter-TSS (mRNA:MD13G1178700)	11	MD13G1178700	244	145.5	1.67698	1.61196	0.00658345
MD07G1092800	Chr07	9879886	9880344	+	MdHB_1_peak_13681	promoter-TSS (mRNA:MD07G1092800)	-127	MD07G1092800	186.5	80	2.33125	1.068	3.80686e-05
MD15G1037300	Chr15	2591138	2591596	+	MdHB_1_peak_31350	promoter-TSS (mRNA:MD15G1037300)	-686	MD15G1037300	261	120	2.175	1.57756	4.74343e-05
MD07G1248400	Chr07	31775335	31775793	-	MdHB_1_peak_15170	promoter-TSS (mRNA:MD07G1248400)	-469	MD07G1248400	205.5	122	1.68443	1.36466	0.00802148
MD13G1224500	Chr13	21961185	21961643	+	MdHB_1_peak_28198	promoter-TSS (mRNA:MD13G1224500)	-72	MD13G1224500	149	88.5	1.68362	0.907932	0.0146098
MD10G1150700	Chr10	23739054	23739512	+	MdHB_1_peak_21454	promoter-TSS (mRNA:MD10G1150700)	-42	MD10G1150700	128.5	79	1.62658	0.717057	0.0311476
MD02G1138000	Chr02	11568109	11568566	+	MdHB_1_peak_2652	promoter-TSS (mRNA:MD02G1138000)	0	MD02G1138000	195	96.5	2.02073	1.1969	0.000528628
MD14G1053000	Chr14	5222689	5223145	-	MdHB_1_peak_29161	promoter-TSS (mRNA:MD14G1053000)	-55	MD14G1053000	159.5	105.25	1.51544	1.06326	0.0468038
MD17G1080500	Chr17	6672874	6673329	-	MdHB_1_peak_37991	promoter-TSS (mRNA:MD17G1080500)	-151	MD17G1080500	235.45	144.34	1.63122	1.57625	0.0114298
MD06G1215300	Chr06	34756256	34756709	-	MdHB_1_peak_12801	promoter-TSS (mRNA:MD06G1215300)	-380	MD06G1215300	183	94	1.94681	1.12476	0.00102936
MD11G1229600	Chr11	33402108	33402560	+	MdHB_1_peak_24308	promoter-TSS (mRNA:MD11G1229600)	-318	MD11G1229600	185	69.5	2.66187	1.00132	2.19368e-06
MD17G1060900	Chr17	4923817	4924269	+	MdHB_1_peak_37680	promoter-TSS (ncRNA:MD17G1060900)	-192	MD17G1060900	506.5	312.5	1.6208	2.67658	0.00556128
MD09G1073300	Chr09	5088245	5088696	+	MdHB_1_peak_19032	promoter-TSS (mRNA:MD09G1073300)	-41	MD09G1073300	222	145.5	1.52577	1.5301	0.0312099
MD07G1098900	Chr07	10893378	10893828	+	MdHB_1_peak_13719	promoter-TSS (mRNA:MD07G1098900)	-100	MD07G1098900	160	85.5	1.87135	0.953778	0.00271585
MD17G1238800	Chr17	28845947	28846397	+	MdHB_1_peak_39498	promoter-TSS (mRNA:MD17G1238700)	720	MD17G1238800	163	101.5	1.60591	1.06127	0.0254345
MD11G1257800	Chr11	37015912	37016361	-	MdHB_1_peak_24526	promoter-TSS (mRNA:MD11G1257800)	-97	MD11G1257800	73.67	15.83	4.65382	-0.467174	2.79526e-07
MD08G1227200	Chr08	29355820	29356269	+	MdHB_1_peak_18055	promoter-TSS (mRNA:MD08G1227200)	-61	MD08G1227200	170	89	1.91011	1.02953	0.00178748
MD06G1182400	Chr06	32108282	32108730	+	MdHB_1_peak_12522	promoter-TSS (mRNA:MD06G1182400)	65	MD06G1182400	201.5	94	2.14362	1.21566	0.00013446
MD06G1135200	Chr06	28024773	28025220	-	MdHB_1_peak_12148	promoter-TSS (mRNA:MD06G1135200)	43	MD06G1135200	121.63	52.17	2.33142	0.463265	0.000178409
MD16G1019400	Chr16	1410671	1411118	-	MdHB_1_peak_34499	promoter-TSS (mRNA:MD16G1019400)	-536	MD16G1019400	198	106.14	1.86546	1.25816	0.00178198
MD12G1189900	Chr12	27226618	27227065	-	MdHB_1_peak_26251	promoter-TSS (mRNA:MD12G1189900)	-604	MD12G1189900	341	185.92	1.83412	2.04287	0.000823923
MD10G1037800	Chr10	4981718	4982165	-	MdHB_1_peak_20646	promoter-TSS (mRNA:MD10G1037800)	-116	MD10G1037800	141	87.58	1.60996	0.854157	0.0283629
MD10G1275000	Chr10	36646400	36646845	+	MdHB_1_peak_22526	promoter-TSS (mRNA:MD10G1275000)	-164	MD10G1275000	193	107	1.80374	1.23902	0.00307471
MD13G1239100	Chr13	24321428	24321872	-	MdHB_1_peak_28304	promoter-TSS (mRNA:MD13G1239100)	6	MD13G1239100	431.92	229	1.88611	2.36712	0.000303297
MD17G1066700	Chr17	5389056	5389500	-	MdHB_1_peak_37795	promoter-TSS (mRNA:MD17G1066700)	26	MD17G1066700	582.5	357.43	1.62969	2.87426	0.00417057
MD15G1042100	Chr15	2944889	2945332	+	MdHB_1_peak_31418	promoter-TSS (mRNA:MD15G1042100)	18	MD15G1042100	216	96	2.25	1.29247	4.01822e-05
MD06G1002200	Chr06	238613	239055	-	MdHB_1_peak_11168	promoter-TSS (mRNA:MD06G1002200)	-536	MD06G1002200	167	68	2.45588	0.889047	2.36876e-05
MD05G1020500	Chr05	3492197	3492639	+	MdHB_1_peak_8668	promoter-TSS (mRNA:MD05G1020500)	-691	MD05G1020500	363	185	1.96216	2.09825	0.000179209
MD08G1179500	Chr08	22111367	22111809	-	MdHB_1_peak_17574	promoter-TSS (mRNA:MD08G1179500)	16	MD08G1179500	178	91	1.95604	1.08307	0.00104363
MD11G1274100	Chr11	39080856	39081298	-	MdHB_1_peak_24642	promoter-TSS (mRNA:MD11G1274100)	-701	MD11G1274100	124	73	1.69863	0.643182	0.0192043
MD07G1279700	Chr07	34395238	34395678	-	MdHB_1_peak_15531	promoter-TSS (mRNA:MD07G1279700)	-924	MD07G1279700	243	120	2.025	1.5093	0.000246444
MD14G1122000	Chr14	19672548	19672988	+	MdHB_1_peak_29834	promoter-TSS (mRNA:MD14G1122000)	-91	MD14G1122000	170.5	99	1.72222	1.08709	0.00887793
MD07G1027000	Chr07	2258670	2259110	-	MdHB_1_peak_13214	promoter-TSS (mRNA:MD07G1027000)	-941	MD07G1027000	181	106.5	1.69953	1.17915	0.00952672
MD16G1041500	Chr16	2921059	2921498	+	MdHB_1_peak_34768	promoter-TSS (mRNA:MD16G1041500)	-187	MD16G1041500	277	110	2.51818	1.59833	9.85883e-07
MD06G1184200	Chr06	32240660	32241098	+	MdHB_1_peak_12533	promoter-TSS (mRNA:MD06G1184200)	-310	MD06G1184200	212	117.67	1.80165	1.37331	0.0028055
MD07G1270100	Chr07	33727724	33728162	+	MdHB_1_peak_15414	promoter-TSS (mRNA:MD07G1270100)	-204	MD07G1270100	173.21	102.67	1.68706	1.12057	0.0116395
MD15G1214300	Chr15	17199784	17200221	-	MdHB_1_peak_32679	promoter-TSS (mRNA:MD15G1214300)	-86	MD15G1214300	222	124.5	1.78313	1.44438	0.00301591
MD13G1121400	Chr13	8944494	8944931	-	MdHB_1_peak_27462	promoter-TSS (mRNA:MD13G1121400)	-260	MD13G1121400	648.58	377	1.72037	2.99887	0.00123753
MD11G1074000	Chr11	6256056	6256492	+	MdHB_1_peak_23327	promoter-TSS (mRNA:MD11G1074000)	-86	MD11G1074000	245.5	144	1.70486	1.61177	0.00546676
MD09G1067200	Chr09	4566369	4566805	-	MdHB_1_peak_18971	promoter-TSS (mRNA:MD09G1067200)	-106	MD09G1067200	195.33	123	1.58805	1.32489	0.0203779
MD10G1279500	Chr10	37055988	37056421	+	MdHB_1_peak_22575	promoter-TSS (mRNA:MD10G1279500)	-740	MD10G1279500	153	92.5	1.65405	0.955115	0.0173741
MD16G1165000	Chr16	13682524	13682956	-	MdHB_1_peak_36370	promoter-TSS (mRNA:MD16G1165000)	-68	MD16G1165000	174.33	86.17	2.02309	1.03712	0.000641051
MD08G1155000	Chr08	17196820	17197251	-	MdHB_1_peak_17364	promoter-TSS (mRNA:MD08G1154900)	-148	MD08G1155000	13962.5	2755.5	5.06713	7.00898	2.67619e-26
MD03G1259600	Chr03	34643377	34643808	-	MdHB_1_peak_6645	promoter-TSS (mRNA:MD03G1259600)	-219	MD03G1259600	182	90	2.02222	1.09848	0.000547989
MD17G1220600	Chr17	26953442	26953873	-	MdHB_1_peak_39337	promoter-TSS (mRNA:MD17G1220600)	-217	MD17G1220600	159	91	1.74725	0.980288	0.00818261
MD16G1073700	Chr16	5178398	5178829	-	MdHB_1_peak_35201	promoter-TSS (mRNA:MD16G1073700)	-548	MD16G1073700	253	151.33	1.67184	1.66535	0.007023
MD14G1154900	Chr14	24934599	24935030	+	MdHB_1_peak_30159	promoter-TSS (mRNA:MD14G1154900)	-636	MD14G1154900	173.33	112.2	1.54483	1.17045	0.0350391
MD10G1260500	Chr10	35404937	35405367	-	MdHB_1_peak_22424	promoter-TSS (mRNA:MD10G1260500)	-347	MD10G1260500	157	88.5	1.77401	0.954351	0.00630264
MD16G1019500	Chr16	1419244	1419673	+	MdHB_1_peak_34502	promoter-TSS (mRNA:MD16G1019500)	-692	MD16G1019500	216	101.25	2.13333	1.31678	0.000111427
MD06G1165400	Chr06	30549286	30549715	+	MdHB_1_peak_12364	promoter-TSS (mRNA:MD06G1165400)	-41	MD06G1165400	227	145	1.56552	1.54716	0.0222205
MD16G1116200	Chr16	8248020	8248448	-	MdHB_1_peak_35754	promoter-TSS (mRNA:MD16G1116200)	-757	MD16G1116200	285.42	154.58	1.84642	1.78497	0.00104299
MD07G1199000	Chr07	27741596	27742024	-	MdHB_1_peak_14655	promoter-TSS (mRNA:MD07G1199000)	-671	MD07G1199000	289	160.5	1.80062	1.81579	0.00157566
MD07G1303200	Chr07	36107497	36107925	+	MdHB_1_peak_15855	promoter-TSS (mRNA:MD07G1303200)	67	MD07G1303200	353.33	212.5	1.66273	2.14604	0.00504913
MD15G1145400	Chr15	10780318	10780745	-	MdHB_1_peak_32297	promoter-TSS (mRNA:MD15G1145400)	-992	MD15G1145400	225.5	103.5	2.17874	1.36835	7.45609e-05
MD05G1357900	Chr05	47342461	47342888	-	MdHB_1_peak_11075	promoter-TSS (mRNA:MD05G1357900)	-723	MD05G1357900	190.5	125	1.524	1.31265	0.0408246
MD15G1046100	Chr15	3169406	3169832	-	MdHB_1_peak_31477	promoter-TSS (mRNA:MD15G1046100)	-410	MD15G1046100	221	130.44	1.69427	1.46515	0.00697769
MD03G1212000	Chr03	29089296	29089721	+	MdHB_1_peak_6285	promoter-TSS (mRNA:MD03G1211900)	749	MD03G1212000	209	103	2.02913	1.29356	0.000346285
MD04G1070200	Chr04	9590264	9590689	+	MdHB_1_peak_7590	promoter-TSS (mRNA:MD04G1070200)	-198	MD04G1070200	135	75.98	1.77678	0.739645	0.00891592
MD14G1185500	Chr14	27773008	27773433	-	MdHB_1_peak_30410	promoter-TSS (mRNA:MD14G1185500)	-187	MD14G1185500	159.5	95	1.67895	1.00605	0.0133326
MD07G1255000	Chr07	32222673	32223097	-	MdHB_1_peak_15255	promoter-TSS (mRNA:MD07G1255000)	-210	MD07G1255000	212	116	1.82759	1.36592	0.00210962
MD14G1246100	Chr14	32391598	32392022	-	MdHB_1_peak_30934	promoter-TSS (ncRNA:MD14G1246100)	-68	MD14G1246100	278	182	1.52747	1.85074	0.0262288
MD01G1032700	Chr01	11379460	11379883	+	MdHB_1_peak_1932	promoter-TSS (mRNA:MD01G1032700)	-68	MD01G1032700	238	120.5	1.9751	1.49178	0.000396021
MD16G1197300	Chr16	17614337	17614760	-	MdHB_1_peak_36713	promoter-TSS (mRNA:MD16G1197300)	-256	MD16G1197300	175	102.5	1.70732	1.12876	0.00965218
MD16G1220400	Chr16	21960248	21960670	+	MdHB_1_peak_36938	promoter-TSS (mRNA:MD16G1220400)	-685	MD16G1220400	153.5	93	1.65054	0.960906	0.0181069
MD11G1075700	Chr11	6440120	6440542	-	MdHB_1_peak_23350	promoter-TSS (mRNA:MD11G1075700)	-741	MD11G1075700	206	127	1.62205	1.38883	0.0161895
MD07G1100100	Chr07	11024662	11025083	-	MdHB_1_peak_13727	promoter-TSS (mRNA:MD07G1100100)	-31	MD07G1100100	175	61	2.86885	0.893622	5.59078e-07
MD09G1066700	Chr09	4538437	4538858	-	MdHB_1_peak_18961	promoter-TSS (mRNA:MD09G1066700)	-371	MD09G1066700	198.5	84.83	2.33997	1.15497	2.67802e-05
MD17G1085200	Chr17	7008236	7008657	-	MdHB_1_peak_38048	promoter-TSS (mRNA:MD17G1085200)	23	MD17G1085200	412.5	206	2.00243	2.27135	7.8709e-05
MD10G1052800	Chr10	7013589	7014010	-	MdHB_1_peak_20727	promoter-TSS (mRNA:MD10G1052800)	54	MD10G1052800	202.42	103.33	1.95897	1.26514	0.000652165
MD10G1141800	Chr10	22767072	22767493	-	MdHB_1_peak_21395	promoter-TSS (mRNA:MD10G1141800)	-160	MD10G1141800	163	86	1.89535	0.973725	0.00230673
MD09G1061100	Chr09	4185366	4185787	+	MdHB_1_peak_18918	promoter-TSS (mRNA:MD09G1061100)	-23	MD09G1061100	199.38	111.12	1.79428	1.28804	0.00312721
MD14G1234800	Chr14	31475242	31475663	-	MdHB_1_peak_30770	promoter-TSS (mRNA:MD14G1234800)	-428	MD14G1234800	274	161	1.70186	1.76958	0.00457701
MD00G1005000	Chr00	737993	738414	+	MdHB_1_peak_44	promoter-TSS (mRNA:MD00G1005000)	-962	MD00G1005000	230.5	142.5	1.61754	1.55061	0.0133265
MD13G1052700	Chr13	3736692	3737111	+	MdHB_1_peak_27006	promoter-TSS (mRNA:MD13G1052700)	-684	MD13G1052700	313.5	186.5	1.68097	1.96886	0.00462347
MD15G1334400	Chr15	37183360	37183779	+	MdHB_1_peak_33516	promoter-TSS (mRNA:MD15G1334400)	-80	MD15G1334400	181	110.25	1.64172	1.19797	0.0159401
MD05G1108400	Chr05	22260156	22260574	+	MdHB_1_peak_9527	promoter-TSS (mRNA:MD05G1108400)	100	MD05G1108400	209	78.5	2.66242	1.17447	1.14115e-06
MD00G1058000	Chr00	10630541	10630959	+	MdHB_1_peak_442	promoter-TSS (mRNA:MD00G1057900)	-207	MD00G1058000	197	122	1.61475	1.32769	0.016817
MD15G1012600	Chr15	701150	701567	+	MdHB_1_peak_31047	promoter-TSS (mRNA:MD15G1012600)	-1	MD15G1012600	136.87	59.25	2.31004	0.633764	0.000184252
MD08G1245100	Chr08	30989518	30989935	+	MdHB_1_peak_18190	promoter-TSS (mRNA:MD08G1245100)	-871	MD08G1245100	216.5	125.75	1.72167	1.42719	0.00525286
MD15G1035100	Chr15	2476412	2476828	+	MdHB_1_peak_31321	promoter-TSS (mRNA:MD15G1035100)	-998	MD15G1035100	230.5	90	2.56111	1.32942	1.81902e-06
MD17G1243700	Chr17	29237663	29238079	-	MdHB_1_peak_39545	promoter-TSS (mRNA:MD17G1243700)	-580	MD17G1243700	150	89	1.68539	0.916848	0.0152757
MD15G1113900	Chr15	8033858	8034273	-	MdHB_1_peak_32111	promoter-TSS (mRNA:MD15G1113900)	-82	MD15G1113900	149	51.67	2.88368	0.664136	1.87167e-06
MD07G1248700	Chr07	31797831	31798245	+	MdHB_1_peak_15180	promoter-TSS (mRNA:MD07G1248700)	-662	MD07G1248700	229	132.5	1.7283	1.50517	0.00466119
MD08G1195600	Chr08	25224550	25224963	+	MdHB_1_peak_17771	promoter-TSS (mRNA:MD08G1195600)	-770	MD08G1195600	165.5	87.5	1.89143	0.996362	0.00196226
MD17G1057500	Chr17	4692361	4692774	+	MdHB_1_peak_37629	promoter-TSS (mRNA:MD17G1057500)	-32	MD17G1057500	738	390.5	1.88988	3.13515	0.000123215
MD14G1227900	Chr14	30888048	30888461	+	MdHB_1_peak_30699	promoter-TSS (mRNA:MD14G1227900)	64	MD14G1227900	177.25	97	1.82732	1.11127	0.00324747
MD03G1282400	Chr03	36303491	36303903	-	MdHB_1_peak_6826	promoter-TSS (mRNA:MD03G1282600)	20	MD03G1282400	228	133.33	1.71004	1.50462	0.0056986
MD06G1035300	Chr06	4444675	4445087	-	MdHB_1_peak_11427	promoter-TSS (mRNA:MD06G1035300)	-283	MD06G1035300	167.9	109.9	1.52775	1.13155	0.0421679
MD07G1288600	Chr07	34965989	34966401	+	MdHB_1_peak_15631	promoter-TSS (mRNA:MD07G1288600)	-111	MD07G1288600	378	251.25	1.50448	2.29947	0.0244103
MD12G1040900	Chr12	4527320	4527731	+	MdHB_1_peak_25201	promoter-TSS (mRNA:MD12G1040900)	-601	MD12G1040900	195.75	107.5	1.82093	1.25425	0.00294326
MD17G1127200	Chr17	11163487	11163898	-	MdHB_1_peak_38429	promoter-TSS (mRNA:MD17G1127200)	-37	MD17G1127200	146	85.5	1.7076	0.871505	0.0127131
MD16G1119900	Chr16	8595042	8595453	+	MdHB_1_peak_35805	promoter-TSS (mRNA:MD16G1119900)	-418	MD16G1119900	198	120.5	1.64315	1.32526	0.0138105
MD15G1033400	Chr15	2344965	2345375	-	MdHB_1_peak_31296	promoter-TSS (mRNA:MD15G1033400)	-248	MD15G1033400	256.5	118.33	2.16767	1.5543	4.92361e-05
MD09G1091700	Chr09	6717514	6717924	+	MdHB_1_peak_19221	promoter-TSS (mRNA:MD09G1091700)	-7	MD09G1091700	202	127	1.59055	1.37183	0.0220255
MD08G1221900	Chr08	28444995	28445405	+	MdHB_1_peak_18002	promoter-TSS (mRNA:MD08G1221900)	-367	MD08G1221900	178	112	1.58929	1.19222	0.0232045
MD15G1403000	Chr15	50404573	50404982	-	MdHB_1_peak_34023	promoter-TSS (mRNA:MD15G1403000)	36	MD15G1403000	117.96	43.75	2.69623	0.360507	2.50663e-05
MD07G1043900	Chr07	3770709	3771117	-	MdHB_1_peak_13307	promoter-TSS (mRNA:MD07G1043900)	28	MD07G1043900	132	75	1.76	0.712806	0.0106496
MD04G1168500	Chr04	25869100	25869507	+	MdHB_1_peak_8104	promoter-TSS (mRNA:MD04G1168500)	-677	MD04G1168500	762.97	193.92	3.93446	2.89052	6.41577e-16
MD06G1182800	Chr06	32133645	32134052	+	MdHB_1_peak_12527	promoter-TSS (mRNA:MD06G1182800)	-595	MD06G1182800	161	92	1.75	0.9972	0.00775665
MD02G1226400	Chr02	26637842	26638248	-	MdHB_1_peak_3562	promoter-TSS (mRNA:MD02G1226400)	-57	MD02G1226400	186.33	95	1.96137	1.14673	0.000885402
MD05G1046000	Chr05	7843944	7844347	+	MdHB_1_peak_8959	promoter-TSS (mRNA:MD05G1046000)	-93	MD05G1046000	303	111	2.72973	1.69378	7.17175e-08
MD10G1302900	Chr10	38944958	38945361	+	MdHB_1_peak_22804	promoter-TSS (mRNA:MD10G1302900)	37	MD10G1302900	204	116	1.75862	1.33118	0.00437543
MD16G1074900	Chr16	5234531	5234933	+	MdHB_1_peak_35215	promoter-TSS (mRNA:MD16G1074900)	-167	MD16G1074900	219	99	2.21212	1.31976	5.33617e-05
MD09G1067100	Chr09	4556874	4557275	+	MdHB_1_peak_18969	promoter-TSS (mRNA:MD09G1067100)	-127	MD09G1067100	218	124.5	1.751	1.42804	0.00424941
MD16G1056200	Chr16	4022737	4023138	+	MdHB_1_peak_35010	promoter-TSS (mRNA:MD16G1056200)	-471	MD16G1056200	170.75	102	1.67402	1.10444	0.0122532
MD14G1119800	Chr14	19395897	19396298	+	MdHB_1_peak_29811	promoter-TSS (mRNA:MD14G1119800)	-153	MD14G1119800	180.5	114	1.58333	1.21416	0.0247703
MD07G1177400	Chr07	25693737	25694138	-	MdHB_1_peak_14424	promoter-TSS (mRNA:MD07G1177400)	54	MD07G1177400	219	139.25	1.57271	1.49338	0.0216475
MD03G1211900	Chr03	29088333	29088733	-	MdHB_1_peak_6284	promoter-TSS (mRNA:MD03G1212000)	224	MD03G1211900	199	82.5	2.41212	1.14545	1.28756e-05
MD13G1180700	Chr13	15046832	15047232	+	MdHB_1_peak_27938	promoter-TSS (mRNA:MD13G1180700)	50	MD13G1180700	311	134	2.3209	1.79859	5.39132e-06
MD10G1290300	Chr10	37881088	37881488	-	MdHB_1_peak_22648	promoter-TSS (mRNA:MD10G1290300)	-116	MD10G1290300	225.67	115.5	1.95385	1.42127	0.000561483
MD05G1343900	Chr05	46371767	46372167	-	MdHB_1_peak_10965	promoter-TSS (mRNA:MD05G1343900)	-116	MD05G1343900	186.5	103	1.81068	1.1883	0.00333366
MD15G1347700	Chr15	41173951	41174350	+	MdHB_1_peak_33632	promoter-TSS (mRNA:MD15G1347700)	-100	MD15G1347700	144	92	1.56522	0.89975	0.0409682
MD16G1075200	Chr16	5262193	5262591	-	MdHB_1_peak_35228	promoter-TSS (mRNA:MD16G1075200)	-306	MD16G1075200	184	83	2.21687	1.07117	9.96164e-05
MD10G1182400	Chr10	27547226	27547623	-	MdHB_1_peak_21729	promoter-TSS (mRNA:MD10G1182500)	363	MD10G1182400	168	75	2.24	0.937402	0.000125395
MD16G1140800	Chr16	10865201	10865598	+	MdHB_1_peak_36074	promoter-TSS (mRNA:MD16G1140800)	-987	MD16G1140800	154	71.5	2.15385	0.831877	0.000325443
MD03G1086900	Chr03	7087711	7088108	+	MdHB_1_peak_5176	promoter-TSS (mRNA:MD03G1086900)	-56	MD03G1086900	193.5	100.33	1.92864	1.20873	0.00100188
MD13G1036700	Chr13	2545881	2546278	+	MdHB_1_peak_26675	promoter-TSS (mRNA:MD13G1036700)	-105	MD13G1036700	110	66	1.66667	0.484296	0.0263265
MD05G1274100	Chr05	40875850	40876246	+	MdHB_1_peak_10271	promoter-TSS (mRNA:MD05G1274100)	-970	MD05G1274100	196	117	1.67521	1.30023	0.0100593
MD08G1032100	Chr08	2303822	2304217	-	MdHB_1_peak_16308	promoter-TSS (mRNA:MD08G1032100)	-986	MD08G1032100	290	98	2.95918	1.60043	1.08586e-08
MD17G1215700	Chr17	26277139	26277534	+	MdHB_1_peak_39287	promoter-TSS (mRNA:MD17G1215700)	-351	MD17G1215700	183	103	1.7767	1.17121	0.00447853
MD15G1107200	Chr15	7500427	7500819	+	MdHB_1_peak_32077	promoter-TSS (mRNA:MD15G1107200)	-178	MD15G1107200	215.5	88.75	2.42817	1.2559	8.19404e-06
MD10G1194700	Chr10	29279253	29279645	-	MdHB_1_peak_21855	promoter-TSS (mRNA:MD10G1194700)	-562	MD10G1194700	182	88	2.06818	1.08776	0.000369632
MD06G1134100	Chr06	27838477	27838869	+	MdHB_1_peak_12135	promoter-TSS (mRNA:MD06G1134100)	-232	MD06G1134100	136	70	1.94286	0.704931	0.00206414
MD16G1103100	Chr16	7222440	7222832	+	MdHB_1_peak_35616	promoter-TSS (mRNA:MD16G1103000)	-101	MD16G1103100	232	146	1.58904	1.56982	0.0173216
MD08G1234400	Chr08	30144697	30145089	-	MdHB_1_peak_18108	promoter-TSS (mRNA:MD08G1234400)	-848	MD08G1234400	215.5	139	1.55036	1.47854	0.026759
MD06G1122600	Chr06	26426450	26426842	-	MdHB_1_peak_12020	promoter-TSS (mRNA:MD06G1122600)	-311	MD06G1122600	208.5	139	1.5	1.45049	0.0432905
MD05G1347900	Chr05	46654636	46655027	-	MdHB_1_peak_10995	promoter-TSS (mRNA:MD05G1347900)	-54	MD05G1347900	211.5	119.5	1.76987	1.37925	0.00369311
MD05G1323400	Chr05	45054997	45055388	+	MdHB_1_peak_10759	promoter-TSS (mRNA:MD05G1323400)	-167	MD05G1323400	237	138	1.71739	1.55754	0.00506307
MD10G1057000	Chr10	7765562	7765953	-	MdHB_1_peak_20759	promoter-TSS (mRNA:MD10G1057000)	-483	MD10G1057000	158	94	1.68085	0.992021	0.014083
MD10G1221400	Chr10	32000917	32001308	-	MdHB_1_peak_22103	promoter-TSS (mRNA:MD10G1221400)	-260	MD10G1221400	166.08	103.18	1.60961	1.08658	0.0220465
MD16G1175700	Chr16	14901338	14901728	-	MdHB_1_peak_36492	promoter-TSS (mRNA:MD16G1175700)	-15	MD16G1175700	206.5	114.25	1.80744	1.33421	0.00289791
MD07G1262900	Chr07	33200068	33200457	-	MdHB_1_peak_15343	promoter-TSS (mRNA:MD07G1262900)	-497	MD07G1262900	286	128.5	2.22568	1.69761	1.758e-05
MD16G1015300	Chr16	1184590	1184979	+	MdHB_1_peak_34458	promoter-TSS (mRNA:MD16G1015300)	-658	MD16G1015300	248	136.17	1.82125	1.59134	0.00177559
MD08G1126800	Chr08	11906678	11907067	-	MdHB_1_peak_17169	promoter-TSS (mRNA:MD08G1126800)	-37	MD08G1126800	199	113	1.76106	1.29511	0.00455663
MD03G1039900	Chr03	3162947	3163335	-	MdHB_1_peak_4792	promoter-TSS (mRNA:MD03G1039900)	-528	MD03G1039900	142.75	55.9	2.55367	0.65093	2.11796e-05
MD03G1089700	Chr03	7371115	7371503	-	MdHB_1_peak_5205	promoter-TSS (mRNA:MD03G1089700)	-91	MD03G1089700	150.5	98	1.53571	0.973174	0.0452258
MD11G1155100	Chr11	14886376	14886763	-	MdHB_1_peak_23674	promoter-TSS (mRNA:MD11G1155100)	39	MD11G1155100	202.5	99	2.04545	1.24475	0.000318073
MD09G1043000	Chr09	2770593	2770980	-	MdHB_1_peak_18712	promoter-TSS (mRNA:MD09G1043000)	-70	MD09G1043000	225	116.5	1.93133	1.42278	0.000723672
MD14G1123000	Chr14	19738956	19739343	-	MdHB_1_peak_29843	promoter-TSS (mRNA:MD14G1123000)	-206	MD14G1123000	211	112.25	1.87973	1.34483	0.00148387
MD14G1041900	Chr14	3973384	3973771	-	MdHB_1_peak_29059	promoter-TSS (mRNA:MD14G1041900)	-880	MD14G1041900	154.08	86.25	1.78643	0.924087	0.00630009
MD05G1293800	Chr05	42650046	42650433	-	MdHB_1_peak_10437	promoter-TSS (mRNA:MD05G1293800)	-236	MD05G1293800	165.43	101.53	1.62937	1.07426	0.0212619
MD03G1086800	Chr03	7086113	7086500	-	MdHB_1_peak_5175	promoter-TSS (mRNA:MD03G1086800)	-61	MD03G1086800	198	128.33	1.5429	1.36058	0.0329343
MD16G1009400	Chr16	703516	703902	+	MdHB_1_peak_34352	promoter-TSS (mRNA:MD16G1009400)	-19	MD16G1009400	210	93.33	2.25008	1.25236	4.2632e-05
MD05G1121800	Chr05	24420441	24420827	-	MdHB_1_peak_9627	promoter-TSS (mRNA:MD05G1121800)	-126	MD05G1121800	109.5	56.7	1.93122	0.40211	0.00448329
MD08G1241200	Chr08	30697882	30698268	-	MdHB_1_peak_18154	promoter-TSS (mRNA:MD08G1241200)	-69	MD08G1241200	198.5	121	1.6405	1.32974	0.0127215
MD15G1072100	Chr15	4936036	4936422	-	MdHB_1_peak_31860	promoter-TSS (mRNA:MD15G1072100)	-66	MD15G1072100	220.5	135.75	1.62431	1.48502	0.0132911
MD04G1222300	Chr04	30321935	30322320	+	MdHB_1_peak_8355	promoter-TSS (mRNA:MD04G1222300)	-240	MD04G1222300	139.25	75.5	1.84437	0.764315	0.00462923
MD16G1158300	Chr16	12677515	12677900	+	MdHB_1_peak_36257	promoter-TSS (mRNA:MD16G1158300)	-936	MD16G1158300	207.5	120	1.72917	1.36437	0.00524215
MD07G1072400	Chr07	6853939	6854323	+	MdHB_1_peak_13495	promoter-TSS (mRNA:MD07G1072400)	-92	MD07G1072400	171.5	62	2.76613	0.878862	1.50772e-06
MD13G1061900	Chr13	4334429	4334813	+	MdHB_1_peak_27069	promoter-TSS (mRNA:MD13G1061900)	-207	MD13G1061900	188.7	119	1.58571	1.27655	0.022777
MD13G1043000	Chr13	3008812	3009196	+	MdHB_1_peak_26778	promoter-TSS (mRNA:MD13G1043000)	-262	MD13G1043000	1030.08	651	1.5823	3.71059	0.00535924
MD13G1122500	Chr13	9043162	9043546	-	MdHB_1_peak_27492	promoter-TSS (mRNA:MD13G1122500)	-98	MD13G1122500	682.75	453.5	1.50551	3.14782	0.0164686
MD08G1243900	Chr08	30917035	30917418	+	MdHB_1_peak_18180	promoter-TSS (mRNA:MD08G1243900)	-657	MD08G1243900	159	65.75	2.41825	0.826023	3.36782e-05
MD13G1182100	Chr13	15229518	15229901	+	MdHB_1_peak_27962	promoter-TSS (mRNA:MD13G1182100)	-986	MD13G1182100	498.83	290	1.7201	2.62198	0.00171611
MD03G1222600	Chr03	30698389	30698772	-	MdHB_1_peak_6383	promoter-TSS (mRNA:MD03G1222600)	-364	MD03G1222600	201.83	124	1.62766	1.35777	0.0158556
MD06G1130400	Chr06	27428535	27428917	-	MdHB_1_peak_12089	promoter-TSS (mRNA:MD06G1130400)	-582	MD06G1130400	289	123	2.34959	1.68839	5.20238e-06
MD05G1264300	Chr05	39953746	39954128	+	MdHB_1_peak_10196	promoter-TSS (mRNA:MD05G1264300)	-183	MD05G1264300	216.5	127.5	1.69804	1.43462	0.00672728
MD03G1036600	Chr03	2910346	2910728	-	MdHB_1_peak_4772	promoter-TSS (mRNA:MD03G1036600)	33	MD03G1036600	162.08	96.75	1.67525	1.03002	0.0145175
MD11G1013500	Chr11	1066234	1066615	-	MdHB_1_peak_22979	promoter-TSS (mRNA:MD11G1013500)	13	MD11G1013500	900.33	435.63	2.06673	3.37672	8.09239e-06
MD11G1003700	Chr11	304987	305368	+	MdHB_1_peak_22913	promoter-TSS (mRNA:MD11G1003700)	-64	MD11G1003700	125	66	1.89394	0.598368	0.00386939
MD11G1032400	Chr11	2823658	2824039	+	MdHB_1_peak_23078	promoter-TSS (mRNA:MD11G1032400)	-345	MD11G1032400	145.83	83	1.75699	0.854758	0.00927424
MD15G1186300	Chr15	14716917	14717298	+	MdHB_1_peak_32539	promoter-TSS (mRNA:MD15G1186300)	-196	MD15G1186300	216.33	129.6	1.66921	1.44279	0.00924894
MD04G1004800	Chr04	601582	601962	+	MdHB_1_peak_7012	promoter-TSS (mRNA:MD04G1004800)	45	MD04G1004800	201.5	106.5	1.89202	1.27595	0.00140247
MD12G1101800	Chr12	15976194	15976574	+	MdHB_1_peak_25722	promoter-TSS (mRNA:MD12G1101800)	30	MD12G1101800	147.5	80.5	1.8323	0.849163	0.00444207
MD08G1057300	Chr08	4468985	4469365	-	MdHB_1_peak_16509	promoter-TSS (mRNA:MD08G1057300)	19	MD08G1057300	168.5	98.25	1.71501	1.07257	0.00934811
MD05G1326500	Chr05	45256360	45256740	+	MdHB_1_peak_10806	promoter-TSS (mRNA:MD05G1326500)	-688	MD05G1326500	212	131	1.61832	1.43102	0.0158025
MD07G1212700	Chr07	29066303	29066683	+	MdHB_1_peak_14828	promoter-TSS (mRNA:MD07G1212700)	-906	MD07G1212700	226	140	1.61429	1.5236	0.0144756
MD15G1025900	Chr15	1511652	1512032	-	MdHB_1_peak_31193	promoter-TSS (mRNA:MD15G1025900)	67	MD15G1025900	180.25	113.83	1.5835	1.21213	0.0247703
MD09G1032300	Chr09	1960388	1960767	+	MdHB_1_peak_18592	promoter-TSS (mRNA:MD09G1032300)	18	MD09G1032300	199	104.75	1.89976	1.25613	0.00137455
MD09G1062800	Chr09	4264230	4264609	-	MdHB_1_peak_18934	promoter-TSS (mRNA:MD09G1062800)	-299	MD09G1062800	143.5	77.35	1.8552	0.803903	0.00413687
MD10G1304200	Chr10	39046026	39046404	+	MdHB_1_peak_22829	promoter-TSS (mRNA:MD10G1304200)	-10	MD10G1304200	185.33	102	1.81696	1.17756	0.00315828
MD06G1146700	Chr06	28922190	28922568	-	MdHB_1_peak_12251	promoter-TSS (mRNA:MD06G1146700)	-627	MD06G1146700	205.5	114	1.80263	1.32867	0.00275457
MD06G1207200	Chr06	34177999	34178376	-	MdHB_1_peak_12736	promoter-TSS (mRNA:MD06G1207200)	-566	MD06G1207200	183.5	87	2.1092	1.09018	0.000267554
MD14G1232400	Chr14	31246142	31246519	-	MdHB_1_peak_30740	promoter-TSS (mRNA:MD14G1232400)	-11	MD14G1232400	247.17	118.83	2.08003	1.52074	0.000119749
MD02G1075000	Chr02	5982569	5982946	-	MdHB_1_peak_2489	promoter-TSS (mRNA:MD02G1075000)	-28	MD02G1075000	109.75	61.33	1.7895	0.443616	0.0127716
MD16G1083000	Chr16	5812028	5812404	+	MdHB_1_peak_35379	promoter-TSS (mRNA:MD16G1083000)	-986	MD16G1083000	229	111	2.06306	1.41578	0.000179588
MD16G1140100	Chr16	10772847	10773223	+	MdHB_1_peak_36058	promoter-TSS (mRNA:MD16G1140100)	-18	MD16G1140100	175.83	113.33	1.55149	1.18836	0.0342799
MD13G1043900	Chr13	3064971	3065346	+	MdHB_1_peak_26799	promoter-TSS (mRNA:MD13G1043900)	-142	MD13G1043900	1154.67	654.08	1.76533	3.81455	0.000438867
MD09G1030400	Chr09	1859102	1859477	+	MdHB_1_peak_18567	promoter-TSS (mRNA:MD09G1030400)	-121	MD09G1030400	225.25	143.67	1.56783	1.53528	0.0231701
MD17G1267800	Chr17	32772894	32773268	+	MdHB_1_peak_39700	promoter-TSS (mRNA:MD17G1267700)	-110	MD17G1267800	171.53	94	1.82479	1.06538	0.00374926
MD14G1060900	Chr14	6426875	6427248	-	MdHB_1_peak_29232	promoter-TSS (mRNA:MD14G1060900)	27	MD14G1060900	167	90.83	1.8386	1.02351	0.00351079
MD11G1016500	Chr11	1343832	1344205	+	MdHB_1_peak_22995	promoter-TSS (ncRNA:MD11G1016500)	89	MD11G1016500	84.33	46.58	1.81043	0.0678327	0.0200242
MD14G1180300	Chr14	27297526	27297898	+	MdHB_1_peak_30365	promoter-TSS (mRNA:MD14G1180300)	-632	MD14G1180300	157	96	1.63542	0.997945	0.0204042
MD05G1348200	Chr05	46671358	46671729	+	MdHB_1_peak_10999	promoter-TSS (mRNA:MD05G1348200)	-71	MD05G1348200	187.5	103.58	1.8102	1.19605	0.00351564
MD02G1155400	Chr02	12879958	12880328	+	MdHB_1_peak_2828	promoter-TSS (mRNA:MD02G1155400)	-349	MD02G1155400	207.5	86.5	2.39884	1.20727	1.08366e-05
MD15G1233500	Chr15	19100314	19100684	+	MdHB_1_peak_32795	promoter-TSS (mRNA:MD15G1233500)	-312	MD15G1233500	197	107	1.84112	1.25765	0.00229677
MD05G1254700	Chr05	38524012	38524382	-	MdHB_1_peak_10100	promoter-TSS (mRNA:MD05G1254700)	-360	MD05G1254700	2473.45	1603.31	1.54271	4.98685	0.00666846
MD16G1016800	Chr16	1250877	1251246	+	MdHB_1_peak_34473	promoter-TSS (mRNA:MD16G1016800)	-224	MD16G1016800	245	98.12	2.49694	1.42681	2.0932e-06
MD07G1303100	Chr07	36106092	36106461	-	MdHB_1_peak_15854	promoter-TSS (mRNA:MD07G1303100)	-75	MD07G1303100	339.33	169.33	2.00396	1.99138	0.000128529
MD00G1075300	Chr00	15206799	15207168	+	MdHB_1_peak_585	promoter-TSS (mRNA:MD00G1075300)	24	MD00G1075300	121.67	75	1.62227	0.641301	0.0364752
MD09G1049700	Chr09	3313372	3313740	-	MdHB_1_peak_18784	promoter-TSS (mRNA:MD09G1049700)	-2	MD09G1049700	225.2	148.33	1.51824	1.55338	0.0335586
MD01G1032200	Chr01	11274374	11274741	-	MdHB_1_peak_1917	promoter-TSS (mRNA:MD01G1032200)	95	MD01G1032200	717.5	427.75	1.67738	3.1578	0.0020144
MD00G1078100	Chr00	15543808	15544175	-	MdHB_1_peak_615	promoter-TSS (mRNA:MD00G1078100)	85	MD00G1078100	210	127	1.65354	1.40562	0.0118246
MD08G1058900	Chr08	4696709	4697075	+	MdHB_1_peak_16524	promoter-TSS (mRNA:MD08G1058900)	-465	MD08G1058900	156.5	95	1.64737	0.989424	0.0178314
MD10G1184500	Chr10	27754994	27755360	+	MdHB_1_peak_21749	promoter-TSS (mRNA:MD10G1184400)	-90	MD10G1184500	160	100	1.6	1.03694	0.0259373
MD09G1084600	Chr09	6062733	6063099	+	MdHB_1_peak_19147	promoter-TSS (mRNA:MD09G1084600)	-134	MD09G1084600	220	139.5	1.57706	1.49831	0.0201557
MD03G1244400	Chr03	33114256	33114622	+	MdHB_1_peak_6556	promoter-TSS (mRNA:MD03G1244400)	-104	MD03G1244400	158.83	104.15	1.52501	1.05366	0.0454892
MD07G1283800	Chr07	34655068	34655433	-	MdHB_1_peak_15575	promoter-TSS (mRNA:MD07G1283800)	-97	MD07G1283800	289	167.33	1.72713	1.83783	0.00338643
MD14G1092500	Chr14	13832643	13833007	-	MdHB_1_peak_29558	promoter-TSS (mRNA:MD14G1092500)	-50	MD14G1092500	163	90	1.81111	0.996828	0.00457834
MD15G1012700	Chr15	702840	703203	+	MdHB_1_peak_31048	promoter-TSS (mRNA:MD15G1012700)	-291	MD15G1012700	203.08	94.39	2.1515	1.22508	0.000119756
MD07G1270400	Chr07	33745261	33745624	-	MdHB_1_peak_15424	promoter-TSS (mRNA:MD07G1270400)	-500	MD07G1270400	232.03	132.88	1.74616	1.51844	0.00413356
MD15G1054000	Chr15	3682597	3682959	+	MdHB_1_peak_31580	promoter-TSS (mRNA:MD15G1054000)	-399	MD15G1054000	239	120	1.99167	1.49368	0.000306877
MD07G1075700	Chr07	7236921	7237283	+	MdHB_1_peak_13525	promoter-TSS (mRNA:MD07G1075600)	-160	MD07G1075700	164	99.67	1.64543	1.05653	0.0179987
MD03G1262500	Chr03	34847623	34847984	+	MdHB_1_peak_6681	promoter-TSS (mRNA:MD03G1262500)	-120	MD03G1262500	187.5	112.33	1.66919	1.23908	0.0121528
MD09G1265400	Chr09	33983584	33983944	-	MdHB_1_peak_20239	promoter-TSS (mRNA:MD09G1265400)	-277	MD09G1265400	154.25	68.08	2.26572	0.811327	0.000135669
MD15G1006900	Chr15	384042	384402	+	MdHB_1_peak_30999	promoter-TSS (mRNA:MD15G1006900)	97	MD15G1006900	100.62	62.5	1.60992	0.377618	0.047068
MD04G1083200	Chr04	11888998	11889357	-	MdHB_1_peak_7657	promoter-TSS (mRNA:MD04G1083200)	-642	MD04G1083200	175.25	93.7	1.87033	1.08329	0.00245334
MD07G1231500	Chr07	30572744	30573103	+	MdHB_1_peak_15022	promoter-TSS (mRNA:MD07G1231500)	36	MD07G1231500	281.5	164	1.71646	1.80357	0.00385962
MD08G1192100	Chr08	24631155	24631514	+	MdHB_1_peak_17727	promoter-TSS (mRNA:MD08G1192100)	-101	MD08G1192100	198.25	125.25	1.58283	1.34787	0.0223761
MD02G1244700	Chr02	29469502	29469860	-	MdHB_1_peak_3743	promoter-TSS (mRNA:MD02G1244700)	-102	MD02G1244700	194.25	79.5	2.4434	1.10566	1.01796e-05
MD06G1198600	Chr06	33257465	33257823	+	MdHB_1_peak_12650	promoter-TSS (mRNA:MD06G1198600)	-567	MD06G1198600	174.83	97	1.80237	1.09883	0.00399032
MD10G1129200	Chr10	20977770	20978128	-	MdHB_1_peak_21301	promoter-TSS (mRNA:MD10G1129200)	63	MD10G1129200	190	106.5	1.78404	1.22245	0.00410214
MD08G1238500	Chr08	30550139	30550497	+	MdHB_1_peak_18139	promoter-TSS (mRNA:MD08G1238500)	-613	MD08G1238500	171	99.5	1.71859	1.09238	0.00929144
MD11G1256000	Chr11	36880835	36881193	+	MdHB_1_peak_24518	promoter-TSS (mRNA:MD11G1256000)	15	MD11G1256000	148.5	95	1.56316	0.944136	0.037649
MD07G1257000	Chr07	32347092	32347450	-	MdHB_1_peak_15275	promoter-TSS (mRNA:MD07G1257000)	-116	MD07G1257000	221	146	1.5137	1.52825	0.0365108
MD07G1057500	Chr07	5333101	5333458	-	MdHB_1_peak_13394	promoter-TSS (mRNA:MD07G1057500)	-47	MD07G1057500	188	124.75	1.50701	1.30031	0.0428284
MD07G1155100	Chr07	22516295	22516650	+	MdHB_1_peak_14196	promoter-TSS (mRNA:MD07G1155100)	-991	MD07G1155100	217	128	1.69531	1.43877	0.00758807
MD16G1148700	Chr16	11695428	11695782	+	MdHB_1_peak_36159	promoter-TSS (mRNA:MD16G1148700)	-187	MD16G1148700	236.5	118	2.00424	1.47562	0.000295488
MD09G1073800	Chr09	5109484	5109838	+	MdHB_1_peak_19036	promoter-TSS (mRNA:MD09G1073800)	-30	MD09G1073800	196.75	113.88	1.7277	1.28906	0.00625568
MD04G1225000	Chr04	30480249	30480603	-	MdHB_1_peak_8369	promoter-TSS (mRNA:MD04G1225000)	-907	MD04G1225000	163.17	96	1.69969	1.03173	0.0114542
MD02G1035100	Chr02	2684853	2685207	-	MdHB_1_peak_2427	promoter-TSS (mRNA:MD02G1035100)	-2	MD02G1035100	118	70	1.68571	0.57722	0.019895
MD15G1212700	Chr15	17073869	17074222	-	MdHB_1_peak_32665	promoter-TSS (mRNA:MD15G1212700)	-162	MD15G1212700	151	98	1.54082	0.97599	0.0452258
MD16G1087500	Chr16	6040912	6041265	-	MdHB_1_peak_35448	promoter-TSS (mRNA:MD16G1087500)	-41	MD16G1087500	194.83	129.5	1.50448	1.35211	0.0450882
MD09G1003900	Chr09	344110	344462	-	MdHB_1_peak_18296	promoter-TSS (mRNA:MD09G1003900)	-558	MD09G1003900	204	66.5	3.06767	1.08657	5.25973e-08
MD00G1034500	Chr00	6027690	6028042	-	MdHB_1_peak_283	promoter-TSS (mRNA:MD00G1034500)	-46	MD00G1034500	160	58	2.75862	0.781637	2.37447e-06
MD10G1247600	Chr10	34069824	34070176	-	MdHB_1_peak_22331	promoter-TSS (mRNA:MD10G1247600)	-453	MD10G1247600	193	93.25	2.06971	1.17081	0.000276838
MD09G1009800	Chr09	672829	673181	+	MdHB_1_peak_18392	promoter-TSS (mRNA:MD09G1009800)	-823	MD09G1009800	267.5	146.5	1.82594	1.69808	0.00127279
MD16G1212500	Chr16	20187506	20187857	+	MdHB_1_peak_36870	promoter-TSS (mRNA:MD16G1212500)	27	MD16G1212500	216.75	88.5	2.44915	1.26048	5.65923e-06
MD17G1102500	Chr17	8714029	8714379	-	MdHB_1_peak_38245	promoter-TSS (mRNA:MD17G1102500)	-39	MD17G1102500	156	71	2.19718	0.841068	0.000247226
MD13G1181900	Chr13	15213475	15213825	-	MdHB_1_peak_27955	promoter-TSS (mRNA:MD13G1181900)	-292	MD13G1181900	689.5	398.33	1.73098	3.08347	0.00104042
MD05G1305200	Chr05	43757279	43757629	-	MdHB_1_peak_10531	promoter-TSS (mRNA:MD05G1305200)	-170	MD05G1305200	155.75	97	1.60567	0.996745	0.0255297
MD10G1273200	Chr10	36505498	36505847	-	MdHB_1_peak_22507	promoter-TSS (mRNA:MD10G1273200)	-395	MD10G1273200	162	55.2	2.93478	0.775886	5.7584e-07
MD07G1060900	Chr07	5699567	5699916	-	MdHB_1_peak_13413	promoter-TSS (mRNA:MD07G1060900)	-787	MD07G1060900	238.17	150.2	1.58569	1.60847	0.0169139
MD02G1195400	Chr02	18714678	18715026	+	MdHB_1_peak_3292	promoter-TSS (mRNA:MD02G1195400)	4	MD02G1195400	113	46	2.45652	0.337567	0.000129988
MD16G1069400	Chr16	4899364	4899712	-	MdHB_1_peak_35143	promoter-TSS (mRNA:MD16G1069400)	-105	MD16G1069400	200	89	2.24719	1.18354	5.90718e-05
MD05G1323000	Chr05	45028399	45028747	+	MdHB_1_peak_10749	promoter-TSS (mRNA:MD05G1323000)	66	MD05G1323000	142	82	1.73171	0.824691	0.0122338
MD09G1027300	Chr09	1698604	1698952	-	MdHB_1_peak_18539	promoter-TSS (mRNA:MD09G1027300)	-552	MD09G1027300	245.5	143	1.71678	1.60802	0.00488043
MD13G1159000	Chr13	12508078	12508426	+	MdHB_1_peak_27762	promoter-TSS (mRNA:MD13G1159000)	-990	MD13G1159000	1110.67	674	1.64788	3.79613	0.00217496
MD07G1201000	Chr07	27864074	27864422	-	MdHB_1_peak_14689	promoter-TSS (mRNA:MD07G1201000)	-92	MD07G1201000	217.07	134.11	1.6186	1.46462	0.0149557
MD15G1389800	Chr15	48356844	48357191	+	MdHB_1_peak_33938	promoter-TSS (mRNA:MD15G1389800)	-704	MD15G1389800	149.5	50.28	2.97335	0.657593	7.25823e-07
MD17G1003000	Chr17	220086	220433	+	MdHB_1_peak_37529	promoter-TSS (mRNA:MD17G1003000)	-91	MD17G1003000	175.5	95	1.84737	1.09159	0.0028953
MD15G1096400	Chr15	6740279	6740625	-	MdHB_1_peak_32023	promoter-TSS (mRNA:MD15G1096400)	-213	MD15G1096400	144.5	60.5	2.38843	0.696015	6.99016e-05
MD05G1314200	Chr05	44441168	44441514	+	MdHB_1_peak_10638	promoter-TSS (mRNA:MD05G1314200)	-16	MD05G1314200	172.5	86	2.00581	1.02627	0.000812157
MD15G1016200	Chr15	951790	952136	+	MdHB_1_peak_31106	promoter-TSS (mRNA:MD15G1016200)	-232	MD15G1016200	241	130.67	1.84434	1.544	0.001321
MD03G1050000	Chr03	4001220	4001566	+	MdHB_1_peak_4875	promoter-TSS (mRNA:MD03G1050000)	-18	MD03G1050000	132	78.5	1.68153	0.737008	0.0174266
MD00G1009200	Chr00	1153820	1154165	-	MdHB_1_peak_100	promoter-TSS (mRNA:MD00G1009200)	-383	MD00G1009200	112	49	2.28571	0.355791	0.000401306
MD15G1041800	Chr15	2927676	2928021	-	MdHB_1_peak_31412	promoter-TSS (mRNA:MD15G1041800)	-14	MD15G1041800	236	117	2.01709	1.46951	0.000250373
MD15G1011100	Chr15	611874	612219	-	MdHB_1_peak_31030	promoter-TSS (mRNA:MD15G1011100)	-117	MD15G1011100	228.5	131.33	1.73989	1.49849	0.00447142
MD09G1013300	Chr09	835078	835423	+	MdHB_1_peak_18420	promoter-TSS (mRNA:MD09G1013300)	39	MD09G1013300	189	110.25	1.71429	1.23603	0.00786065
MD04G1089800	Chr04	15954573	15954918	+	MdHB_1_peak_7709	promoter-TSS (mRNA:MD04G1089800)	-718	MD04G1089800	125.5	75	1.67333	0.668229	0.0235978
MD02G1179900	Chr02	15992511	15992856	+	MdHB_1_peak_3104	promoter-TSS (mRNA:MD02G1179900)	-304	MD02G1179900	206	130	1.58462	1.40188	0.0223425
MD14G1153600	Chr14	24776256	24776600	+	MdHB_1_peak_30148	promoter-TSS (mRNA:MD14G1153600)	53	MD14G1153600	16169.3	3503.02	4.61583	7.24443	9.76452e-24
MD09G1109200	Chr09	8082242	8082586	-	MdHB_1_peak_19292	promoter-TSS (mRNA:MD09G1109200)	-27	MD09G1109200	119	68.33	1.74155	0.571841	0.0148502
MD07G1200300	Chr07	27831247	27831591	-	MdHB_1_peak_14678	promoter-TSS (mRNA:MD07G1200300)	-785	MD07G1200300	328.33	201.33	1.63081	2.05169	0.00755202
MD10G1274600	Chr10	36607373	36607716	-	MdHB_1_peak_22520	promoter-TSS (mRNA:MD10G1274600)	-225	MD10G1274600	222	104.5	2.1244	1.35775	0.000124891
MD06G1143400	Chr06	28700486	28700829	+	MdHB_1_peak_12230	promoter-TSS (mRNA:MD06G1143400)	-233	MD06G1143400	210	129	1.62791	1.41423	0.0148061
MD10G1296400	Chr10	38417916	38418259	+	MdHB_1_peak_22727	promoter-TSS (mRNA:MD10G1296400)	39	MD10G1296400	169	111	1.52252	1.1428	0.0433635
MD13G1182900	Chr13	15399892	15400234	+	MdHB_1_peak_27984	promoter-TSS (mRNA:MD13G1182900)	-79	MD13G1182900	178	95	1.87368	1.10451	0.002106
MD17G1065500	Chr17	5299749	5300091	+	MdHB_1_peak_37769	promoter-TSS (mRNA:MD17G1065500)	-275	MD17G1065500	453.67	273.5	1.65876	2.50565	0.00398193
MD16G1159300	Chr16	12885351	12885692	+	MdHB_1_peak_36289	promoter-TSS (mRNA:MD16G1159300)	-793	MD16G1159300	224.67	119	1.88798	1.43205	0.000983638
MD14G1188400	Chr14	28011120	28011461	+	MdHB_1_peak_30441	promoter-TSS (mRNA:MD14G1188400)	-986	MD14G1188400	146.5	82.5	1.77576	0.855697	0.0070397
MD07G1270700	Chr07	33763761	33764102	-	MdHB_1_peak_15429	promoter-TSS (mRNA:MD07G1270700)	-283	MD07G1270700	245.5	143	1.71678	1.60802	0.00488043
MD09G1168200	Chr09	13876773	13877114	-	MdHB_1_peak_19542	promoter-TSS (mRNA:MD09G1168200)	-369	MD09G1168200	141.5	92	1.53804	0.884845	0.0491782
MD15G1266500	Chr15	22904824	22905164	+	MdHB_1_peak_32968	promoter-TSS (mRNA:MD15G1266500)	-974	MD15G1266500	121.5	50.75	2.39409	0.450404	0.000155905
MD09G1142800	Chr09	11147976	11148316	+	MdHB_1_peak_19443	promoter-TSS (mRNA:MD09G1142800)	-384	MD09G1142800	178.75	107.83	1.6577	1.17487	0.0142358
MD10G1161700	Chr10	25252844	25253184	-	MdHB_1_peak_21560	promoter-TSS (mRNA:MD10G1161700)	93	MD10G1161700	139.33	88	1.5833	0.846569	0.0357554
MD07G1248300	Chr07	31760125	31760464	-	MdHB_1_peak_15163	promoter-TSS (mRNA:MD07G1248300)	-276	MD07G1248300	224	107	2.09346	1.3774	0.000146549
MD02G1273000	Chr02	32730559	32730898	-	MdHB_1_peak_4069	promoter-TSS (mRNA:MD02G1273000)	-559	MD02G1273000	214.5	110	1.95	1.34992	0.00062375
MD16G1044300	Chr16	3141988	3142326	+	MdHB_1_peak_34829	promoter-TSS (mRNA:MD16G1044300)	-181	MD16G1044300	248.25	101	2.45792	1.4522	2.97277e-06
MD07G1066300	Chr07	6274953	6275291	-	MdHB_1_peak_13444	promoter-TSS (mRNA:MD07G1066300)	-283	MD07G1066300	172	90	1.91111	1.04587	0.00170753
MD15G1431700	Chr15	53148746	53149084	+	MdHB_1_peak_34153	promoter-TSS (mRNA:MD15G1431700)	-441	MD15G1431700	187	104	1.79808	1.19573	0.00351564
MD12G1001500	Chr12	283011	283347	+	MdHB_1_peak_24948	promoter-TSS (mRNA:MD12G1001500)	-117	MD12G1001500	97.75	50	1.955	0.236626	0.00535601
MD12G1074900	Chr12	9048612	9048948	+	MdHB_1_peak_25510	promoter-TSS (mRNA:MD12G1074900)	-388	MD12G1074900	173.5	92	1.88587	1.06486	0.00216894
MD15G1078200	Chr15	5336777	5337113	-	MdHB_1_peak_31901	promoter-TSS (mRNA:MD15G1078200)	-87	MD15G1078200	171.5	104	1.64904	1.11887	0.0159654
MD14G1202900	Chr14	29115349	29115684	+	MdHB_1_peak_30561	promoter-TSS (mRNA:MD14G1202700)	112	MD14G1202900	163	93.33	1.74649	1.01578	0.00735742
MD14G1181500	Chr14	27429501	27429835	-	MdHB_1_peak_30374	promoter-TSS (mRNA:MD14G1181500)	-193	MD14G1181500	184.5	70.5	2.61702	1.00426	3.43299e-06
MD09G1076000	Chr09	5368579	5368913	-	MdHB_1_peak_19062	promoter-TSS (mRNA:MD09G1076000)	-278	MD09G1076000	355	200.5	1.77057	2.1189	0.00164399
MD10G1277000	Chr10	36793140	36793474	-	MdHB_1_peak_22551	promoter-TSS (mRNA:MD10G1277000)	47	MD10G1277000	197	112.75	1.74723	1.2849	0.0054662
MD00G1094500	Chr00	19726482	19726816	-	MdHB_1_peak_760	promoter-TSS (ncRNA:MD00G1094500)	-188	MD00G1094500	227.75	133	1.71241	1.50231	0.0056986
MD09G1062500	Chr09	4245201	4245535	-	MdHB_1_peak_18931	promoter-TSS (mRNA:MD09G1062500)	-81	MD09G1062500	208	129	1.6124	1.40591	0.0172685
MD08G1163400	Chr08	19220474	19220807	-	MdHB_1_peak_17433	promoter-TSS (mRNA:MD08G1163400)	61	MD08G1163400	3979.51	946.97	4.20236	5.24866	1.26742e-20
MD13G1237300	Chr13	24140939	24141272	-	MdHB_1_peak_28285	promoter-TSS (mRNA:MD13G1237300)	-174	MD13G1237300	194	64.83	2.99244	1.02419	1.06722e-07
MD07G1230700	Chr07	30506872	30507205	+	MdHB_1_peak_15016	promoter-TSS (mRNA:MD07G1230700)	-201	MD07G1230700	236.5	108	2.18981	1.43388	4.95556e-05
MD16G1017300	Chr16	1284355	1284688	-	MdHB_1_peak_34480	promoter-TSS (ncRNA:MD16G1017400)	-17	MD16G1017300	876.5	462.5	1.89514	3.38102	9.61259e-05
MD02G1172900	Chr02	15144084	15144417	-	MdHB_1_peak_3017	promoter-TSS (mRNA:MD02G1172900)	-147	MD02G1172900	163.5	92.5	1.76757	1.01382	0.0056788
MD14G1038300	Chr14	3495161	3495493	-	MdHB_1_peak_29015	promoter-TSS (mRNA:MD14G1038300)	-351	MD14G1038300	150	76	1.97368	0.835903	0.0016343
MD11G1270700	Chr11	38624985	38625317	-	MdHB_1_peak_24617	promoter-TSS (mRNA:MD11G1270700)	-615	MD11G1270700	154.5	85.17	1.81402	0.920023	0.0047747
MD17G1113100	Chr17	9689388	9689720	-	MdHB_1_peak_38326	promoter-TSS (mRNA:MD17G1113100)	-82	MD17G1113100	170.5	101	1.68812	1.09782	0.0117471
MD05G1351400	Chr05	46844120	46844451	-	MdHB_1_peak_11027	promoter-TSS (mRNA:MD05G1351400)	-155	MD05G1351400	148	75.33	1.96469	0.819119	0.00171813
MD07G1283900	Chr07	34656037	34656368	+	MdHB_1_peak_15576	promoter-TSS (mRNA:MD07G1283900)	16	MD07G1283900	293	164	1.78659	1.83953	0.00166122
MD16G1123700	Chr16	8939718	8940049	+	MdHB_1_peak_35870	promoter-TSS (mRNA:MD16G1123700)	-19	MD16G1123700	230.28	131.76	1.74772	1.50717	0.00379665
MD07G1286800	Chr07	34856833	34857164	+	MdHB_1_peak_15614	promoter-TSS (mRNA:MD07G1286800)	-499	MD07G1286800	203	119	1.70588	1.3404	0.00709946
MD06G1202000	Chr06	33527148	33527479	+	MdHB_1_peak_12680	promoter-TSS (mRNA:MD06G1202000)	14	MD06G1202000	192.5	113	1.70354	1.26552	0.00782921
MD17G1198100	Chr17	23798391	23798720	+	MdHB_1_peak_39122	promoter-TSS (mRNA:MD17G1198100)	-400	MD17G1198100	168.67	62	2.72048	0.86174	2.08134e-06
MD09G1255200	Chr09	32676639	32676968	-	MdHB_1_peak_20156	promoter-TSS (mRNA:MD09G1255200)	-139	MD09G1255200	112.92	51	2.21412	0.381363	0.000607184
MD05G1194800	Chr05	32221696	32222025	+	MdHB_1_peak_9904	promoter-TSS (mRNA:MD05G1194800)	-889	MD05G1194800	152.83	83.38	1.83293	0.899294	0.00423935
MD08G1087600	Chr08	7250744	7251073	-	MdHB_1_peak_16822	promoter-TSS (mRNA:MD08G1087600)	-81	MD08G1087600	194.33	111.5	1.74287	1.2668	0.00571913
MD05G1334100	Chr05	45730072	45730401	+	MdHB_1_peak_10863	promoter-TSS (mRNA:MD05G1334100)	-12	MD05G1334100	184	106.5	1.7277	1.19373	0.00722213
MD16G1080800	Chr16	5692671	5693000	-	MdHB_1_peak_35350	promoter-TSS (mRNA:MD16G1080800)	-667	MD16G1080800	225	133	1.69173	1.49154	0.00722707
MD05G1028200	Chr05	4635632	4635960	-	MdHB_1_peak_8745	promoter-TSS (mRNA:MD05G1028200)	-572	MD05G1028200	256.33	114.92	2.23051	1.54031	2.34227e-05
MD07G1307000	Chr07	36340524	36340852	-	MdHB_1_peak_15904	promoter-TSS (mRNA:MD07G1307000)	-55	MD07G1307000	347.5	194	1.79124	2.08222	0.00127904
MD02G1154400	Chr02	12807077	12807405	+	MdHB_1_peak_2811	promoter-TSS (mRNA:MD02G1154400)	-432	MD02G1154400	215	123	1.74797	1.40921	0.00482222
MD14G1060500	Chr14	6383847	6384175	+	MdHB_1_peak_29228	promoter-TSS (mRNA:MD14G1060500)	-379	MD14G1060500	220.5	127	1.73622	1.44879	0.00525556
MD13G1182500	Chr13	15285788	15286116	-	MdHB_1_peak_27975	promoter-TSS (mRNA:MD13G1182500)	-63	MD13G1182500	267.5	154.5	1.73139	1.72603	0.00367557
MD02G1177500	Chr02	15665649	15665977	-	MdHB_1_peak_3071	promoter-TSS (mRNA:MD02G1177500)	-686	MD02G1177500	224.5	131	1.71374	1.4814	0.00617958
MD16G1083800	Chr16	5886091	5886419	-	MdHB_1_peak_35396	promoter-TSS (mRNA:MD16G1083800)	4	MD16G1083800	243	149	1.63087	1.62142	0.0108176
MD17G1132400	Chr17	11771983	11772311	-	MdHB_1_peak_38494	promoter-TSS (mRNA:MD17G1132400)	-103	MD17G1132400	224	138	1.62319	1.50786	0.0135915
MD11G1306200	Chr11	42066446	42066774	+	MdHB_1_peak_24874	promoter-TSS (mRNA:MD11G1306200)	-22	MD11G1306200	142.5	91	1.56593	0.884646	0.0396365
MD15G1346400	Chr15	40753211	40753538	-	MdHB_1_peak_33624	promoter-TSS (mRNA:MD15G1346400)	-341	MD15G1346400	152.5	57	2.67544	0.725659	5.47729e-06
MD07G1301600	Chr07	36026144	36026471	-	MdHB_1_peak_15840	promoter-TSS (mRNA:MD07G1301600)	-321	MD07G1301600	291	147	1.97959	1.77767	0.000227997
MD03G1096300	Chr03	8170942	8171269	+	MdHB_1_peak_5264	promoter-TSS (mRNA:MD03G1096300)	-178	MD03G1096300	275.5	177.5	1.55211	1.82863	0.0208967
MD07G1210800	Chr07	28970413	28970739	-	MdHB_1_peak_14806	promoter-TSS (mRNA:MD07G1210800)	-82	MD07G1210800	260.47	165.3	1.57574	1.73985	0.0175846
MD02G1314500	Chr02	36975164	36975489	+	MdHB_1_peak_4433	promoter-TSS (mRNA:MD02G1314500)	-139	MD02G1314500	210	93	2.25806	1.25078	4.2632e-05
MD15G1062200	Chr15	4263155	4263480	-	MdHB_1_peak_31688	promoter-TSS (mRNA:MD15G1062200)	34	MD15G1062200	222	107	2.07477	1.36887	0.000180868
MD13G1183500	Chr13	15464815	15465140	-	MdHB_1_peak_27990	promoter-TSS (mRNA:MD13G1183500)	-65	MD13G1183500	119.5	69	1.73188	0.580687	0.0148502
MD11G1058700	Chr11	5005553	5005878	+	MdHB_1_peak_23196	promoter-TSS (mRNA:MD11G1058700)	-194	MD11G1058700	311.42	180.75	1.72293	1.94598	0.00294859
MD07G1186200	Chr07	26720098	26720423	-	MdHB_1_peak_14536	promoter-TSS (mRNA:MD07G1186200)	-625	MD07G1186200	206.5	122.71	1.68283	1.37209	0.00834478
MD10G1275500	Chr10	36676000	36676325	-	MdHB_1_peak_22534	promoter-TSS (mRNA:MD10G1275500)	-372	MD10G1275500	210	133.67	1.57103	1.43415	0.0226506
MD10G1139200	Chr10	22408420	22408745	-	MdHB_1_peak_21371	promoter-TSS (mRNA:MD10G1139200)	-187	MD10G1139200	128.5	82.33	1.56079	0.740028	0.0472034
MD11G1121500	Chr11	11212069	11212393	+	MdHB_1_peak_23510	promoter-TSS (mRNA:MD11G1121500)	-999	MD11G1121500	150.33	70	2.14757	0.799065	0.000388468
MD03G1015900	Chr03	1252717	1253041	+	MdHB_1_peak_4632	promoter-TSS (mRNA:MD03G1015900)	-371	MD03G1015900	225	123.33	1.82437	1.45164	0.00202647
MD06G1146000	Chr06	28847086	28847410	-	MdHB_1_peak_12246	promoter-TSS (mRNA:MD06G1146000)	1	MD06G1146000	204.5	114	1.79386	1.32426	0.00302174
MD05G1135400	Chr05	26351977	26352301	+	MdHB_1_peak_9702	promoter-TSS (mRNA:MD05G1135400)	-745	MD05G1135400	207	121.83	1.69909	1.37034	0.00737373
MD15G1021500	Chr15	1243720	1244044	+	MdHB_1_peak_31151	promoter-TSS (mRNA:MD15G1021500)	-240	MD15G1021500	211	128.83	1.63782	1.41765	0.0122456
MD05G1063200	Chr05	11101630	11101954	+	MdHB_1_peak_9136	promoter-TSS (mRNA:MD05G1063200)	35	MD05G1063200	323	209.33	1.54302	2.05956	0.01988
MD05G1048400	Chr05	8226425	8226749	+	MdHB_1_peak_8992	promoter-TSS (mRNA:MD05G1048400)	-66	MD05G1048400	305.5	202.25	1.51051	1.99216	0.0269913
MD09G1017200	Chr09	1074774	1075097	-	MdHB_1_peak_18463	promoter-TSS (mRNA:MD09G1017200)	-462	MD09G1017200	254	100	2.54	1.47113	1.31578e-06
MD12G1143300	Chr12	22250445	22250768	+	MdHB_1_peak_26119	promoter-TSS (mRNA:MD12G1143300)	-752	MD12G1143300	132.67	53.33	2.48772	0.558294	6.05854e-05
MD02G1294000	Chr02	34917282	34917605	+	MdHB_1_peak_4238	promoter-TSS (mRNA:MD02G1294000)	-42	MD02G1294000	237.07	99.33	2.38669	1.39909	6.74383e-06
MD15G1011300	Chr15	625479	625801	-	MdHB_1_peak_31036	promoter-TSS (mRNA:MD15G1011300)	-495	MD15G1011300	262.33	132.5	1.97985	1.62947	0.000281246
MD07G1266600	Chr07	33494846	33495168	-	MdHB_1_peak_15383	promoter-TSS (mRNA:MD07G1266600)	-838	MD07G1266600	251	143.5	1.74913	1.62968	0.00332715
MD05G1092900	Chr05	19752798	19753120	+	MdHB_1_peak_9437	promoter-TSS (mRNA:MD05G1092900)	-226	MD05G1092900	180	105.5	1.70616	1.16917	0.00912636
MD17G1013600	Chr17	1144291	1144613	+	MdHB_1_peak_37541	promoter-TSS (mRNA:MD17G1013600)	16	MD17G1013600	154	95	1.62105	0.975424	0.0237161
MD08G1099600	Chr08	8375782	8376104	-	MdHB_1_peak_16930	promoter-TSS (mRNA:MD08G1099600)	-341	MD08G1099600	180	113	1.59292	1.20683	0.0220652
MD15G1440700	Chr15	54050381	54050702	+	MdHB_1_peak_34195	promoter-TSS (mRNA:MD15G1440700)	-546	MD15G1440700	10793	2801.33	3.85279	6.71296	6.37165e-19
MD07G1190200	Chr07	27052469	27052790	+	MdHB_1_peak_14572	promoter-TSS (mRNA:MD07G1190200)	-130	MD07G1190200	249	155	1.60645	1.66465	0.0138971
MD16G1078600	Chr16	5520172	5520493	-	MdHB_1_peak_35311	promoter-TSS (mRNA:MD16G1078600)	-782	MD16G1078600	228	148	1.54054	1.56261	0.0275192
MD07G1195600	Chr07	27437593	27437913	-	MdHB_1_peak_14615	promoter-TSS (mRNA:MD07G1195600)	-170	MD07G1195600	256.5	123	2.08537	1.57239	0.000117187
MD14G1074300	Chr14	8277833	8278153	+	MdHB_1_peak_29374	promoter-TSS (mRNA:MD14G1074300)	-387	MD14G1074300	146.07	83.34	1.7527	0.858371	0.00927424
MD02G1184400	Chr02	16708666	16708985	-	MdHB_1_peak_3165	promoter-TSS (mRNA:MD02G1184400)	-590	MD02G1184400	139.5	56.5	2.46903	0.632274	4.77037e-05
MD07G1164200	Chr07	23893466	23893785	-	MdHB_1_peak_14280	promoter-TSS (mRNA:MD07G1164200)	-176	MD07G1164200	219	118	1.85593	1.40431	0.00147906
MD17G1117500	Chr17	10183386	10183705	-	MdHB_1_peak_38363	promoter-TSS (mRNA:MD17G1117500)	-209	MD17G1117500	155	86	1.80233	0.92794	0.00564685
MD05G1351300	Chr05	46837661	46837980	-	MdHB_1_peak_11026	promoter-TSS (mRNA:MD05G1351300)	-451	MD05G1351300	212.5	124.5	1.70683	1.40526	0.00647602
MD15G1028100	Chr15	1653630	1653949	-	MdHB_1_peak_31218	promoter-TSS (mRNA:MD15G1028100)	6	MD15G1028100	148.5	92.5	1.60541	0.929201	0.025615
MD02G1137900	Chr02	11564619	11564938	-	MdHB_1_peak_2649	promoter-TSS (mRNA:MD02G1137900)	-235	MD02G1137900	209.5	131	1.59924	1.42073	0.0183864
MD09G1288900	Chr09	36999995	37000313	+	MdHB_1_peak_20422	promoter-TSS (mRNA:MD09G1288900)	-464	MD09G1288900	54.5	23	2.36957	-0.660548	0.00472574
MD03G1037600	Chr03	2974537	2974855	+	MdHB_1_peak_4776	promoter-TSS (mRNA:MD03G1037600)	24	MD03G1037600	118.33	57	2.07596	0.476714	0.00135262
MD16G1043900	Chr16	3109357	3109675	+	MdHB_1_peak_34820	promoter-TSS (mRNA:MD16G1043900)	-153	MD16G1043900	187	98	1.90816	1.16545	0.00134306
MD09G1255700	Chr09	32717736	32718054	-	MdHB_1_peak_20162	promoter-TSS (mRNA:MD09G1255700)	-453	MD09G1255700	119.62	73.5	1.62748	0.615532	0.033628
MD13G1083600	Chr13	5864384	5864702	+	MdHB_1_peak_27223	promoter-TSS (mRNA:MD13G1083600)	-17	MD13G1083600	997	636.83	1.56557	3.6697	0.00668771
MD05G1337700	Chr05	45924718	45925036	-	MdHB_1_peak_10898	promoter-TSS (mRNA:MD05G1337700)	-371	MD05G1337700	296.83	190.83	1.55547	1.93404	0.0192632
MD09G1248700	Chr09	31816758	31817075	+	MdHB_1_peak_20099	promoter-TSS (mRNA:MD09G1248700)	10	MD09G1248700	164	68	2.41176	0.871017	3.67985e-05
MD17G1217100	Chr17	26405223	26405540	-	MdHB_1_peak_39305	promoter-TSS (mRNA:MD17G1217100)	-637	MD17G1217100	211	91	2.31868	1.2458	2.42414e-05
MD15G1145400	Chr15	10779477	10779794	-	MdHB_1_peak_32296	promoter-TSS (mRNA:MD15G1145400)	-96	MD15G1145400	225.5	103.5	2.17874	1.36835	7.45609e-05
MD05G1017900	Chr05	3110955	3111272	+	MdHB_1_peak_8635	promoter-TSS (mRNA:MD05G1017900)	-913	MD05G1017900	179.5	92	1.95109	1.09624	0.00111909
MD04G1159300	Chr04	24752315	24752632	-	MdHB_1_peak_8062	promoter-TSS (mRNA:MD04G1159300)	-8	MD04G1159300	156	92	1.69565	0.969218	0.0128979
MD10G1170900	Chr10	26364708	26365025	-	MdHB_1_peak_21643	promoter-TSS (mRNA:MD10G1170900)	-6	MD10G1170900	165.65	108.68	1.5242	1.11371	0.0444565
MD16G1153700	Chr16	12190800	12191116	-	MdHB_1_peak_36211	promoter-TSS (mRNA:MD16G1153700)	-319	MD16G1153700	239	107	2.23364	1.43987	2.94876e-05
MD14G1238200	Chr14	31738893	31739209	+	MdHB_1_peak_30821	promoter-TSS (mRNA:MD14G1238200)	-591	MD14G1238200	287	145.25	1.9759	1.75881	0.000239315
MD02G1158700	Chr02	13241611	13241927	-	MdHB_1_peak_2864	promoter-TSS (mRNA:MD02G1158700)	-523	MD02G1158700	184.25	111.5	1.65247	1.2197	0.013914
MD07G1177400	Chr07	25694748	25695064	-	MdHB_1_peak_14425	promoter-TSS (mRNA:MD07G1177400)	-915	MD07G1177400	219	139.25	1.57271	1.49338	0.0216475
MD08G1085900	Chr08	7137088	7137403	-	MdHB_1_peak_16797	promoter-TSS (mRNA:MD08G1085900)	-516	MD08G1085900	1299.83	738.33	1.7605	3.98649	0.00043832
MD17G1061600	Chr17	4989343	4989658	+	MdHB_1_peak_37701	promoter-TSS (mRNA:MD17G1061600)	-213	MD17G1061600	450	257.5	1.74757	2.46568	0.00142992
MD09G1227700	Chr09	28121860	28122175	-	MdHB_1_peak_19938	promoter-TSS (mRNA:MD09G1227700)	-128	MD09G1227700	170.53	105	1.6241	1.11919	0.0198339
MD02G1179200	Chr02	15887683	15887997	-	MdHB_1_peak_3093	promoter-TSS (mRNA:MD02G1179200)	48	MD02G1179200	155.5	73	2.13014	0.850708	0.000394433
MD07G1105300	Chr07	11915222	11915536	-	MdHB_1_peak_13762	promoter-TSS (mRNA:MD07G1105300)	-244	MD07G1105300	117.67	62.7	1.87671	0.517661	0.00533851
MD03G1296600	Chr03	37259188	37259502	+	MdHB_1_peak_6934	promoter-TSS (mRNA:MD03G1296600)	-353	MD03G1296600	176.5	105	1.68095	1.14928	0.0115345
MD10G1119800	Chr10	19675126	19675440	+	MdHB_1_peak_21216	promoter-TSS (mRNA:MD10G1119800)	-191	MD10G1119800	156.5	93.38	1.67595	0.980063	0.0134829
MD07G1204400	Chr07	28195606	28195920	+	MdHB_1_peak_14749	promoter-TSS (mRNA:MD07G1204400)	-221	MD07G1204400	342.5	223.33	1.5336	2.14702	0.0204347
MD15G1006600	Chr15	367645	367958	+	MdHB_1_peak_30992	promoter-TSS (mRNA:MD15G1006600)	-21	MD15G1006600	186	96	1.9375	1.15024	0.00105761
MD11G1132900	Chr11	12157069	12157382	+	MdHB_1_peak_23559	promoter-TSS (mRNA:MD11G1132900)	-715	MD11G1132900	144.83	77.5	1.86877	0.813285	0.00366823
MD16G1043800	Chr16	3105215	3105528	+	MdHB_1_peak_34819	promoter-TSS (mRNA:MD16G1043800)	-285	MD16G1043800	247.75	136	1.82169	1.58978	0.00177559
MD16G1007600	Chr16	577518	577831	+	MdHB_1_peak_34335	promoter-TSS (mRNA:MD16G1007600)	-69	MD16G1007600	251.75	140.17	1.79603	1.62001	0.00213558
MD17G1239700	Chr17	28901097	28901410	+	MdHB_1_peak_39511	promoter-TSS (mRNA:MD17G1239700)	-275	MD17G1239700	167	97	1.72165	1.05781	0.00892612
MD05G1350300	Chr05	46790817	46791130	-	MdHB_1_peak_11020	promoter-TSS (mRNA:MD05G1350300)	-562	MD05G1350300	216.5	134.5	1.60967	1.46395	0.0149557
MD16G1195900	Chr16	17423873	17424186	-	MdHB_1_peak_36700	promoter-TSS (mRNA:MD16G1195900)	-476	MD16G1195900	213.5	139	1.53597	1.47058	0.0307626
MD15G1082300	Chr15	5641952	5642264	+	MdHB_1_peak_31941	promoter-TSS (mRNA:MD15G1082300)	-174	MD15G1082300	159.5	53	3.00943	0.744725	3.82793e-07
MD15G1033400	Chr15	2345589	2345901	-	MdHB_1_peak_31297	promoter-TSS (mRNA:MD15G1033400)	-823	MD15G1033400	256.5	118.33	2.16767	1.5543	4.92361e-05
MD05G1099200	Chr05	20655763	20656075	-	MdHB_1_peak_9475	promoter-TSS (mRNA:MD05G1099200)	-604	MD05G1099200	122.75	75.5	1.62583	0.652585	0.0293928
MD08G1223200	Chr08	28672303	28672614	+	MdHB_1_peak_18015	promoter-TSS (mRNA:MD08G1223200)	47	MD08G1223200	1303.33	472.83	2.75645	3.78322	2.00648e-10
MD16G1013400	Chr16	1042819	1043130	+	MdHB_1_peak_34420	promoter-TSS (mRNA:MD16G1013400)	-894	MD16G1013400	209.5	94	2.22872	1.25326	5.28868e-05
MD03G1242400	Chr03	32713087	32713398	-	MdHB_1_peak_6543	promoter-TSS (mRNA:MD03G1242400)	-240	MD03G1242400	253.5	145	1.74828	1.64409	0.00334341
MD10G1268600	Chr10	36150105	36150415	-	MdHB_1_peak_22481	promoter-TSS (mRNA:MD10G1268600)	-410	MD10G1268600	182.17	86.75	2.09994	1.0819	0.000301707
MD17G1242600	Chr17	29169444	29169754	+	MdHB_1_peak_39537	promoter-TSS (mRNA:MD17G1242600)	-71	MD17G1242600	197.5	114	1.73246	1.29301	0.00571929
MD17G1101500	Chr17	8627255	8627565	-	MdHB_1_peak_38226	promoter-TSS (mRNA:MD17G1101500)	-741	MD17G1101500	180.5	111	1.62613	1.19929	0.0173763
MD08G1034200	Chr08	2406026	2406336	+	MdHB_1_peak_16327	promoter-TSS (mRNA:MD08G1034200)	-220	MD08G1034200	266	164.5	1.61702	1.75533	0.011657
MD12G1132500	Chr12	20769168	20769478	+	MdHB_1_peak_26023	promoter-TSS (mRNA:MD12G1132500)	-101	MD12G1132500	140	88.83	1.57604	0.855939	0.0407076
MD16G1106000	Chr16	7442005	7442315	-	MdHB_1_peak_35638	promoter-TSS (mRNA:MD16G1106000)	-405	MD16G1106000	263.25	174.73	1.50661	1.78079	0.0330461
MD04G1167500	Chr04	25777323	25777632	-	MdHB_1_peak_8098	promoter-TSS (mRNA:MD04G1167500)	-673	MD04G1167500	159	61	2.60656	0.795078	7.53795e-06
MD14G1164800	Chr14	25856778	25857087	+	MdHB_1_peak_30238	promoter-TSS (mRNA:MD14G1164800)	30	MD14G1164800	182.25	100.83	1.8075	1.15643	0.00365455
MD17G1113100	Chr17	9689913	9690222	-	MdHB_1_peak_38327	promoter-TSS (mRNA:MD17G1113100)	-595	MD17G1113100	170.5	101	1.68812	1.09782	0.0117471
MD07G1233100	Chr07	30704239	30704548	-	MdHB_1_peak_15042	promoter-TSS (mRNA:MD07G1233100)	-492	MD07G1233100	203	130	1.56154	1.38927	0.0279063
MD14G1092100	Chr14	13704009	13704318	+	MdHB_1_peak_29554	promoter-TSS (mRNA:MD14G1092100)	-315	MD14G1092100	223.75	145.5	1.5378	1.53678	0.0272736
MD05G1360500	Chr05	47646227	47646535	-	MdHB_1_peak_11111	promoter-TSS (mRNA:MD05G1360500)	-117	MD05G1360500	161	58.5	2.75214	0.791361	2.82497e-06
MD08G1135100	Chr08	12840097	12840405	-	MdHB_1_peak_17240	promoter-TSS (mRNA:MD08G1135100)	-67	MD08G1135100	220.33	91.5	2.40798	1.291	8.0638e-06
MD11G1298800	Chr11	41533392	41533700	+	MdHB_1_peak_24825	promoter-TSS (mRNA:MD11G1298800)	-182	MD11G1298800	192.25	85.25	2.25513	1.12579	5.71876e-05
MD04G1027700	Chr04	3170223	3170531	-	MdHB_1_peak_7217	promoter-TSS (mRNA:MD04G1027700)	-988	MD04G1027700	200	106	1.88679	1.26671	0.00145984
MD15G1057500	Chr15	3853286	3853594	-	MdHB_1_peak_31625	promoter-TSS (mRNA:MD15G1057500)	13	MD15G1057500	207.67	118.83	1.74762	1.35989	0.00459419
MD09G1003000	Chr09	311549	311857	+	MdHB_1_peak_18286	promoter-TSS (mRNA:MD09G1003000)	-835	MD09G1003000	264	157	1.68153	1.72298	0.00605352
MD03G1006500	Chr03	539981	540289	-	MdHB_1_peak_4547	promoter-TSS (mRNA:MD03G1006500)	-848	MD03G1006500	189.5	114.5	1.65502	1.25884	0.013114
MD11G1235400	Chr11	34262382	34262689	+	MdHB_1_peak_24357	promoter-TSS (mRNA:MD11G1235400)	-294	MD11G1235400	164.5	76	2.16447	0.923084	0.000236489
MD02G1279700	Chr02	33605262	33605569	-	MdHB_1_peak_4141	promoter-TSS (mRNA:MD02G1279700)	-851	MD02G1279700	157	93.5	1.67914	0.983559	0.0134829
MD15G1383700	Chr15	47253061	47253368	-	MdHB_1_peak_33876	promoter-TSS (mRNA:MD15G1383700)	-125	MD15G1383700	129	83.5	1.54491	0.751305	0.0488258
MD11G1241100	Chr11	35099749	35100055	-	MdHB_1_peak_24397	promoter-TSS (mRNA:MD11G1241100)	-696	MD11G1241100	137	74	1.85135	0.739349	0.0049027
MD11G1116800	Chr11	10564386	10564692	+	MdHB_1_peak_23486	promoter-TSS (mRNA:MD11G1116800)	-107	MD11G1116800	147.83	79.93	1.84949	0.847572	0.00444207
MD11G1210300	Chr11	30775620	30775926	-	MdHB_1_peak_24163	promoter-TSS (mRNA:MD11G1210300)	-714	MD11G1210300	226.47	133.08	1.70176	1.49763	0.00667883
MD07G1272700	Chr07	33901968	33902274	-	MdHB_1_peak_15464	promoter-TSS (mRNA:MD07G1272700)	-135	MD07G1272700	211	124.75	1.69138	1.40007	0.00764648
MD08G1102100	Chr08	8561549	8561854	-	MdHB_1_peak_16943	promoter-TSS (mRNA:MD08G1102100)	-29	MD08G1102100	138	57	2.42105	0.625234	5.62145e-05
MD10G1253100	Chr10	34576652	34576957	-	MdHB_1_peak_22358	promoter-TSS (mRNA:MD10G1253100)	-758	MD10G1253100	178.75	82.5	2.16667	1.04049	0.000149946
MD15G1038000	Chr15	2657801	2658106	-	MdHB_1_peak_31361	promoter-TSS (mRNA:MD15G1038000)	-446	MD15G1038000	277	157	1.76433	1.76587	0.0023908
MD02G1249700	Chr02	30038094	30038399	-	MdHB_1_peak_3794	promoter-TSS (mRNA:MD02G1249700)	-137	MD02G1249700	148.83	85	1.75094	0.885429	0.00922377
MD12G1028000	Chr12	3130179	3130484	+	MdHB_1_peak_25037	promoter-TSS (mRNA:MD12G1028000)	25	MD12G1028000	259.5	161.83	1.60353	1.72466	0.0130155
MD14G1148700	Chr14	24148493	24148797	+	MdHB_1_peak_30093	promoter-TSS (mRNA:MD14G1148700)	-106	MD14G1148700	114	59.5	1.91597	0.462719	0.00490968
MD12G1253700	Chr12	32234322	32234626	+	MdHB_1_peak_26491	promoter-TSS (mRNA:MD12G1253700)	-457	MD12G1253700	169.17	90.67	1.86578	1.03438	0.00282715
MD07G1238100	Chr07	31020929	31021233	+	MdHB_1_peak_15090	promoter-TSS (mRNA:MD07G1238100)	25	MD07G1238100	249.2	135	1.84593	1.5913	0.00131908
MD01G1036200	Chr01	12170667	12170971	-	MdHB_1_peak_1965	promoter-TSS (mRNA:MD01G1036200)	-84	MD01G1036200	231	143	1.61538	1.55444	0.0137481
MD14G1201200	Chr14	29026947	29027250	+	MdHB_1_peak_30542	promoter-TSS (mRNA:MD14G1201200)	-815	MD14G1201200	6010.73	956.7	6.28277	5.7453	3.73643e-32
MD08G1013700	Chr08	1045578	1045881	+	MdHB_1_peak_16100	promoter-TSS (mRNA:MD08G1013700)	55	MD08G1013700	1882.33	602.17	3.12591	4.2651	4.03983e-13
MD02G1186000	Chr02	16897367	16897670	+	MdHB_1_peak_3181	promoter-TSS (mRNA:MD02G1186000)	-24	MD02G1186000	173.25	78.25	2.21406	0.986288	0.000130827
MD00G1140600	Chr00	30733118	30733421	+	MdHB_1_peak_1123	promoter-TSS (mRNA:MD00G1140600)	-21	MD00G1140600	148	75	1.97333	0.816979	0.00171813
MD06G1036900	Chr06	4698730	4699033	+	MdHB_1_peak_11443	promoter-TSS (mRNA:MD06G1036900)	-672	MD06G1036900	179.5	100.5	1.78607	1.14101	0.00492408
MD17G1247900	Chr17	29688663	29688966	-	MdHB_1_peak_39579	promoter-TSS (mRNA:MD17G1247900)	-108	MD17G1247900	103.55	59.58	1.738	0.376924	0.0191988
MD15G1066700	Chr15	4641871	4642174	-	MdHB_1_peak_31776	promoter-TSS (mRNA:MD15G1066700)	-944	MD15G1066700	229.5	146	1.57192	1.56047	0.0213163
MD14G1143500	Chr14	23611433	23611735	+	MdHB_1_peak_30025	promoter-TSS (mRNA:MD14G1143500)	-727	MD14G1143500	121.5	73	1.66438	0.625353	0.0269527
MD04G1064600	Chr04	8687462	8687763	+	MdHB_1_peak_7547	promoter-TSS (mRNA:MD04G1064600)	-30	MD04G1064600	133	69.5	1.91367	0.680859	0.00306187
MD03G1131500	Chr03	12970393	12970694	+	MdHB_1_peak_5588	promoter-TSS (mRNA:MD03G1131500)	-54	MD03G1131500	148.67	83.2	1.7869	0.87328	0.00665523
MD17G1070700	Chr17	5706843	5707144	-	MdHB_1_peak_37870	promoter-TSS (mRNA:MD17G1070700)	24	MD17G1070700	485.33	316.5	1.53343	2.64686	0.0154796
MD07G1045800	Chr07	3896707	3897008	+	MdHB_1_peak_13316	promoter-TSS (mRNA:MD07G1045800)	-190	MD07G1045800	176	116	1.51724	1.20252	0.0424613
MD15G1034700	Chr15	2454702	2455003	-	MdHB_1_peak_31315	promoter-TSS (mRNA:MD15G1034700)	-504	MD15G1034700	224	149	1.50336	1.55147	0.0391111
MD07G1261900	Chr07	33133967	33134267	+	MdHB_1_peak_15326	promoter-TSS (mRNA:MD07G1261900)	-920	MD07G1261900	232	108.5	2.13825	1.41749	9.1504e-05
MD08G1005000	Chr08	451618	451918	+	MdHB_1_peak_15996	promoter-TSS (mRNA:MD08G1005000)	13	MD08G1005000	185.5	100.17	1.85185	1.16912	0.00230425
MD17G1240200	Chr17	28945504	28945804	-	MdHB_1_peak_39516	promoter-TSS (mRNA:MD17G1240200)	-62	MD17G1240200	185.5	105.83	1.75281	1.19762	0.00571518
MD14G1068200	Chr14	7402299	7402599	-	MdHB_1_peak_29304	promoter-TSS (mRNA:MD14G1068200)	-54	MD14G1068200	149.25	89.5	1.6676	0.91548	0.0152757
MD16G1013800	Chr16	1065657	1065957	-	MdHB_1_peak_34429	promoter-TSS (mRNA:MD16G1013800)	75	MD16G1013800	218.5	134.5	1.62454	1.47195	0.0128611
MD05G1337800	Chr05	45925451	45925751	+	MdHB_1_peak_10899	promoter-TSS (ncRNA:MD05G1337800)	-396	MD05G1337800	282.33	179.33	1.57436	1.85553	0.0163106
MD07G1072600	Chr07	6862983	6863283	+	MdHB_1_peak_13497	promoter-TSS (mRNA:MD07G1072600)	41	MD07G1072600	157.83	101.75	1.55115	1.03499	0.0393871
MD15G1011300	Chr15	624977	625276	-	MdHB_1_peak_31035	promoter-TSS (mRNA:MD15G1011300)	19	MD15G1011300	262.33	132.5	1.97985	1.62947	0.000281246
MD03G1134700	Chr03	13448004	13448303	-	MdHB_1_peak_5624	promoter-TSS (mRNA:MD03G1134700)	-130	MD03G1134700	123.5	66	1.87121	0.58736	0.00505344
MD02G1146200	Chr02	12078785	12079084	+	MdHB_1_peak_2713	promoter-TSS (mRNA:MD02G1146200)	-29	MD02G1146200	119	64.83	1.83557	0.544686	0.00701702
MD16G1060400	Chr16	4335146	4335445	+	MdHB_1_peak_35072	promoter-TSS (mRNA:MD16G1060400)	-185	MD16G1060400	211	115.5	1.82684	1.35939	0.00231372
MD15G1125300	Chr15	9103145	9103444	-	MdHB_1_peak_32180	promoter-TSS (mRNA:MD15G1125300)	-186	MD15G1125300	115.42	63.53	1.81678	0.506845	0.00975398
MD15G1120000	Chr15	8642293	8642592	+	MdHB_1_peak_32152	promoter-TSS (mRNA:MD15G1120000)	-80	MD15G1120000	119	68	1.75	0.569302	0.0124165
MD10G1303400	Chr10	38987491	38987790	+	MdHB_1_peak_22809	promoter-TSS (mRNA:MD10G1303400)	-337	MD10G1303400	201.33	118	1.70619	1.32853	0.00680792
MD17G1076000	Chr17	6304585	6304884	+	MdHB_1_peak_37936	promoter-TSS (mRNA:MD17G1076000)	-497	MD17G1076000	135.5	82	1.65244	0.783495	0.023199
MD15G1066900	Chr15	4648944	4649243	+	MdHB_1_peak_31779	promoter-TSS (mRNA:MD15G1066900)	-888	MD15G1066900	262.5	160	1.64062	1.72835	0.00879232
MD07G1296300	Chr07	35670742	35671041	-	MdHB_1_peak_15775	promoter-TSS (mRNA:MD07G1296300)	-50	MD07G1296300	366.25	229	1.59934	2.21912	0.00999937
MD15G1274800	Chr15	24128796	24129095	+	MdHB_1_peak_33018	promoter-TSS (mRNA:MD15G1274800)	-881	MD15G1274800	193	123	1.56911	1.31456	0.0257668
MD02G1166900	Chr02	14340476	14340774	-	MdHB_1_peak_2950	promoter-TSS (mRNA:MD02G1166900)	-259	MD02G1166900	244.5	109.5	2.23288	1.47245	3.1222e-05
MD05G1287000	Chr05	41954592	41954890	-	MdHB_1_peak_10376	promoter-TSS (mRNA:MD05G1287000)	-344	MD05G1287000	124.75	71.25	1.75088	0.635674	0.0121854
MD04G1104800	Chr04	19235364	19235662	-	MdHB_1_peak_7825	promoter-TSS (mRNA:MD04G1104800)	-223	MD04G1104800	144	84	1.71429	0.849874	0.01348
MD02G1148200	Chr02	12200428	12200726	-	MdHB_1_peak_2734	promoter-TSS (mRNA:MD02G1148200)	-273	MD02G1148200	212	128.5	1.64981	1.42037	0.011317
MD14G1185000	Chr14	27736786	27737084	+	MdHB_1_peak_30407	promoter-TSS (mRNA:MD14G1185000)	-127	MD14G1185000	161.5	100.75	1.60298	1.04915	0.0245566
MD02G1275100	Chr02	32939139	32939436	-	MdHB_1_peak_4097	promoter-TSS (mRNA:MD02G1275100)	-110	MD02G1275100	140.5	66	2.12879	0.707438	0.000479246
MD04G1193300	Chr04	28322727	28323024	+	MdHB_1_peak_8232	promoter-TSS (mRNA:MD04G1193300)	-284	MD04G1193300	137	67	2.04478	0.69062	0.000929349
MD14G1236100	Chr14	31597852	31598149	-	MdHB_1_peak_30793	promoter-TSS (mRNA:MD14G1236100)	-198	MD14G1236100	287.12	144.38	1.98864	1.75625	0.000207577
MD04G1188100	Chr04	27860934	27861231	+	MdHB_1_peak_8212	promoter-TSS (mRNA:MD04G1188100)	-361	MD04G1188100	103.17	60.92	1.69353	0.385443	0.0262355
MD09G1049300	Chr09	3282407	3282704	-	MdHB_1_peak_18781	promoter-TSS (mRNA:MD09G1049300)	-900	MD09G1049300	184.5	122	1.5123	1.27153	0.0427147
MD15G1319800	Chr15	33163159	33163455	+	MdHB_1_peak_33391	promoter-TSS (ncRNA:MD15G1319700)	-379	MD15G1319800	163.96	87.25	1.8792	0.986355	0.00246108
MD08G1055700	Chr08	4327708	4328004	+	MdHB_1_peak_16497	promoter-TSS (mRNA:MD08G1055700)	57	MD08G1055700	144	83	1.73494	0.843517	0.0115331
MD15G1087100	Chr15	6061555	6061851	+	MdHB_1_peak_31977	promoter-TSS (mRNA:MD15G1087100)	-279	MD15G1087100	162.5	100.5	1.61692	1.05311	0.0224393
MD05G1249100	Chr05	38075014	38075309	-	MdHB_1_peak_10066	promoter-TSS (mRNA:MD05G1249100)	-445	MD05G1249100	172.25	81.5	2.1135	0.9994	0.000291567
MD07G1264100	Chr07	33280174	33280469	+	MdHB_1_peak_15360	promoter-TSS (mRNA:MD07G1264100)	-311	MD07G1264100	237	129	1.83721	1.52212	0.00162467
MD07G1270700	Chr07	33764501	33764796	-	MdHB_1_peak_15430	promoter-TSS (mRNA:MD07G1270700)	-1000	MD07G1270700	245.5	143	1.71678	1.60802	0.00488043
MD02G1311600	Chr02	36658639	36658934	+	MdHB_1_peak_4399	promoter-TSS (mRNA:MD02G1311600)	-85	MD02G1311600	90.08	54.5	1.65284	0.207835	0.0478227
MD03G1076700	Chr03	6257974	6258268	+	MdHB_1_peak_5087	promoter-TSS (mRNA:MD03G1076700)	-391	MD03G1076700	143.25	40	3.58125	0.534229	2.80531e-08
MD04G1207700	Chr04	29284097	29284391	-	MdHB_1_peak_8298	promoter-TSS (mRNA:MD04G1207700)	-85	MD04G1207700	173	76.67	2.25642	0.975736	8.1347e-05
MD10G1341700	Chr10	41652990	41653284	-	MdHB_1_peak_22891	promoter-TSS (mRNA:MD10G1341700)	82	MD10G1341700	101.5	55.5	1.82883	0.322553	0.0114052
MD15G1436600	Chr15	53666217	53666511	+	MdHB_1_peak_34181	promoter-TSS (mRNA:MD15G1436600)	-849	MD15G1436600	208	122.83	1.6934	1.37902	0.00767617
MD08G1190300	Chr08	24068799	24069092	-	MdHB_1_peak_17695	promoter-TSS (mRNA:MD08G1190300)	-412	MD08G1190300	165	96.5	1.70984	1.04437	0.00940556
MD14G1120300	Chr14	19466319	19466612	+	MdHB_1_peak_29819	promoter-TSS (mRNA:MD14G1120300)	-933	MD14G1120300	177.5	108.5	1.63594	1.17213	0.0176236
MD17G1085200	Chr17	7008864	7009156	-	MdHB_1_peak_38049	promoter-TSS (mRNA:MD17G1085200)	-541	MD17G1085200	412.5	206	2.00243	2.27135	7.8709e-05
MD15G1064400	Chr15	4476534	4476826	+	MdHB_1_peak_31735	promoter-TSS (mRNA:MD15G1064400)	-198	MD15G1064400	221.5	124	1.78629	1.44024	0.00328737
MD14G1180100	Chr14	27268281	27268573	-	MdHB_1_peak_30357	promoter-TSS (mRNA:MD14G1180100)	-399	MD14G1180100	120.67	69	1.74884	0.589322	0.011619
MD17G1226500	Chr17	27468131	27468423	-	MdHB_1_peak_39398	promoter-TSS (mRNA:MD17G1226500)	-190	MD17G1226500	185	108	1.71296	1.20601	0.00755251
MD10G1124700	Chr10	20385057	20385349	+	MdHB_1_peak_21256	promoter-TSS (mRNA:MD10G1124700)	-549	MD10G1124700	119	71	1.67606	0.59222	0.0209061
MD17G1079700	Chr17	6599788	6600080	-	MdHB_1_peak_37974	promoter-TSS (mRNA:MD17G1079700)	-890	MD17G1079700	317.33	199	1.59462	2.01548	0.0118975
MD08G1029900	Chr08	2169128	2169420	+	MdHB_1_peak_16274	promoter-TSS (mRNA:MD08G1029900)	-364	MD08G1029900	158.5	100	1.585	1.02883	0.0283751
MD08G1188900	Chr08	23867729	23868021	+	MdHB_1_peak_17686	promoter-TSS (mRNA:MD08G1188900)	-26	MD08G1188900	142	92.5	1.53514	0.890925	0.0491782
MD03G1026700	Chr03	2156455	2156746	-	MdHB_1_peak_4700	promoter-TSS (mRNA:MD03G1026700)	61	MD03G1026700	153	74.33	2.05839	0.843783	0.000732914
MD09G1088700	Chr09	6468514	6468805	+	MdHB_1_peak_19185	promoter-TSS (mRNA:MD09G1088700)	-33	MD09G1088700	235	136.17	1.72578	1.54284	0.00467605
MD16G1154500	Chr16	12261127	12261418	-	MdHB_1_peak_36224	promoter-TSS (mRNA:MD16G1154500)	9	MD16G1154500	209.5	124	1.68952	1.3905	0.00830436
MD12G1119200	Chr12	19098432	19098722	+	MdHB_1_peak_25899	promoter-TSS (mRNA:MD12G1119200)	-913	MD12G1119200	171	61.25	2.79184	0.871174	1.50772e-06
MD16G1015800	Chr16	1218965	1219255	+	MdHB_1_peak_34463	promoter-TSS (mRNA:MD16G1015800)	-144	MD16G1015800	200	98.5	2.03046	1.23061	0.000441305
MD15G1084200	Chr15	5828597	5828887	-	MdHB_1_peak_31957	promoter-TSS (mRNA:MD15G1084200)	-109	MD15G1084200	158	86	1.83721	0.945281	0.00405249
MD12G1041700	Chr12	4631364	4631654	+	MdHB_1_peak_25210	promoter-TSS (mRNA:MD12G1041700)	-665	MD12G1041700	237.33	138	1.71978	1.55878	0.00506307
MD16G1189700	Chr16	16504232	16504522	+	MdHB_1_peak_36614	promoter-TSS (mRNA:MD16G1189700)	-922	MD16G1189700	198.5	117	1.69658	1.31142	0.00776713
MD06G1173400	Chr06	31327178	31327468	+	MdHB_1_peak_12441	promoter-TSS (mRNA:MD06G1173400)	0	MD06G1173400	225	140	1.60714	1.51975	0.0155659
MD06G1120400	Chr06	26067289	26067578	+	MdHB_1_peak_11979	promoter-TSS (mRNA:MD06G1120400)	-484	MD06G1120400	164.5	81	2.03086	0.952918	0.000697841
MD14G1128800	Chr14	20580049	20580338	-	MdHB_1_peak_29890	promoter-TSS (mRNA:MD14G1128800)	-715	MD14G1128800	174.5	114.33	1.52628	1.18693	0.0446793
MD15G1062100	Chr15	4253976	4254265	+	MdHB_1_peak_31686	promoter-TSS (mRNA:MD15G1062100)	-668	MD15G1062100	179.17	118	1.51839	1.22749	0.0414747
MD07G1045800	Chr07	3896049	3896338	+	MdHB_1_peak_13315	promoter-TSS (mRNA:MD07G1045800)	-854	MD07G1045800	176	116	1.51724	1.20252	0.0424613
MD07G1146900	Chr07	21453573	21453861	-	MdHB_1_peak_14119	promoter-TSS (mRNA:MD07G1146900)	-175	MD07G1146900	218.5	86.5	2.52601	1.25901	2.64235e-06
MD05G1351700	Chr05	46860514	46860802	-	MdHB_1_peak_11030	promoter-TSS (mRNA:MD05G1351700)	-970	MD05G1351700	184	107	1.71963	1.19622	0.00722213
MD13G1159000	Chr13	12509109	12509397	+	MdHB_1_peak_27764	promoter-TSS (mRNA:MD13G1159000)	11	MD13G1159000	1110.67	674	1.64788	3.79613	0.00217496
MD05G1178000	Chr05	30476551	30476838	-	MdHB_1_peak_9819	promoter-TSS (mRNA:MD05G1178000)	-565	MD05G1178000	65.5	33	1.98485	-0.328908	0.0154611
MD14G1006600	Chr14	730345	730632	+	MdHB_1_peak_28744	promoter-TSS (mRNA:MD14G1006600)	-56	MD14G1006600	164	92.83	1.76667	1.01842	0.00663801
MD03G1166700	Chr03	22276250	22276537	-	MdHB_1_peak_5907	promoter-TSS (mRNA:MD03G1166700)	-715	MD03G1166700	173.75	101	1.7203	1.11452	0.00802078
MD15G1106500	Chr15	7452365	7452652	-	MdHB_1_peak_32070	promoter-TSS (mRNA:MD15G1106500)	-885	MD15G1106500	151.5	98	1.54592	0.9788	0.0414312
MD13G1123500	Chr13	9173312	9173599	-	MdHB_1_peak_27524	promoter-TSS (mRNA:MD13G1123500)	-482	MD13G1123500	664.5	431.5	1.53998	3.09569	0.0114264
MD02G1143000	Chr02	11887228	11887514	-	MdHB_1_peak_2689	promoter-TSS (mRNA:MD02G1143000)	-978	MD02G1143000	137.67	59.62	2.30912	0.642169	0.000157644
MD08G1096000	Chr08	8050414	8050700	+	MdHB_1_peak_16902	promoter-TSS (mRNA:MD08G1096000)	39	MD08G1096000	164.5	84	1.95833	0.970528	0.00126278
MD05G1311400	Chr05	44143292	44143578	+	MdHB_1_peak_10592	promoter-TSS (mRNA:MD05G1311400)	-263	MD05G1311400	217	112.5	1.92889	1.37182	0.00083235
MD15G1037200	Chr15	2588764	2589050	-	MdHB_1_peak_31348	promoter-TSS (mRNA:MD15G1037200)	-573	MD15G1037200	229.5	120.33	1.90726	1.45726	0.000917011
MD16G1111100	Chr16	7800818	7801104	+	MdHB_1_peak_35698	promoter-TSS (mRNA:MD16G1111100)	-982	MD16G1111100	195.04	121.7	1.60263	1.31765	0.019734
MD15G1079000	Chr15	5402314	5402600	+	MdHB_1_peak_31917	promoter-TSS (mRNA:MD15G1079000)	-114	MD15G1079000	206.5	134.5	1.53532	1.4233	0.0310947
MD03G1246400	Chr03	33394558	33394843	+	MdHB_1_peak_6576	promoter-TSS (mRNA:MD03G1246400)	-382	MD03G1246400	151.5	67.83	2.23352	0.792236	0.000161883
MD16G1170500	Chr16	14202605	14202890	-	MdHB_1_peak_36412	promoter-TSS (mRNA:MD16G1170500)	-240	MD16G1170500	506.17	241.67	2.09447	2.54309	1.7395e-05
MD17G1165800	Chr17	16474531	16474816	+	MdHB_1_peak_38833	promoter-TSS (mRNA:MD17G1165800)	-218	MD17G1165800	122	69.5	1.7554	0.60284	0.0123002
MD06G1194900	Chr06	32946810	32947095	+	MdHB_1_peak_12609	promoter-TSS (mRNA:MD06G1194900)	-754	MD06G1194900	173	104	1.66346	1.12649	0.0133034
MD15G1019100	Chr15	1103996	1104280	-	MdHB_1_peak_31125	promoter-TSS (mRNA:MD15G1019100)	-44	MD15G1019100	232.92	79.75	2.92063	1.29296	7.50181e-08
MD15G1040000	Chr15	2827576	2827860	+	MdHB_1_peak_31395	promoter-TSS (mRNA:MD15G1040000)	-152	MD15G1040000	201	100	2.01	1.24258	0.000474831
MD15G1006000	Chr15	345865	346149	-	MdHB_1_peak_30986	promoter-TSS (mRNA:MD15G1006000)	-573	MD15G1006000	195.5	108.5	1.80184	1.25788	0.00341105
MD10G1275100	Chr10	36655052	36655336	-	MdHB_1_peak_22529	promoter-TSS (mRNA:MD10G1275100)	-259	MD10G1275100	178.25	102	1.74755	1.14252	0.00629157
MD00G1143600	Chr00	31240478	31240762	+	MdHB_1_peak_1145	promoter-TSS (mRNA:MD00G1143600)	-370	MD00G1143600	172	99	1.73737	1.09488	0.0073014
MD09G1039700	Chr09	2471217	2471501	+	MdHB_1_peak_18676	promoter-TSS (mRNA:MD09G1039700)	-212	MD09G1039700	192.5	111.75	1.7226	1.25956	0.00685535
MD07G1027000	Chr07	2258183	2258467	-	MdHB_1_peak_13213	promoter-TSS (mRNA:MD07G1027000)	-376	MD07G1027000	181	106.5	1.69953	1.17915	0.00952672
MD07G1051100	Chr07	4700299	4700583	-	MdHB_1_peak_13355	promoter-TSS (mRNA:MD07G1051100)	-135	MD07G1051100	1902.42	1206.83	1.57638	4.59617	0.00453474
MD10G1239800	Chr10	33546361	33546644	+	MdHB_1_peak_22270	promoter-TSS (mRNA:MD10G1239800)	-691	MD10G1239800	163.5	80.5	2.03106	0.944224	0.000642919
MD17G1067700	Chr17	5480287	5480570	-	MdHB_1_peak_37811	promoter-TSS (mRNA:MD17G1067700)	88	MD17G1067700	502.67	262.5	1.91493	2.577	0.000165301
MD04G1202400	Chr04	28830968	28831251	+	MdHB_1_peak_8272	promoter-TSS (ncRNA:MD04G1202400)	-647	MD04G1202400	170	90	1.88889	1.03512	0.00213286
MD15G1129700	Chr15	9397946	9398229	-	MdHB_1_peak_32197	promoter-TSS (mRNA:MD15G1129800)	-546	MD15G1129700	140.17	79.75	1.75762	0.798499	0.00836794
MD16G1057400	Chr16	4108081	4108363	-	MdHB_1_peak_35025	promoter-TSS (mRNA:MD16G1057400)	-30	MD16G1057400	228.5	81	2.82099	1.27879	2.00825e-07
MD06G1117900	Chr06	25670841	25671123	-	MdHB_1_peak_11950	promoter-TSS (mRNA:MD06G1117900)	-122	MD06G1117900	205.83	115	1.78983	1.33467	0.00317652
MD08G1086500	Chr08	7195900	7196182	+	MdHB_1_peak_16810	promoter-TSS (mRNA:MD08G1086500)	-175	MD08G1086500	73.83	41.5	1.77904	-0.108864	0.024791
MD15G1162200	Chr15	12225600	12225882	-	MdHB_1_peak_32402	promoter-TSS (mRNA:MD15G1162200)	-894	MD15G1162200	127.08	75.33	1.68698	0.681546	0.0188781
MD13G1175900	Chr13	14538994	14539275	+	MdHB_1_peak_27887	promoter-TSS (mRNA:MD13G1175900)	-77	MD13G1175900	326	185	1.76216	1.99944	0.00197083
MD07G1295400	Chr07	35612685	35612966	-	MdHB_1_peak_15761	promoter-TSS (mRNA:MD07G1295400)	-328	MD07G1295400	240	142.5	1.68421	1.58603	0.00636277
MD17G1084900	Chr17	6991268	6991548	-	MdHB_1_peak_38038	promoter-TSS (mRNA:MD17G1084900)	-246	MD17G1084900	220.5	79	2.79114	1.23216	2.90329e-07
MD17G1246900	Chr17	29546396	29546676	+	MdHB_1_peak_39569	promoter-TSS (mRNA:MD17G1246900)	25	MD17G1246900	152.5	80	1.90625	0.87644	0.00246264
MD15G1243700	Chr15	20019075	20019355	-	MdHB_1_peak_32832	promoter-TSS (mRNA:MD15G1243700)	-524	MD15G1243700	167	100	1.67	1.07419	0.0136016
MD15G1179600	Chr15	14164155	14164435	+	MdHB_1_peak_32500	promoter-TSS (mRNA:MD15G1179600)	-878	MD15G1179600	139	86	1.61628	0.831747	0.0301419
MD16G1081400	Chr16	5712315	5712595	-	MdHB_1_peak_35356	promoter-TSS (mRNA:MD16G1081400)	-585	MD16G1081400	180	119	1.51261	1.23627	0.0425926
MD17G1068900	Chr17	5575354	5575633	+	MdHB_1_peak_37828	promoter-TSS (mRNA:MD17G1068900)	-566	MD17G1068900	554	345	1.6058	2.8105	0.00598689
MD03G1200400	Chr03	27402997	27403275	+	MdHB_1_peak_6189	promoter-TSS (mRNA:MD03G1200400)	-347	MD03G1200400	132.08	56.67	2.33069	0.579606	0.00014922
MD03G1287100	Chr03	36630563	36630841	+	MdHB_1_peak_6865	promoter-TSS (mRNA:MD03G1287100)	47	MD03G1287100	181	93	1.94624	1.10929	0.00107301
MD15G1036000	Chr15	2520070	2520348	+	MdHB_1_peak_31326	promoter-TSS (mRNA:MD15G1036000)	-324	MD15G1036000	279.5	163	1.71472	1.79392	0.00399049
MD05G1049600	Chr05	8598008	8598286	+	MdHB_1_peak_9016	promoter-TSS (mRNA:MD05G1049600)	90	MD05G1049600	245.5	151.25	1.62314	1.63867	0.0115149
MD08G1161200	Chr08	18736456	18736733	-	MdHB_1_peak_17407	promoter-TSS (mRNA:MD08G1161200)	-220	MD08G1161200	176.25	54	3.26389	0.857565	3.30867e-08
MD08G1077000	Chr08	6339894	6340171	-	MdHB_1_peak_16714	promoter-TSS (mRNA:MD08G1077000)	-217	MD08G1077000	237	79	3	1.30779	3.16102e-08
MD05G1357100	Chr05	47254427	47254704	-	MdHB_1_peak_11069	promoter-TSS (mRNA:MD05G1357100)	-30	MD05G1357100	168	61	2.7541	0.851337	1.75413e-06
MD05G1132200	Chr05	25811251	25811528	-	MdHB_1_peak_9682	promoter-TSS (mRNA:MD05G1132200)	-762	MD05G1132200	140.75	60	2.34583	0.666579	9.84702e-05
MD17G1217100	Chr17	26404714	26404991	-	MdHB_1_peak_39304	promoter-TSS (mRNA:MD17G1217100)	-108	MD17G1217100	211	91	2.31868	1.2458	2.42414e-05
MD09G1082900	Chr09	5810722	5810999	-	MdHB_1_peak_19118	promoter-TSS (mRNA:MD09G1082900)	-244	MD09G1082900	244.75	128	1.91211	1.54774	0.000767514
MD16G1010700	Chr16	821838	822115	-	MdHB_1_peak_34376	promoter-TSS (mRNA:MD16G1010700)	-499	MD16G1010700	216	114	1.89474	1.37418	0.00107229
MD16G1047500	Chr16	3315023	3315300	-	MdHB_1_peak_34868	promoter-TSS (mRNA:MD16G1047500)	-724	MD16G1047500	206.5	127.33	1.62177	1.39238	0.0149753
MD10G1302100	Chr10	38902202	38902479	+	MdHB_1_peak_22795	promoter-TSS (mRNA:MD10G1302100)	-705	MD10G1302100	233	151	1.54305	1.59264	0.0259908
MD12G1076000	Chr12	9209887	9210164	-	MdHB_1_peak_25522	promoter-TSS (mRNA:MD12G1076000)	-846	MD12G1076000	205	134	1.52985	1.41495	0.0358245
MD13G1011200	Chr13	679512	679788	-	MdHB_1_peak_26552	promoter-TSS (mRNA:MD13G1011200)	-1000	MD13G1011200	147.5	53.5	2.75701	0.666852	4.59928e-06
MD10G1179300	Chr10	27297796	27298072	+	MdHB_1_peak_21700	promoter-TSS (mRNA:MD10G1179300)	-510	MD10G1179300	175.5	82.5	2.12727	1.02291	0.000248268
MD05G1291200	Chr05	42280276	42280552	+	MdHB_1_peak_10406	promoter-TSS (mRNA:MD05G1291200)	-443	MD05G1291200	226.5	125.5	1.80478	1.4667	0.00244017
MD05G1185000	Chr05	31356725	31357000	-	MdHB_1_peak_9845	promoter-TSS (mRNA:MD05G1185000)	-175	MD05G1185000	126.5	68	1.86029	0.624194	0.00509387
MD15G1290900	Chr15	26870070	26870345	+	MdHB_1_peak_33155	promoter-TSS (mRNA:MD15G1290900)	-95	MD15G1290900	118.17	64.5	1.83209	0.535776	0.00800343
MD11G1009900	Chr11	774892	775167	+	MdHB_1_peak_22953	promoter-TSS (mRNA:MD11G1009900)	-313	MD11G1009900	163.82	99.7	1.64313	1.05574	0.0179987
MD05G1183900	Chr05	31248554	31248828	+	MdHB_1_peak_9840	promoter-TSS (mRNA:MD05G1183900)	-12	MD05G1183900	148.5	79	1.87975	0.845783	0.0032929
MD07G1251400	Chr07	31958841	31959115	+	MdHB_1_peak_15208	promoter-TSS (mRNA:MD07G1251400)	-398	MD07G1251400	260	143	1.81818	1.65967	0.0016439
MD16G1006700	Chr16	511167	511441	-	MdHB_1_peak_34315	promoter-TSS (mRNA:MD16G1006700)	-539	MD16G1006700	212	127	1.66929	1.41394	0.0100828
MD09G1091900	Chr09	6723509	6723783	+	MdHB_1_peak_19224	promoter-TSS (mRNA:MD09G1091900)	-325	MD09G1091900	243.75	162	1.50463	1.6716	0.0357867
MD06G1147900	Chr06	29013468	29013741	+	MdHB_1_peak_12260	promoter-TSS (mRNA:MD06G1147900)	-519	MD06G1147900	211.5	109.5	1.93151	1.33458	0.000840782
MD03G1242400	Chr03	32713704	32713977	-	MdHB_1_peak_6544	promoter-TSS (mRNA:MD03G1242400)	-838	MD03G1242400	253.5	145	1.74828	1.64409	0.00334341
MD05G1313700	Chr05	44417985	44418258	+	MdHB_1_peak_10630	promoter-TSS (mRNA:MD05G1313700)	-537	MD05G1313700	196.25	119	1.64916	1.31061	0.0118191
MD02G1151800	Chr02	12527315	12527588	-	MdHB_1_peak_2780	promoter-TSS (mRNA:MD02G1151800)	-770	MD02G1151800	210	131	1.60305	1.4228	0.0183864
MD16G1208700	Chr16	19656339	19656612	-	MdHB_1_peak_36831	promoter-TSS (mRNA:MD16G1208700)	-104	MD16G1208700	155	101	1.53465	1.01539	0.0453642
MD10G1182200	Chr10	27514077	27514349	+	MdHB_1_peak_21724	promoter-TSS (mRNA:MD10G1182200)	-467	MD10G1182200	150	75.25	1.99336	0.831093	0.00133342
MD11G1131800	Chr11	11932615	11932887	+	MdHB_1_peak_23546	promoter-TSS (mRNA:MD11G1131800)	61	MD11G1131800	155	78	1.98718	0.879051	0.00130918
MD05G1258300	Chr05	39452686	39452958	+	MdHB_1_peak_10146	promoter-TSS (mRNA:MD05G1258300)	-813	MD05G1258300	147.25	75.65	1.94646	0.816486	0.00171813
MD06G1020000	Chr06	2391639	2391911	+	MdHB_1_peak_11304	promoter-TSS (mRNA:MD06G1020000)	-528	MD06G1020000	158.7	82.5	1.92364	0.928424	0.00175743
MD08G1207700	Chr08	26994267	26994539	-	MdHB_1_peak_17899	promoter-TSS (mRNA:MD08G1207700)	-597	MD08G1207700	154	81.5	1.88957	0.894704	0.00263502
MD15G1147200	Chr15	10935248	10935520	+	MdHB_1_peak_32312	promoter-TSS (mRNA:MD15G1147200)	-37	MD15G1147200	151.33	84.5	1.79089	0.897259	0.00563332
MD08G1087600	Chr08	7251683	7251955	-	MdHB_1_peak_16823	promoter-TSS (mRNA:MD08G1087600)	-992	MD08G1087600	194.33	111.5	1.74287	1.2668	0.00571913
MD06G1008700	Chr06	952006	952277	-	MdHB_1_peak_11222	promoter-TSS (mRNA:MD06G1008700)	1	MD06G1008700	161.83	86.75	1.86548	0.971499	0.00308078
MD06G1011000	Chr06	1329195	1329466	+	MdHB_1_peak_11256	promoter-TSS (mRNA:MD06G1011000)	-172	MD06G1011000	184.5	102.5	1.8	1.17603	0.00406049
MD14G1243400	Chr14	32211439	32211710	+	MdHB_1_peak_30893	promoter-TSS (mRNA:MD14G1243400)	-15	MD14G1243400	235	132	1.7803	1.52637	0.00285413
MD03G1278200	Chr03	36024195	36024466	+	MdHB_1_peak_6803	promoter-TSS (mRNA:MD03G1278200)	-113	MD03G1278200	202.17	113.67	1.77857	1.31242	0.00398069
MD14G1175800	Chr14	26918382	26918653	-	MdHB_1_peak_30343	promoter-TSS (mRNA:MD14G1175800)	-655	MD14G1175800	183	103.83	1.7625	1.17542	0.00518841
MD11G1317000	Chr11	42871502	42871773	-	MdHB_1_peak_24936	promoter-TSS (mRNA:MD11G1317100)	26	MD11G1317000	171	101	1.69307	1.1004	0.0106865
MD05G1230600	Chr05	36413063	36413334	+	MdHB_1_peak_10014	promoter-TSS (mRNA:MD05G1230600)	-360	MD05G1230600	224	138.5	1.61733	1.50987	0.0135915
MD07G1213800	Chr07	29122027	29122297	-	MdHB_1_peak_14834	promoter-TSS (mRNA:MD07G1213800)	-83	MD07G1213800	193	73.5	2.62585	1.06684	2.23548e-06
MD02G1258700	Chr02	31194244	31194514	+	MdHB_1_peak_3909	promoter-TSS (mRNA:MD02G1258700)	-694	MD02G1258700	234.7	103	2.27864	1.40506	2.25923e-05
MD03G1072400	Chr03	5877068	5877338	+	MdHB_1_peak_5059	promoter-TSS (mRNA:MD03G1072300)	55	MD03G1072400	211.25	97.5	2.16667	1.27796	0.000107693
MD16G1021300	Chr16	1526955	1527224	-	MdHB_1_peak_34522	promoter-TSS (mRNA:MD16G1021300)	52	MD16G1021300	1931.96	682.42	2.83104	4.33951	2.974e-11
MD16G1016800	Chr16	1250365	1250634	+	MdHB_1_peak_34472	promoter-TSS (mRNA:MD16G1016800)	-786	MD16G1016800	245	98.12	2.49694	1.42681	2.0932e-06
MD02G1148000	Chr02	12180117	12180386	+	MdHB_1_peak_2726	promoter-TSS (mRNA:MD02G1148000)	-119	MD02G1148000	102.75	48.5	2.11856	0.268728	0.00184719
MD05G1115500	Chr05	23660985	23661254	+	MdHB_1_peak_9583	promoter-TSS (mRNA:MD05G1115500)	-647	MD05G1115500	130.75	63.75	2.05098	0.623209	0.00124546
MD08G1250900	Chr08	31582880	31583149	+	MdHB_1_peak_18249	promoter-TSS (mRNA:MD08G1250900)	-514	MD08G1250900	191	97	1.96907	1.18	0.000733761
MD10G1258100	Chr10	35227485	35227754	-	MdHB_1_peak_22395	promoter-TSS (mRNA:MD10G1258100)	-193	MD10G1258100	175	91.5	1.91257	1.07005	0.00146035
MD15G1036500	Chr15	2548001	2548270	+	MdHB_1_peak_31335	promoter-TSS (mRNA:MD15G1036500)	7	MD15G1036500	266	148	1.7973	1.69826	0.00190298
MD17G1152300	Chr17	14090408	14090677	-	MdHB_1_peak_38700	promoter-TSS (mRNA:MD17G1152300)	-797	MD17G1152300	208	125	1.664	1.38853	0.0110089
MD13G1118800	Chr13	8684618	8684887	+	MdHB_1_peak_27414	promoter-TSS (mRNA:MD13G1118800)	-22	MD13G1118800	129	83	1.55422	0.747906	0.0488258
MD07G1196300	Chr07	27474731	27474999	-	MdHB_1_peak_14624	promoter-TSS (mRNA:MD07G1196300)	-389	MD07G1196300	260.5	151	1.72517	1.69008	0.00392903
MD10G1224300	Chr10	32203299	32203567	+	MdHB_1_peak_22121	promoter-TSS (mRNA:MD10G1224300)	-785	MD10G1224300	161.75	96	1.6849	1.02402	0.0126296
MD10G1108300	Chr10	17822778	17823046	-	MdHB_1_peak_21136	promoter-TSS (mRNA:MD10G1108300)	-604	MD10G1108300	153	96	1.59375	0.975613	0.0296168
MD07G1129000	Chr07	18413077	18413345	+	MdHB_1_peak_13985	promoter-TSS (mRNA:MD07G1129000)	-21	MD07G1129000	180.5	115	1.56957	1.21909	0.0277384
MD15G1068500	Chr15	4734228	4734495	+	MdHB_1_peak_31803	promoter-TSS (mRNA:MD15G1068500)	-411	MD15G1068500	255	97	2.62887	1.46271	5.61038e-07
MD01G1070700	Chr01	17533728	17533995	+	MdHB_1_peak_2080	promoter-TSS (mRNA:MD01G1070700)	-470	MD01G1070700	1317.37	546.67	2.40981	3.85419	3.26441e-08
MD00G1111800	Chr00	23577745	23578012	+	MdHB_1_peak_908	promoter-TSS (mRNA:MD00G1111800)	86	MD00G1111800	120	52	2.30769	0.448698	0.000250346
MD08G1220500	Chr08	28327549	28327816	+	MdHB_1_peak_17991	promoter-TSS (mRNA:MD08G1220500)	-237	MD08G1220500	162	73.25	2.2116	0.891581	0.000175254
MD08G1079900	Chr08	6652268	6652535	+	MdHB_1_peak_16754	promoter-TSS (mRNA:MD08G1079900)	4	MD08G1079900	184.5	99	1.86364	1.15821	0.00217273
MD02G1183500	Chr02	16663188	16663455	-	MdHB_1_peak_3157	promoter-TSS (mRNA:MD02G1183500)	-23	MD02G1183500	172.5	96	1.79688	1.08135	0.00464195
MD16G1230400	Chr16	23616136	23616403	-	MdHB_1_peak_37013	promoter-TSS (mRNA:MD16G1230400)	-63	MD16G1230400	106.58	60.17	1.77131	0.407621	0.0128911
MD01G1024900	Chr01	9338978	9339245	-	MdHB_1_peak_1839	promoter-TSS (mRNA:MD01G1024900)	-50	MD01G1024900	219.33	128	1.71352	1.44825	0.00645119
MD05G1081300	Chr05	16951311	16951578	-	MdHB_1_peak_9288	promoter-TSS (mRNA:MD05G1081300)	-923	MD05G1081300	297.07	180.81	1.643	1.9044	0.00715901
MD04G1101700	Chr04	18814656	18814923	+	MdHB_1_peak_7811	promoter-TSS (mRNA:MD04G1101700)	88	MD04G1101700	135.83	84.58	1.60594	0.802623	0.0308604
MD08G1068600	Chr08	5467988	5468255	-	MdHB_1_peak_16609	promoter-TSS (mRNA:MD08G1068600)	-538	MD08G1068600	161.78	104.71	1.54503	1.07235	0.0396103
MD07G1260100	Chr07	32613481	32613748	+	MdHB_1_peak_15308	promoter-TSS (mRNA:MD07G1260100)	-405	MD07G1260100	244	159	1.53459	1.66165	0.0260704
MD15G1388400	Chr15	48081978	48082244	-	MdHB_1_peak_33924	promoter-TSS (mRNA:MD15G1388400)	-882	MD15G1388400	24851.8	4732.33	5.2515	7.83196	1.83246e-27
MD04G1183900	Chr04	27506718	27506984	+	MdHB_1_peak_8186	promoter-TSS (mRNA:MD04G1183900)	-126	MD04G1183900	172.25	78.75	2.1873	0.983587	0.000149161
MD05G1284600	Chr05	41855925	41856191	+	MdHB_1_peak_10364	promoter-TSS (mRNA:MD05G1284600)	-277	MD05G1284600	150.5	72.5	2.07586	0.816461	0.000614476
MD06G1216700	Chr06	34897309	34897575	-	MdHB_1_peak_12819	promoter-TSS (mRNA:MD06G1216700)	-478	MD06G1216700	198.5	102.5	1.93659	1.24298	0.000988688
MD01G1229300	Chr01	31873256	31873522	+	MdHB_1_peak_2354	promoter-TSS (mRNA:MD01G1229300)	-409	MD01G1229300	109.13	62.96	1.73332	0.452232	0.0175554
MD11G1245700	Chr11	35653753	35654019	-	MdHB_1_peak_24428	promoter-TSS (mRNA:MD11G1245700)	-166	MD11G1245700	156	91.83	1.69879	0.968224	0.0128979
MD05G1008900	Chr05	1940133	1940399	-	MdHB_1_peak_8542	promoter-TSS (mRNA:MD05G1008900)	-296	MD05G1008900	187	115	1.62609	1.24964	0.0155407
MD16G1191900	Chr16	16955084	16955350	+	MdHB_1_peak_36650	promoter-TSS (mRNA:MD16G1191900)	-509	MD16G1191900	220	144	1.52778	1.51643	0.0325662
MD15G1107200	Chr15	7499823	7500088	+	MdHB_1_peak_32076	promoter-TSS (mRNA:MD15G1107200)	-846	MD15G1107200	215.5	88.75	2.42817	1.2559	8.19404e-06
MD09G1077300	Chr09	5443045	5443310	-	MdHB_1_peak_19078	promoter-TSS (mRNA:MD09G1077300)	12	MD09G1077300	263.5	109	2.41743	1.54426	3.27983e-06
MD15G1032500	Chr15	2016049	2016314	+	MdHB_1_peak_31277	promoter-TSS (mRNA:MD15G1032500)	-222	MD15G1032500	211	108	1.9537	1.32556	0.000669174
MD05G1326600	Chr05	45281539	45281804	+	MdHB_1_peak_10812	promoter-TSS (mRNA:MD05G1326600)	-7	MD05G1326600	168	91.75	1.83106	1.03409	0.00372009
MD09G1287000	Chr09	36587025	36587290	+	MdHB_1_peak_20400	promoter-TSS (mRNA:MD09G1287000)	-48	MD09G1287000	162	93	1.74194	1.00843	0.0081504
MD13G1040200	Chr13	2735242	2735507	+	MdHB_1_peak_26696	promoter-TSS (mRNA:MD13G1040200)	-199	MD13G1040200	257	160.5	1.60125	1.71163	0.0144244
MD14G1115000	Chr14	18652451	18652716	-	MdHB_1_peak_29770	promoter-TSS (mRNA:MD14G1115000)	58	MD14G1115000	230	148	1.55405	1.57008	0.0240675
MD02G1320400	Chr02	37449767	37450032	+	MdHB_1_peak_4496	promoter-TSS (mRNA:MD02G1320400)	-89	MD02G1320400	203.83	132	1.54417	1.40146	0.0316845
MD17G1129200	Chr17	11360611	11360875	-	MdHB_1_peak_38457	promoter-TSS (mRNA:MD17G1129200)	-730	MD17G1129200	4551.75	1436.83	3.16791	5.53272	4.27982e-14
MD05G1249900	Chr05	38156278	38156542	+	MdHB_1_peak_10074	promoter-TSS (mRNA:MD05G1249900)	58	MD05G1249900	207.5	80	2.59375	1.17472	2.29032e-06
MD15G1024900	Chr15	1470991	1471255	-	MdHB_1_peak_31183	promoter-TSS (mRNA:MD15G1024900)	29	MD15G1024900	183	77	2.37662	1.03275	2.69701e-05
MD03G1272900	Chr03	35622773	35623037	+	MdHB_1_peak_6747	promoter-TSS (mRNA:MD03G1272900)	-922	MD03G1272900	190.7	85.17	2.23905	1.11749	7.35039e-05
MD00G1112500	Chr00	23679544	23679808	-	MdHB_1_peak_912	promoter-TSS (mRNA:MD00G1112500)	-129	MD00G1112500	162.5	74	2.19595	0.899163	0.000194067
MD12G1037800	Chr12	4052071	4052335	+	MdHB_1_peak_25141	promoter-TSS (mRNA:MD12G1037800)	-634	MD12G1037800	166	105	1.58095	1.09594	0.0281606
MD03G1056700	Chr03	4530478	4530742	-	MdHB_1_peak_4916	promoter-TSS (mRNA:MD03G1056700)	-122	MD03G1056700	164.5	108	1.52315	1.1042	0.0468895
MD02G1241500	Chr02	29015776	29016039	+	MdHB_1_peak_3710	promoter-TSS (mRNA:MD02G1241500)	-103	MD02G1241500	229.33	127.5	1.79867	1.48617	0.00246383
MD15G1045700	Chr15	3140340	3140603	+	MdHB_1_peak_31473	promoter-TSS (mRNA:MD15G1045700)	-600	MD15G1045700	206.5	117.75	1.75372	1.35	0.00438955
MD05G1128400	Chr05	25238482	25238745	-	MdHB_1_peak_9659	promoter-TSS (mRNA:MD05G1128400)	-305	MD05G1128400	145	86	1.68605	0.868578	0.0164148
MD02G1157500	Chr02	13175133	13175396	-	MdHB_1_peak_2848	promoter-TSS (mRNA:MD02G1157500)	-297	MD02G1157500	191.5	116.5	1.64378	1.27752	0.0141183
MD06G1025600	Chr06	3087535	3087798	-	MdHB_1_peak_11349	promoter-TSS (mRNA:MD06G1025600)	-995	MD06G1025600	171.17	111.5	1.53516	1.1562	0.0411604
MD16G1125900	Chr16	9137993	9138255	-	MdHB_1_peak_35910	promoter-TSS (mRNA:MD16G1125900)	57	MD16G1125900	215.25	99.83	2.15617	1.3069	0.000102313
MD10G1007700	Chr10	1190876	1191138	-	MdHB_1_peak_20490	promoter-TSS (mRNA:MD10G1007700)	-913	MD10G1007700	137.75	65.5	2.10305	0.685132	0.000735631
MD02G1273400	Chr02	32803306	32803568	+	MdHB_1_peak_4077	promoter-TSS (mRNA:MD02G1273400)	-701	MD02G1273400	194	100.33	1.93362	1.21112	0.000901386
MD03G1262100	Chr03	34816500	34816762	-	MdHB_1_peak_6678	promoter-TSS (mRNA:MD03G1262100)	83	MD03G1262100	169	98	1.72449	1.07384	0.00847602
MD17G1156200	Chr17	14939800	14940062	-	MdHB_1_peak_38752	promoter-TSS (mRNA:MD17G1156200)	-457	MD17G1156200	206.5	120.5	1.71369	1.36229	0.00650042
MD10G1296700	Chr10	38441952	38442214	-	MdHB_1_peak_22735	promoter-TSS (mRNA:MD10G1296700)	-435	MD10G1296700	178.5	106.5	1.67606	1.16688	0.0125142
MD14G1171100	Chr14	26515951	26516213	+	MdHB_1_peak_30303	promoter-TSS (mRNA:MD14G1171100)	-95	MD14G1171100	170.5	103	1.65534	1.10847	0.0153542
MD07G1186300	Chr07	26736237	26736499	-	MdHB_1_peak_14537	promoter-TSS (mRNA:MD07G1186300)	-455	MD07G1186300	160	103	1.5534	1.05356	0.0372771
MD11G1012600	Chr11	921386	921647	+	MdHB_1_peak_22971	promoter-TSS (mRNA:MD11G1012600)	-393	MD11G1012600	136	48	2.83333	0.541891	3.72297e-06
MD16G1137700	Chr16	10541051	10541312	+	MdHB_1_peak_36036	promoter-TSS (mRNA:MD16G1137700)	-699	MD16G1137700	231.25	128.5	1.79961	1.49779	0.0023724
MD11G1001600	Chr11	174585	174846	-	MdHB_1_peak_22903	promoter-TSS (mRNA:MD11G1001600)	-873	MD11G1001600	160.5	89.5	1.7933	0.980006	0.00482019
MD07G1276700	Chr07	34226092	34226353	-	MdHB_1_peak_15491	promoter-TSS (mRNA:MD07G1276700)	-449	MD07G1276700	284	162	1.75309	1.80493	0.00252376
MD07G1174700	Chr07	25310333	25310594	+	MdHB_1_peak_14390	promoter-TSS (mRNA:MD07G1174700)	73	MD07G1174700	117.5	67.5	1.74074	0.554182	0.015891
MD07G1295900	Chr07	35653265	35653526	-	MdHB_1_peak_15769	promoter-TSS (mRNA:MD07G1295900)	-230	MD07G1295900	289.5	167.83	1.72496	1.84097	0.00338643
MD04G1009600	Chr04	1101404	1101665	-	MdHB_1_peak_7061	promoter-TSS (mRNA:MD04G1009600)	-973	MD04G1009600	186.5	117.67	1.58494	1.26013	0.0239121
MD08G1014600	Chr08	1087355	1087615	-	MdHB_1_peak_16115	promoter-TSS (mRNA:MD08G1014600)	-92	MD08G1014600	231	77.5	2.98065	1.27367	3.87429e-08
MD16G1019200	Chr16	1404104	1404364	+	MdHB_1_peak_34498	promoter-TSS (mRNA:MD16G1019200)	-340	MD16G1019200	171	59.5	2.87395	0.860201	7.61212e-07
MD15G1108900	Chr15	7595331	7595591	-	MdHB_1_peak_32088	promoter-TSS (mRNA:MD15G1108900)	36	MD15G1108900	153	59.5	2.57143	0.746129	1.44856e-05
MD15G1042300	Chr15	2951543	2951803	+	MdHB_1_peak_31422	promoter-TSS (mRNA:MD15G1042300)	-17	MD15G1042300	197	92	2.1413	1.18404	0.00015998
MD06G1209800	Chr06	34297638	34297898	-	MdHB_1_peak_12753	promoter-TSS (mRNA:MD06G1209800)	-913	MD06G1209800	221.5	105.33	2.10291	1.3593	0.000150537
MD15G1176400	Chr15	13789362	13789622	-	MdHB_1_peak_32478	promoter-TSS (mRNA:MD15G1176400)	-852	MD15G1176400	124.28	63.83	1.94705	0.576566	0.00289603
MD08G1029600	Chr08	2150613	2150873	-	MdHB_1_peak_16270	promoter-TSS (mRNA:MD08G1029600)	-319	MD08G1029600	208.33	124	1.68008	1.38555	0.00901557
MD08G1235200	Chr08	30286778	30287038	+	MdHB_1_peak_18113	promoter-TSS (mRNA:MD08G1235200)	-24	MD08G1235200	128	78	1.64103	0.7067	0.0268941
MD10G1169000	Chr10	26110373	26110633	+	MdHB_1_peak_21625	promoter-TSS (mRNA:MD10G1169000)	-392	MD10G1169000	202	124	1.62903	1.35851	0.0158556
MD03G1126200	Chr03	11912632	11912891	-	MdHB_1_peak_5526	promoter-TSS (mRNA:MD03G1126200)	-930	MD03G1126200	37.4	12	3.11667	-1.27091	0.00164801
MD02G1172400	Chr02	15046556	15046815	-	MdHB_1_peak_3012	promoter-TSS (mRNA:MD02G1172400)	1	MD02G1172400	174	81.58	2.13288	1.0095	0.000226466
MD12G1022900	Chr12	2306037	2306296	-	MdHB_1_peak_24979	promoter-TSS (mRNA:MD12G1022900)	-231	MD12G1022900	207	131.75	1.57116	1.41359	0.0230084
MD16G1150300	Chr16	11842690	11842949	-	MdHB_1_peak_36172	promoter-TSS (mRNA:MD16G1150300)	99	MD16G1150300	175	112	1.5625	1.17762	0.0297619
MD07G1272700	Chr07	33902430	33902688	-	MdHB_1_peak_15465	promoter-TSS (mRNA:MD07G1272700)	-573	MD07G1272700	211	124.75	1.69138	1.40007	0.00764648
MD07G1251300	Chr07	31951953	31952211	+	MdHB_1_peak_15206	promoter-TSS (mRNA:MD07G1251300)	-963	MD07G1251300	238	148	1.60811	1.59957	0.013895
MD16G1248200	Chr16	27718511	27718769	-	MdHB_1_peak_37167	promoter-TSS (mRNA:MD16G1248200)	-899	MD16G1248200	168	110	1.52727	1.13258	0.0421679
MD16G1271600	Chr16	35367992	35368249	-	MdHB_1_peak_37395	promoter-TSS (mRNA:MD16G1271600)	12	MD16G1271600	9670.78	2676.15	3.61369	6.57476	2.46159e-17
MD09G1013200	Chr09	829494	829751	-	MdHB_1_peak_18417	promoter-TSS (mRNA:MD09G1013200)	-58	MD09G1013200	176	75	2.34667	0.982883	4.2218e-05
MD03G1137000	Chr03	13798552	13798809	-	MdHB_1_peak_5649	promoter-TSS (mRNA:MD03G1137000)	-34	MD03G1137000	165	70.72	2.33314	0.89388	5.4342e-05
MD17G1099400	Chr17	8435656	8435913	+	MdHB_1_peak_38203	promoter-TSS (mRNA:MD17G1099400)	-435	MD17G1099400	148	67	2.20896	0.764127	0.000223869
MD10G1303900	Chr10	39019144	39019401	+	MdHB_1_peak_22818	promoter-TSS (mRNA:MD10G1303900)	-151	MD10G1303900	191.5	87	2.20115	1.13115	0.000101227
MD06G1210800	Chr06	34348722	34348979	+	MdHB_1_peak_12768	promoter-TSS (mRNA:MD06G1210800)	-485	MD06G1210800	186	86.5	2.15029	1.10045	0.000150477
MD15G1125200	Chr15	9096773	9097030	-	MdHB_1_peak_32178	promoter-TSS (mRNA:MD15G1125200)	-342	MD15G1125200	227	112.5	2.01778	1.41393	0.000310763
MD05G1268200	Chr05	40347291	40347548	+	MdHB_1_peak_10241	promoter-TSS (mRNA:MD05G1268200)	-640	MD05G1268200	233	140.5	1.65836	1.55223	0.00862772
MD07G1095900	Chr07	10463681	10463938	-	MdHB_1_peak_13702	promoter-TSS (mRNA:MD07G1095900)	-836	MD07G1095900	184.5	114.75	1.60784	1.23675	0.0199786
MD05G1296800	Chr05	43105823	43106080	+	MdHB_1_peak_10459	promoter-TSS (mRNA:MD05G1296700)	-37	MD05G1296800	188.33	123.67	1.52284	1.29677	0.0387606
MD15G1019100	Chr15	1104664	1104920	-	MdHB_1_peak_31126	promoter-TSS (mRNA:MD15G1019100)	-698	MD15G1019100	232.92	79.75	2.92063	1.29296	7.50181e-08
MD07G1295300	Chr07	35610882	35611138	-	MdHB_1_peak_15760	promoter-TSS (mRNA:MD07G1295300)	-97	MD07G1295300	185	67.67	2.73386	0.990829	1.17995e-06
MD12G1143900	Chr12	22297347	22297603	-	MdHB_1_peak_26124	promoter-TSS (mRNA:MD12G1143900)	-280	MD12G1143900	127.75	52.75	2.4218	0.516214	8.74176e-05
MD08G1118000	Chr08	10791671	10791927	-	MdHB_1_peak_17104	promoter-TSS (mRNA:MD08G1118000)	-834	MD08G1118000	210	92.5	2.27027	1.24837	3.4229e-05
MD07G1263200	Chr07	33234764	33235020	-	MdHB_1_peak_15351	promoter-TSS (mRNA:MD07G1263200)	-827	MD07G1263200	247.33	120.5	2.05253	1.528	0.000168012
MD12G1009100	Chr12	960037	960293	+	MdHB_1_peak_24957	promoter-TSS (mRNA:MD12G1009100)	-257	MD12G1009100	132	64.5	2.04651	0.63768	0.00118248
MD16G1153600	Chr16	12182203	12182459	+	MdHB_1_peak_36207	promoter-TSS (mRNA:MD16G1153600)	-56	MD16G1153600	209	112.67	1.85497	1.338	0.00179494
MD08G1184700	Chr08	23022798	23023054	-	MdHB_1_peak_17631	promoter-TSS (mRNA:MD08G1184700)	-736	MD08G1184700	103.5	56	1.84821	0.344658	0.00857799
MD10G1275800	Chr10	36700752	36701008	-	MdHB_1_peak_22543	promoter-TSS (mRNA:MD10G1275800)	-884	MD10G1275800	227.7	135.75	1.67735	1.51318	0.00807468
MD16G1019100	Chr16	1402080	1402336	-	MdHB_1_peak_34496	promoter-TSS (mRNA:MD16G1019100)	-490	MD16G1019100	201.11	120	1.67592	1.33665	0.00954323
MD02G1287500	Chr02	34423108	34423364	-	MdHB_1_peak_4194	promoter-TSS (mRNA:MD02G1287500)	3	MD02G1287500	203	128	1.58594	1.3805	0.022697
MD13G1182400	Chr13	15251922	15252178	-	MdHB_1_peak_27971	promoter-TSS (mRNA:MD13G1182400)	-67	MD13G1182400	526	339	1.55162	2.75557	0.0119067
MD10G1290400	Chr10	37887868	37888123	+	MdHB_1_peak_22650	promoter-TSS (mRNA:MD10G1290400)	-275	MD10G1290400	110.5	27.5	4.01818	0.135086	3.26643e-08
MD15G1436600	Chr15	53666713	53666968	+	MdHB_1_peak_34182	promoter-TSS (mRNA:MD15G1436600)	-373	MD15G1436600	208	122.83	1.6934	1.37902	0.00767617
MD09G1077400	Chr09	5446906	5447161	+	MdHB_1_peak_19080	promoter-TSS (mRNA:MD09G1077400)	-44	MD09G1077400	200.25	120.5	1.66183	1.33515	0.010781
MD08G1194200	Chr08	24970377	24970632	+	MdHB_1_peak_17760	promoter-TSS (mRNA:MD08G1194200)	-842	MD08G1194200	141.46	85.92	1.64642	0.846454	0.0223173
MD03G1137700	Chr03	13962965	13963220	-	MdHB_1_peak_5661	promoter-TSS (mRNA:MD03G1137700)	-184	MD03G1137700	192.17	118.75	1.61827	1.29113	0.0164656
MD05G1272000	Chr05	40719631	40719886	+	MdHB_1_peak_10260	promoter-TSS (mRNA:MD05G1272000)	-710	MD05G1272000	179.5	111.5	1.60987	1.19697	0.0213349
MD15G1034600	Chr15	2448327	2448582	-	MdHB_1_peak_31312	promoter-TSS (mRNA:MD15G1034600)	-996	MD15G1034600	205	130	1.57692	1.39769	0.0240714
MD12G1036600	Chr12	3926286	3926541	+	MdHB_1_peak_25123	promoter-TSS (mRNA:MD12G1036600)	37	MD12G1036600	181.5	115.33	1.57374	1.22545	0.0286025
MD07G1006000	Chr07	584762	585017	+	MdHB_1_peak_13063	promoter-TSS (mRNA:MD07G1006000)	-425	MD07G1006000	166	107	1.5514	1.1066	0.0355721
MD03G1155900	Chr03	18170582	18170837	-	MdHB_1_peak_5814	promoter-TSS (mRNA:MD03G1155900)	-14	MD03G1155900	153.83	100.5	1.53065	1.00613	0.0493915
MD16G1027900	Chr16	1969489	1969744	+	MdHB_1_peak_34587	promoter-TSS (mRNA:MD16G1027900)	-168	MD16G1027900	238	156.33	1.52242	1.63069	0.0293615
MD05G1314100	Chr05	44439968	44440222	-	MdHB_1_peak_10637	promoter-TSS (mRNA:MD05G1314100)	-721	MD05G1314100	166.5	61	2.72951	0.842112	2.06417e-06
MD15G1262700	Chr15	22453234	22453488	-	MdHB_1_peak_32936	promoter-TSS (mRNA:MD15G1262700)	-126	MD15G1262700	169.5	87.5	1.93714	1.01837	0.00139222
MD07G1266600	Chr07	33494202	33494456	-	MdHB_1_peak_15382	promoter-TSS (mRNA:MD07G1266600)	-160	MD07G1266600	251	143.5	1.74913	1.62968	0.00332715
MD02G1271900	Chr02	32642837	32643091	-	MdHB_1_peak_4060	promoter-TSS (mRNA:MD02G1271900)	-751	MD02G1271900	234	134	1.74627	1.53047	0.00397647
MD07G1185500	Chr07	26655109	26655363	+	MdHB_1_peak_14525	promoter-TSS (mRNA:MD07G1185600)	470	MD07G1185500	119	69	1.72464	0.576982	0.0148502
MD10G1132600	Chr10	21371328	21371581	+	MdHB_1_peak_21321	promoter-TSS (mRNA:MD10G1132600)	-43	MD10G1132600	170	70	2.42857	0.918995	2.64947e-05
MD15G1115500	Chr15	8134433	8134686	-	MdHB_1_peak_32120	promoter-TSS (mRNA:MD15G1115500)	-258	MD15G1115500	181	83	2.18072	1.05529	0.000145457
MD08G1082300	Chr08	6812356	6812609	+	MdHB_1_peak_16769	promoter-TSS (mRNA:MD08G1082300)	33	MD08G1082300	170.5	86.64	1.96791	1.01898	0.0010273
MD14G1098000	Chr14	14929038	14929291	+	MdHB_1_peak_29613	promoter-TSS (mRNA:MD14G1098000)	-928	MD14G1098000	252.83	139.83	1.80812	1.62263	0.00197135
MD02G1205700	Chr02	20663742	20663995	-	MdHB_1_peak_3391	promoter-TSS (mRNA:MD02G1205700)	-696	MD02G1205700	249	138	1.80435	1.60193	0.00211395
MD15G1171800	Chr15	13337833	13338086	-	MdHB_1_peak_32452	promoter-TSS (mRNA:MD15G1171800)	45	MD15G1171800	150	85.5	1.75439	0.895496	0.00827758
MD03G1273500	Chr03	35689129	35689382	+	MdHB_1_peak_6766	promoter-TSS (mRNA:MD03G1273500)	27	MD03G1273500	202.5	122.33	1.65536	1.3532	0.0116106
MD04G1246200	Chr04	32133331	32133584	+	MdHB_1_peak_8460	promoter-TSS (mRNA:MD04G1246200)	-229	MD04G1246200	105.5	65	1.62308	0.439832	0.035978
MD04G1136800	Chr04	22434532	22434785	-	MdHB_1_peak_7964	promoter-TSS (mRNA:MD04G1136800)	-351	MD04G1136800	137	86	1.59302	0.819257	0.0332668
MD08G1196500	Chr08	25362917	25363170	-	MdHB_1_peak_17788	promoter-TSS (mRNA:MD08G1196500)	-714	MD08G1196500	200.33	133	1.50624	1.3911	0.0431248
MD15G1022800	Chr15	1321217	1321469	+	MdHB_1_peak_31162	promoter-TSS (mRNA:MD15G1022800)	-252	MD15G1022800	212.5	102	2.08333	1.30464	0.000187425
MD04G1167000	Chr04	25729211	25729463	+	MdHB_1_peak_8095	promoter-TSS (mRNA:MD04G1167000)	-993	MD04G1167000	188	95.5	1.96859	1.15761	0.000850812
MD05G1104700	Chr05	21744422	21744674	-	MdHB_1_peak_9500	promoter-TSS (mRNA:MD05G1104700)	-35	MD05G1104700	138	75	1.84	0.752761	0.0052252
MD02G1278500	Chr02	33441002	33441254	+	MdHB_1_peak_4130	promoter-TSS (mRNA:MD02G1278500)	-507	MD02G1278500	200.5	115	1.74348	1.31111	0.0050003
MD13G1123000	Chr13	9121147	9121399	+	MdHB_1_peak_27506	promoter-TSS (mRNA:MD13G1123000)	-839	MD13G1123000	526	311	1.69132	2.70726	0.00228394
MD09G1073300	Chr09	5087813	5088065	+	MdHB_1_peak_19031	promoter-TSS (mRNA:MD09G1073300)	-572	MD09G1073300	222	145.5	1.52577	1.5301	0.0312099
MD10G1044200	Chr10	5943349	5943601	+	MdHB_1_peak_20684	promoter-TSS (mRNA:MD10G1044200)	45	MD10G1044200	182.5	120	1.52083	1.25277	0.0405307
MD17G1107300	Chr17	9237916	9238167	+	MdHB_1_peak_38289	promoter-TSS (mRNA:MD17G1107300)	74	MD17G1107300	211	99.75	2.11529	1.2874	0.000159432
MD08G1076900	Chr08	6330180	6330431	+	MdHB_1_peak_16712	promoter-TSS (mRNA:MD08G1076900)	-584	MD08G1076900	143	73.5	1.94558	0.775247	0.00216224
MD17G1098600	Chr17	8376259	8376510	-	MdHB_1_peak_38186	promoter-TSS (mRNA:MD17G1098600)	-751	MD17G1098600	222.25	128	1.73633	1.46003	0.00504463
MD15G1070200	Chr15	4796359	4796610	-	MdHB_1_peak_31815	promoter-TSS (mRNA:MD15G1070200)	-513	MD15G1070200	183.5	121	1.51653	1.26218	0.0416166
MD16G1163700	Chr16	13466047	13466297	-	MdHB_1_peak_36354	promoter-TSS (mRNA:MD16G1163700)	-520	MD16G1163700	1969.33	772	2.55095	4.40893	2.01678e-09
MD14G1185200	Chr14	27758764	27759014	-	MdHB_1_peak_30409	promoter-TSS (mRNA:MD14G1185200)	-191	MD14G1185200	145	67	2.16418	0.74445	0.000344884
MD17G1255200	Chr17	31100466	31100716	-	MdHB_1_peak_39613	promoter-TSS (mRNA:MD17G1255200)	-467	MD17G1255200	145.14	78.75	1.84305	0.823333	0.00391513
MD15G1136600	Chr15	10024625	10024875	+	MdHB_1_peak_32244	promoter-TSS (mRNA:MD15G1136600)	-267	MD15G1136600	147.5	84.17	1.75241	0.872266	0.00875868
MD14G1182200	Chr14	27464489	27464739	-	MdHB_1_peak_30377	promoter-TSS (mRNA:MD14G1182200)	-165	MD14G1182200	198.75	116	1.71336	1.30792	0.00682386
MD07G1178300	Chr07	25811699	25811949	-	MdHB_1_peak_14437	promoter-TSS (mRNA:MD07G1178300)	86	MD07G1178300	154.5	93.5	1.65241	0.969502	0.0164221
MD14G1213700	Chr14	29815825	29816075	-	MdHB_1_peak_30641	promoter-TSS (mRNA:MD14G1213700)	-107	MD14G1213700	156	95.5	1.63351	0.989517	0.0196221
MD11G1096400	Chr11	8019253	8019503	+	MdHB_1_peak_23408	promoter-TSS (mRNA:MD11G1096400)	86	MD11G1096400	112	69	1.62319	0.524072	0.0340102
MD08G1124200	Chr08	11665380	11665630	+	MdHB_1_peak_17148	promoter-TSS (mRNA:MD08G1124200)	-253	MD08G1124200	199	132	1.50758	1.38109	0.0451498
MD09G1233300	Chr09	29324407	29324656	-	MdHB_1_peak_19979	promoter-TSS (mRNA:MD09G1233300)	-806	MD09G1233300	181.5	69	2.63043	0.978954	3.97876e-06
MD09G1017600	Chr09	1095562	1095811	+	MdHB_1_peak_18468	promoter-TSS (mRNA:MD09G1017600)	-98	MD09G1017600	219.5	122.5	1.79184	1.4257	0.00274262
MD04G1081200	Chr04	11209683	11209932	+	MdHB_1_peak_7645	promoter-TSS (mRNA:MD04G1081200)	-656	MD04G1081200	114	65	1.75385	0.507599	0.013423
MD10G1303600	Chr10	39002004	39002253	+	MdHB_1_peak_22813	promoter-TSS (mRNA:MD10G1303600)	-70	MD10G1303600	154.5	91.25	1.69315	0.956302	0.0123279
MD16G1162200	Chr16	13242409	13242658	+	MdHB_1_peak_36336	promoter-TSS (mRNA:MD16G1162200)	-477	MD16G1162200	234.08	140	1.672	1.55435	0.00800284
MD03G1080000	Chr03	6447560	6447809	+	MdHB_1_peak_5107	promoter-TSS (mRNA:MD03G1080000)	-308	MD03G1080000	223.5	138	1.61957	1.50592	0.0146311
MD10G1221900	Chr10	32022213	32022462	-	MdHB_1_peak_22109	promoter-TSS (mRNA:MD10G1221900)	-966	MD10G1221900	196.03	126.96	1.54403	1.34591	0.0345095
MD04G1003700	Chr04	521328	521576	+	MdHB_1_peak_7004	promoter-TSS (mRNA:MD04G1003700)	-29	MD04G1003700	159	83.5	1.90419	0.936154	0.00211953
MD10G1290700	Chr10	37944637	37944885	+	MdHB_1_peak_22657	promoter-TSS (mRNA:MD10G1290700)	-80	MD10G1290700	150	79.5	1.88679	0.858144	0.00292258
MD05G1353900	Chr05	47048814	47049062	+	MdHB_1_peak_11049	promoter-TSS (mRNA:MD05G1353900)	-773	MD05G1353900	287.5	157.5	1.8254	1.80125	0.00128681
MD16G1007600	Chr16	577059	577307	+	MdHB_1_peak_34334	promoter-TSS (mRNA:MD16G1007600)	-560	MD16G1007600	251.75	140.17	1.79603	1.62001	0.00213558
MD05G1017800	Chr05	3109160	3109407	-	MdHB_1_peak_8634	promoter-TSS (mRNA:MD05G1017800)	-96	MD05G1017800	199	123	1.61789	1.341	0.0160526
MD17G1131400	Chr17	11586123	11586370	+	MdHB_1_peak_38483	promoter-TSS (mRNA:MD17G1131400)	-986	MD17G1131400	168	110	1.52727	1.13258	0.0421679
MD00G1171800	Chr00	39485081	39485327	-	MdHB_1_peak_1369	promoter-TSS (mRNA:MD00G1171800)	-181	MD00G1171800	167	52	3.21154	0.786792	7.28468e-08
MD06G1169100	Chr06	30980373	30980619	+	MdHB_1_peak_12398	promoter-TSS (mRNA:MD06G1169100)	-200	MD06G1169100	200.33	101	1.98347	1.24428	0.000567719
MD05G1128800	Chr05	25258489	25258735	-	MdHB_1_peak_9661	promoter-TSS (mRNA:MD05G1128800)	56	MD05G1128800	105	58	1.81034	0.375393	0.0113359
MD16G1093200	Chr16	6431099	6431345	+	MdHB_1_peak_35496	promoter-TSS (mRNA:MD16G1093200)	-879	MD16G1093200	262	152	1.72368	1.69874	0.00408115
MD04G1141900	Chr04	23082126	23082372	+	MdHB_1_peak_7986	promoter-TSS (mRNA:MD04G1141900)	-327	MD04G1141900	131.5	83	1.58434	0.764289	0.0401185
MD12G1193400	Chr12	27507955	27508201	-	MdHB_1_peak_26282	promoter-TSS (mRNA:MD12G1193400)	23	MD12G1193400	347.25	219.25	1.58381	2.14832	0.0119904
MD10G1170700	Chr10	26344499	26344745	-	MdHB_1_peak_21640	promoter-TSS (mRNA:MD10G1170700)	-685	MD10G1170700	210.5	135	1.55926	1.44181	0.0257732
MD06G1178400	Chr06	31848390	31848636	-	MdHB_1_peak_12485	promoter-TSS (mRNA:MD06G1178400)	-173	MD06G1178400	176.5	114	1.54825	1.19496	0.0342799
MD16G1085400	Chr16	5979378	5979623	+	MdHB_1_peak_35429	promoter-TSS (mRNA:MD16G1085400)	71	MD16G1085400	229.75	134	1.71455	1.51411	0.00547532
MD07G1133500	Chr07	19497889	19498134	+	MdHB_1_peak_14034	promoter-TSS (mRNA:MD07G1133500)	-885	MD07G1133500	157.5	94	1.67553	0.989237	0.014083
MD03G1087100	Chr03	7112761	7113006	+	MdHB_1_peak_5184	promoter-TSS (mRNA:MD03G1087100)	-231	MD03G1087100	165	107	1.54206	1.10145	0.0386663
MD10G1157500	Chr10	24608838	24609082	+	MdHB_1_peak_21517	promoter-TSS (mRNA:MD10G1157500)	44	MD10G1157500	152.5	85	1.79412	0.907244	0.00596066
MD07G1255800	Chr07	32285279	32285523	-	MdHB_1_peak_15260	promoter-TSS (mRNA:MD07G1255800)	-523	MD07G1255800	229	131	1.74809	1.49911	0.00412085
MD07G1309400	Chr07	36471616	36471860	-	MdHB_1_peak_15929	promoter-TSS (mRNA:MD07G1309400)	87	MD07G1309400	322.5	190	1.69737	2.00408	0.00385488
MD06G1104100	Chr06	24220723	24220967	-	MdHB_1_peak_11915	promoter-TSS (mRNA:MD06G1104100)	-273	MD06G1104100	186	111	1.67568	1.22555	0.0102819
MD05G1256300	Chr05	38744708	38744952	+	MdHB_1_peak_10132	promoter-TSS (mRNA:MD05G1256300)	79	MD05G1256300	187	115.5	1.61905	1.25205	0.0175079
MD06G1024900	Chr06	3024467	3024711	-	MdHB_1_peak_11338	promoter-TSS (mRNA:MD06G1024900)	41	MD06G1024900	142.23	90.09	1.57875	0.877374	0.0348695
MD11G1207500	Chr11	30214212	30214456	+	MdHB_1_peak_24145	promoter-TSS (mRNA:MD11G1207500)	-76	MD11G1207500	113	72	1.56944	0.555268	0.0480321
MD17G1244600	Chr17	29298332	29298576	+	MdHB_1_peak_39556	promoter-TSS (mRNA:MD17G1244600)	-781	MD17G1244600	159.5	105	1.51905	1.0619	0.0468038
MD07G1283400	Chr07	34630836	34631080	-	MdHB_1_peak_15571	promoter-TSS (mRNA:MD07G1283400)	-253	MD07G1283400	239.5	158	1.51582	1.64218	0.0327554
MD12G1120800	Chr12	19372720	19372963	-	MdHB_1_peak_25919	promoter-TSS (mRNA:MD12G1120800)	-271	MD12G1120800	177	74.08	2.38931	0.983158	2.8442e-05
MD15G1330400	Chr15	36454446	36454689	+	MdHB_1_peak_33474	promoter-TSS (mRNA:MD15G1330400)	-852	MD15G1330400	176	82.5	2.13333	1.02563	0.000218971
MD11G1111000	Chr11	9821652	9821895	+	MdHB_1_peak_23453	promoter-TSS (mRNA:MD11G1111000)	-179	MD11G1111000	141	72	1.95833	0.752115	0.00228016
MD02G1194900	Chr02	18661870	18662113	+	MdHB_1_peak_3287	promoter-TSS (mRNA:MD02G1194900)	-83	MD02G1194900	160	84.5	1.89349	0.947863	0.00226733
MD13G1124200	Chr13	9222798	9223041	+	MdHB_1_peak_27536	promoter-TSS (mRNA:MD13G1124200)	-988	MD13G1124200	869.33	466	1.86552	3.37727	0.000140854
MD17G1258200	Chr17	31860097	31860339	-	MdHB_1_peak_39629	promoter-TSS (mRNA:MD17G1258100)	71	MD17G1258200	84.92	30.17	2.81472	-0.115671	9.31119e-05
MD08G1014800	Chr08	1119773	1120015	+	MdHB_1_peak_16123	promoter-TSS (mRNA:MD08G1014800)	-549	MD08G1014800	239.5	146	1.64041	1.59748	0.0105542
MD04G1049800	Chr04	5877458	5877700	+	MdHB_1_peak_7433	promoter-TSS (mRNA:MD04G1049800)	-73	MD04G1049800	179.62	110.49	1.62567	1.1925	0.0189324
MD09G1067900	Chr09	4621602	4621844	-	MdHB_1_peak_18975	promoter-TSS (mRNA:MD09G1067900)	-603	MD09G1067900	180.67	111.33	1.62283	1.20176	0.019606
MD07G1142700	Chr07	20760317	20760559	+	MdHB_1_peak_14089	promoter-TSS (mRNA:MD07G1142700)	-892	MD07G1142700	178.83	117.06	1.52768	1.22127	0.0373474
MD10G1191700	Chr10	28834883	28835125	+	MdHB_1_peak_21822	promoter-TSS (mRNA:MD10G1191700)	-573	MD10G1191700	206	137	1.50365	1.43188	0.0442289
MD12G1164000	Chr12	24551106	24551347	+	MdHB_1_peak_26203	promoter-TSS (mRNA:MD12G1164000)	-576	MD12G1164000	7046.75	1446.25	4.87243	6.03261	6.50915e-25
MD13G1124200	Chr13	9223753	9223994	+	MdHB_1_peak_27537	promoter-TSS (mRNA:MD13G1124200)	-34	MD13G1124200	869.33	466	1.86552	3.37727	0.000140854
MD03G1051600	Chr03	4125220	4125461	+	MdHB_1_peak_4886	promoter-TSS (mRNA:MD03G1051600)	-95	MD03G1051600	169	109	1.55046	1.1324	0.0347757
MD16G1016500	Chr16	1239952	1240193	+	MdHB_1_peak_34467	promoter-TSS (mRNA:MD16G1016500)	-71	MD16G1016500	205	136	1.50735	1.42351	0.0432105
MD16G1174500	Chr16	14821514	14821755	+	MdHB_1_peak_36475	promoter-TSS (mRNA:MD16G1174500)	-263	MD16G1174500	183.5	122	1.5041	1.26694	0.0460199
MD10G1286300	Chr10	37571994	37572234	-	MdHB_1_peak_22614	promoter-TSS (mRNA:MD10G1286300)	-80	MD10G1286300	198	91.17	2.17177	1.18473	0.000115582
MD04G1177800	Chr04	26893146	26893386	-	MdHB_1_peak_8151	promoter-TSS (mRNA:MD04G1177800)	-202	MD04G1177800	145.5	68.5	2.12409	0.75792	0.000485006
MD04G1027700	Chr04	3169468	3169708	-	MdHB_1_peak_7216	promoter-TSS (mRNA:MD04G1027700)	-199	MD04G1027700	200	106	1.88679	1.26671	0.00145984
MD04G1002400	Chr04	340041	340281	-	MdHB_1_peak_6982	promoter-TSS (mRNA:MD04G1002400)	-300	MD04G1002400	218	127	1.71654	1.43863	0.00619788
MD13G1125300	Chr13	9282510	9282750	+	MdHB_1_peak_27570	promoter-TSS (mRNA:MD13G1125300)	-212	MD13G1125300	871	511	1.7045	3.42779	0.00121122
MD15G1059000	Chr15	3940394	3940634	-	MdHB_1_peak_31649	promoter-TSS (mRNA:MD15G1059000)	-221	MD15G1059000	175	113	1.54867	1.18267	0.033284
MD02G1284500	Chr02	34094475	34094714	+	MdHB_1_peak_4174	promoter-TSS (mRNA:MD02G1284500)	24	MD02G1284500	4851	1407	3.44776	5.59533	5.40532e-16
MD03G1249000	Chr03	33647957	33648196	-	MdHB_1_peak_6593	promoter-TSS (mRNA:MD03G1249000)	-662	MD03G1249000	147.83	56.33	2.62436	0.689336	1.26672e-05
MD09G1091400	Chr09	6701799	6702038	-	MdHB_1_peak_19214	promoter-TSS (mRNA:MD09G1091400)	-934	MD09G1091400	244	127.01	1.92111	1.54101	0.000663576
MD05G1076000	Chr05	16296529	16296768	-	MdHB_1_peak_9249	promoter-TSS (mRNA:MD05G1076000)	-68	MD05G1076000	235	126	1.86508	1.50233	0.00127646
MD02G1154400	Chr02	12806673	12806912	+	MdHB_1_peak_2810	promoter-TSS (mRNA:MD02G1154400)	-881	MD02G1154400	215	123	1.74797	1.40921	0.00482222
MD10G1244300	Chr10	33897649	33897888	+	MdHB_1_peak_22314	promoter-TSS (mRNA:MD10G1244300)	-381	MD10G1244300	166	107.33	1.54663	1.10835	0.0398191
MD14G1241600	Chr14	32018850	32019089	-	MdHB_1_peak_30869	promoter-TSS (mRNA:MD14G1241600)	-683	MD14G1241600	222	144.5	1.53633	1.52613	0.0284515
MD10G1104000	Chr10	16971367	16971605	+	MdHB_1_peak_21088	promoter-TSS (mRNA:MD10G1104000)	-229	MD10G1104000	3614.28	1401.08	2.57964	5.27924	6.04356e-10
MD02G1182500	Chr02	16466327	16466565	+	MdHB_1_peak_3141	promoter-TSS (mRNA:MD02G1182500)	-33	MD02G1182500	179.5	109.5	1.63927	1.18695	0.0167567
MD04G1202300	Chr04	28828847	28829084	-	MdHB_1_peak_8271	promoter-TSS (mRNA:MD04G1202300)	-896	MD04G1202300	148	73	2.0274	0.803946	0.00113533
MD14G1227400	Chr14	30860303	30860540	-	MdHB_1_peak_30693	promoter-TSS (mRNA:MD14G1227400)	-635	MD14G1227400	190	97	1.95876	1.17511	0.000817969
MD04G1182900	Chr04	27403282	27403519	+	MdHB_1_peak_8175	promoter-TSS (mRNA:MD04G1182900)	48	MD04G1182900	131.5	71.5	1.83916	0.684755	0.00585227
MD06G1133100	Chr06	27696027	27696264	-	MdHB_1_peak_12121	promoter-TSS (mRNA:MD06G1133100)	43	MD06G1133100	180.5	104.5	1.72727	1.16654	0.00795624
MD02G1132500	Chr02	10714450	10714687	+	MdHB_1_peak_2587	promoter-TSS (mRNA:MD02G1132500)	-39	MD02G1132500	178	117	1.52137	1.21703	0.0403694
MD16G1043100	Chr16	3038697	3038933	+	MdHB_1_peak_34801	promoter-TSS (mRNA:MD16G1043100)	-242	MD16G1043100	176.83	75	2.35773	0.98752	3.67994e-05
MD11G1152500	Chr11	14631855	14632091	-	MdHB_1_peak_23651	promoter-TSS (mRNA:MD11G1152500)	-508	MD11G1152500	205	118.5	1.72996	1.34686	0.00597165
MD02G1275000	Chr02	32931761	32931997	-	MdHB_1_peak_4094	promoter-TSS (mRNA:MD02G1275000)	-688	MD02G1275000	206.46	124.57	1.65738	1.38012	0.0106141
MD16G1015400	Chr16	1189866	1190102	+	MdHB_1_peak_34459	promoter-TSS (mRNA:MD16G1015400)	-636	MD16G1015400	255.2	166.7	1.53089	1.72715	0.0277727
MD08G1124400	Chr08	11669096	11669332	+	MdHB_1_peak_17149	promoter-TSS (mRNA:MD08G1124400)	-197	MD08G1124400	214	140	1.52857	1.47669	0.0337965
MD05G1316200	Chr05	44544926	44545162	-	MdHB_1_peak_10655	promoter-TSS (mRNA:MD05G1316200)	-429	MD05G1316200	216.58	142.42	1.52071	1.49676	0.03317
MD11G1219700	Chr11	32095144	32095379	+	MdHB_1_peak_24255	promoter-TSS (mRNA:MD11G1219700)	-975	MD11G1219700	69.25	18.83	3.67764	-0.48783	8.25474e-06
MD08G1186100	Chr08	23440886	23441121	+	MdHB_1_peak_17653	promoter-TSS (mRNA:MD08G1186100)	-306	MD08G1186100	253.67	91.5	2.77235	1.43427	1.72219e-07
MD15G1177700	Chr15	13928571	13928806	-	MdHB_1_peak_32489	promoter-TSS (mRNA:MD15G1177800)	-1	MD15G1177700	172.5	87	1.98276	1.03187	0.000983944
MD06G1177200	Chr06	31700960	31701195	-	MdHB_1_peak_12473	promoter-TSS (mRNA:MD06G1177200)	-462	MD06G1177200	151	78	1.9359	0.854785	0.00214193
MD14G1189700	Chr14	28108836	28109071	+	MdHB_1_peak_30461	promoter-TSS (mRNA:MD14G1189700)	-81	MD14G1189700	214.75	112	1.91741	1.35995	0.000862813
MD04G1056200	Chr04	6857565	6857800	-	MdHB_1_peak_7486	promoter-TSS (mRNA:MD04G1056200)	-257	MD04G1056200	143.5	81	1.7716	0.827605	0.00833854
MD05G1323500	Chr05	45079922	45080157	-	MdHB_1_peak_10764	promoter-TSS (mRNA:MD05G1323500)	36	MD05G1323500	210	121	1.73554	1.37947	0.00502244
MD08G1076100	Chr08	6203556	6203791	-	MdHB_1_peak_16699	promoter-TSS (mRNA:MD08G1076100)	-130	MD08G1076100	103	60	1.71667	0.375927	0.0218753
MD06G1137700	Chr06	28281397	28281632	+	MdHB_1_peak_12172	promoter-TSS (mRNA:MD06G1137700)	-9	MD06G1137700	199	117	1.70085	1.31364	0.00776713
MD09G1201200	Chr09	18560305	18560540	+	MdHB_1_peak_19734	promoter-TSS (mRNA:MD09G1201200)	-588	MD09G1201200	150.67	91.5	1.64667	0.93579	0.0183927
MD05G1011200	Chr05	2342792	2343027	+	MdHB_1_peak_8577	promoter-TSS (mRNA:MD05G1011200)	-270	MD05G1011200	215	132.33	1.62473	1.44886	0.0140173
MD07G1177000	Chr07	25632942	25633177	-	MdHB_1_peak_14422	promoter-TSS (mRNA:MD07G1177000)	-34	MD07G1177000	191	120	1.59167	1.29169	0.0200319
MD02G1027900	Chr02	2145326	2145561	+	MdHB_1_peak_2416	promoter-TSS (mRNA:MD02G1027800)	-226	MD02G1027900	124.5	79.5	1.56604	0.693406	0.0470028
MD02G1312900	Chr02	36858128	36858362	+	MdHB_1_peak_4417	promoter-TSS (mRNA:MD02G1312900)	33	MD02G1312900	226.5	97.5	2.32308	1.34587	1.93662e-05
MD02G1198700	Chr02	19512453	19512687	-	MdHB_1_peak_3326	promoter-TSS (mRNA:MD02G1198700)	-762	MD02G1198700	179.5	102.5	1.75122	1.15135	0.00659895
MD08G1031700	Chr08	2272317	2272551	+	MdHB_1_peak_16297	promoter-TSS (mRNA:MD08G1031700)	78	MD08G1031700	254.5	151	1.68543	1.66938	0.00608302
MD15G1071600	Chr15	4923969	4924203	-	MdHB_1_peak_31852	promoter-TSS (mRNA:MD15G1071600)	81	MD15G1071600	141	85	1.65882	0.837747	0.0214079
MD13G1159500	Chr13	12547542	12547776	+	MdHB_1_peak_27777	promoter-TSS (mRNA:MD13G1159500)	99	MD13G1159500	569.67	348.43	1.63496	2.84047	0.00408789
MD03G1213400	Chr03	29289934	29290168	+	MdHB_1_peak_6294	promoter-TSS (mRNA:MD03G1213400)	-7	MD03G1213400	170	105.5	1.61137	1.11913	0.0224462
MD03G1039900	Chr03	3162556	3162789	-	MdHB_1_peak_4791	promoter-TSS (mRNA:MD03G1039900)	-59	MD03G1039900	142.75	55.9	2.55367	0.65093	2.11796e-05
MD02G1261800	Chr02	31612822	31613055	-	MdHB_1_peak_3959	promoter-TSS (mRNA:MD02G1261800)	13	MD02G1261800	382.33	182	2.10071	2.13951	3.25198e-05
MD13G1219100	Chr13	21167928	21168161	+	MdHB_1_peak_28152	promoter-TSS (mRNA:MD13G1219100)	2	MD13G1219100	218.5	109.83	1.98944	1.36642	0.000417318
MD07G1298300	Chr07	35791699	35791932	-	MdHB_1_peak_15798	promoter-TSS (mRNA:MD07G1298300)	-800	MD07G1298300	216.25	124	1.74395	1.41869	0.00503448
MD05G1229600	Chr05	36298590	36298823	+	MdHB_1_peak_10002	promoter-TSS (mRNA:MD05G1229600)	-225	MD05G1229600	104	63	1.65079	0.410448	0.0328066
MD07G1053900	Chr07	4972670	4972903	+	MdHB_1_peak_13376	promoter-TSS (mRNA:MD07G1053900)	-436	MD07G1053900	163.5	102.5	1.59512	1.06938	0.0263279
MD03G1028600	Chr03	2341582	2341814	+	MdHB_1_peak_4713	promoter-TSS (mRNA:MD03G1028600)	-80	MD03G1028600	149.75	61.5	2.43496	0.738295	4.26556e-05
MD17G1240400	Chr17	28975709	28975941	-	MdHB_1_peak_39520	promoter-TSS (mRNA:MD17G1240400)	-430	MD17G1240400	156.75	74	2.11824	0.864646	0.000432919
MD16G1162200	Chr16	13242951	13243183	+	MdHB_1_peak_36337	promoter-TSS (mRNA:MD16G1162200)	57	MD16G1162200	234.08	140	1.672	1.55435	0.00800284
MD14G1070800	Chr14	7785692	7785924	+	MdHB_1_peak_29331	promoter-TSS (mRNA:MD14G1070800)	-664	MD14G1070800	147	88	1.67045	0.893014	0.0179131
MD05G1122800	Chr05	24552922	24553153	-	MdHB_1_peak_9636	promoter-TSS (mRNA:MD05G1122800)	-3	MD05G1122800	142	44	3.22727	0.556047	2.2564e-07
MD09G1036900	Chr09	2261359	2261590	+	MdHB_1_peak_18638	promoter-TSS (mRNA:MD09G1036900)	-463	MD09G1036900	220.92	76	2.90684	1.21948	1.1636e-07
MD14G1202500	Chr14	29106627	29106858	+	MdHB_1_peak_30559	promoter-TSS (mRNA:MD14G1202500)	-858	MD14G1202500	190	69	2.75362	1.02587	1.03873e-06
MD00G1184200	Chr00	43427897	43428128	+	MdHB_1_peak_1480	promoter-TSS (mRNA:MD00G1184200)	-164	MD00G1184200	130	77	1.68831	0.713246	0.0185639
MD13G1065400	Chr13	4541110	4541341	+	MdHB_1_peak_27100	promoter-TSS (mRNA:MD13G1065400)	70	MD13G1065400	235	148	1.58784	1.58858	0.0171147
MD16G1155400	Chr16	12316592	12316823	-	MdHB_1_peak_36229	promoter-TSS (mRNA:MD16G1155400)	74	MD16G1155400	242	156.5	1.54633	1.64553	0.0248296
MD12G1119200	Chr12	19099368	19099598	+	MdHB_1_peak_25900	promoter-TSS (mRNA:MD12G1119200)	-7	MD12G1119200	171	61.25	2.79184	0.871174	1.50772e-06
MD08G1118900	Chr08	10847396	10847626	-	MdHB_1_peak_17107	promoter-TSS (mRNA:MD08G1118900)	-673	MD08G1118900	446.53	179	2.49458	2.28511	1.98753e-07
MD05G1322700	Chr05	44995510	44995740	+	MdHB_1_peak_10741	promoter-TSS (mRNA:MD05G1322700)	-19	MD05G1322700	174	107	1.62617	1.14712	0.0178795
MD09G1003800	Chr09	338290	338520	-	MdHB_1_peak_18293	promoter-TSS (mRNA:MD09G1003800)	6	MD09G1003800	259	162.67	1.59218	1.7259	0.0152389
MD15G1134600	Chr15	9778048	9778278	+	MdHB_1_peak_32229	promoter-TSS (mRNA:MD15G1134600)	-228	MD15G1134600	148	93.25	1.58713	0.930798	0.0320894
MD14G1166300	Chr14	25978446	25978676	+	MdHB_1_peak_30251	promoter-TSS (mRNA:MD14G1166300)	-138	MD14G1166300	219	141.5	1.5477	1.5025	0.0263185
MD15G1118100	Chr15	8496880	8497110	-	MdHB_1_peak_32145	promoter-TSS (mRNA:MD15G1118200)	-171	MD15G1118100	213	138.5	1.53791	1.46652	0.0299793
MD05G1360400	Chr05	47644010	47644239	-	MdHB_1_peak_11109	promoter-TSS (mRNA:MD05G1360400)	-886	MD05G1360400	240.5	130.5	1.84291	1.54144	0.00143934
MD17G1000600	Chr17	31206	31435	-	MdHB_1_peak_37525	promoter-TSS (mRNA:MD17G1000600)	-179	MD17G1000600	120.33	68.03	1.76878	0.57942	0.0109604
MD16G1069300	Chr16	4894072	4894301	-	MdHB_1_peak_35141	promoter-TSS (mRNA:MD16G1069300)	31	MD16G1069300	168	102	1.64706	1.09022	0.0161808
MD03G1242000	Chr03	32689620	32689849	-	MdHB_1_peak_6538	promoter-TSS (mRNA:MD03G1242000)	-40	MD03G1242000	147.5	93	1.58602	0.92639	0.0320894
MD07G1247900	Chr07	31704447	31704676	-	MdHB_1_peak_15154	promoter-TSS (mRNA:MD07G1247900)	-600	MD07G1247900	196	130	1.50769	1.3594	0.0461813
MD06G1055800	Chr06	8327585	8327813	-	MdHB_1_peak_11606	promoter-TSS (mRNA:MD06G1055800)	-776	MD06G1055800	4571.5	1204.83	3.79431	5.47897	3.34479e-18
MD13G1035700	Chr13	2498305	2498533	-	MdHB_1_peak_26669	promoter-TSS (mRNA:MD13G1035700)	-319	MD13G1035700	116	50.5	2.29703	0.402993	0.000366398
MD08G1131200	Chr08	12387110	12387338	-	MdHB_1_peak_17209	promoter-TSS (mRNA:MD08G1131200)	-617	MD08G1131200	189	87	2.17241	1.11847	0.000129292
MD11G1004100	Chr11	354890	355118	-	MdHB_1_peak_22916	promoter-TSS (mRNA:MD11G1004100)	-184	MD11G1004100	190.5	92	2.07065	1.15205	0.000321218
MD15G1062600	Chr15	4295509	4295737	+	MdHB_1_peak_31705	promoter-TSS (mRNA:MD15G1062600)	-686	MD15G1062600	189	95	1.98947	1.16001	0.000635902
MD11G1131800	Chr11	11931979	11932207	+	MdHB_1_peak_23545	promoter-TSS (mRNA:MD11G1131800)	-597	MD11G1131800	155	78	1.98718	0.879051	0.00130918
MD07G1211400	Chr07	28995750	28995978	+	MdHB_1_peak_14812	promoter-TSS (mRNA:MD07G1211400)	-116	MD07G1211400	236.5	127	1.8622	1.51219	0.00134523
MD09G1017100	Chr09	1067402	1067630	-	MdHB_1_peak_18461	promoter-TSS (mRNA:MD09G1017100)	99	MD09G1017100	223	121.25	1.83918	1.43475	0.00183007
MD15G1014200	Chr15	804812	805040	+	MdHB_1_peak_31067	promoter-TSS (mRNA:MD15G1014200)	-321	MD15G1014200	201.6	112.67	1.7893	1.30526	0.0034583
MD16G1004100	Chr16	231521	231749	+	MdHB_1_peak_34291	promoter-TSS (mRNA:MD16G1004100)	-312	MD16G1004100	174	99	1.75758	1.1052	0.00599298
MD08G1012800	Chr08	954909	955137	+	MdHB_1_peak_16089	promoter-TSS (mRNA:MD08G1012800)	-114	MD08G1012800	201.83	122.5	1.64759	1.35106	0.0125977
MD07G1236100	Chr07	30908918	30909146	-	MdHB_1_peak_15072	promoter-TSS (mRNA:MD07G1236100)	-102	MD07G1236100	156.5	101	1.5495	1.02358	0.0381906
MD06G1233600	Chr06	36467073	36467300	+	MdHB_1_peak_12966	promoter-TSS (mRNA:MD06G1233600)	-129	MD06G1233600	161	67.5	2.38519	0.84959	4.35332e-05
MD10G1291400	Chr10	37999545	37999772	-	MdHB_1_peak_22669	promoter-TSS (mRNA:MD10G1291400)	-899	MD10G1291400	240	109	2.20183	1.45232	3.92911e-05
MD12G1043000	Chr12	4818066	4818293	-	MdHB_1_peak_25223	promoter-TSS (mRNA:MD12G1043000)	-94	MD12G1043000	136	86	1.5814	0.812972	0.0366866
MD10G1298600	Chr10	38590775	38591002	-	MdHB_1_peak_22754	promoter-TSS (ncRNA:MD10G1298600)	-909	MD10G1298600	173.75	112.33	1.54678	1.17317	0.0360784
MD03G1040400	Chr03	3197502	3197728	+	MdHB_1_peak_4796	promoter-TSS (mRNA:MD03G1040400)	-763	MD03G1040400	194.5	90	2.16111	1.16164	0.000133865
MD17G1134400	Chr17	12048777	12049003	+	MdHB_1_peak_38521	promoter-TSS (mRNA:MD17G1134400)	-835	MD17G1134400	151.5	81.5	1.8589	0.87975	0.00333326
MD00G1116300	Chr00	24582942	24583168	-	MdHB_1_peak_949	promoter-TSS (mRNA:MD00G1116300)	-799	MD00G1116300	205.5	114	1.80263	1.32867	0.00275457
MD03G1228400	Chr03	31399296	31399522	-	MdHB_1_peak_6434	promoter-TSS (mRNA:MD03G1228400)	93	MD03G1228400	141	79.25	1.77918	0.800493	0.00836794
MD15G1019700	Chr15	1147970	1148196	+	MdHB_1_peak_31138	promoter-TSS (mRNA:MD15G1019700)	-151	MD15G1019700	231.33	135.83	1.70308	1.5275	0.00640077
MD08G1052300	Chr08	4099723	4099949	+	MdHB_1_peak_16484	promoter-TSS (mRNA:MD08G1052300)	-242	MD08G1052300	168	100	1.68	1.07944	0.0123754
MD09G1041300	Chr09	2662519	2662745	-	MdHB_1_peak_18694	promoter-TSS (mRNA:MD09G1041300)	-599	MD09G1041300	155.5	98.5	1.57868	1.00394	0.0328005
MD00G1096600	Chr00	20298786	20299012	+	MdHB_1_peak_783	promoter-TSS (mRNA:MD00G1096600)	-50	MD00G1096600	220.5	141	1.56383	1.50633	0.0245487
MD15G1025600	Chr15	1497083	1497309	+	MdHB_1_peak_31191	promoter-TSS (mRNA:MD15G1025600)	-325	MD15G1025600	182.5	117	1.55983	1.23829	0.0294794
MD05G1003800	Chr05	1244582	1244808	+	MdHB_1_peak_8499	promoter-TSS (mRNA:MD05G1003800)	-307	MD05G1003800	212.5	137	1.55109	1.45828	0.0272154
MD15G1188400	Chr15	14870012	14870238	+	MdHB_1_peak_32553	promoter-TSS (mRNA:MD15G1188400)	-327	MD15G1188400	177.08	117	1.5135	1.21265	0.0436126
MD16G1070600	Chr16	4956276	4956501	+	MdHB_1_peak_35162	promoter-TSS (mRNA:MD16G1070600)	-270	MD16G1070600	170.33	79	2.15608	0.974262	0.00024256
MD10G1152300	Chr10	23926126	23926351	+	MdHB_1_peak_21474	promoter-TSS (mRNA:MD10G1152300)	-23	MD10G1152300	179	86	2.0814	1.06114	0.000352524
MD15G1136500	Chr15	10020140	10020365	-	MdHB_1_peak_32243	promoter-TSS (mRNA:MD15G1136500)	-758	MD15G1136500	126.5	62.83	2.01337	0.585356	0.00174813
MD15G1054000	Chr15	3683158	3683383	+	MdHB_1_peak_31581	promoter-TSS (mRNA:MD15G1054000)	93	MD15G1054000	239	120	1.99167	1.49368	0.000306877
MD09G1287100	Chr09	36594456	36594681	-	MdHB_1_peak_20405	promoter-TSS (mRNA:MD09G1287100)	-811	MD09G1287100	154	86.25	1.78551	0.92362	0.00630009
MD14G1212500	Chr14	29729902	29730127	-	MdHB_1_peak_30629	promoter-TSS (mRNA:MD14G1212500)	-316	MD14G1212500	148	88	1.68182	0.89896	0.0161828
MD13G1228900	Chr13	22454955	22455180	-	MdHB_1_peak_28236	promoter-TSS (mRNA:MD13G1228900)	-369	MD13G1228900	149.75	95.5	1.56806	0.954261	0.0343722
MD10G1149800	Chr10	23702502	23702727	+	MdHB_1_peak_21451	promoter-TSS (mRNA:MD10G1149800)	-987	MD10G1149800	207.83	135.75	1.53098	1.43408	0.0319176
MD17G1138200	Chr17	12420224	12420448	+	MdHB_1_peak_38559	promoter-TSS (mRNA:MD17G1138200)	-935	MD17G1138200	157.5	64.5	2.44186	0.8085	2.94932e-05
MD03G1044500	Chr03	3531868	3532092	-	MdHB_1_peak_4833	promoter-TSS (mRNA:MD03G1044500)	-170	MD03G1044500	122.33	67.75	1.80561	0.59204	0.00851809
MD05G1077300	Chr05	16518704	16518928	+	MdHB_1_peak_9256	promoter-TSS (mRNA:MD05G1077300)	-201	MD05G1077300	162	92.5	1.75135	1.00558	0.00699469
MD14G1030800	Chr14	2671003	2671227	+	MdHB_1_peak_28942	promoter-TSS (mRNA:MD14G1030800)	-738	MD14G1030800	197.7	113.67	1.73925	1.29238	0.00571929
MD11G1072800	Chr11	6184599	6184823	-	MdHB_1_peak_23305	promoter-TSS (mRNA:MD11G1072800)	67	MD11G1072800	155	91	1.7033	0.95768	0.0123279
MD13G1120600	Chr13	8862082	8862306	+	MdHB_1_peak_27428	promoter-TSS (mRNA:MD13G1120600)	-702	MD13G1120600	700	443.5	1.57835	3.15636	0.00691292
MD08G1200700	Chr08	26031374	26031598	-	MdHB_1_peak_17823	promoter-TSS (mRNA:MD08G1200700)	-245	MD08G1200700	169.58	110.33	1.53703	1.14224	0.0433635
MD06G1118500	Chr06	25716256	25716479	+	MdHB_1_peak_11955	promoter-TSS (mRNA:MD06G1118500)	-244	MD06G1118500	120.25	66.5	1.80827	0.567076	0.00909081
MD04G1091200	Chr04	16274840	16275063	-	MdHB_1_peak_7721	promoter-TSS (mRNA:MD04G1091200)	-776	MD04G1091200	120.5	69.5	1.73381	0.591866	0.0156719
MD11G1137500	Chr11	12695206	12695429	-	MdHB_1_peak_23594	promoter-TSS (mRNA:MD11G1137500)	42	MD11G1137500	132	82.5	1.6	0.764182	0.0316144
MD03G1117700	Chr03	10592826	10593049	+	MdHB_1_peak_5453	promoter-TSS (mRNA:MD03G1117700)	-249	MD03G1117700	158	104	1.51923	1.0484	0.0494392
MD15G1417700	Chr15	51942857	51943079	+	MdHB_1_peak_34103	promoter-TSS (mRNA:MD15G1417700)	-534	MD15G1417700	167	46	3.63043	0.746511	5.06822e-09
MD10G1012000	Chr10	1614236	1614458	-	MdHB_1_peak_20504	promoter-TSS (mRNA:MD10G1012000)	86	MD10G1012000	104.83	42	2.49595	0.225634	0.000149233
MD12G1024800	Chr12	2672410	2672632	-	MdHB_1_peak_25011	promoter-TSS (ncRNA:MD12G1024800)	-696	MD12G1024800	305.5	161.5	1.89164	1.86982	0.000546561
MD14G1164800	Chr14	25856009	25856231	+	MdHB_1_peak_30237	promoter-TSS (mRNA:MD14G1164800)	-782	MD14G1164800	182.25	100.83	1.8075	1.15643	0.00365455
MD11G1277600	Chr11	39482093	39482315	-	MdHB_1_peak_24666	promoter-TSS (mRNA:MD11G1277600)	65	MD11G1277600	122	70.5	1.7305	0.610344	0.0146628
MD15G1082700	Chr15	5681471	5681693	-	MdHB_1_peak_31942	promoter-TSS (mRNA:MD15G1082700)	27	MD15G1082700	153.5	93.33	1.6447	0.962843	0.0181069
MD17G1132300	Chr17	11763539	11763761	+	MdHB_1_peak_38493	promoter-TSS (mRNA:MD17G1132300)	-39	MD17G1132300	155	95	1.63158	0.98104	0.0215791
MD15G1034700	Chr15	2455237	2455459	-	MdHB_1_peak_31316	promoter-TSS (mRNA:MD15G1034700)	-1000	MD15G1034700	224	149	1.50336	1.55147	0.0391111
MD03G1214300	Chr03	29392857	29393078	-	MdHB_1_peak_6303	promoter-TSS (mRNA:MD03G1214300)	-528	MD03G1214300	152	75.5	2.01325	0.845069	0.0010327
MD05G1358900	Chr05	47395336	47395557	+	MdHB_1_peak_11085	promoter-TSS (mRNA:MD05G1358800)	231	MD05G1358900	158	79.5	1.98742	0.906164	0.00110386
MD02G1255200	Chr02	30723385	30723606	-	MdHB_1_peak_3865	promoter-TSS (mRNA:MD02G1255200)	-369	MD02G1255200	204.5	120.33	1.69949	1.3529	0.00770619
MD04G1146900	Chr04	23519444	23519665	-	MdHB_1_peak_8012	promoter-TSS (mRNA:MD04G1146900)	-610	MD04G1146900	118.5	71	1.66901	0.588544	0.0234863
MD03G1090700	Chr03	7512804	7513025	+	MdHB_1_peak_5221	promoter-TSS (mRNA:MD03G1090700)	-194	MD03G1090700	178	107.17	1.66091	1.16783	0.0125142
MD05G1338400	Chr05	45985455	45985676	-	MdHB_1_peak_10903	promoter-TSS (mRNA:MD05G1338400)	-69	MD05G1338400	197	120	1.64167	1.31854	0.0133246
MD14G1245300	Chr14	32341707	32341928	-	MdHB_1_peak_30924	promoter-TSS (mRNA:MD14G1245300)	-69	MD14G1245300	279	176	1.58523	1.83467	0.0151318
MD11G1012100	Chr11	863237	863458	-	MdHB_1_peak_22965	promoter-TSS (mRNA:MD11G1012100)	-294	MD11G1012100	197.25	129.25	1.52611	1.36145	0.0363682
MD05G1290000	Chr05	42191794	42192014	-	MdHB_1_peak_10389	promoter-TSS (mRNA:MD05G1290000)	-36	MD05G1290000	160.75	78.5	2.04777	0.916262	0.000616553
MD15G1010900	Chr15	599250	599470	+	MdHB_1_peak_31027	promoter-TSS (mRNA:MD15G1010900)	-316	MD15G1010900	204.33	101.53	2.01251	1.26536	0.000442976
MD07G1276800	Chr07	34227635	34227855	+	MdHB_1_peak_15494	promoter-TSS (mRNA:MD07G1276800)	25	MD07G1276800	253	131	1.9313	1.59005	0.000585676
MD05G1340900	Chr05	46131709	46131929	-	MdHB_1_peak_10923	promoter-TSS (mRNA:MD05G1340900)	-435	MD05G1340900	219.25	119	1.84244	1.40967	0.0017116
MD16G1158300	Chr16	12678270	12678490	+	MdHB_1_peak_36258	promoter-TSS (mRNA:MD16G1158300)	-263	MD16G1158300	207.5	120	1.72917	1.36437	0.00524215
MD09G1056600	Chr09	3745346	3745566	-	MdHB_1_peak_18871	promoter-TSS (mRNA:MD09G1056600)	60	MD09G1056600	184	108.12	1.70181	1.2018	0.00827977
MD11G1114300	Chr11	10331730	10331950	-	MdHB_1_peak_23476	promoter-TSS (mRNA:MD11G1114300)	-8	MD11G1114300	169	99.5	1.69849	1.08197	0.0112537
MD02G1145600	Chr02	12026361	12026581	-	MdHB_1_peak_2708	promoter-TSS (mRNA:MD02G1145600)	-188	MD02G1145600	166.5	98.5	1.69036	1.06338	0.0130444
MD17G1066700	Chr17	5390110	5390330	-	MdHB_1_peak_37796	promoter-TSS (mRNA:MD17G1066700)	-916	MD17G1066700	582.5	357.43	1.62969	2.87426	0.00417057
MD06G1143400	Chr06	28699833	28700053	+	MdHB_1_peak_12229	promoter-TSS (mRNA:MD06G1143400)	-947	MD06G1143400	210	129	1.62791	1.41423	0.0148061
MD05G1079600	Chr05	16727187	16727407	-	MdHB_1_peak_9275	promoter-TSS (mRNA:MD05G1079600)	-839	MD05G1079600	169.5	105.2	1.61122	1.11499	0.0216687
MD14G1146500	Chr14	23921591	23921811	+	MdHB_1_peak_30059	promoter-TSS (ncRNA:MD14G1146500)	-307	MD14G1146500	137.5	88.75	1.5493	0.840061	0.0490786
MD07G1254400	Chr07	32134468	32134687	+	MdHB_1_peak_15240	promoter-TSS (ncRNA:MD07G1254400)	48	MD07G1254400	2960.67	1091.08	2.71352	4.97118	8.53191e-11
MD05G1188800	Chr05	31657236	31657455	-	MdHB_1_peak_9868	promoter-TSS (mRNA:MD05G1188800)	-705	MD05G1188800	185	81.5	2.26994	1.06827	5.51653e-05
MD09G1072800	Chr09	5058041	5058260	+	MdHB_1_peak_19019	promoter-TSS (mRNA:MD09G1072800)	63	MD09G1072800	174	89.33	1.94783	1.05286	0.00113663
MD09G1179800	Chr09	15406375	15406594	-	MdHB_1_peak_19609	promoter-TSS (mRNA:MD09G1179800)	-31	MD09G1179800	161	83	1.93976	0.944704	0.00167536
MD16G1031000	Chr16	2209797	2210016	+	MdHB_1_peak_34641	promoter-TSS (mRNA:MD16G1031000)	-649	MD16G1031000	219	114	1.92105	1.38692	0.000803278
MD07G1228000	Chr07	30345436	30345655	+	MdHB_1_peak_14984	promoter-TSS (mRNA:MD07G1228000)	-527	MD07G1228000	235	132	1.7803	1.52637	0.00285413
MD06G1232700	Chr06	36412558	36412777	+	MdHB_1_peak_12958	promoter-TSS (mRNA:MD06G1232700)	40	MD06G1232700	182	108.83	1.67233	1.1957	0.0113321
MD03G1291900	Chr03	36919992	36920211	-	MdHB_1_peak_6900	promoter-TSS (ncRNA:MD03G1291900)	-266	MD03G1291900	157.5	96.33	1.635	1.0026	0.01856
MD07G1267900	Chr07	33581337	33581556	-	MdHB_1_peak_15393	promoter-TSS (mRNA:MD07G1267900)	-827	MD07G1267900	214.5	139	1.54317	1.47457	0.0286966
MD16G1099600	Chr16	6932399	6932618	+	MdHB_1_peak_35579	promoter-TSS (mRNA:MD16G1099600)	-231	MD16G1099600	250.5	164.5	1.5228	1.70365	0.0299745
MD02G1045900	Chr02	3679077	3679295	-	MdHB_1_peak_2445	promoter-TSS (mRNA:MD02G1045900)	-330	MD02G1045900	107.5	38.5	2.79221	0.216734	1.77913e-05
MD16G1014800	Chr16	1140999	1141217	-	MdHB_1_peak_34449	promoter-TSS (mRNA:MD16G1014800)	-247	MD16G1014800	188	74	2.54054	1.04298	6.06952e-06
MD04G1203000	Chr04	28872970	28873188	-	MdHB_1_peak_8275	promoter-TSS (mRNA:MD04G1203000)	-821	MD04G1203000	130	65	2	0.627086	0.00156721
MD15G1016100	Chr15	950438	950656	-	MdHB_1_peak_31105	promoter-TSS (mRNA:MD15G1016100)	-13	MD15G1016100	253.67	131.33	1.93155	1.59376	0.000536538
MD16G1161800	Chr16	13200868	13201086	-	MdHB_1_peak_36330	promoter-TSS (mRNA:MD16G1161800)	-570	MD16G1161800	187	98	1.90816	1.16545	0.00134306
MD17G1102100	Chr17	8675257	8675475	-	MdHB_1_peak_38236	promoter-TSS (mRNA:MD17G1102100)	100	MD17G1102100	161	93.5	1.72193	1.00577	0.00902391
MD16G1273400	Chr16	36247483	36247701	-	MdHB_1_peak_37412	promoter-TSS (mRNA:MD16G1273400)	-103	MD16G1273400	140.5	84	1.67262	0.828223	0.0184927
MD03G1198300	Chr03	27135456	27135674	+	MdHB_1_peak_6176	promoter-TSS (mRNA:MD03G1198300)	63	MD03G1198300	112.8	68.14	1.65542	0.523399	0.0303057
MD15G1178600	Chr15	14061136	14061354	-	MdHB_1_peak_32497	promoter-TSS (mRNA:MD15G1178600)	80	MD15G1178600	118.75	75	1.58333	0.620426	0.0450893
MD16G1283300	Chr16	39700584	39700802	+	MdHB_1_peak_37477	promoter-TSS (mRNA:MD16G1283300)	-177	MD16G1283300	273.67	176.5	1.55054	1.81968	0.0204126
MD14G1098000	Chr14	14929907	14930124	+	MdHB_1_peak_29614	promoter-TSS (mRNA:MD14G1098000)	-77	MD14G1098000	252.83	139.83	1.80812	1.62263	0.00197135
MD05G1022300	Chr05	3656336	3656553	-	MdHB_1_peak_8690	promoter-TSS (mRNA:MD05G1022300)	-71	MD05G1022300	214	124	1.72581	1.40935	0.00595669
MD16G1077900	Chr16	5458267	5458484	+	MdHB_1_peak_35292	promoter-TSS (mRNA:MD16G1077900)	-24	MD16G1077900	272	159	1.71069	1.75632	0.00426155
MD07G1200300	Chr07	27830504	27830721	-	MdHB_1_peak_14677	promoter-TSS (mRNA:MD07G1200300)	22	MD07G1200300	328.33	201.33	1.63081	2.05169	0.00755202
MD16G1132500	Chr16	10120342	10120559	+	MdHB_1_peak_35986	promoter-TSS (mRNA:MD16G1132500)	-44	MD16G1132500	151.5	93.67	1.61738	0.953454	0.0251041
MD17G1068900	Chr17	5575853	5576070	+	MdHB_1_peak_37829	promoter-TSS (mRNA:MD17G1068900)	-98	MD17G1068900	554	345	1.6058	2.8105	0.00598689
MD12G1136400	Chr12	21314784	21315001	-	MdHB_1_peak_26043	promoter-TSS (mRNA:MD12G1136400)	-140	MD12G1136400	171	108	1.58333	1.13727	0.0261899
MD04G1170900	Chr04	26248273	26248489	+	MdHB_1_peak_8124	promoter-TSS (mRNA:MD04G1170900)	-577	MD04G1170900	87.5	26.25	3.33333	-0.133218	6.42825e-06
MD15G1199800	Chr15	15885400	15885616	+	MdHB_1_peak_32603	promoter-TSS (mRNA:MD15G1199800)	-991	MD15G1199800	148	67	2.20896	0.764127	0.000223869
MD00G1037400	Chr00	6646250	6646466	+	MdHB_1_peak_298	promoter-TSS (mRNA:MD00G1037400)	-733	MD00G1037400	44.77	22.75	1.96791	-0.847311	0.033068
MD05G1281600	Chr05	41557560	41557776	-	MdHB_1_peak_10328	promoter-TSS (mRNA:MD05G1281600)	-608	MD05G1281600	216	113	1.9115	1.36976	0.000917206
MD07G1309200	Chr07	36459960	36460176	-	MdHB_1_peak_15926	promoter-TSS (mRNA:MD07G1309200)	-922	MD07G1309200	368	216	1.7037	2.19102	0.00298866
MD08G1198200	Chr08	25676719	25676935	+	MdHB_1_peak_17807	promoter-TSS (mRNA:MD08G1198200)	-487	MD08G1198200	125.5	75.5	1.66225	0.67182	0.0235978
MD08G1014300	Chr08	1072488	1072704	+	MdHB_1_peak_16106	promoter-TSS (mRNA:MD08G1014300)	-493	MD08G1014300	244.25	147.17	1.65965	1.6191	0.00817379
MD05G1281900	Chr05	41570792	41571008	+	MdHB_1_peak_10336	promoter-TSS (mRNA:MD05G1281900)	-5	MD05G1281900	173.5	108	1.60648	1.14979	0.0220616
MD02G1289900	Chr02	34597540	34597756	-	MdHB_1_peak_4209	promoter-TSS (mRNA:MD02G1289900)	-838	MD02G1289900	155.5	97.25	1.59897	0.996792	0.0255297
MD16G1027400	Chr16	1932571	1932787	-	MdHB_1_peak_34573	promoter-TSS (mRNA:MD16G1027400)	78	MD16G1027400	294.5	189.5	1.55409	1.92327	0.0184123
MD06G1212900	Chr06	34553050	34553265	+	MdHB_1_peak_12788	promoter-TSS (mRNA:MD06G1212900)	-689	MD06G1212900	153	71	2.15493	0.82242	0.000373156
MD04G1033300	Chr04	3764000	3764215	-	MdHB_1_peak_7266	promoter-TSS (mRNA:MD04G1033300)	-657	MD04G1033300	227	110	2.06364	1.40315	0.000184599
MD15G1441700	Chr15	54150648	54150863	+	MdHB_1_peak_34203	promoter-TSS (mRNA:MD15G1441700)	-937	MD15G1441700	143.25	76	1.88487	0.793443	0.00343213
MD16G1103200	Chr16	7230801	7231016	-	MdHB_1_peak_35619	promoter-TSS (mRNA:MD16G1103200)	-552	MD16G1103200	223	136	1.63971	1.49588	0.0118172
MD02G1148500	Chr02	12220014	12220229	-	MdHB_1_peak_2744	promoter-TSS (mRNA:MD02G1148500)	-284	MD02G1148500	154.67	97.75	1.5823	0.995054	0.0317223
MD02G1134000	Chr02	10869516	10869730	-	MdHB_1_peak_2602	promoter-TSS (mRNA:MD02G1134000)	48	MD02G1134000	204.67	108.08	1.89369	1.29773	0.00122076
MD03G1235400	Chr03	32148095	32148309	-	MdHB_1_peak_6487	promoter-TSS (mRNA:MD03G1235400)	24	MD03G1235400	585.5	319.5	1.83255	2.81844	0.000351344
MD05G1322200	Chr05	44962450	44962664	-	MdHB_1_peak_10736	promoter-TSS (mRNA:MD05G1322200)	-109	MD05G1322200	216	118	1.83051	1.39173	0.00194955
MD16G1149400	Chr16	11765259	11765473	+	MdHB_1_peak_36168	promoter-TSS (mRNA:MD16G1149400)	-390	MD16G1149400	288.25	162.5	1.77385	1.81993	0.00212131
MD16G1007900	Chr16	592043	592257	-	MdHB_1_peak_34338	promoter-TSS (mRNA:MD16G1007900)	-176	MD16G1007900	278	164	1.69512	1.79244	0.00474367
MD16G1147700	Chr16	11530749	11530963	+	MdHB_1_peak_36136	promoter-TSS (mRNA:MD16G1147700)	-553	MD16G1147700	207	122.33	1.69214	1.37255	0.00834478
MD02G1145600	Chr02	12027028	12027242	-	MdHB_1_peak_2709	promoter-TSS (mRNA:MD02G1145600)	-852	MD02G1145600	166.5	98.5	1.69036	1.06338	0.0130444
MD07G1171400	Chr07	24766942	24767156	+	MdHB_1_peak_14335	promoter-TSS (mRNA:MD07G1171400)	-397	MD07G1171400	152	95.5	1.59162	0.967053	0.0285898
MD08G1234400	Chr08	30144249	30144463	-	MdHB_1_peak_18107	promoter-TSS (mRNA:MD08G1234400)	-311	MD08G1234400	215.5	139	1.55036	1.47854	0.026759
MD11G1294100	Chr11	41319792	41320005	-	MdHB_1_peak_24801	promoter-TSS (mRNA:MD11G1294100)	-239	MD11G1294100	2551.83	310.98	8.20577	4.46189	1.5229e-37
MD03G1260100	Chr03	34705208	34705421	-	MdHB_1_peak_6655	promoter-TSS (mRNA:MD03G1260100)	-183	MD03G1260100	145	76	1.90789	0.804572	0.00303728
MD00G1067900	Chr00	13260818	13261031	-	MdHB_1_peak_531	promoter-TSS (mRNA:MD00G1067900)	-715	MD00G1067900	184	96.5	1.90674	1.14283	0.00155821
MD15G1207000	Chr15	16473992	16474205	-	MdHB_1_peak_32635	promoter-TSS (mRNA:MD15G1207000)	-29	MD15G1207000	186.88	106.77	1.7503	1.20892	0.00599121
MD13G1086000	Chr13	6057026	6057239	+	MdHB_1_peak_27299	promoter-TSS (mRNA:MD13G1086000)	-851	MD13G1086000	426.33	251.5	1.69515	2.40461	0.00294002
MD05G1306400	Chr05	43852640	43852853	-	MdHB_1_peak_10540	promoter-TSS (mRNA:MD05G1306400)	-51	MD05G1306400	188	125	1.504	1.30147	0.0472245
MD14G1227800	Chr14	30883276	30883488	-	MdHB_1_peak_30698	promoter-TSS (mRNA:MD14G1227800)	-628	MD14G1227800	179.5	71	2.52817	0.97933	9.50726e-06
MD05G1022200	Chr05	3649899	3650111	-	MdHB_1_peak_8686	promoter-TSS (mRNA:MD05G1022200)	-645	MD05G1022200	174.25	84.83	2.05411	1.0292	0.000525238
MD03G1132400	Chr03	13173439	13173651	+	MdHB_1_peak_5599	promoter-TSS (mRNA:MD03G1132400)	93	MD03G1132400	140	71	1.97183	0.738698	0.00185595
MD07G1277600	Chr07	34283258	34283470	+	MdHB_1_peak_15504	promoter-TSS (mRNA:MD07G1277600)	9	MD07G1277600	105.83	53.67	1.97187	0.344025	0.00406101
MD02G1307300	Chr02	36256796	36257008	+	MdHB_1_peak_4363	promoter-TSS (mRNA:MD02G1307300)	-140	MD02G1307300	177	97	1.82474	1.10999	0.00324747
MD05G1255500	Chr05	38650862	38651074	+	MdHB_1_peak_10120	promoter-TSS (mRNA:MD05G1255500)	-528	MD05G1255500	141.33	78.5	1.80038	0.797665	0.00627505
MD03G1214100	Chr03	29386951	29387163	-	MdHB_1_peak_6301	promoter-TSS (mRNA:MD03G1214100)	-372	MD03G1214100	156.75	89.5	1.7514	0.958817	0.00739211
MD05G1244700	Chr05	37695671	37695883	+	MdHB_1_peak_10047	promoter-TSS (mRNA:MD05G1244700)	-714	MD05G1244700	96	58.33	1.64581	0.2995	0.0446139
MD08G1200900	Chr08	26046879	26047091	+	MdHB_1_peak_17827	promoter-TSS (mRNA:MD08G1200900)	-873	MD08G1200900	161.5	99.8	1.61824	1.04389	0.0216322
MD04G1041300	Chr04	4894070	4894282	+	MdHB_1_peak_7343	promoter-TSS (mRNA:MD04G1041300)	-972	MD04G1041300	167.33	107	1.56383	1.11342	0.0327061
MD09G1036900	Chr09	2261913	2262124	+	MdHB_1_peak_18639	promoter-TSS (mRNA:MD09G1036900)	81	MD09G1036900	220.92	76	2.90684	1.21948	1.1636e-07
MD03G1081200	Chr03	6549184	6549395	-	MdHB_1_peak_5122	promoter-TSS (mRNA:MD03G1081200)	31	MD03G1081200	148.5	67.25	2.20818	0.769058	0.000249101
MD16G1083000	Chr16	5813087	5813298	+	MdHB_1_peak_35380	promoter-TSS (mRNA:MD16G1083000)	-10	MD16G1083000	229	111	2.06306	1.41578	0.000179588
MD15G1062000	Chr15	4251192	4251403	-	MdHB_1_peak_31685	promoter-TSS (mRNA:MD15G1062000)	45	MD15G1062000	181.67	95.5	1.9023	1.12588	0.00152616
MD00G1040000	Chr00	6826907	6827118	-	MdHB_1_peak_322	promoter-TSS (mRNA:MD00G1040000)	-79	MD00G1040000	188.5	108	1.74537	1.22269	0.00571712
MD15G1251100	Chr15	21139722	21139933	-	MdHB_1_peak_32881	promoter-TSS (mRNA:MD15G1251100)	-191	MD15G1251100	157.33	94	1.67372	0.988289	0.0155316
MD15G1140000	Chr15	10299968	10300179	-	MdHB_1_peak_32263	promoter-TSS (mRNA:MD15G1140000)	89	MD15G1140000	137.5	84	1.6369	0.809402	0.0252027
MD15G1026400	Chr15	1556043	1556254	+	MdHB_1_peak_31198	promoter-TSS (mRNA:MD15G1026400)	46	MD15G1026400	148	96.5	1.53368	0.950163	0.0464759
MD15G1346300	Chr15	40749295	40749505	+	MdHB_1_peak_33623	promoter-TSS (mRNA:MD15G1346300)	88	MD15G1346300	16308.2	4357.42	3.74264	7.3173	2.70548e-18
MD10G1293600	Chr10	38180226	38180436	-	MdHB_1_peak_22697	promoter-TSS (mRNA:MD10G1293600)	-177	MD10G1293600	217.5	80	2.71875	1.22288	5.87076e-07
MD07G1295200	Chr07	35585999	35586209	+	MdHB_1_peak_15750	promoter-TSS (mRNA:MD07G1295200)	-788	MD07G1295200	343	165	2.07879	1.98911	4.85464e-05
MD16G1028800	Chr16	2045824	2046034	-	MdHB_1_peak_34599	promoter-TSS (mRNA:MD16G1028800)	-51	MD16G1028800	130	67	1.9403	0.641806	0.00243561
MD06G1187600	Chr06	32508807	32509017	-	MdHB_1_peak_12562	promoter-TSS (mRNA:MD06G1187600)	-140	MD06G1187600	159	84	1.89286	0.939138	0.00254521
MD00G1055200	Chr00	10319032	10319242	+	MdHB_1_peak_419	promoter-TSS (mRNA:MD00G1055200)	-13	MD00G1055200	147.5	82.5	1.78788	0.861798	0.00629082
MD02G1316400	Chr02	37082283	37082493	+	MdHB_1_peak_4453	promoter-TSS (mRNA:MD02G1316400)	73	MD02G1316400	158	94.5	1.67196	0.994892	0.014083
MD16G1096200	Chr16	6686442	6686652	+	MdHB_1_peak_35534	promoter-TSS (mRNA:MD16G1096200)	-937	MD16G1096200	184	115.5	1.59307	1.23805	0.0224269
MD09G1036800	Chr09	2257694	2257904	+	MdHB_1_peak_18635	promoter-TSS (mRNA:MD09G1036800)	45	MD09G1036800	151.71	97.5	1.556	0.977076	0.036726
MD06G1199700	Chr06	33325910	33326119	-	MdHB_1_peak_12662	promoter-TSS (mRNA:MD06G1199700)	-44	MD06G1199700	181	55	3.29091	0.892434	2.06674e-08
MD09G1051000	Chr09	3374934	3375143	+	MdHB_1_peak_18799	promoter-TSS (mRNA:MD09G1051000)	69	MD09G1051000	218	90.5	2.40884	1.27572	8.12852e-06
MD09G1285400	Chr09	36364333	36364542	+	MdHB_1_peak_20383	promoter-TSS (mRNA:MD09G1285400)	-18	MD09G1285400	142.33	69.5	2.04791	0.743867	0.000922793
MD05G1320900	Chr05	44825983	44826192	-	MdHB_1_peak_10712	promoter-TSS (mRNA:MD05G1320900)	-565	MD05G1320900	167.5	82.5	2.0303	0.978688	0.000592014
MD06G1009000	Chr06	1032830	1033039	-	MdHB_1_peak_11229	promoter-TSS (mRNA:MD06G1009000)	-55	MD06G1009000	122	61.67	1.97827	0.542704	0.00246052
MD07G1164200	Chr07	23894199	23894408	-	MdHB_1_peak_14281	promoter-TSS (mRNA:MD07G1164200)	-854	MD07G1164200	219	118	1.85593	1.40431	0.00147906
MD17G1064200	Chr17	5205985	5206194	+	MdHB_1_peak_37741	promoter-TSS (mRNA:MD17G1064200)	-470	MD17G1064200	438.5	256	1.71289	2.43933	0.00221011
MD15G1075300	Chr15	5133976	5134185	-	MdHB_1_peak_31885	promoter-TSS (mRNA:MD15G1075300)	-121	MD15G1075300	157.5	95	1.65789	0.994986	0.0161941
MD07G1178300	Chr07	25812224	25812433	-	MdHB_1_peak_14438	promoter-TSS (mRNA:MD07G1178300)	-418	MD07G1178300	154.5	93.5	1.65241	0.969502	0.0164221
MD11G1149100	Chr11	14120938	14121147	+	MdHB_1_peak_23639	promoter-TSS (mRNA:MD11G1149100)	-135	MD11G1149100	133.5	82	1.62805	0.770578	0.0285387
MD14G1035700	Chr14	3223004	3223213	-	MdHB_1_peak_28985	promoter-TSS (mRNA:MD14G1035700)	-462	MD14G1035700	147	90.5	1.62431	0.908325	0.0237221
MD02G1134400	Chr02	10887316	10887525	+	MdHB_1_peak_2606	promoter-TSS (mRNA:MD02G1134400)	-182	MD02G1134400	186	123.5	1.50607	1.28544	0.0449465
MD13G1096600	Chr13	6838380	6838588	-	MdHB_1_peak_27362	promoter-TSS (mRNA:MD13G1096600)	-223	MD13G1096600	286.5	132	2.17045	1.71159	3.51154e-05
MD08G1176400	Chr08	21398334	21398542	-	MdHB_1_peak_17550	promoter-TSS (mRNA:MD08G1176400)	0	MD08G1176400	180	88	2.04545	1.07731	0.00046815
MD04G1163200	Chr04	25459631	25459839	-	MdHB_1_peak_8080	promoter-TSS (mRNA:MD04G1163200)	-430	MD04G1163200	166	85	1.95294	0.98476	0.00135728
MD10G1081700	Chr10	12026018	12026226	-	MdHB_1_peak_20899	promoter-TSS (mRNA:MD10G1081700)	75	MD10G1081700	145.5	76	1.91447	0.807736	0.00268626
MD17G1119500	Chr17	10365653	10365861	-	MdHB_1_peak_38385	promoter-TSS (mRNA:MD17G1119500)	-752	MD17G1119500	130	72	1.80556	0.677965	0.00796422
MD06G1177600	Chr06	31733721	31733929	-	MdHB_1_peak_12476	promoter-TSS (mRNA:MD06G1177600)	-419	MD06G1177600	220	123.5	1.78138	1.432	0.00313809
MD17G1239400	Chr17	28868778	28868986	-	MdHB_1_peak_39506	promoter-TSS (mRNA:MD17G1239400)	-222	MD17G1239400	158	95	1.66316	0.997759	0.0161941
MD16G1054900	Chr16	3880452	3880660	-	MdHB_1_peak_34978	promoter-TSS (mRNA:MD16G1054900)	-475	MD16G1054900	235.75	147.75	1.5956	1.59038	0.0171147
MD00G1057500	Chr00	10608481	10608689	-	MdHB_1_peak_438	promoter-TSS (mRNA:MD00G1057500)	-567	MD00G1057500	188.5	118.5	1.59072	1.27327	0.022777
MD02G1315600	Chr02	37026692	37026900	+	MdHB_1_peak_4446	promoter-TSS (mRNA:MD02G1315600)	-37	MD02G1315600	159.67	101.5	1.5731	1.0435	0.0331281
MD10G1228700	Chr10	32541878	32542085	-	MdHB_1_peak_22161	promoter-TSS (mRNA:MD10G1228700)	-274	MD10G1228700	197	83	2.37349	1.13802	2.14049e-05
MD02G1198800	Chr02	19526334	19526541	-	MdHB_1_peak_3331	promoter-TSS (mRNA:MD02G1198800)	-146	MD02G1198800	191.75	96.83	1.98027	1.1828	0.000733761
MD15G1164000	Chr15	12354152	12354359	-	MdHB_1_peak_32411	promoter-TSS (mRNA:MD15G1164000)	-258	MD15G1164000	149	88	1.69318	0.904882	0.0146098
MD07G1201900	Chr07	28005492	28005699	+	MdHB_1_peak_14714	promoter-TSS (mRNA:MD07G1201900)	-86	MD07G1201900	297.5	176	1.69034	1.8909	0.00491572
MD08G1015900	Chr08	1252394	1252601	-	MdHB_1_peak_16159	promoter-TSS (mRNA:MD08G1015900)	36	MD08G1015900	235.25	145.25	1.61962	1.579	0.0126762
MD14G1121600	Chr14	19636034	19636241	-	MdHB_1_peak_29832	promoter-TSS (mRNA:MD14G1121600)	-356	MD14G1121600	181	112.5	1.60889	1.20914	0.0202924
MD12G1226900	Chr12	30266519	30266726	-	MdHB_1_peak_26405	promoter-TSS (mRNA:MD12G1226900)	-827	MD12G1226900	138.7	89	1.55843	0.849048	0.0447156
MD11G1317100	Chr11	42871977	42872184	+	MdHB_1_peak_24937	promoter-TSS (mRNA:MD11G1317100)	-174	MD11G1317100	166	108	1.53704	1.1119	0.0398191
MD05G1334200	Chr05	45737122	45737328	+	MdHB_1_peak_10867	promoter-TSS (mRNA:MD05G1334200)	53	MD05G1334200	146.33	61.75	2.36972	0.717172	6.80721e-05
MD15G1093900	Chr15	6576741	6576947	-	MdHB_1_peak_32015	promoter-TSS (mRNA:MD15G1093900)	-147	MD15G1093900	154	68.33	2.25377	0.811379	0.000156559
MD15G1087600	Chr15	6104426	6104632	+	MdHB_1_peak_31980	promoter-TSS (mRNA:MD15G1087600)	-559	MD15G1087600	152.5	70	2.17857	0.812797	0.000294684
MD06G1028600	Chr06	3414409	3414615	-	MdHB_1_peak_11367	promoter-TSS (mRNA:MD06G1028600)	-149	MD06G1028600	168	84.25	1.99407	0.99159	0.000884014
MD15G1181800	Chr15	14412223	14412429	+	MdHB_1_peak_32511	promoter-TSS (mRNA:MD15G1181800)	-477	MD15G1181800	154	83	1.85542	0.903898	0.00378187
MD05G1135500	Chr05	26368049	26368255	+	MdHB_1_peak_9705	promoter-TSS (mRNA:MD05G1135500)	-134	MD05G1135500	196.33	107	1.83486	1.25454	0.00229677
MD10G1272000	Chr10	36368098	36368304	-	MdHB_1_peak_22497	promoter-TSS (mRNA:MD10G1272000)	-169	MD10G1272000	157.9	93.07	1.69657	0.986105	0.0122058
MD05G1291500	Chr05	42300874	42301080	-	MdHB_1_peak_10408	promoter-TSS (mRNA:MD05G1291500)	-127	MD05G1291500	161	99.5	1.61809	1.03954	0.0236943
MD10G1043100	Chr10	5796369	5796575	+	MdHB_1_peak_20670	promoter-TSS (mRNA:MD10G1043100)	-204	MD10G1043100	120.33	74.5	1.61517	0.628066	0.0350388
MD03G1217600	Chr03	30221917	30222123	+	MdHB_1_peak_6346	promoter-TSS (mRNA:MD03G1217600)	-171	MD03G1217600	163.5	103.33	1.58231	1.07389	0.0263279
MD10G1193900	Chr10	28987957	28988163	-	MdHB_1_peak_21832	promoter-TSS (mRNA:MD10G1193900)	-267	MD10G1193900	175.5	113.5	1.54626	1.18762	0.0371312
MD11G1250000	Chr11	36219030	36219236	+	MdHB_1_peak_24462	promoter-TSS (mRNA:MD11G1250000)	-27	MD11G1250000	149.89	98.33	1.52436	0.971658	0.049333
MD02G1079700	Chr02	6281100	6281305	-	MdHB_1_peak_2499	promoter-TSS (mRNA:MD02G1079700)	-575	MD02G1079700	4191.16	1073.25	3.90511	5.34494	7.63275e-19
MD15G1065900	Chr15	4589908	4590113	-	MdHB_1_peak_31767	promoter-TSS (ncRNA:MD15G1066000)	309	MD15G1065900	309.37	145.83	2.12144	1.83195	4.36683e-05
MD02G1138000	Chr02	11567378	11567583	+	MdHB_1_peak_2651	promoter-TSS (mRNA:MD02G1138000)	-857	MD02G1138000	195	96.5	2.02073	1.1969	0.000528628
MD10G1045800	Chr10	6126115	6126320	+	MdHB_1_peak_20694	promoter-TSS (mRNA:MD10G1045800)	-70	MD10G1045800	117.5	58.75	2	0.484453	0.00254605
MD12G1068100	Chr12	8080403	8080608	-	MdHB_1_peak_25464	promoter-TSS (mRNA:MD12G1068100)	-767	MD12G1068100	167.5	85.5	1.95906	0.995989	0.00120716
MD17G1083300	Chr17	6923754	6923959	-	MdHB_1_peak_38030	promoter-TSS (mRNA:MD17G1083400)	-812	MD17G1083300	268.41	148.34	1.80942	1.70764	0.00150943
MD15G1080900	Chr15	5533212	5533417	-	MdHB_1_peak_31928	promoter-TSS (mRNA:MD15G1080900)	-183	MD15G1080900	143	81	1.76543	0.824485	0.00932473
MD09G1013300	Chr09	834294	834499	+	MdHB_1_peak_18419	promoter-TSS (mRNA:MD09G1013300)	-815	MD09G1013300	189	110.25	1.71429	1.23603	0.00786065
MD03G1295000	Chr03	37109780	37109985	-	MdHB_1_peak_6920	promoter-TSS (ncRNA:MD03G1295000)	84	MD03G1295000	171.75	103.5	1.65942	1.11751	0.0145775
MD07G1092300	Chr07	9832159	9832364	-	MdHB_1_peak_13676	promoter-TSS (mRNA:MD07G1092300)	-564	MD07G1092300	172.79	110	1.57082	1.15654	0.0279479
MD11G1166000	Chr11	17570258	17570462	-	MdHB_1_peak_23805	promoter-TSS (mRNA:MD11G1166000)	-101	MD11G1166000	629.5	251.75	2.5005	2.77669	5.28023e-08
MD08G1236800	Chr08	30434120	30434324	+	MdHB_1_peak_18134	promoter-TSS (mRNA:MD08G1236800)	-184	MD08G1236800	177.33	99.5	1.78221	1.12485	0.00516736
MD00G1005300	Chr00	784121	784325	-	MdHB_1_peak_49	promoter-TSS (mRNA:MD00G1005300)	-976	MD00G1005300	235.5	134	1.75746	1.5362	0.00366824
MD00G1005000	Chr00	739137	739341	+	MdHB_1_peak_45	promoter-TSS (mRNA:MD00G1005000)	74	MD00G1005000	230.5	142.5	1.61754	1.55061	0.0133265
MD17G1069700	Chr17	5640626	5640830	+	MdHB_1_peak_37846	promoter-TSS (mRNA:MD17G1069700)	68	MD17G1069700	394.5	247	1.59717	2.32637	0.00912186
MD10G1067700	Chr10	9327798	9328002	-	MdHB_1_peak_20814	promoter-TSS (mRNA:MD10G1067700)	40	MD10G1067700	175	111.5	1.56951	1.17509	0.0297619
MD17G1224600	Chr17	27301247	27301450	-	MdHB_1_peak_39370	promoter-TSS (mRNA:MD17G1224600)	-82	MD17G1224600	139	41.25	3.3697	0.511438	1.04849e-07
MD15G1222300	Chr15	18037409	18037612	-	MdHB_1_peak_32724	promoter-TSS (mRNA:MD15G1222300)	-220	MD15G1222300	141.5	44	3.21591	0.55228	2.75192e-07
MD11G1118200	Chr11	10755839	10756042	+	MdHB_1_peak_23493	promoter-TSS (mRNA:MD11G1118200)	-161	MD11G1118200	163.5	76	2.15132	0.917239	0.000269813
MD02G1180300	Chr02	16057911	16058114	+	MdHB_1_peak_3112	promoter-TSS (mRNA:MD02G1180300)	-323	MD02G1180300	169	87.25	1.93696	1.01423	0.00139222
MD07G1142500	Chr07	20729411	20729614	+	MdHB_1_peak_14085	promoter-TSS (mRNA:MD07G1142500)	-754	MD07G1142500	149.83	89.5	1.67408	0.918878	0.0152757
MD17G1257000	Chr17	31784320	31784523	-	MdHB_1_peak_39624	promoter-TSS (mRNA:MD17G1257000)	-443	MD17G1257000	509.17	309.58	1.64471	2.67596	0.00412374
MD11G1076000	Chr11	6463524	6463727	+	MdHB_1_peak_23354	promoter-TSS (mRNA:MD11G1076000)	-45	MD11G1076000	280	182	1.53846	1.85686	0.0234083
MD06G1230100	Chr06	35980458	35980660	-	MdHB_1_peak_12925	promoter-TSS (mRNA:MD06G1230100)	-703	MD06G1230100	166.25	90	1.84722	1.01473	0.0033097
MD11G1205000	Chr11	29918953	29919155	-	MdHB_1_peak_24122	promoter-TSS (mRNA:MD11G1205000)	-121	MD11G1205000	194.62	108.25	1.79788	1.25261	0.00323987
MD09G1064500	Chr09	4417659	4417861	-	MdHB_1_peak_18942	promoter-TSS (mRNA:MD09G1064500)	-54	MD09G1064500	214.5	120	1.7875	1.39412	0.00282996
MD08G1175000	Chr08	21290499	21290701	-	MdHB_1_peak_17537	promoter-TSS (mRNA:MD08G1175000)	-214	MD08G1175000	231.83	130.17	1.78098	1.5068	0.0028329
MD09G1090600	Chr09	6625498	6625700	+	MdHB_1_peak_19209	promoter-TSS (mRNA:MD09G1090600)	-249	MD09G1090600	173.5	102.58	1.69136	1.12157	0.0116395
MD16G1176900	Chr16	15051758	15051960	+	MdHB_1_peak_36502	promoter-TSS (mRNA:MD16G1176900)	10	MD16G1176900	173	103.5	1.6715	1.12387	0.0133034
MD14G1049000	Chr14	4642017	4642219	-	MdHB_1_peak_29116	promoter-TSS (mRNA:MD14G1049000)	-860	MD14G1049000	119.5	73	1.63699	0.610929	0.033628
MD06G1228400	Chr06	35846621	35846823	-	MdHB_1_peak_12911	promoter-TSS (mRNA:MD06G1228400)	96	MD06G1228400	141.45	87.83	1.6105	0.858486	0.0294566
MD08G1055600	Chr08	4320841	4321043	+	MdHB_1_peak_16495	promoter-TSS (mRNA:MD08G1055600)	-669	MD08G1055600	150	94.5	1.5873	0.94978	0.0302804
MD05G1074000	Chr05	15575105	15575306	+	MdHB_1_peak_9227	promoter-TSS (mRNA:MD05G1074000)	-50	MD05G1074000	169.5	77.5	2.1871	0.960798	0.000175613
MD15G1042300	Chr15	2950749	2950950	+	MdHB_1_peak_31421	promoter-TSS (mRNA:MD15G1042300)	-841	MD15G1042300	197	92	2.1413	1.18404	0.00015998
MD09G1167000	Chr09	13699927	13700128	-	MdHB_1_peak_19540	promoter-TSS (mRNA:MD09G1167000)	-80	MD09G1167000	143.5	69.5	2.06475	0.751577	0.000805343
MD03G1066600	Chr03	5315754	5315955	-	MdHB_1_peak_5016	promoter-TSS (mRNA:MD03G1066600)	-52	MD03G1066600	153.75	78	1.97115	0.871512	0.00148178
MD16G1203100	Chr16	18466323	18466524	+	MdHB_1_peak_36775	promoter-TSS (mRNA:MD16G1203100)	-67	MD16G1203100	132.5	76.5	1.73203	0.726576	0.0126071
MD08G1185800	Chr08	23431204	23431405	-	MdHB_1_peak_17650	promoter-TSS (mRNA:MD08G1185900)	141	MD08G1185800	168.83	98	1.72276	1.07295	0.00847602
MD03G1166700	Chr03	22275635	22275836	-	MdHB_1_peak_5906	promoter-TSS (mRNA:MD03G1166700)	-57	MD03G1166700	173.75	101	1.7203	1.11452	0.00802078
MD12G1041700	Chr12	4631882	4632083	+	MdHB_1_peak_25211	promoter-TSS (mRNA:MD12G1041700)	-192	MD12G1041700	237.33	138	1.71978	1.55878	0.00506307
MD13G1063700	Chr13	4405675	4405876	-	MdHB_1_peak_27083	promoter-TSS (mRNA:MD13G1063700)	-505	MD13G1063700	194	113	1.71681	1.2724	0.00716099
MD03G1105400	Chr03	9036120	9036321	-	MdHB_1_peak_5336	promoter-TSS (mRNA:MD03G1105400)	-163	MD03G1105400	192	113.5	1.69163	1.2656	0.00891795
MD04G1120600	Chr04	20720060	20720261	+	MdHB_1_peak_7877	promoter-TSS (mRNA:MD04G1120600)	-128	MD04G1120600	144	90	1.6	0.887441	0.0317029
MD17G1196800	Chr17	23575275	23575476	+	MdHB_1_peak_39109	promoter-TSS (mRNA:MD17G1196800)	-293	MD17G1196800	175	110.5	1.58371	1.17001	0.0265455
MD11G1279800	Chr11	39735853	39736054	+	MdHB_1_peak_24680	promoter-TSS (mRNA:MD11G1279800)	2	MD11G1279800	262.25	167	1.57036	1.75152	0.0180419
MD17G1107300	Chr17	9237257	9237457	+	MdHB_1_peak_38288	promoter-TSS (mRNA:MD17G1107300)	-610	MD17G1107300	211	99.75	2.11529	1.2874	0.000159432
MD02G1199100	Chr02	19551735	19551935	+	MdHB_1_peak_3334	promoter-TSS (mRNA:MD02G1199100)	-807	MD02G1199100	226	116	1.94828	1.42476	0.000561483
MD09G1142500	Chr09	11116085	11116285	+	MdHB_1_peak_19440	promoter-TSS (mRNA:MD09G1142500)	-419	MD09G1142500	182	104	1.75	1.17138	0.00571255
MD13G1016400	Chr13	1040721	1040921	+	MdHB_1_peak_26589	promoter-TSS (mRNA:MD13G1016400)	7	MD13G1016400	246	147	1.67347	1.62475	0.00760111
MD09G1016300	Chr09	1001932	1002132	-	MdHB_1_peak_18445	promoter-TSS (mRNA:MD09G1016300)	50	MD09G1016300	299	187.58	1.59399	1.93057	0.0124371
MD17G1279100	Chr17	33891568	33891767	+	MdHB_1_peak_39776	promoter-TSS (mRNA:MD17G1279100)	-363	MD17G1279100	141.83	50.17	2.82699	0.601948	3.14795e-06
MD16G1120900	Chr16	8700495	8700694	+	MdHB_1_peak_35818	promoter-TSS (mRNA:MD16G1120900)	-241	MD16G1120900	259.5	103	2.51942	1.50504	1.3331e-06
MD14G1166700	Chr14	25994351	25994550	-	MdHB_1_peak_30255	promoter-TSS (ncRNA:MD14G1166800)	330	MD14G1166700	181	105.33	1.71841	1.17322	0.00724227
MD11G1110000	Chr11	9719419	9719618	+	MdHB_1_peak_23447	promoter-TSS (mRNA:MD11G1110000)	-391	MD11G1110000	157.5	92.5	1.7027	0.98057	0.0105423
MD17G1241000	Chr17	29013703	29013902	-	MdHB_1_peak_39526	promoter-TSS (mRNA:MD17G1241000)	-359	MD17G1241000	197.5	122	1.61885	1.32989	0.0155144
MD15G1372800	Chr15	45532622	45532821	-	MdHB_1_peak_33803	promoter-TSS (mRNA:MD15G1372800)	29	MD15G1372800	126	78	1.61538	0.693072	0.0332392
MD03G1020400	Chr03	1578257	1578456	-	MdHB_1_peak_4653	promoter-TSS (mRNA:MD03G1020400)	-315	MD03G1020400	141.5	91	1.55495	0.87864	0.0434859
MD12G1053000	Chr12	5930542	5930741	+	MdHB_1_peak_25313	promoter-TSS (mRNA:MD12G1053000)	-121	MD12G1053000	224.83	149	1.50893	1.5546	0.0366649
MD05G1358500	Chr05	47383185	47383383	-	MdHB_1_peak_11081	promoter-TSS (mRNA:MD05G1358500)	-870	MD05G1358500	217.5	118.5	1.83544	1.4002	0.00187527
MD04G1001300	Chr04	163850	164048	+	MdHB_1_peak_6973	promoter-TSS (mRNA:MD04G1001300)	-554	MD04G1001300	157.5	87	1.81034	0.948342	0.00479824
MD07G1222100	Chr07	29904090	29904288	-	MdHB_1_peak_14908	promoter-TSS (mRNA:MD07G1222100)	-103	MD07G1222100	139.5	82	1.70122	0.808986	0.0151873
MD06G1225600	Chr06	35624619	35624817	-	MdHB_1_peak_12888	promoter-TSS (mRNA:MD06G1225600)	-399	MD06G1225600	113.5	69	1.64493	0.535575	0.0303057
MD10G1094200	Chr10	14673504	14673702	-	MdHB_1_peak_21005	promoter-TSS (mRNA:MD10G1094200)	-634	MD10G1094200	220.5	136	1.62132	1.48604	0.0147911
MD08G1203800	Chr08	26364067	26364265	-	MdHB_1_peak_17847	promoter-TSS (mRNA:MD08G1203800)	37	MD08G1203800	169	105.5	1.6019	1.11403	0.0244889
MD09G1002200	Chr09	259310	259508	-	MdHB_1_peak_18277	promoter-TSS (mRNA:MD09G1002200)	-576	MD09G1002200	216.5	142.83	1.51579	1.49811	0.0363501
MD14G1137800	Chr14	22505406	22505604	-	MdHB_1_peak_29970	promoter-TSS (mRNA:MD14G1137800)	-439	MD14G1137800	162	107	1.51402	1.0859	0.0494773
MD02G1190900	Chr02	17669045	17669242	+	MdHB_1_peak_3231	promoter-TSS (mRNA:MD02G1190900)	-22	MD02G1190900	182	61.5	2.95935	0.937686	2.53541e-07
MD15G1253700	Chr15	21405456	21405653	+	MdHB_1_peak_32891	promoter-TSS (mRNA:MD15G1253700)	-51	MD15G1253700	131.5	61.33	2.14414	0.610594	0.000665299
MD08G1189800	Chr08	23945069	23945266	-	MdHB_1_peak_17690	promoter-TSS (mRNA:MD08G1189800)	-542	MD08G1189800	157	78.17	2.00844	0.892079	0.00102046
MD15G1373300	Chr15	45570110	45570307	-	MdHB_1_peak_33808	promoter-TSS (mRNA:MD15G1373300)	-253	MD15G1373300	140.33	71	1.97648	0.740885	0.00185595
MD08G1053000	Chr08	4141353	4141550	+	MdHB_1_peak_16489	promoter-TSS (mRNA:MD08G1053000)	70	MD08G1053000	171	90.5	1.8895	1.04328	0.0019088
MD08G1213700	Chr08	27681706	27681903	+	MdHB_1_peak_17944	promoter-TSS (mRNA:MD08G1213700)	-532	MD08G1213700	163.75	87.5	1.87143	0.986625	0.00246108
MD14G1113000	Chr14	18233325	18233522	+	MdHB_1_peak_29744	promoter-TSS (mRNA:MD14G1113000)	-19	MD14G1113000	149	85	1.75294	0.886446	0.00922377
MD12G1149700	Chr12	23001714	23001911	-	MdHB_1_peak_26160	promoter-TSS (mRNA:MD12G1149700)	-384	MD12G1149700	171.79	107.67	1.59552	1.13953	0.0240439
MD08G1058500	Chr08	4662446	4662643	+	MdHB_1_peak_16519	promoter-TSS (mRNA:MD08G1058500)	-966	MD08G1058500	177	113	1.56637	1.19238	0.0282819
MD13G1059400	Chr13	4159794	4159991	+	MdHB_1_peak_27055	promoter-TSS (mRNA:MD13G1059400)	-784	MD13G1059400	201	133.33	1.50754	1.39536	0.0431248
MD12G1136600	Chr12	21321895	21322091	-	MdHB_1_peak_26046	promoter-TSS (mRNA:MD12G1136600)	-955	MD12G1136600	140	57	2.45614	0.639509	4.0466e-05
MD01G1010900	Chr01	6047064	6047260	+	MdHB_1_peak_1771	promoter-TSS (mRNA:MD01G1010900)	-300	MD01G1010900	202	92	2.19565	1.20818	8.88269e-05
MD14G1002300	Chr14	356943	357139	+	MdHB_1_peak_28713	promoter-TSS (mRNA:MD14G1002300)	-842	MD14G1002300	162.75	75	2.17	0.906755	0.000245015
MD07G1298200	Chr07	35788696	35788892	-	MdHB_1_peak_15796	promoter-TSS (mRNA:MD07G1298200)	48	MD07G1298200	244.75	119	2.05672	1.51207	0.000160538
MD10G1145000	Chr10	23136682	23136878	+	MdHB_1_peak_21422	promoter-TSS (mRNA:MD10G1145000)	-375	MD10G1145000	139	75.5	1.84106	0.762685	0.00462923
MD08G1047400	Chr08	3585410	3585606	+	MdHB_1_peak_16452	promoter-TSS (mRNA:MD08G1047400)	-244	MD08G1047400	141	77	1.83117	0.785651	0.00591121
MD09G1142500	Chr09	11116483	11116679	+	MdHB_1_peak_19441	promoter-TSS (mRNA:MD09G1142500)	-23	MD09G1142500	182	104	1.75	1.17138	0.00571255
MD07G1309400	Chr07	36472670	36472866	-	MdHB_1_peak_15930	promoter-TSS (mRNA:MD07G1309400)	-943	MD07G1309400	322.5	190	1.69737	2.00408	0.00385488
MD16G1196500	Chr16	17454458	17454654	+	MdHB_1_peak_36703	promoter-TSS (mRNA:MD16G1196500)	-176	MD16G1196500	219.5	133	1.65038	1.46974	0.0115226
MD15G1052200	Chr15	3586253	3586449	-	MdHB_1_peak_31569	promoter-TSS (mRNA:MD15G1052200)	97	MD15G1052200	194.61	122.67	1.58645	1.32019	0.0220456
MD13G1096800	Chr13	6850213	6850409	+	MdHB_1_peak_27368	promoter-TSS (mRNA:MD13G1096800)	-504	MD13G1096800	236	152	1.55263	1.60736	0.0233626
MD17G1143500	Chr17	12937694	12937889	-	MdHB_1_peak_38609	promoter-TSS (mRNA:MD17G1143500)	52	MD17G1143500	173	77.5	2.23226	0.980552	0.000103428
MD11G1195700	Chr11	28041079	28041274	-	MdHB_1_peak_24062	promoter-TSS (mRNA:MD11G1195700)	-56	MD11G1195700	107	52	2.05769	0.339202	0.00212195
MD09G1098900	Chr09	7227454	7227649	-	MdHB_1_peak_19257	promoter-TSS (mRNA:MD09G1098900)	-676	MD09G1098900	156.5	81	1.9321	0.906458	0.0018447
MD15G1213500	Chr15	17140739	17140934	-	MdHB_1_peak_32673	promoter-TSS (mRNA:MD15G1213500)	-36	MD15G1213500	128	67	1.91045	0.627549	0.00318871
MD12G1038300	Chr12	4137167	4137362	+	MdHB_1_peak_25154	promoter-TSS (mRNA:MD12G1038300)	-849	MD12G1038300	191.33	107	1.78813	1.23118	0.00372773
MD13G1220800	Chr13	21365567	21365762	+	MdHB_1_peak_28167	promoter-TSS (mRNA:MD13G1220800)	22	MD13G1220800	180.33	104	1.73394	1.16316	0.00691582
MD09G1247300	Chr09	31716233	31716428	-	MdHB_1_peak_20088	promoter-TSS (mRNA:MD09G1247300)	-578	MD09G1247300	135	78	1.73077	0.753406	0.01248
MD16G1044700	Chr16	3159645	3159840	+	MdHB_1_peak_34835	promoter-TSS (mRNA:MD16G1044700)	-255	MD16G1044700	243.5	154	1.58117	1.64167	0.017673
MD16G1197800	Chr16	17727196	17727391	+	MdHB_1_peak_36723	promoter-TSS (mRNA:MD16G1197800)	-139	MD16G1197800	210.25	135.5	1.55166	1.44289	0.0276884
MD13G1059000	Chr13	4115322	4115516	-	MdHB_1_peak_27046	promoter-TSS (mRNA:MD13G1059000)	-690	MD13G1059000	4057.33	571.36	7.10118	5.15499	1.0275e-34
MD14G1246300	Chr14	32399120	32399314	-	MdHB_1_peak_30936	promoter-TSS (mRNA:MD14G1246300)	27	MD14G1246300	306.5	146	2.09932	1.82356	5.63342e-05
MD16G1277400	Chr16	37537326	37537520	-	MdHB_1_peak_37447	promoter-TSS (mRNA:MD16G1277400)	-513	MD16G1277400	212	113.5	1.86784	1.35478	0.00156973
MD14G1001600	Chr14	299561	299755	+	MdHB_1_peak_28705	promoter-TSS (mRNA:MD14G1001600)	31	MD14G1001600	208.5	112	1.86161	1.33277	0.00154289
MD05G1338700	Chr05	46002505	46002699	-	MdHB_1_peak_10906	promoter-TSS (mRNA:MD05G1338700)	-277	MD05G1338700	203.33	116	1.75284	1.32823	0.00437543
MD12G1150900	Chr12	23102741	23102935	-	MdHB_1_peak_26166	promoter-TSS (ncRNA:MD12G1151000)	-38	MD12G1150900	246.33	145.42	1.69392	1.62007	0.00567363
MD02G1201600	Chr02	19923703	19923897	-	MdHB_1_peak_3357	promoter-TSS (mRNA:MD02G1201600)	-128	MD02G1201600	151	96	1.57292	0.964315	0.0355404
MD03G1246200	Chr03	33321376	33321570	+	MdHB_1_peak_6565	promoter-TSS (mRNA:MD03G1246200)	-366	MD03G1246200	200.5	128.58	1.55934	1.37241	0.0263756
MD11G1074400	Chr11	6315268	6315462	-	MdHB_1_peak_23336	promoter-TSS (mRNA:MD11G1074400)	-959	MD11G1074400	265.83	173.5	1.53216	1.78498	0.0256081
MD05G1301100	Chr05	43412758	43412951	+	MdHB_1_peak_10498	promoter-TSS (mRNA:MD05G1301100)	-364	MD05G1301100	214	95.72	2.23569	1.2821	5.06858e-05
MD06G1002300	Chr06	240682	240875	+	MdHB_1_peak_11169	promoter-TSS (mRNA:MD06G1002300)	-65	MD06G1002300	182	89	2.04494	1.09313	0.000450975
MD14G1182500	Chr14	27499208	27499401	-	MdHB_1_peak_30382	promoter-TSS (mRNA:MD14G1182500)	81	MD14G1182500	189	109	1.73394	1.22995	0.00598916
MD09G1099000	Chr09	7228476	7228669	+	MdHB_1_peak_19258	promoter-TSS (mRNA:MD09G1099000)	-504	MD09G1099000	145	84	1.72619	0.856001	0.0121147
MD00G1143500	Chr00	31226921	31227114	+	MdHB_1_peak_1142	promoter-TSS (mRNA:MD00G1143500)	-28	MD00G1143500	224.75	132	1.70265	1.48647	0.00642606
MD01G1027900	Chr01	10410293	10410486	+	MdHB_1_peak_1862	promoter-TSS (mRNA:MD01G1027900)	-187	MD01G1027900	519.85	319.08	1.62922	2.71103	0.00474292
MD15G1134600	Chr15	9777698	9777891	+	MdHB_1_peak_32228	promoter-TSS (mRNA:MD15G1134600)	-597	MD15G1134600	148	93.25	1.58713	0.930798	0.0320894
MD14G1212000	Chr14	29704616	29704809	+	MdHB_1_peak_30626	promoter-TSS (mRNA:MD14G1212000)	-961	MD14G1212000	183	122	1.5	1.26464	0.0460199
MD10G1191400	Chr10	28822189	28822381	-	MdHB_1_peak_21816	promoter-TSS (mRNA:MD10G1191400)	-74	MD10G1191400	217.5	100	2.175	1.3177	7.31866e-05
MD05G1290000	Chr05	42192743	42192935	-	MdHB_1_peak_10390	promoter-TSS (mRNA:MD05G1290000)	-971	MD05G1290000	160.75	78.5	2.04777	0.916262	0.000616553
MD14G1190100	Chr14	28150799	28150991	-	MdHB_1_peak_30465	promoter-TSS (mRNA:MD14G1190100)	-625	MD14G1190100	209.5	105.5	1.98578	1.30741	0.000528445
MD00G1186800	Chr00	44328533	44328725	-	MdHB_1_peak_1503	promoter-TSS (mRNA:MD00G1186800)	-311	MD00G1186800	172	87	1.97701	1.02916	0.000983944
MD15G1047900	Chr15	3284154	3284346	-	MdHB_1_peak_31497	promoter-TSS (mRNA:MD15G1047900)	-33	MD15G1047900	255.83	140	1.82736	1.63398	0.00154847
MD17G1224900	Chr17	27354488	27354679	+	MdHB_1_peak_39380	promoter-TSS (mRNA:MD17G1224900)	-76	MD17G1224900	168.5	61	2.7623	0.854399	1.49042e-06
MD15G1184000	Chr15	14534717	14534908	-	MdHB_1_peak_32521	promoter-TSS (mRNA:MD15G1184000)	-87	MD15G1184000	102	44.5	2.29213	0.223232	0.000696347
MD02G1186000	Chr02	16896512	16896703	+	MdHB_1_peak_3180	promoter-TSS (mRNA:MD02G1186000)	-935	MD02G1186000	173.25	78.25	2.21406	0.986288	0.000130827
MD17G1138000	Chr17	12382330	12382521	+	MdHB_1_peak_38553	promoter-TSS (mRNA:MD17G1138000)	-178	MD17G1138000	154.07	73.65	2.09192	0.846047	0.000515194
MD04G1015100	Chr04	1658296	1658487	-	MdHB_1_peak_7104	promoter-TSS (ncRNA:MD04G1015200)	806	MD04G1015100	168.6	82	2.0561	0.981959	0.000523486
MD06G1146000	Chr06	28848089	28848280	-	MdHB_1_peak_12247	promoter-TSS (mRNA:MD06G1146000)	-935	MD06G1146000	204.5	114	1.79386	1.32426	0.00302174
MD10G1304100	Chr10	39042642	39042833	-	MdHB_1_peak_22827	promoter-TSS (mRNA:MD10G1304100)	-84	MD10G1304100	220	126.92	1.73338	1.44643	0.00525556
MD13G1084200	Chr13	5902246	5902437	+	MdHB_1_peak_27238	promoter-TSS (mRNA:MD13G1084200)	-44	MD13G1084200	935.5	564	1.65869	3.54551	0.00210772
MD03G1287400	Chr03	36652328	36652519	-	MdHB_1_peak_6867	promoter-TSS (mRNA:MD03G1287400)	-536	MD03G1287400	150.5	94	1.60106	0.949684	0.0275804
MD16G1083400	Chr16	5841684	5841875	+	MdHB_1_peak_35388	promoter-TSS (ncRNA:MD16G1083400)	-678	MD16G1083400	233	148	1.57432	1.58121	0.0196346
MD02G1048800	Chr02	3838415	3838605	+	MdHB_1_peak_2449	promoter-TSS (mRNA:MD02G1048800)	-146	MD02G1048800	113.5	40.5	2.80247	0.291548	1.16799e-05
MD04G1017400	Chr04	2051387	2051577	-	MdHB_1_peak_7127	promoter-TSS (mRNA:MD04G1017400)	-742	MD04G1017400	203	104.5	1.94258	1.27335	0.000915595
MD05G1096400	Chr05	20274235	20274425	+	MdHB_1_peak_9461	promoter-TSS (mRNA:MD05G1096400)	-462	MD05G1096400	156	84	1.85714	0.921723	0.00358934
MD05G1128400	Chr05	25239019	25239209	-	MdHB_1_peak_9660	promoter-TSS (mRNA:MD05G1128400)	-806	MD05G1128400	145	86	1.68605	0.868578	0.0164148
MD05G1313700	Chr05	44418610	44418800	+	MdHB_1_peak_10631	promoter-TSS (mRNA:MD05G1313700)	47	MD05G1313700	196.25	119	1.64916	1.31061	0.0118191
MD06G1166200	Chr06	30617796	30617986	-	MdHB_1_peak_12375	promoter-TSS (mRNA:MD06G1166200)	-64	MD06G1166200	202	134	1.50746	1.40246	0.0441603
MD02G1315500	Chr02	37022641	37022830	-	MdHB_1_peak_4442	promoter-TSS (mRNA:MD02G1315500)	-546	MD02G1315500	267	85.83	3.1108	1.46448	5.66978e-09
MD12G1237700	Chr12	31126594	31126783	+	MdHB_1_peak_26442	promoter-TSS (mRNA:MD12G1237600)	164	MD12G1237700	432.8	151.98	2.84774	2.18726	3.51145e-09
MD00G1105800	Chr00	22070879	22071068	+	MdHB_1_peak_849	promoter-TSS (mRNA:MD00G1105800)	30	MD00G1105800	95.5	38	2.51316	0.0922804	0.000211063
MD09G1073100	Chr09	5068784	5068973	+	MdHB_1_peak_19023	promoter-TSS (mRNA:MD09G1073100)	-2	MD09G1073100	215.03	101.33	2.12208	1.31284	0.00012442
MD17G1197500	Chr17	23645721	23645910	+	MdHB_1_peak_39113	promoter-TSS (mRNA:MD17G1197500)	32	MD17G1197500	91	44.33	2.05279	0.113117	0.00361742
MD07G1019500	Chr07	1665864	1666053	+	MdHB_1_peak_13174	promoter-TSS (mRNA:MD07G1019500)	-442	MD07G1019500	153.67	76.17	2.01746	0.859545	0.0009859
MD08G1184700	Chr08	23022072	23022261	-	MdHB_1_peak_17630	promoter-TSS (mRNA:MD08G1184700)	24	MD08G1184700	103.5	56	1.84821	0.344658	0.00857799
MD11G1251500	Chr11	36356694	36356883	-	MdHB_1_peak_24470	promoter-TSS (mRNA:MD11G1251500)	-855	MD11G1251500	139.5	80.75	1.72755	0.800807	0.0110579
MD09G1001000	Chr09	164180	164369	-	MdHB_1_peak_18267	promoter-TSS (mRNA:MD09G1001000)	-561	MD09G1001000	186	109.92	1.69214	1.22025	0.00902047
MD15G1133400	Chr15	9674143	9674332	-	MdHB_1_peak_32220	promoter-TSS (mRNA:MD15G1133400)	-269	MD15G1133400	126	76.25	1.65246	0.680648	0.0246728
MD17G1280600	Chr17	34056223	34056412	+	MdHB_1_peak_39788	promoter-TSS (mRNA:MD17G1280600)	-571	MD17G1280600	183	116	1.57759	1.23578	0.024333
MD07G1143800	Chr07	20958948	20959136	+	MdHB_1_peak_14094	promoter-TSS (mRNA:MD07G1143800)	-262	MD07G1143800	161	89.5	1.79888	0.982807	0.00482019
MD08G1088400	Chr08	7282689	7282877	+	MdHB_1_peak_16829	promoter-TSS (mRNA:MD08G1088400)	-63	MD08G1088400	191	111	1.72072	1.249	0.0065582
MD15G1113400	Chr15	7974195	7974383	-	MdHB_1_peak_32105	promoter-TSS (mRNA:MD15G1113400)	31	MD15G1113400	145	84.5	1.71598	0.859155	0.0121147
MD16G1073900	Chr16	5182730	5182918	-	MdHB_1_peak_35202	promoter-TSS (mRNA:MD16G1073900)	52	MD16G1073900	176.5	109.5	1.61187	1.1723	0.0216915
MD15G1118200	Chr15	8497416	8497604	+	MdHB_1_peak_32146	promoter-TSS (mRNA:MD15G1118200)	-26	MD15G1118200	227.33	142.53	1.59496	1.53871	0.0165338
MD08G1007800	Chr08	613797	613985	+	MdHB_1_peak_16024	promoter-TSS (mRNA:MD08G1007800)	-842	MD08G1007800	252.5	161	1.56832	1.69813	0.0186933
MD17G1268200	Chr17	32809664	32809851	+	MdHB_1_peak_39705	promoter-TSS (mRNA:MD17G1268200)	-516	MD17G1268200	206.25	106.58	1.93517	1.29785	0.00084939
MD14G1067500	Chr14	7350175	7350362	+	MdHB_1_peak_29300	promoter-TSS (mRNA:MD14G1067500)	-124	MD14G1067500	163.5	84.5	1.93491	0.967797	0.00142091
MD16G1000200	Chr16	14649	14836	-	MdHB_1_peak_34239	promoter-TSS (mRNA:MD16G1000200)	-144	MD16G1000200	267	160	1.66875	1.74329	0.00669517
MD17G1128300	Chr17	11266165	11266352	+	MdHB_1_peak_38443	promoter-TSS (mRNA:MD17G1128300)	-175	MD17G1128300	230	142.5	1.61404	1.54872	0.0133265
MD12G1029700	Chr12	3233193	3233380	+	MdHB_1_peak_25049	promoter-TSS (mRNA:MD12G1029700)	-47	MD12G1029700	182.5	115	1.58696	1.22856	0.0235643
MD07G1077900	Chr07	7476077	7476264	+	MdHB_1_peak_13555	promoter-TSS (mRNA:MD07G1077900)	-11	MD07G1077900	187.28	118.42	1.58149	1.26729	0.0246731
MD04G1035200	Chr04	3959141	3959328	+	MdHB_1_peak_7288	promoter-TSS (mRNA:MD04G1035200)	-878	MD04G1035200	159.5	102	1.56373	1.04536	0.0331281
MD01G1004700	Chr01	1483899	1484085	-	MdHB_1_peak_1727	promoter-TSS (mRNA:MD01G1004500)	206	MD01G1004700	3903.47	1625.25	2.40177	5.42053	1.01895e-08
MD02G1040000	Chr02	3252949	3253135	-	MdHB_1_peak_2439	promoter-TSS (mRNA:MD02G1040000)	-131	MD02G1040000	118	58	2.03448	0.482285	0.00173065
MD07G1182700	Chr07	26302973	26303159	+	MdHB_1_peak_14487	promoter-TSS (mRNA:MD07G1182700)	92	MD07G1182700	176	92	1.91304	1.07802	0.00156085
MD05G1163200	Chr05	29208763	29208949	+	MdHB_1_peak_9787	promoter-TSS (mRNA:MD05G1163200)	56	MD05G1163200	110	61	1.80328	0.44288	0.0104979
MD11G1001600	Chr11	173727	173913	-	MdHB_1_peak_22902	promoter-TSS (mRNA:MD11G1001600)	22	MD11G1001600	160.5	89.5	1.7933	0.980006	0.00482019
MD14G1135100	Chr14	21386904	21387090	-	MdHB_1_peak_29939	promoter-TSS (mRNA:MD14G1135100)	-477	MD14G1135100	192.5	107.5	1.7907	1.2391	0.0039213
MD15G1139200	Chr15	10194666	10194852	-	MdHB_1_peak_32258	promoter-TSS (mRNA:MD15G1139200)	-218	MD15G1139200	142.5	81.5	1.74847	0.824588	0.00932473
MD00G1127400	Chr00	26972401	26972587	+	MdHB_1_peak_1033	promoter-TSS (mRNA:MD00G1127400)	-210	MD00G1127400	222.5	127.5	1.7451	1.45896	0.00445076
MD00G1098300	Chr00	20490026	20490212	+	MdHB_1_peak_791	promoter-TSS (mRNA:MD00G1098300)	-415	MD00G1098300	132	76.83	1.71808	0.72551	0.0126071
MD15G1070900	Chr15	4850861	4851047	-	MdHB_1_peak_31829	promoter-TSS (mRNA:MD15G1070900)	-914	MD15G1070900	201.33	123.5	1.6302	1.35338	0.0141489
MD02G1308400	Chr02	36378902	36379088	-	MdHB_1_peak_4380	promoter-TSS (mRNA:MD02G1308400)	74	MD02G1308400	212.5	130.5	1.62835	1.43095	0.0131139
MD09G1260400	Chr09	33299396	33299581	+	MdHB_1_peak_20204	promoter-TSS (mRNA:MD09G1260400)	-854	MD09G1260400	673.83	172.58	3.90445	2.71446	1.95131e-15
MD17G1230800	Chr17	27925216	27925401	+	MdHB_1_peak_39426	promoter-TSS (mRNA:MD17G1230800)	-5	MD17G1230800	160.08	70.5	2.27064	0.862907	0.000110609
MD12G1051200	Chr12	5816613	5816798	-	MdHB_1_peak_25300	promoter-TSS (mRNA:MD12G1051200)	-207	MD12G1051200	213.5	100	2.135	1.29984	0.000114352
MD06G1135900	Chr06	28085348	28085533	-	MdHB_1_peak_12158	promoter-TSS (mRNA:MD06G1135900)	-805	MD06G1135900	169	86	1.96512	1.00713	0.00115466
MD05G1317500	Chr05	44624607	44624792	+	MdHB_1_peak_10674	promoter-TSS (mRNA:MD05G1317400)	267	MD05G1317500	176	96	1.83333	1.09953	0.00306788
MD08G1051400	Chr08	4072536	4072721	+	MdHB_1_peak_16478	promoter-TSS (mRNA:MD08G1051400)	-41	MD08G1051400	182	102.5	1.77561	1.16374	0.0049375
MD14G1070200	Chr14	7723701	7723886	+	MdHB_1_peak_29328	promoter-TSS (mRNA:MD14G1070200)	-67	MD14G1070200	90	52	1.73077	0.18213	0.02735
MD17G1214100	Chr17	26103481	26103666	+	MdHB_1_peak_39277	promoter-TSS (mRNA:MD17G1214100)	-305	MD17G1214100	136	81	1.67901	0.780065	0.0179695
MD05G1039500	Chr05	6677918	6678103	+	MdHB_1_peak_8877	promoter-TSS (mRNA:MD05G1039500)	-462	MD05G1039500	214	128	1.67188	1.42648	0.009655
MD15G1089400	Chr15	6224171	6224356	-	MdHB_1_peak_31998	promoter-TSS (mRNA:MD15G1089400)	16	MD15G1089400	170.5	102	1.67157	1.10316	0.0134503
MD11G1307700	Chr11	42183881	42184066	-	MdHB_1_peak_24894	promoter-TSS (mRNA:MD11G1307700)	-880	MD11G1307700	164	99.5	1.64824	1.0556	0.0179987
MD15G1359400	Chr15	43348285	43348470	+	MdHB_1_peak_33719	promoter-TSS (mRNA:MD15G1359400)	-78	MD15G1359400	161.5	98	1.64796	1.03387	0.0166338
MD17G1209500	Chr17	25449593	25449778	+	MdHB_1_peak_39229	promoter-TSS (mRNA:MD17G1209500)	-545	MD17G1209500	108.33	66.87	1.62001	0.478169	0.0392757
MD14G1170100	Chr14	26452505	26452690	+	MdHB_1_peak_30291	promoter-TSS (mRNA:MD14G1170100)	-263	MD14G1170100	145.5	93.5	1.55615	0.917727	0.0386181
MD15G1011000	Chr15	608780	608965	-	MdHB_1_peak_31029	promoter-TSS (mRNA:MD15G1011000)	-85	MD15G1011000	167	108.83	1.5345	1.12138	0.0409864
MD15G1364000	Chr15	44126583	44126767	-	MdHB_1_peak_33750	promoter-TSS (mRNA:MD15G1364000)	-288	MD15G1364000	1426.62	317.11	4.49882	3.75212	2.2345e-20
MD14G1089200	Chr14	11156602	11156786	+	MdHB_1_peak_29519	promoter-TSS (mRNA:MD14G1089200)	11	MD14G1089200	209.75	98	2.14031	1.27347	0.000120543
MD10G1278800	Chr10	36983752	36983936	+	MdHB_1_peak_22569	promoter-TSS (mRNA:MD10G1278800)	-502	MD10G1278800	144.5	72.5	1.9931	0.778264	0.00135829
MD07G1293200	Chr07	35477352	35477536	-	MdHB_1_peak_15713	promoter-TSS (mRNA:MD07G1293200)	-816	MD07G1293200	336.5	187.5	1.79467	2.03518	0.00126781
MD08G1179200	Chr08	22086102	22086286	-	MdHB_1_peak_17572	promoter-TSS (mRNA:MD08G1179200)	94	MD08G1179200	182.53	102.23	1.78548	1.16498	0.00425452
MD00G1078100	Chr00	15544579	15544763	-	MdHB_1_peak_616	promoter-TSS (mRNA:MD00G1078100)	-595	MD00G1078100	210	127	1.65354	1.40562	0.0118246
MD03G1064900	Chr03	5177453	5177637	+	MdHB_1_peak_4989	promoter-TSS (ncRNA:MD03G1064900)	-984	MD03G1064900	153.13	96.42	1.58816	0.978783	0.0296168
MD11G1054900	Chr11	4678964	4679148	+	MdHB_1_peak_23182	promoter-TSS (mRNA:MD11G1054900)	59	MD11G1054900	137.5	87.5	1.57143	0.832055	0.0380069
MD14G1238600	Chr14	31780029	31780213	-	MdHB_1_peak_30831	promoter-TSS (mRNA:MD14G1238600)	-756	MD14G1238600	259	167	1.5509	1.74081	0.0217417
MD17G1099000	Chr17	8405479	8405663	-	MdHB_1_peak_38194	promoter-TSS (mRNA:MD17G1099000)	-348	MD17G1099000	176	115	1.53043	1.19754	0.0381975
MD02G1140600	Chr02	11700521	11700704	-	MdHB_1_peak_2672	promoter-TSS (mRNA:MD02G1140600)	-405	MD02G1140600	166	77	2.15584	0.937788	0.00026028
MD03G1013600	Chr03	1073663	1073846	-	MdHB_1_peak_4599	promoter-TSS (mRNA:MD03G1013600)	-286	MD03G1013600	169.33	81.83	2.06929	0.985059	0.000523486
MD16G1119600	Chr16	8584560	8584743	-	MdHB_1_peak_35803	promoter-TSS (mRNA:MD16G1119600)	-150	MD16G1119600	189.83	101.5	1.87025	1.19691	0.00211087
MD05G1042100	Chr05	7068282	7068465	-	MdHB_1_peak_8906	promoter-TSS (mRNA:MD05G1042100)	-392	MD05G1042100	278	156	1.78205	1.76576	0.00198185
MD08G1057100	Chr08	4451868	4452051	+	MdHB_1_peak_16507	promoter-TSS (mRNA:MD08G1057100)	-39	MD08G1057100	149	91.5	1.62842	0.926098	0.0223785
MD02G1287500	Chr02	34423526	34423709	-	MdHB_1_peak_4195	promoter-TSS (mRNA:MD02G1287500)	-378	MD02G1287500	203	128	1.58594	1.3805	0.022697
MD05G1251600	Chr05	38325917	38326100	+	MdHB_1_peak_10083	promoter-TSS (mRNA:MD05G1251600)	-362	MD05G1251600	174	114	1.52632	1.18283	0.0401976
MD17G1165700	Chr17	16467443	16467625	-	MdHB_1_peak_38832	promoter-TSS (mRNA:MD17G1165700)	-753	MD17G1165700	135.5	60	2.25833	0.629509	0.000215249
MD16G1060800	Chr16	4352917	4353099	-	MdHB_1_peak_35078	promoter-TSS (mRNA:MD16G1060800)	-7	MD16G1060800	158.5	73.5	2.15646	0.87212	0.000263387
MD14G1037400	Chr14	3433311	3433493	-	MdHB_1_peak_29006	promoter-TSS (mRNA:MD14G1037400)	-775	MD14G1037400	133	63	2.11111	0.633773	0.000634612
MD10G1268600	Chr10	36149718	36149900	-	MdHB_1_peak_22480	promoter-TSS (mRNA:MD10G1268600)	41	MD10G1268600	182.17	86.75	2.09994	1.0819	0.000301707
MD01G1029100	Chr01	10636250	10636432	-	MdHB_1_peak_1881	promoter-TSS (mRNA:MD01G1029100)	-560	MD01G1029100	301	144.83	2.0783	1.80245	7.39691e-05
MD02G1179300	Chr02	15909252	15909434	-	MdHB_1_peak_3095	promoter-TSS (mRNA:MD02G1179300)	-732	MD02G1179300	147.33	73	2.01822	0.799693	0.00113533
MD15G1331300	Chr15	36715190	36715372	+	MdHB_1_peak_33485	promoter-TSS (mRNA:MD15G1331300)	-251	MD15G1331300	164.5	83.45	1.97124	0.967315	0.00104087
MD16G1031000	Chr16	2210451	2210633	+	MdHB_1_peak_34642	promoter-TSS (mRNA:MD16G1031000)	-13	MD16G1031000	219	114	1.92105	1.38692	0.000803278
MD04G1225100	Chr04	30487987	30488169	+	MdHB_1_peak_8370	promoter-TSS (mRNA:MD04G1225100)	-126	MD04G1225100	107	57	1.87719	0.383638	0.00692539
MD10G1298000	Chr10	38519530	38519712	-	MdHB_1_peak_22745	promoter-TSS (mRNA:MD10G1298000)	-745	MD10G1298000	236	131.83	1.79018	1.52953	0.00262751
MD16G1085600	Chr16	5991327	5991509	-	MdHB_1_peak_35436	promoter-TSS (mRNA:MD16G1085600)	-154	MD16G1085600	233	131	1.77863	1.51467	0.00296409
MD08G1197800	Chr08	25644613	25644795	-	MdHB_1_peak_17803	promoter-TSS (mRNA:MD08G1197800)	-118	MD08G1197800	125.7	71	1.77042	0.640595	0.0102023
MD16G1085800	Chr16	5997992	5998174	+	MdHB_1_peak_35439	promoter-TSS (mRNA:MD16G1085800)	-17	MD16G1085800	189.5	113	1.67699	1.25165	0.0102061
MD15G1221100	Chr15	17888378	17888560	-	MdHB_1_peak_32721	promoter-TSS (mRNA:MD15G1221100)	-211	MD15G1221100	121	75	1.61333	0.636538	0.0364752
MD05G1295700	Chr05	43025411	43025592	-	MdHB_1_peak_10448	promoter-TSS (mRNA:MD05G1295700)	-35	MD05G1295700	197	92	2.1413	1.18404	0.00015998
MD06G1135900	Chr06	28084473	28084654	-	MdHB_1_peak_12157	promoter-TSS (mRNA:MD06G1135900)	72	MD06G1135900	169	86	1.96512	1.00713	0.00115466
MD12G1255200	Chr12	32333943	32334124	+	MdHB_1_peak_26495	promoter-TSS (mRNA:MD12G1255200)	-124	MD12G1255200	100.5	53	1.89623	0.29052	0.00684828
MD07G1278100	Chr07	34307041	34307222	-	MdHB_1_peak_15512	promoter-TSS (mRNA:MD07G1278100)	-172	MD07G1278100	195	105.5	1.84834	1.24112	0.00239697
MD07G1213100	Chr07	29089536	29089717	-	MdHB_1_peak_14832	promoter-TSS (mRNA:MD07G1213100)	91	MD07G1213100	197.83	107.33	1.84319	1.26305	0.00242634
MD10G1301200	Chr10	38846899	38847080	+	MdHB_1_peak_22791	promoter-TSS (mRNA:MD10G1301200)	-181	MD10G1301200	147.33	83.03	1.77442	0.864095	0.00743833
MD17G1121000	Chr17	10543661	10543842	+	MdHB_1_peak_38397	promoter-TSS (mRNA:MD17G1121000)	-287	MD17G1121000	175	101	1.73267	1.12089	0.00728195
MD03G1298100	Chr03	37359523	37359704	+	MdHB_1_peak_6952	promoter-TSS (mRNA:MD03G1298100)	-365	MD03G1298100	151	91	1.65934	0.93471	0.0183927
MD08G1015900	Chr08	1253141	1253322	-	MdHB_1_peak_16160	promoter-TSS (mRNA:MD08G1015900)	-698	MD08G1015900	235.25	145.25	1.61962	1.579	0.0126762
MD07G1061500	Chr07	5753620	5753801	-	MdHB_1_peak_13416	promoter-TSS (mRNA:MD07G1061500)	-15	MD07G1061500	112.5	70	1.60714	0.535819	0.0397497
MD09G1038600	Chr09	2358000	2358181	-	MdHB_1_peak_18663	promoter-TSS (mRNA:MD09G1038600)	-241	MD09G1038600	221.33	142.67	1.55134	1.51625	0.0277313
MD11G1253400	Chr11	36556437	36556618	-	MdHB_1_peak_24496	promoter-TSS (mRNA:MD11G1253400)	-694	MD11G1253400	155.5	101.07	1.53854	1.01852	0.041637
MD10G1190900	Chr10	28784235	28784415	+	MdHB_1_peak_21804	promoter-TSS (mRNA:MD10G1190900)	-51	MD10G1190900	157.5	79	1.99367	0.900149	0.00110386
MD16G1000500	Chr16	26983	27163	+	MdHB_1_peak_34243	promoter-TSS (mRNA:MD16G1000500)	-220	MD16G1000500	202	118.25	1.70825	1.33262	0.00773651
MD15G1086000	Chr15	5965859	5966039	-	MdHB_1_peak_31967	promoter-TSS (mRNA:MD15G1086000)	-447	MD15G1086000	135.5	81.5	1.66258	0.780171	0.0199938
MD11G1052800	Chr11	4495858	4496038	-	MdHB_1_peak_23170	promoter-TSS (mRNA:MD11G1052800)	-357	MD11G1052800	152.5	93	1.63978	0.95521	0.019952
MD15G1015500	Chr15	897429	897609	+	MdHB_1_peak_31094	promoter-TSS (mRNA:MD15G1015500)	-25	MD15G1015500	183.5	113.83	1.61205	1.22757	0.0193095
MD06G1172800	Chr06	31285387	31285567	+	MdHB_1_peak_12433	promoter-TSS (mRNA:MD06G1172800)	-234	MD06G1172800	177.5	115	1.54348	1.20476	0.0352893
MD03G1089000	Chr03	7335862	7336041	+	MdHB_1_peak_5198	promoter-TSS (mRNA:MD03G1089000)	-227	MD03G1089000	167.5	84	1.99405	0.987365	0.000884014
MD14G1062300	Chr14	6630548	6630727	+	MdHB_1_peak_29247	promoter-TSS (mRNA:MD14G1062300)	-92	MD14G1062300	127.9	66.5	1.92331	0.623128	0.00318871
MD16G1010700	Chr16	821422	821601	-	MdHB_1_peak_34375	promoter-TSS (mRNA:MD16G1010700)	-34	MD16G1010700	216	114	1.89474	1.37418	0.00107229
MD16G1093200	Chr16	6431678	6431857	+	MdHB_1_peak_35497	promoter-TSS (mRNA:MD16G1093200)	-334	MD16G1093200	262	152	1.72368	1.69874	0.00408115
MD13G1112100	Chr13	8144862	8145041	-	MdHB_1_peak_27403	promoter-TSS (mRNA:MD13G1112100)	52	MD13G1112100	386	224.5	1.71938	2.25449	0.00237909
MD06G1169600	Chr06	31027853	31028032	-	MdHB_1_peak_12402	promoter-TSS (mRNA:MD06G1169600)	-266	MD06G1169600	135	81.33	1.6599	0.77581	0.0199938
MD15G1189100	Chr15	14926331	14926510	+	MdHB_1_peak_32559	promoter-TSS (mRNA:MD15G1189100)	-80	MD15G1189100	137.5	88.5	1.55367	0.838463	0.0432657
MD03G1080100	Chr03	6451328	6451507	+	MdHB_1_peak_5108	promoter-TSS (mRNA:MD03G1080100)	-225	MD03G1080100	153	99	1.54545	0.992954	0.0427259
MD15G1188900	Chr15	14919964	14920142	+	MdHB_1_peak_32558	promoter-TSS (mRNA:MD15G1188900)	-945	MD15G1188900	637.5	265.17	2.40412	2.8116	1.82955e-07
MD15G1057600	Chr15	3864447	3864625	-	MdHB_1_peak_31630	promoter-TSS (mRNA:MD15G1057600)	-806	MD15G1057600	213	89.5	2.37989	1.24789	1.19096e-05
MD06G1209800	Chr06	34297063	34297241	-	MdHB_1_peak_12752	promoter-TSS (mRNA:MD06G1209800)	-297	MD06G1209800	221.5	105.33	2.10291	1.3593	0.000150537
MD15G1131400	Chr15	9497318	9497496	-	MdHB_1_peak_32207	promoter-TSS (mRNA:MD15G1131400)	-226	MD15G1131400	125	64	1.95312	0.583197	0.00252047
MD02G1306300	Chr02	35971204	35971382	-	MdHB_1_peak_4336	promoter-TSS (mRNA:MD02G1306300)	-128	MD02G1306300	222	120.5	1.84232	1.42747	0.00173719
MD05G1358500	Chr05	47382536	47382714	-	MdHB_1_peak_11080	promoter-TSS (mRNA:MD05G1358500)	-211	MD05G1358500	217.5	118.5	1.83544	1.4002	0.00187527
MD05G1258900	Chr05	39467947	39468125	+	MdHB_1_peak_10148	promoter-TSS (mRNA:MD05G1258800)	213	MD05G1258900	210	118.5	1.77215	1.36843	0.00385054
MD09G1067100	Chr09	4556337	4556515	+	MdHB_1_peak_18968	promoter-TSS (mRNA:MD09G1067100)	-775	MD09G1067100	218	124.5	1.751	1.42804	0.00424941
MD07G1309200	Chr07	36459597	36459775	-	MdHB_1_peak_15925	promoter-TSS (mRNA:MD07G1309200)	-540	MD07G1309200	368	216	1.7037	2.19102	0.00298866
MD13G1185400	Chr13	15779453	15779631	+	MdHB_1_peak_28019	promoter-TSS (mRNA:MD13G1185400)	-749	MD13G1185400	253.5	157.5	1.60952	1.68916	0.013251
MD07G1235600	Chr07	30856863	30857041	-	MdHB_1_peak_15068	promoter-TSS (mRNA:MD07G1235600)	-25	MD07G1235600	226	142	1.59155	1.53154	0.0177542
MD02G1149600	Chr02	12321453	12321631	-	MdHB_1_peak_2762	promoter-TSS (mRNA:MD02G1149600)	-903	MD02G1149600	178.83	113.25	1.57907	1.20246	0.0268874
MD08G1060100	Chr08	4781053	4781231	+	MdHB_1_peak_16541	promoter-TSS (mRNA:MD08G1060100)	-852	MD08G1060100	167	107	1.56075	1.11173	0.0327061
MD13G1069300	Chr13	4873225	4873403	+	MdHB_1_peak_27141	promoter-TSS (mRNA:MD13G1069300)	-225	MD13G1069300	419	269	1.55762	2.42701	0.0128951
MD14G1125700	Chr14	20059339	20059517	+	MdHB_1_peak_29861	promoter-TSS (mRNA:MD14G1125700)	-571	MD14G1125700	183	121	1.5124	1.25987	0.0416166
MD11G1038800	Chr11	3311093	3311270	+	MdHB_1_peak_23107	promoter-TSS (mRNA:MD11G1038800)	-275	MD11G1038800	121.5	49.5	2.45455	0.439922	0.000113923
MD15G1160900	Chr15	12077228	12077405	-	MdHB_1_peak_32395	promoter-TSS (mRNA:MD15G1160900)	-42	MD15G1160900	130.25	56	2.32589	0.560813	0.000154498
MD03G1214300	Chr03	29392527	29392704	-	MdHB_1_peak_6302	promoter-TSS (mRNA:MD03G1214300)	-176	MD03G1214300	152	75.5	2.01325	0.845069	0.0010327
MD05G1350000	Chr05	46786022	46786199	-	MdHB_1_peak_11017	promoter-TSS (mRNA:MD05G1350000)	-975	MD05G1350000	166.2	91.5	1.81639	1.02292	0.0039095
MD08G1043700	Chr08	3307930	3308107	-	MdHB_1_peak_16427	promoter-TSS (mRNA:MD08G1043700)	-131	MD08G1043700	139	78	1.78205	0.779429	0.00791338
MD14G1200400	Chr14	28982262	28982439	+	MdHB_1_peak_30534	promoter-TSS (mRNA:MD14G1200400)	-460	MD14G1200400	142	81.83	1.7353	0.823593	0.0122338
MD12G1143400	Chr12	22258204	22258381	+	MdHB_1_peak_26122	promoter-TSS (mRNA:MD12G1143400)	-385	MD12G1143400	146	87.5	1.66857	0.883949	0.0171549
MD04G1055700	Chr04	6739915	6740092	+	MdHB_1_peak_7483	promoter-TSS (mRNA:MD04G1055700)	-120	MD04G1055700	143.83	87	1.65322	0.867748	0.021022
MD05G1089600	Chr05	18989284	18989461	+	MdHB_1_peak_9398	promoter-TSS (mRNA:MD05G1089600)	-981	MD05G1089600	474.25	304.5	1.55747	2.60475	0.0123145
MD15G1047400	Chr15	3254019	3254196	+	MdHB_1_peak_31490	promoter-TSS (mRNA:MD15G1047400)	-90	MD15G1047400	230	150	1.53333	1.57777	0.0289208
MD07G1198300	Chr07	27656018	27656195	-	MdHB_1_peak_14638	promoter-TSS (mRNA:MD07G1198300)	-175	MD07G1198300	247.5	161.5	1.53251	1.68277	0.0279887
MD08G1005000	Chr08	451227	451403	+	MdHB_1_peak_15995	promoter-TSS (mRNA:MD08G1005000)	-440	MD08G1005000	185.5	100.17	1.85185	1.16912	0.00230425
MD05G1042900	Chr05	7301910	7302086	-	MdHB_1_peak_8921	promoter-TSS (mRNA:MD05G1042900)	-282	MD05G1042900	286	161	1.7764	1.80797	0.00195716
MD05G1309900	Chr05	44052603	44052779	-	MdHB_1_peak_10574	promoter-TSS (mRNA:MD05G1309900)	-983	MD05G1309900	183	107	1.71028	1.19139	0.00792418
MD15G1048800	Chr15	3318788	3318964	+	MdHB_1_peak_31505	promoter-TSS (mRNA:MD15G1048800)	-968	MD15G1048800	233.25	155	1.50484	1.60865	0.0369548
MD01G1226600	Chr01	31681513	31681688	-	MdHB_1_peak_2340	promoter-TSS (mRNA:MD01G1226600)	-468	MD01G1226600	125	55	2.27273	0.512896	0.000261672
MD04G1044700	Chr04	5208730	5208905	+	MdHB_1_peak_7366	promoter-TSS (mRNA:MD04G1044700)	-273	MD04G1044700	198.75	102.75	1.93431	1.24535	0.000988688
MD03G1068400	Chr03	5561895	5562070	-	MdHB_1_peak_5034	promoter-TSS (mRNA:MD03G1068400)	-699	MD03G1068400	164	91	1.8022	1.00806	0.00484068
MD07G1206400	Chr07	28456947	28457122	+	MdHB_1_peak_14762	promoter-TSS (mRNA:MD07G1206400)	-189	MD07G1206400	254.08	143	1.77678	1.63881	0.0026359
MD01G1221400	Chr01	31353476	31353651	-	MdHB_1_peak_2333	promoter-TSS (mRNA:MD01G1221400)	-955	MD01G1221400	104	61	1.70492	0.393158	0.0230951
MD11G1285300	Chr11	40360306	40360480	-	MdHB_1_peak_24721	promoter-TSS (mRNA:MD11G1285300)	-186	MD11G1285300	162.25	68	2.38603	0.860394	3.75596e-05
MD15G1266100	Chr15	22850037	22850211	+	MdHB_1_peak_32963	promoter-TSS (ncRNA:MD15G1266100)	-125	MD15G1266100	142.87	62.2	2.29695	0.696871	0.000165676
MD13G1129300	Chr13	9774784	9774958	-	MdHB_1_peak_27617	promoter-TSS (mRNA:MD13G1129300)	-80	MD13G1129300	101	53	1.90566	0.29504	0.00684828
MD15G1154500	Chr15	11454568	11454742	+	MdHB_1_peak_32349	promoter-TSS (mRNA:MD15G1154500)	-85	MD15G1154500	148	78	1.89744	0.836313	0.00308117
MD11G1173100	Chr11	19968355	19968529	-	MdHB_1_peak_23871	promoter-TSS (mRNA:MD11G1173100)	-11	MD11G1173100	170.5	92	1.85326	1.04891	0.00300214
MD01G1220000	Chr01	31229516	31229690	-	MdHB_1_peak_2330	promoter-TSS (mRNA:MD01G1220100)	277	MD01G1220000	122	70	1.74286	0.606597	0.0123002
MD07G1281900	Chr07	34498807	34498981	+	MdHB_1_peak_15550	promoter-TSS (mRNA:MD07G1281900)	-17	MD07G1281900	203	117.5	1.72766	1.3336	0.00624045
MD06G1194500	Chr06	32917226	32917400	+	MdHB_1_peak_12607	promoter-TSS (mRNA:MD06G1194500)	-37	MD06G1194500	174	108.33	1.6062	1.15398	0.022832
MD17G1110400	Chr17	9503981	9504155	-	MdHB_1_peak_38310	promoter-TSS (mRNA:MD17G1110400)	-413	MD17G1110400	177	113	1.56637	1.19238	0.0282819
MD12G1232400	Chr12	30722393	30722566	-	MdHB_1_peak_26416	promoter-TSS (mRNA:MD12G1232400)	-199	MD12G1232400	146	59	2.47458	0.695681	3.3011e-05
MD07G1294900	Chr07	35563402	35563575	-	MdHB_1_peak_15731	promoter-TSS (mRNA:MD07G1294900)	-408	MD07G1294900	259	110	2.35455	1.53107	6.98137e-06
MD07G1274900	Chr07	34019986	34020159	-	MdHB_1_peak_15474	promoter-TSS (mRNA:MD07G1274900)	-571	MD07G1274900	204	92	2.21739	1.21772	7.00789e-05
MD03G1004000	Chr03	284105	284278	+	MdHB_1_peak_4528	promoter-TSS (mRNA:MD03G1004000)	-556	MD03G1004000	130.5	63.5	2.05512	0.619553	0.00124546
MD15G1207000	Chr15	16474435	16474608	-	MdHB_1_peak_32636	promoter-TSS (mRNA:MD15G1207000)	-452	MD15G1207000	186.88	106.77	1.7503	1.20892	0.00599121
MD08G1227100	Chr08	29347093	29347266	-	MdHB_1_peak_18051	promoter-TSS (mRNA:MD08G1227100)	-806	MD08G1227100	198	119	1.66387	1.31839	0.0108674
MD02G1247700	Chr02	29790733	29790906	+	MdHB_1_peak_3775	promoter-TSS (mRNA:MD02G1247700)	-226	MD02G1247700	201.5	122.83	1.64048	1.35111	0.0125977
MD14G1120300	Chr14	19467141	19467314	+	MdHB_1_peak_29820	promoter-TSS (mRNA:MD14G1120300)	-171	MD14G1120300	177.5	108.5	1.63594	1.17213	0.0176236
MD17G1127100	Chr17	11151010	11151183	+	MdHB_1_peak_38428	promoter-TSS (mRNA:MD17G1127100)	99	MD17G1127100	119.75	75.96	1.57649	0.634692	0.0467752
MD07G1033700	Chr07	2759911	2760084	-	MdHB_1_peak_13238	promoter-TSS (mRNA:MD07G1033700)	-3	MD07G1033700	161	103.5	1.55556	1.06163	0.038436
MD12G1141500	Chr12	21997713	21997885	+	MdHB_1_peak_26089	promoter-TSS (mRNA:MD12G1141500)	-903	MD12G1141500	208.5	77	2.70779	1.16439	8.55112e-07
MD15G1319800	Chr15	33163615	33163787	+	MdHB_1_peak_33392	promoter-TSS (mRNA:MD15G1319800)	15	MD15G1319800	163.96	87.25	1.8792	0.986355	0.00246108
MD10G1265000	Chr10	35862246	35862418	-	MdHB_1_peak_22462	promoter-TSS (mRNA:MD10G1265000)	-138	MD10G1265000	120.25	67.5	1.78148	0.574767	0.0109604
MD09G1065600	Chr09	4475628	4475800	-	MdHB_1_peak_18953	promoter-TSS (mRNA:MD09G1065600)	-215	MD09G1065600	74.83	43.92	1.70378	-0.0677357	0.0410173
MD09G1032500	Chr09	1975201	1975373	-	MdHB_1_peak_18593	promoter-TSS (mRNA:MD09G1032500)	46	MD09G1032500	240	144.33	1.66286	1.59299	0.00793327
MD17G1222200	Chr17	27054250	27054422	+	MdHB_1_peak_39351	promoter-TSS (mRNA:MD17G1222200)	-505	MD17G1222200	177.5	109	1.62844	1.17467	0.0176236
MD07G1267300	Chr07	33535825	33535997	-	MdHB_1_peak_15389	promoter-TSS (mRNA:MD07G1267300)	-3	MD07G1267300	206.33	130.5	1.58107	1.40542	0.0207293
MD02G1263300	Chr02	31765987	31766159	-	MdHB_1_peak_3975	promoter-TSS (mRNA:MD02G1263300)	-97	MD02G1263300	196	125.5	1.56175	1.33919	0.0281314
MD10G1228000	Chr10	32477653	32477825	+	MdHB_1_peak_22153	promoter-TSS (mRNA:MD10G1228000)	-155	MD10G1228000	182.5	117	1.55983	1.23829	0.0294794
MD08G1218200	Chr08	28072275	28072446	-	MdHB_1_peak_17970	promoter-TSS (mRNA:MD08G1218200)	-196	MD08G1218200	154.5	61	2.53279	0.7661	1.43272e-05
MD04G1113200	Chr04	19888144	19888315	-	MdHB_1_peak_7844	promoter-TSS (mRNA:MD04G1113200)	-871	MD04G1113200	135	64	2.10938	0.655239	0.000605775
MD17G1138100	Chr17	12394581	12394752	-	MdHB_1_peak_38555	promoter-TSS (mRNA:MD17G1138100)	-68	MD17G1138100	143	70	2.04286	0.751685	0.00115117
MD10G1297600	Chr10	38496703	38496874	+	MdHB_1_peak_22743	promoter-TSS (mRNA:MD10G1297600)	-148	MD10G1297600	164.5	83	1.98193	0.964681	0.00104087
MD15G1217300	Chr15	17515128	17515299	-	MdHB_1_peak_32693	promoter-TSS (mRNA:MD15G1217300)	-67	MD15G1217300	166.5	88	1.89205	1.00475	0.00209583
MD10G1247500	Chr10	34065056	34065227	-	MdHB_1_peak_22328	promoter-TSS (mRNA:MD10G1247500)	-166	MD10G1247500	204.33	121.5	1.68173	1.3574	0.00872287
MD03G1117900	Chr03	10615980	10616151	-	MdHB_1_peak_5456	promoter-TSS (mRNA:MD03G1117900)	-78	MD03G1117900	165	98.75	1.67089	1.05679	0.0143422
MD14G1058300	Chr14	6014763	6014934	-	MdHB_1_peak_29206	promoter-TSS (mRNA:MD14G1058300)	-676	MD14G1058300	157	95.5	1.64398	0.995079	0.0178314
MD13G1096700	Chr13	6843784	6843955	-	MdHB_1_peak_27364	promoter-TSS (mRNA:MD13G1096700)	-905	MD13G1096700	259	162	1.59877	1.72358	0.0138943
MD16G1144900	Chr16	11146201	11146372	-	MdHB_1_peak_36106	promoter-TSS (mRNA:MD16G1144900)	-613	MD16G1144900	206.75	134	1.54291	1.42219	0.0310947
MD08G1032100	Chr08	2303317	2303487	-	MdHB_1_peak_16307	promoter-TSS (mRNA:MD08G1032100)	-369	MD08G1032100	290	98	2.95918	1.60043	1.08586e-08
MD14G1088500	Chr14	11082826	11082996	-	MdHB_1_peak_29512	promoter-TSS (mRNA:MD14G1088500)	-229	MD14G1088500	158	64	2.46875	0.808396	2.20655e-05
MD03G1010400	Chr03	803359	803529	-	MdHB_1_peak_4572	promoter-TSS (mRNA:MD03G1010400)	-190	MD03G1010400	158.5	73	2.17123	0.868995	0.000263387
MD04G1161100	Chr04	25177956	25178126	+	MdHB_1_peak_8070	promoter-TSS (mRNA:MD04G1161100)	-204	MD04G1161100	119.5	60.33	1.98077	0.512894	0.0030117
MD17G1081400	Chr17	6800731	6800901	+	MdHB_1_peak_38015	promoter-TSS (mRNA:MD17G1081400)	-138	MD17G1081400	314	163.33	1.92249	1.90092	0.000385601
MD16G1097600	Chr16	6812638	6812808	-	MdHB_1_peak_35553	promoter-TSS (mRNA:MD16G1097600)	-790	MD16G1097600	179.5	105	1.70952	1.16416	0.00873656
MD17G1263900	Chr17	32458125	32458295	+	MdHB_1_peak_39666	promoter-TSS (ncRNA:MD17G1263800)	3	MD17G1263900	203.83	127	1.60496	1.37963	0.0188988
MD04G1187400	Chr04	27806167	27806336	+	MdHB_1_peak_8209	promoter-TSS (mRNA:MD04G1187400)	-954	MD04G1187400	119.5	46.5	2.56989	0.397747	6.05789e-05
MD00G1129500	Chr00	27805342	27805511	-	MdHB_1_peak_1053	promoter-TSS (mRNA:MD00G1129500)	-322	MD00G1129500	148	78	1.89744	0.836313	0.00308117
MD14G1182500	Chr14	27499558	27499727	-	MdHB_1_peak_30383	promoter-TSS (mRNA:MD14G1182500)	-257	MD14G1182500	189	109	1.73394	1.22995	0.00598916
MD14G1121500	Chr14	19626190	19626359	+	MdHB_1_peak_29831	promoter-TSS (mRNA:MD14G1121500)	-586	MD14G1121500	194	112	1.73214	1.26766	0.00626278
MD08G1193300	Chr08	24885852	24886021	-	MdHB_1_peak_17753	promoter-TSS (mRNA:MD08G1193300)	-25	MD08G1193300	146.5	86.75	1.68876	0.882299	0.0154808
MD09G1000800	Chr09	150721	150890	+	MdHB_1_peak_18264	promoter-TSS (mRNA:MD09G1000800)	6	MD09G1000800	181.5	109.5	1.65753	1.19664	0.0140725
MD16G1170400	Chr16	14174039	14174208	+	MdHB_1_peak_36409	promoter-TSS (mRNA:MD16G1170400)	-444	MD16G1170400	187.83	113.83	1.65009	1.24787	0.0137602
MD07G1251300	Chr07	31952805	31952974	+	MdHB_1_peak_15207	promoter-TSS (mRNA:MD07G1251300)	-156	MD07G1251300	238	148	1.60811	1.59957	0.013895
MD09G1061700	Chr09	4210778	4210947	-	MdHB_1_peak_18926	promoter-TSS (mRNA:MD09G1061700)	-489	MD09G1061700	234.5	147.25	1.59253	1.58388	0.0166301
MD01G1011600	Chr01	6192335	6192504	+	MdHB_1_peak_1778	promoter-TSS (mRNA:MD01G1011600)	-18	MD01G1011600	120.75	77	1.56818	0.649402	0.0484851
MD09G1010100	Chr09	684875	685044	+	MdHB_1_peak_18394	promoter-TSS (mRNA:MD09G1010100)	-581	MD09G1010100	188	120	1.56667	1.27807	0.0254463
MD10G1022200	Chr10	2807124	2807292	-	MdHB_1_peak_20564	promoter-TSS (mRNA:MD10G1022200)	-798	MD10G1022200	121	50.5	2.39604	0.444252	0.000155905
MD05G1294400	Chr05	42687711	42687879	-	MdHB_1_peak_10442	promoter-TSS (mRNA:MD05G1294400)	-882	MD05G1294400	216	110	1.96364	1.35641	0.000564348
MD06G1109300	Chr06	24882640	24882808	+	MdHB_1_peak_11927	promoter-TSS (mRNA:MD06G1109200)	582	MD06G1109300	93.5	55	1.7	0.245093	0.0282196
MD03G1274000	Chr03	35706699	35706867	+	MdHB_1_peak_6768	promoter-TSS (mRNA:MD03G1274000)	-856	MD03G1274000	200	119.67	1.67126	1.33029	0.01038
MD15G1082700	Chr15	5682267	5682435	-	MdHB_1_peak_31943	promoter-TSS (mRNA:MD15G1082700)	-742	MD15G1082700	153.5	93.33	1.6447	0.962843	0.0181069
MD08G1017300	Chr08	1319414	1319582	+	MdHB_1_peak_16169	promoter-TSS (mRNA:MD08G1017300)	-235	MD08G1017300	216	137	1.57664	1.4723	0.0219707
MD16G1016700	Chr16	1248583	1248751	-	MdHB_1_peak_34471	promoter-TSS (mRNA:MD16G1016700)	-82	MD16G1016700	184	117	1.57265	1.24531	0.0251143
MD00G1084000	Chr00	16786888	16787056	-	MdHB_1_peak_666	promoter-TSS (mRNA:MD00G1084000)	-937	MD00G1084000	174	113	1.53982	1.17779	0.0360784
MD13G1081700	Chr13	5742128	5742295	-	MdHB_1_peak_27188	promoter-TSS (mRNA:MD13G1081700)	-602	MD13G1081700	441	171	2.57895	2.25344	7.74166e-08
MD11G1289700	Chr11	40927688	40927855	-	MdHB_1_peak_24763	promoter-TSS (mRNA:MD11G1289700)	-429	MD11G1289700	172.5	86.5	1.99422	1.02907	0.000812157
MD05G1013200	Chr05	2572125	2572292	-	MdHB_1_peak_8594	promoter-TSS (mRNA:MD05G1013200)	-796	MD05G1013200	181	96.75	1.8708	1.12904	0.00213978
MD09G1279300	Chr09	35636339	35636506	+	MdHB_1_peak_20331	promoter-TSS (mRNA:MD09G1279300)	-560	MD09G1279300	145	81	1.79012	0.836928	0.00745172
MD14G1030000	Chr14	2597083	2597250	+	MdHB_1_peak_28934	promoter-TSS (mRNA:MD14G1030000)	-184	MD14G1030000	148.58	89.75	1.65549	0.913063	0.0194831
MD06G1062400	Chr06	10584305	10584472	-	MdHB_1_peak_11663	promoter-TSS (mRNA:MD06G1062400)	-318	MD06G1062400	145.5	90	1.61667	0.896386	0.0261485
MD17G1187800	Chr17	22450633	22450800	-	MdHB_1_peak_39044	promoter-TSS (mRNA:MD17G1187800)	-43	MD17G1187800	160	100.33	1.59474	1.03878	0.0259373
MD02G1265900	Chr02	31992752	31992919	+	MdHB_1_peak_4002	promoter-TSS (mRNA:MD02G1265900)	-489	MD02G1265900	182.5	115.5	1.58009	1.231	0.0263881
MD08G1247700	Chr08	31141261	31141427	-	MdHB_1_peak_18208	promoter-TSS (mRNA:MD08G1247700)	49	MD08G1247700	181.5	67	2.70896	0.967309	2.16944e-06
MD12G1211500	Chr12	29024992	29025158	-	MdHB_1_peak_26354	promoter-TSS (mRNA:MD12G1211500)	-248	MD12G1211500	230.12	85.42	2.69398	1.30673	4.82245e-07
MD15G1067000	Chr15	4656700	4656866	+	MdHB_1_peak_31784	promoter-TSS (mRNA:MD15G1067000)	-654	MD15G1067000	225	91	2.47253	1.30964	4.35137e-06
MD06G1207200	Chr06	34178535	34178701	-	MdHB_1_peak_12737	promoter-TSS (mRNA:MD06G1207200)	-997	MD06G1207200	183.5	87	2.1092	1.09018	0.000267554
MD15G1410200	Chr15	50985162	50985328	+	MdHB_1_peak_34067	promoter-TSS (ncRNA:MD15G1410100)	-116	MD15G1410200	72.83	35.75	2.0372	-0.193984	0.00810096
MD07G1234700	Chr07	30819053	30819219	-	MdHB_1_peak_15062	promoter-TSS (mRNA:MD07G1234700)	-186	MD07G1234700	217	109	1.99083	1.35626	0.000431169
MD13G1133700	Chr13	10235903	10236069	-	MdHB_1_peak_27636	promoter-TSS (mRNA:MD13G1133700)	29	MD13G1133700	442.75	227.5	1.94615	2.38685	0.000132165
MD08G1088300	Chr08	7281217	7281383	-	MdHB_1_peak_16828	promoter-TSS (mRNA:MD08G1088300)	-53	MD08G1088300	185	97	1.90722	1.15041	0.00140079
MD16G1255000	Chr16	29350608	29350774	-	MdHB_1_peak_37229	promoter-TSS (mRNA:MD16G1255000)	6	MD16G1255000	178.5	94	1.89894	1.10176	0.00177675
MD07G1166100	Chr07	24058480	24058646	-	MdHB_1_peak_14290	promoter-TSS (mRNA:MD07G1166100)	-392	MD07G1166100	126.5	67	1.88806	0.616762	0.00416277
MD17G1117800	Chr17	10233450	10233616	+	MdHB_1_peak_38367	promoter-TSS (mRNA:MD17G1117800)	38	MD17G1117800	158.5	87.5	1.81143	0.957012	0.00429852
MD07G1228000	Chr07	30346019	30346185	+	MdHB_1_peak_14985	promoter-TSS (mRNA:MD07G1228000)	30	MD07G1228000	235	132	1.7803	1.52637	0.00285413
MD03G1060100	Chr03	4848982	4849148	-	MdHB_1_peak_4954	promoter-TSS (mRNA:MD03G1060100)	-307	MD03G1060100	238	141.5	1.68198	1.5748	0.00661493
MD15G1252700	Chr15	21337956	21338122	-	MdHB_1_peak_32887	promoter-TSS (mRNA:MD15G1252700)	71	MD15G1252700	131.33	79	1.66241	0.735987	0.0226658
MD10G1212400	Chr10	31104530	31104696	-	MdHB_1_peak_22014	promoter-TSS (mRNA:MD10G1212400)	61	MD10G1212400	137	85	1.61176	0.812764	0.0290103
MD07G1254100	Chr07	32114353	32114519	+	MdHB_1_peak_15234	promoter-TSS (mRNA:MD07G1254100)	-402	MD07G1254100	244.5	152.5	1.60328	1.63971	0.0150201
MD16G1122000	Chr16	8795766	8795932	-	MdHB_1_peak_35839	promoter-TSS (mRNA:MD16G1122000)	-973	MD16G1122000	184	117.25	1.5693	1.24651	0.028057
MD10G1122200	Chr10	19938374	19938540	-	MdHB_1_peak_21231	promoter-TSS (mRNA:MD10G1122000)	-193	MD10G1122200	151	96.25	1.56883	0.965779	0.0355404
MD15G1078100	Chr15	5332723	5332889	-	MdHB_1_peak_31899	promoter-TSS (mRNA:MD15G1078100)	-675	MD15G1078100	182.5	117	1.55983	1.23829	0.0294794
MD17G1088800	Chr17	7304854	7305020	+	MdHB_1_peak_38117	promoter-TSS (mRNA:MD17G1088800)	-23	MD17G1088800	295.5	197	1.5	1.94861	0.0318228
MD01G1117200	Chr01	23095236	23095401	+	MdHB_1_peak_2164	promoter-TSS (mRNA:MD01G1117200)	-260	MD01G1117200	103	38	2.71053	0.168148	5.0379e-05
MD10G1021800	Chr10	2699969	2700134	+	MdHB_1_peak_20558	promoter-TSS (mRNA:MD10G1021700)	181	MD10G1021800	173.5	74	2.34459	0.962972	4.95254e-05
MD04G1226800	Chr04	30626646	30626811	-	MdHB_1_peak_8380	promoter-TSS (mRNA:MD04G1226800)	-592	MD04G1226800	98.84	47.53	2.07953	0.222878	0.00274431
MD16G1011100	Chr16	840065	840230	+	MdHB_1_peak_34383	promoter-TSS (mRNA:MD16G1011100)	-233	MD16G1011100	252	121.5	2.07407	1.54971	0.000135221
MD09G1080000	Chr09	5612300	5612465	-	MdHB_1_peak_19103	promoter-TSS (mRNA:MD09G1080100)	95	MD09G1080000	230.25	125.5	1.83466	1.48162	0.00172226
MD17G1041200	Chr17	3000448	3000613	-	MdHB_1_peak_37583	promoter-TSS (mRNA:MD17G1041200)	-36	MD17G1041200	115.08	64.64	1.78032	0.513106	0.0118117
MD16G1110300	Chr16	7767220	7767385	+	MdHB_1_peak_35690	promoter-TSS (mRNA:MD16G1110300)	2	MD16G1110300	186.75	107	1.74533	1.20944	0.00599121
MD07G1248700	Chr07	31798614	31798779	+	MdHB_1_peak_15181	promoter-TSS (mRNA:MD07G1248700)	-4	MD07G1248700	229	132.5	1.7283	1.50517	0.00466119
MD15G1248800	Chr15	20761443	20761608	-	MdHB_1_peak_32864	promoter-TSS (ncRNA:MD15G1248900)	1	MD15G1248800	150.5	90	1.67222	0.925807	0.0159585
MD15G1107300	Chr15	7502870	7503035	-	MdHB_1_peak_32078	promoter-TSS (mRNA:MD15G1107300)	-556	MD15G1107300	147	88	1.67045	0.893014	0.0179131
MD05G1347700	Chr05	46646882	46647047	+	MdHB_1_peak_10992	promoter-TSS (mRNA:MD05G1347700)	-69	MD05G1347700	159	96.33	1.65058	1.01086	0.016872
MD15G1423100	Chr15	52453283	52453448	+	MdHB_1_peak_34125	promoter-TSS (mRNA:MD15G1423100)	-976	MD15G1423100	155.5	98.5	1.57868	1.00394	0.0328005
MD03G1002100	Chr03	147208	147373	+	MdHB_1_peak_4512	promoter-TSS (mRNA:MD03G1002100)	-753	MD03G1002100	191	122.5	1.55918	1.30333	0.0278376
MD15G1218000	Chr15	17561860	17562024	+	MdHB_1_peak_32698	promoter-TSS (mRNA:MD15G1218000)	-651	MD15G1218000	161	63	2.55556	0.820767	1.02348e-05
MD14G1227800	Chr14	30882583	30882747	-	MdHB_1_peak_30697	promoter-TSS (mRNA:MD14G1227800)	89	MD14G1227800	179.5	71	2.52817	0.97933	9.50726e-06
MD04G1028000	Chr04	3196987	3197151	+	MdHB_1_peak_7219	promoter-TSS (mRNA:MD04G1028000)	-174	MD04G1028000	178	73	2.43836	0.982508	1.89858e-05
MD07G1109500	Chr07	12598358	12598522	+	MdHB_1_peak_13793	promoter-TSS (mRNA:MD07G1109500)	-856	MD07G1109500	193.5	80	2.41875	1.10446	1.50546e-05
MD05G1188800	Chr05	31656667	31656831	-	MdHB_1_peak_9867	promoter-TSS (mRNA:MD05G1188800)	-109	MD05G1188800	185	81.5	2.26994	1.06827	5.51653e-05
MD16G1195600	Chr16	17398315	17398479	+	MdHB_1_peak_36695	promoter-TSS (mRNA:MD16G1195600)	-172	MD16G1195600	249	140	1.77857	1.60945	0.00271112
MD07G1259900	Chr07	32604579	32604743	+	MdHB_1_peak_15307	promoter-TSS (mRNA:MD07G1259900)	-74	MD07G1259900	244.5	140.5	1.74021	1.59495	0.00371371
MD15G1115600	Chr15	8141952	8142116	-	MdHB_1_peak_32122	promoter-TSS (mRNA:MD15G1115600)	-103	MD15G1115600	147.5	86	1.71512	0.88365	0.0119982
MD06G1167200	Chr06	30742806	30742970	-	MdHB_1_peak_12384	promoter-TSS (mRNA:MD06G1167200)	-545	MD06G1167200	150.5	88	1.71023	0.913719	0.0118843
MD08G1180400	Chr08	22265675	22265839	+	MdHB_1_peak_17590	promoter-TSS (mRNA:MD08G1180400)	-131	MD08G1180400	159	93	1.70968	0.991834	0.0110432
MD17G1207500	Chr17	25020991	25021155	+	MdHB_1_peak_39203	promoter-TSS (mRNA:MD17G1207500)	-736	MD17G1207500	102.25	60	1.70417	0.369512	0.0248957
MD13G1086000	Chr13	6057726	6057890	+	MdHB_1_peak_27300	promoter-TSS (mRNA:MD13G1086000)	-175	MD13G1086000	426.33	251.5	1.69515	2.40461	0.00294002
MD11G1298700	Chr11	41531881	41532045	-	MdHB_1_peak_24824	promoter-TSS (mRNA:MD11G1298700)	-144	MD11G1298700	163	100	1.63	1.05302	0.0197378
MD13G1186800	Chr13	15908419	15908583	+	MdHB_1_peak_28031	promoter-TSS (mRNA:MD13G1186800)	-684	MD13G1186800	132.5	82	1.61585	0.764076	0.0316144
MD15G1344900	Chr15	40410070	40410234	+	MdHB_1_peak_33609	promoter-TSS (mRNA:MD15G1344900)	-979	MD15G1344900	162.42	101.96	1.59298	1.06071	0.0277937
MD14G1192200	Chr14	28310962	28311126	+	MdHB_1_peak_30487	promoter-TSS (mRNA:MD14G1192200)	-133	MD14G1192200	186.5	119	1.56723	1.26647	0.0267143
MD08G1108700	Chr08	9567213	9567377	+	MdHB_1_peak_17020	promoter-TSS (mRNA:MD08G1108700)	-355	MD08G1108700	169	109.5	1.54338	1.13501	0.0388825
MD16G1140300	Chr16	10790185	10790348	+	MdHB_1_peak_36064	promoter-TSS (mRNA:MD16G1140300)	-836	MD16G1140300	158	55.5	2.84685	0.751849	1.65638e-06
MD06G1239300	Chr06	36972913	36973076	+	MdHB_1_peak_13016	promoter-TSS (mRNA:MD06G1239300)	-783	MD06G1239300	166.7	61.42	2.7141	0.846018	2.87124e-06
MD03G1082800	Chr03	6724788	6724951	+	MdHB_1_peak_5139	promoter-TSS (mRNA:MD03G1082800)	-660	MD03G1082800	130	60.5	2.14876	0.593411	0.000600879
MD09G1091400	Chr09	6700916	6701079	-	MdHB_1_peak_19213	promoter-TSS (mRNA:MD09G1091400)	-13	MD09G1091400	244	127.01	1.92111	1.54101	0.000663576
MD08G1195600	Chr08	25225527	25225690	+	MdHB_1_peak_17772	promoter-TSS (mRNA:MD08G1195600)	82	MD08G1195600	165.5	87.5	1.89143	0.996362	0.00196226
MD02G1255300	Chr02	30725024	30725187	+	MdHB_1_peak_3866	promoter-TSS (mRNA:MD02G1255300)	-478	MD02G1255300	230.5	124.5	1.85141	1.47851	0.00149771
MD03G1131600	Chr03	12974810	12974973	-	MdHB_1_peak_5590	promoter-TSS (mRNA:MD03G1131600)	-437	MD03G1131600	197	114.5	1.72052	1.29309	0.00714049
MD17G1239400	Chr17	28869435	28869598	-	MdHB_1_peak_39507	promoter-TSS (mRNA:MD17G1239400)	-856	MD17G1239400	158	95	1.66316	0.997759	0.0161941
MD11G1070800	Chr11	6056613	6056776	+	MdHB_1_peak_23285	promoter-TSS (mRNA:MD11G1070800)	-121	MD11G1070800	218.5	134.25	1.62756	1.47092	0.0128611
MD04G1200900	Chr04	28725607	28725770	-	MdHB_1_peak_8267	promoter-TSS (mRNA:MD04G1200900)	31	MD04G1200900	128.7	81.25	1.584	0.73395	0.0412608
MD10G1274900	Chr10	36628714	36628877	+	MdHB_1_peak_22523	promoter-TSS (mRNA:MD10G1274900)	-246	MD10G1274900	184	117	1.57265	1.24531	0.0251143
MD16G1078600	Chr16	5519846	5520009	-	MdHB_1_peak_35310	promoter-TSS (mRNA:MD16G1078600)	-377	MD16G1078600	228	148	1.54054	1.56261	0.0275192
MD16G1202100	Chr16	18388553	18388715	-	MdHB_1_peak_36770	promoter-TSS (mRNA:MD16G1202100)	-712	MD16G1202100	188	57	3.29825	0.945456	1.38902e-08
MD15G1033300	Chr15	2339125	2339287	-	MdHB_1_peak_31290	promoter-TSS (mRNA:MD15G1033200)	-190	MD15G1033300	145.5	59	2.4661	0.692262	3.3011e-05
MD09G1037400	Chr09	2281086	2281248	-	MdHB_1_peak_18645	promoter-TSS (mRNA:MD09G1037400)	-508	MD09G1037400	296	153	1.93464	1.81337	0.000345443
MD07G1264100	Chr07	33279658	33279820	+	MdHB_1_peak_15359	promoter-TSS (mRNA:MD07G1264100)	-893	MD07G1264100	237	129	1.83721	1.52212	0.00162467
MD13G1225600	Chr13	22057969	22058131	+	MdHB_1_peak_28211	promoter-TSS (mRNA:MD13G1225600)	92	MD13G1225600	171.5	97	1.76804	1.08152	0.00599151
MD05G1317400	Chr05	44623522	44623684	-	MdHB_1_peak_10673	promoter-TSS (mRNA:MD05G1317500)	499	MD05G1317400	213.61	122	1.7509	1.39908	0.00461602
MD15G1342400	Chr15	39612026	39612188	-	MdHB_1_peak_33581	promoter-TSS (mRNA:MD15G1342400)	20	MD15G1342400	146	91	1.6044	0.905472	0.0298795
MD15G1422500	Chr15	52423833	52423995	-	MdHB_1_peak_34122	promoter-TSS (mRNA:MD15G1422500)	-197	MD15G1422500	123.5	77	1.6039	0.668681	0.0394228
MD05G1362400	Chr05	47755981	47756143	+	MdHB_1_peak_11125	promoter-TSS (mRNA:MD05G1362400)	79	MD05G1362400	150	97	1.54639	0.964505	0.0438698
MD03G1163600	Chr03	20393047	20393208	-	MdHB_1_peak_5864	promoter-TSS (mRNA:MD03G1163600)	-228	MD03G1163600	765.75	223.75	3.42235	2.9399	2.05134e-13
MD02G1140700	Chr02	11707074	11707235	-	MdHB_1_peak_2675	promoter-TSS (mRNA:MD02G1140700)	-55	MD02G1140700	156	70.5	2.21277	0.837874	0.000194082
MD15G1062300	Chr15	4265143	4265304	+	MdHB_1_peak_31689	promoter-TSS (mRNA:MD15G1062300)	-187	MD15G1062300	228.5	112	2.04018	1.418	0.000236857
MD03G1213300	Chr03	29281339	29281500	-	MdHB_1_peak_6293	promoter-TSS (mRNA:MD03G1213300)	-860	MD03G1213300	188.25	96.5	1.95078	1.16397	0.00101544
MD08G1079800	Chr08	6645700	6645861	-	MdHB_1_peak_16748	promoter-TSS (mRNA:MD08G1079800)	-955	MD08G1079800	197.5	105.33	1.87506	1.25196	0.00178198
MD03G1119200	Chr03	10901537	10901698	+	MdHB_1_peak_5474	promoter-TSS (mRNA:MD03G1119200)	42	MD03G1119200	143.5	78.5	1.82803	0.811413	0.00496283
MD15G1073300	Chr15	4982672	4982833	+	MdHB_1_peak_31870	promoter-TSS (mRNA:MD15G1073300)	-511	MD15G1073300	255.5	145.5	1.75601	1.65297	0.00286808
MD15G1107100	Chr15	7496372	7496533	+	MdHB_1_peak_32073	promoter-TSS (mRNA:MD15G1107100)	-40	MD15G1107100	189	112.5	1.68	1.24692	0.0102061
MD04G1167700	Chr04	25795285	25795446	-	MdHB_1_peak_8102	promoter-TSS (mRNA:MD04G1167700)	-788	MD04G1167700	164.5	104	1.58173	1.08276	0.0272367
MD15G1046700	Chr15	3215293	3215454	+	MdHB_1_peak_31482	promoter-TSS (mRNA:MD15G1046700)	-909	MD15G1046700	244.5	158.5	1.54259	1.66159	0.0260704
MD13G1064700	Chr13	4471448	4471609	-	MdHB_1_peak_27090	promoter-TSS (mRNA:MD13G1064700)	76	MD13G1064700	169.5	111.17	1.52469	1.14618	0.0433635
MD09G1151600	Chr09	11988279	11988439	-	MdHB_1_peak_19490	promoter-TSS (mRNA:MD09G1151600)	43	MD09G1151600	146	45.5	3.20879	0.5972	2.99195e-07
MD15G1169200	Chr15	13040196	13040356	+	MdHB_1_peak_32432	promoter-TSS (mRNA:MD15G1169200)	-25	MD15G1169200	178	78	2.28205	1.01115	6.75924e-05
MD08G1196300	Chr08	25341205	25341365	-	MdHB_1_peak_17783	promoter-TSS (mRNA:MD08G1196300)	-629	MD08G1196300	185.83	82.75	2.24568	1.07942	7.72883e-05
MD10G1184300	Chr10	27752137	27752297	-	MdHB_1_peak_21747	promoter-TSS (mRNA:MD10G1184300)	-668	MD10G1184300	209.5	117.25	1.78678	1.36073	0.00335902
MD07G1195100	Chr07	27425795	27425955	+	MdHB_1_peak_14613	promoter-TSS (mRNA:MD07G1195100)	-35	MD07G1195100	107.17	63.08	1.69895	0.437295	0.0226203
MD12G1056800	Chr12	6516942	6517102	-	MdHB_1_peak_25358	promoter-TSS (mRNA:MD12G1056800)	8	MD12G1056800	145.5	85.67	1.69838	0.869542	0.0127131
MD10G1121200	Chr10	19781305	19781465	+	MdHB_1_peak_21223	promoter-TSS (mRNA:MD10G1121200)	-555	MD10G1121200	156	95	1.64211	0.986635	0.0196221
MD04G1131100	Chr04	21806453	21806613	+	MdHB_1_peak_7934	promoter-TSS (mRNA:MD04G1131100)	-659	MD04G1131100	157.5	104	1.51442	1.04573	0.0494392
MD12G1030700	Chr12	3405395	3405555	-	MdHB_1_peak_25062	promoter-TSS (mRNA:MD12G1030700)	-874	MD12G1030700	199	132.5	1.50189	1.38329	0.0451498
MD13G1052600	Chr13	3728654	3728813	+	MdHB_1_peak_27002	promoter-TSS (mRNA:MD13G1052600)	-38	MD13G1052600	262.25	112.75	2.32594	1.5542	8.44321e-06
MD07G1301800	Chr07	36039096	36039255	-	MdHB_1_peak_15845	promoter-TSS (mRNA:MD07G1301800)	-303	MD07G1301800	231	115	2.0087	1.441	0.000292702
MD16G1021700	Chr16	1539412	1539571	+	MdHB_1_peak_34527	promoter-TSS (mRNA:MD16G1021600)	353	MD16G1021700	220	116.5	1.88841	1.402	0.00116079
MD09G1146600	Chr09	11440109	11440268	+	MdHB_1_peak_19463	promoter-TSS (mRNA:MD09G1146600)	-412	MD09G1146600	111.33	59.45	1.87267	0.440688	0.00746864
MD05G1281700	Chr05	41561411	41561570	-	MdHB_1_peak_10333	promoter-TSS (mRNA:MD05G1281700)	-287	MD05G1281700	136	77	1.76623	0.753191	0.0094253
MD11G1267500	Chr11	38257943	38258102	-	MdHB_1_peak_24595	promoter-TSS (mRNA:MD11G1267500)	51	MD11G1267500	150.5	85.5	1.76023	0.898467	0.00742385
MD12G1057000	Chr12	6529014	6529173	-	MdHB_1_peak_25362	promoter-TSS (mRNA:MD12G1057000)	-748	MD12G1057000	153.33	88	1.74239	0.930245	0.00867792
MD05G1311800	Chr05	44186910	44187069	+	MdHB_1_peak_10607	promoter-TSS (mRNA:MD05G1311800)	-815	MD05G1311800	212	126	1.68254	1.40964	0.00896388
MD09G1068200	Chr09	4657661	4657820	+	MdHB_1_peak_18981	promoter-TSS (mRNA:MD09G1068200)	55	MD09G1068200	162.33	98.2	1.65305	1.03947	0.0166338
MD12G1217500	Chr12	29495445	29495604	-	MdHB_1_peak_26374	promoter-TSS (mRNA:MD12G1217500)	-24	MD12G1217500	141	86	1.63953	0.844129	0.0246876
MD12G1238400	Chr12	31163168	31163327	-	MdHB_1_peak_26445	promoter-TSS (mRNA:MD12G1238400)	26	MD12G1238400	124.5	77	1.61688	0.675628	0.0354972
MD15G1053400	Chr15	3655857	3656016	+	MdHB_1_peak_31576	promoter-TSS (mRNA:MD15G1053400)	-766	MD15G1053400	219	137	1.59854	1.4842	0.0176769
MD05G1003200	Chr05	1103636	1103795	+	MdHB_1_peak_8492	promoter-TSS (mRNA:MD05G1003200)	-879	MD05G1003200	183.5	118	1.55508	1.2478	0.0303692
MD07G1303800	Chr07	36128982	36129141	+	MdHB_1_peak_15866	promoter-TSS (mRNA:MD07G1303800)	28	MD07G1303800	277	180	1.53889	1.8413	0.0237152
MD07G1296100	Chr07	35661079	35661238	-	MdHB_1_peak_15770	promoter-TSS (mRNA:MD07G1296100)	50	MD07G1296100	344	226.5	1.51876	2.15891	0.0226967
MD00G1001400	Chr00	293960	294118	-	MdHB_1_peak_11	promoter-TSS (mRNA:MD00G1001400)	-794	MD00G1001400	146.7	64	2.29219	0.735186	0.000118485
MD15G1440100	Chr15	54015062	54015220	+	MdHB_1_peak_34194	promoter-TSS (mRNA:MD15G1440100)	-42	MD15G1440100	167.5	78.5	2.13376	0.955295	0.000251204
MD08G1127600	Chr08	11947617	11947775	+	MdHB_1_peak_17175	promoter-TSS (mRNA:MD08G1127600)	-59	MD08G1127600	152	74	2.05405	0.835494	0.000835053
MD17G1079500	Chr17	6568850	6569008	-	MdHB_1_peak_37972	promoter-TSS (mRNA:MD17G1079500)	-82	MD17G1079500	282.5	146.96	1.92229	1.74987	0.000474378
MD15G1196300	Chr15	15592184	15592342	-	MdHB_1_peak_32591	promoter-TSS (mRNA:MD15G1196300)	-58	MD15G1196300	171.5	90	1.90556	1.04319	0.0019088
MD15G1334200	Chr15	37152036	37152194	+	MdHB_1_peak_33514	promoter-TSS (mRNA:MD15G1334200)	-206	MD15G1334200	122	65	1.87692	0.568584	0.00470525
MD00G1152200	Chr00	33379114	33379272	+	MdHB_1_peak_1210	promoter-TSS (mRNA:MD00G1152200)	-39	MD00G1152200	180	98	1.83673	1.13051	0.00279546
MD14G1060400	Chr14	6383195	6383353	-	MdHB_1_peak_29227	promoter-TSS (mRNA:MD14G1060400)	47	MD14G1060400	219.5	126	1.74206	1.44053	0.00463559
MD02G1266200	Chr02	32034296	32034454	-	MdHB_1_peak_4006	promoter-TSS (mRNA:MD02G1266200)	-83	MD02G1266200	144.25	83.75	1.72239	0.849823	0.0103456
MD09G1011000	Chr09	726272	726430	+	MdHB_1_peak_18400	promoter-TSS (mRNA:MD09G1011000)	90	MD09G1011000	221	128.88	1.71477	1.45867	0.0061888
MD07G1178800	Chr07	25858037	25858195	-	MdHB_1_peak_14447	promoter-TSS (mRNA:MD07G1178800)	-751	MD07G1178800	176	103.75	1.69639	1.14031	0.0100801
MD16G1007500	Chr16	562713	562871	+	MdHB_1_peak_34328	promoter-TSS (mRNA:MD16G1007500)	-10	MD16G1007500	234.83	144.42	1.62602	1.57426	0.0114298
MD08G1190600	Chr08	24136029	24136187	+	MdHB_1_peak_17703	promoter-TSS (mRNA:MD08G1190600)	-518	MD08G1190600	178	110	1.61818	1.18217	0.0182716
MD16G1174100	Chr16	14721111	14721269	+	MdHB_1_peak_36469	promoter-TSS (mRNA:MD16G1174100)	-636	MD16G1174100	192	123	1.56098	1.31011	0.0278376
MD08G1221700	Chr08	28418383	28418541	+	MdHB_1_peak_17997	promoter-TSS (mRNA:MD08G1221700)	-78	MD08G1221700	175.5	114.5	1.53275	1.19263	0.0413229
MD17G1000300	Chr17	22120	22277	+	MdHB_1_peak_37524	promoter-TSS (mRNA:MD17G1000300)	-813	MD17G1000300	693.67	264	2.62754	2.89558	6.94367e-09
MD14G1180000	Chr14	27265118	27265275	-	MdHB_1_peak_30355	promoter-TSS (mRNA:MD14G1180000)	-863	MD14G1180000	246	108	2.27778	1.47224	1.69114e-05
MD16G1011100	Chr16	839711	839868	+	MdHB_1_peak_34382	promoter-TSS (mRNA:MD16G1011100)	-591	MD16G1011100	252	121.5	2.07407	1.54971	0.000135221
MD17G1064200	Chr17	5206480	5206637	+	MdHB_1_peak_37742	promoter-TSS (mRNA:MD17G1064200)	-1	MD17G1064200	438.5	256	1.71289	2.43933	0.00221011
MD06G1128600	Chr06	27099303	27099460	-	MdHB_1_peak_12072	promoter-TSS (mRNA:MD06G1128600)	84	MD06G1128600	198.5	121.83	1.62932	1.33351	0.0143067
MD15G1062400	Chr15	4274714	4274871	-	MdHB_1_peak_31694	promoter-TSS (mRNA:MD15G1062400)	-791	MD15G1062400	239	155	1.54194	1.62935	0.0252042
MD17G1164300	Chr17	16248654	16248811	+	MdHB_1_peak_38818	promoter-TSS (mRNA:MD17G1164300)	37	MD17G1164300	154	100.12	1.53815	1.0049	0.044037
MD07G1054100	Chr07	4999633	4999790	-	MdHB_1_peak_13379	promoter-TSS (ncRNA:MD07G1054200)	-311	MD07G1054100	141.25	92.45	1.52785	0.886133	0.0491782
MD13G1011200	Chr13	679141	679297	-	MdHB_1_peak_26551	promoter-TSS (mRNA:MD13G1011200)	-569	MD13G1011200	147.5	53.5	2.75701	0.666852	4.59928e-06
MD12G1205400	Chr12	28594033	28594189	+	MdHB_1_peak_26332	promoter-TSS (mRNA:MD12G1205400)	39	MD12G1205400	148	60	2.46667	0.716249	3.2385e-05
MD03G1076600	Chr03	6255346	6255502	-	MdHB_1_peak_5086	promoter-TSS (mRNA:MD03G1076600)	-56	MD03G1076600	154.5	63.5	2.43307	0.782799	3.50366e-05
MD11G1031500	Chr11	2752177	2752333	+	MdHB_1_peak_23073	promoter-TSS (ncRNA:MD11G1031500)	-221	MD11G1031500	173	80	2.1625	0.994964	0.000206207
MD05G1020300	Chr05	3476493	3476649	+	MdHB_1_peak_8664	promoter-TSS (mRNA:MD05G1020300)	-765	MD05G1020300	245	126.25	1.94059	1.54182	0.000522979
MD15G1129100	Chr15	9340633	9340789	-	MdHB_1_peak_32193	promoter-TSS (mRNA:MD15G1129100)	-129	MD15G1129100	102	53	1.92453	0.304037	0.00589043
MD14G1189600	Chr14	28107978	28108134	-	MdHB_1_peak_30460	promoter-TSS (mRNA:MD14G1189600)	-278	MD14G1189600	206.92	110	1.88109	1.31666	0.00137491
MD15G1083600	Chr15	5714529	5714685	-	MdHB_1_peak_31944	promoter-TSS (mRNA:MD15G1083600)	100	MD15G1083600	147.83	79	1.87127	0.841652	0.00370802
MD06G1217800	Chr06	34986805	34986961	+	MdHB_1_peak_12830	promoter-TSS (mRNA:MD06G1217800)	-148	MD06G1217800	158.5	87	1.82184	0.954064	0.00429852
MD00G1056500	Chr00	10540498	10540654	-	MdHB_1_peak_429	promoter-TSS (mRNA:MD00G1056500)	-578	MD00G1056500	160.75	94.6	1.69926	1.01065	0.0120868
MD08G1245800	Chr08	31031655	31031811	-	MdHB_1_peak_18198	promoter-TSS (mRNA:MD08G1245800)	-431	MD08G1245800	193.5	115.5	1.67532	1.28192	0.010539
MD11G1306100	Chr11	42065289	42065445	-	MdHB_1_peak_24873	promoter-TSS (mRNA:MD11G1306100)	-146	MD11G1306100	143.5	86	1.6686	0.859458	0.0181976
MD08G1227100	Chr08	29346583	29346739	-	MdHB_1_peak_18050	promoter-TSS (mRNA:MD08G1227100)	-288	MD08G1227100	198	119	1.66387	1.31839	0.0108674
MD06G1009400	Chr06	1080314	1080470	-	MdHB_1_peak_11233	promoter-TSS (mRNA:MD06G1009400)	-591	MD06G1009400	168.25	101.5	1.65764	1.08884	0.0161808
MD16G1151000	Chr16	11908172	11908328	-	MdHB_1_peak_36177	promoter-TSS (mRNA:MD16G1151000)	-183	MD16G1151000	202.5	123	1.64634	1.3562	0.0130541
MD07G1156500	Chr07	22760197	22760353	-	MdHB_1_peak_14212	promoter-TSS (mRNA:MD07G1156500)	71	MD07G1156500	176.5	108.5	1.62673	1.16722	0.0192222
MD12G1062600	Chr12	7355050	7355206	-	MdHB_1_peak_25420	promoter-TSS (mRNA:MD12G1062600)	-500	MD12G1062600	158	97.83	1.61505	1.01388	0.0241449
MD10G1041900	Chr10	5422247	5422403	-	MdHB_1_peak_20664	promoter-TSS (mRNA:MD10G1041900)	-659	MD10G1041900	147.5	91.83	1.60623	0.919333	0.0281778
MD15G1068000	Chr15	4718533	4718689	+	MdHB_1_peak_31798	promoter-TSS (mRNA:MD15G1068000)	-93	MD15G1068000	222.75	141.25	1.57699	1.51606	0.0198785
MD07G1115600	Chr07	13926322	13926478	+	MdHB_1_peak_13858	promoter-TSS (mRNA:MD07G1115600)	7	MD07G1115600	129	82.5	1.56364	0.744498	0.0427586
MD03G1085000	Chr03	6851561	6851716	-	MdHB_1_peak_5152	promoter-TSS (mRNA:MD03G1085000)	-428	MD03G1085000	209.33	66	3.17167	1.11141	2.06694e-08
MD07G1295200	Chr07	35586830	35586985	+	MdHB_1_peak_15752	promoter-TSS (mRNA:MD07G1295200)	15	MD07G1295200	343	165	2.07879	1.98911	4.85464e-05
MD09G1132200	Chr09	10166271	10166426	-	MdHB_1_peak_19388	promoter-TSS (mRNA:MD09G1132200)	-444	MD09G1132200	134	65.23	2.05427	0.657134	0.00112358
MD17G1261000	Chr17	32153470	32153625	-	MdHB_1_peak_39648	promoter-TSS (mRNA:MD17G1261000)	-85	MD17G1261000	111.42	54.37	2.04929	0.398057	0.00240868
MD12G1054700	Chr12	6186637	6186792	+	MdHB_1_peak_25333	promoter-TSS (mRNA:MD12G1054700)	-582	MD12G1054700	187.5	97.5	1.92308	1.16537	0.00134306
MD13G1162100	Chr13	12765171	12765326	-	MdHB_1_peak_27811	promoter-TSS (mRNA:MD13G1162100)	-424	MD13G1162100	97.5	55	1.77273	0.281999	0.0162901
MD04G1198200	Chr04	28584219	28584374	-	MdHB_1_peak_8254	promoter-TSS (mRNA:MD04G1198200)	17	MD04G1198200	107	61.5	1.73984	0.422501	0.0188712
MD16G1065800	Chr16	4611433	4611588	+	MdHB_1_peak_35122	promoter-TSS (mRNA:MD16G1065800)	-92	MD16G1065800	193.53	113	1.71265	1.27025	0.00716099
MD10G1105100	Chr10	17199678	17199833	+	MdHB_1_peak_21103	promoter-TSS (mRNA:MD10G1105100)	-226	MD10G1105100	175	107.75	1.62413	1.15596	0.0185442
MD13G1185200	Chr13	15765716	15765871	+	MdHB_1_peak_28013	promoter-TSS (mRNA:MD13G1185200)	-313	MD13G1185200	185.5	119	1.55882	1.26186	0.0289103
MD05G1268400	Chr05	40389898	40390053	+	MdHB_1_peak_10245	promoter-TSS (mRNA:MD05G1268400)	-459	MD05G1268400	176	115	1.53043	1.19754	0.0381975
MD08G1022600	Chr08	1670385	1670540	-	MdHB_1_peak_16214	promoter-TSS (mRNA:MD08G1022600)	-235	MD08G1022600	193	128	1.50781	1.33738	0.0472573
MD05G1088500	Chr05	18898486	18898641	-	MdHB_1_peak_9391	promoter-TSS (mRNA:MD05G1088500)	-890	MD05G1088500	254.75	169.5	1.50295	1.7353	0.0354526
MD08G1093900	Chr08	7812500	7812654	-	MdHB_1_peak_16879	promoter-TSS (mRNA:MD08G1093900)	-115	MD08G1093900	178	70	2.54286	0.965047	8.28339e-06
MD10G1021700	Chr10	2698834	2698988	-	MdHB_1_peak_20557	promoter-TSS (ncRNA:MD10G1021800)	928	MD10G1021700	175.5	74	2.37162	0.974276	3.75513e-05
MD14G1174100	Chr14	26769114	26769268	+	MdHB_1_peak_30332	promoter-TSS (ncRNA:MD14G1174100)	18	MD14G1174100	172	83.5	2.05988	1.00942	0.000445159
MD07G1298200	Chr07	35789283	35789437	-	MdHB_1_peak_15797	promoter-TSS (mRNA:MD07G1298200)	-518	MD07G1298200	244.75	119	2.05672	1.51207	0.000160538
MD05G1292200	Chr05	42360014	42360168	-	MdHB_1_peak_10418	promoter-TSS (mRNA:MD05G1292200)	-70	MD05G1292200	163.5	95.5	1.71204	1.03071	0.00897479
MD02G1291700	Chr02	34756406	34756560	-	MdHB_1_peak_4226	promoter-TSS (mRNA:MD02G1291700)	-17	MD02G1291700	243	145	1.67586	1.60646	0.00708877
MD07G1178300	Chr07	25812789	25812943	-	MdHB_1_peak_14439	promoter-TSS (mRNA:MD07G1178300)	-956	MD07G1178300	154.5	93.5	1.65241	0.969502	0.0164221
MD02G1192600	Chr02	18225970	18226124	+	MdHB_1_peak_3250	promoter-TSS (mRNA:MD02G1192600)	-617	MD02G1192600	153.33	94	1.63117	0.965806	0.0207571
MD04G1011800	Chr04	1340725	1340879	-	MdHB_1_peak_7080	promoter-TSS (mRNA:MD04G1011800)	-728	MD04G1011800	184	113	1.62832	1.22587	0.0157372
MD02G1315600	Chr02	37026041	37026195	+	MdHB_1_peak_4445	promoter-TSS (mRNA:MD02G1315600)	-715	MD02G1315600	159.67	101.5	1.5731	1.0435	0.0331281
MD03G1261800	Chr03	34793973	34794127	+	MdHB_1_peak_6668	promoter-TSS (mRNA:MD03G1261800)	75	MD03G1261800	123.17	78.5	1.56904	0.677143	0.0453603
MD09G1091500	Chr09	6706140	6706294	+	MdHB_1_peak_19219	promoter-TSS (mRNA:MD09G1091500)	-645	MD09G1091500	176	112.33	1.56681	1.18416	0.0306894
MD02G1312800	Chr02	36856938	36857091	-	MdHB_1_peak_4416	promoter-TSS (mRNA:MD02G1312800)	-23	MD02G1312800	226.5	91.5	2.47541	1.31861	3.84475e-06
MD05G1302200	Chr05	43471514	43471667	-	MdHB_1_peak_10507	promoter-TSS (mRNA:MD05G1302200)	-730	MD05G1302200	202	89	2.26966	1.19325	4.62769e-05
MD14G1206400	Chr14	29360057	29360210	+	MdHB_1_peak_30595	promoter-TSS (mRNA:MD14G1206400)	-839	MD14G1206400	429.17	204.5	2.09863	2.30554	2.48738e-05
MD14G1186000	Chr14	27826294	27826447	-	MdHB_1_peak_30423	promoter-TSS (mRNA:MD14G1186000)	-48	MD14G1186000	149	72.33	2.06	0.805896	0.000802067
MD00G1009800	Chr00	1217695	1217848	+	MdHB_1_peak_111	promoter-TSS (mRNA:MD00G1009800)	-330	MD00G1009800	167.25	84.33	1.98328	0.987873	0.00099602
MD08G1046400	Chr08	3513310	3513463	-	MdHB_1_peak_16446	promoter-TSS (mRNA:MD08G1046400)	-457	MD08G1046400	202.5	107.5	1.88372	1.28521	0.00148795
MD09G1072200	Chr09	4970198	4970351	-	MdHB_1_peak_19009	promoter-TSS (mRNA:MD09G1072200)	-569	MD09G1072200	124.5	67.5	1.84444	0.606012	0.0065977
MD11G1245000	Chr11	35590902	35591055	+	MdHB_1_peak_24424	promoter-TSS (mRNA:MD11G1245000)	38	MD11G1245000	169	91.75	1.84196	1.03948	0.00334268
MD15G1064400	Chr15	4475876	4476029	+	MdHB_1_peak_31734	promoter-TSS (mRNA:MD15G1064400)	-926	MD15G1064400	221.5	124	1.78629	1.44024	0.00328737
MD15G1006700	Chr15	371958	372111	+	MdHB_1_peak_30994	promoter-TSS (mRNA:MD15G1006700)	-142	MD15G1006700	214.83	123.5	1.73951	1.41065	0.00482222
MD16G1199600	Chr16	18032711	18032864	+	MdHB_1_peak_36735	promoter-TSS (mRNA:MD16G1199600)	-11	MD16G1199600	207.5	126.9	1.63515	1.39471	0.0123599
MD16G1199600	Chr16	18032152	18032305	+	MdHB_1_peak_36734	promoter-TSS (mRNA:MD16G1199600)	-570	MD16G1199600	207.5	126.9	1.63515	1.39471	0.0123599
MD12G1099400	Chr12	15473287	15473440	-	MdHB_1_peak_25695	promoter-TSS (mRNA:MD12G1099400)	20	MD12G1099400	127	81	1.5679	0.720858	0.0456024
MD16G1064200	Chr16	4531610	4531763	-	MdHB_1_peak_35106	promoter-TSS (mRNA:MD16G1064200)	99	MD16G1064200	207	133.5	1.55056	1.42109	0.0281788
MD09G1052500	Chr09	3503609	3503762	-	MdHB_1_peak_18824	promoter-TSS (ncRNA:MD09G1052500)	-970	MD09G1052500	224.08	146	1.53479	1.54001	0.029919
MD10G1236800	Chr10	33319197	33319350	+	MdHB_1_peak_22248	promoter-TSS (mRNA:MD10G1236800)	-8	MD10G1236800	212	139.5	1.51971	1.46665	0.0353098
MD14G1157100	Chr14	25131538	25131690	+	MdHB_1_peak_30180	promoter-TSS (mRNA:MD14G1157100)	-491	MD14G1157100	2367.25	409	5.7879	4.4198	7.83852e-28
MD07G1303000	Chr07	36101680	36101832	-	MdHB_1_peak_15852	promoter-TSS (mRNA:MD07G1303000)	-582	MD07G1303000	1777.17	626	2.83893	4.21816	3.01657e-11
MD15G1073900	Chr15	5049863	5050015	+	MdHB_1_peak_31878	promoter-TSS (mRNA:MD15G1073900)	-518	MD15G1073900	176.5	81.5	2.16564	1.02272	0.000175663
MD08G1010300	Chr08	760394	760546	+	MdHB_1_peak_16043	promoter-TSS (mRNA:MD08G1010300)	-11	MD08G1010300	182.62	85.5	2.13591	1.0775	0.000198454
MD05G1055800	Chr05	9805917	9806069	-	MdHB_1_peak_9066	promoter-TSS (mRNA:MD05G1055800)	-26	MD05G1055800	149	80	1.8625	0.85519	0.00395226
MD05G1265100	Chr05	39995643	39995795	+	MdHB_1_peak_10202	promoter-TSS (mRNA:MD05G1265100)	-290	MD05G1265100	230	126	1.8254	1.48268	0.00197586
MD13G1175900	Chr13	14538672	14538824	+	MdHB_1_peak_27886	promoter-TSS (mRNA:MD13G1175900)	-463	MD13G1175900	326	185	1.76216	1.99944	0.00197083
MD01G1216200	Chr01	30922375	30922527	-	MdHB_1_peak_2324	promoter-TSS (mRNA:MD01G1216200)	-424	MD01G1216200	80	45.5	1.75824	0.00912278	0.0237765
MD17G1087600	Chr17	7202886	7203038	-	MdHB_1_peak_38103	promoter-TSS (mRNA:MD17G1087600)	-424	MD17G1087600	198.5	113.5	1.7489	1.29519	0.00522687
MD03G1039800	Chr03	3151937	3152089	+	MdHB_1_peak_4789	promoter-TSS (mRNA:MD03G1039800)	-989	MD03G1039800	178	104	1.71154	1.1516	0.00835727
MD04G1187500	Chr04	27811835	27811987	+	MdHB_1_peak_8210	promoter-TSS (mRNA:MD04G1187500)	-257	MD04G1187500	166	97	1.71134	1.05248	0.00984879
MD04G1162200	Chr04	25336668	25336820	-	MdHB_1_peak_8074	promoter-TSS (mRNA:MD04G1162200)	-734	MD04G1162200	118.62	70.28	1.68782	0.583949	0.0234863
MD07G1023900	Chr07	2005192	2005344	+	MdHB_1_peak_13187	promoter-TSS (mRNA:MD07G1023900)	-39	MD07G1023900	93.93	55.78	1.68394	0.25658	0.0339873
MD11G1005200	Chr11	469931	470083	-	MdHB_1_peak_22926	promoter-TSS (mRNA:MD11G1005200)	-902	MD11G1005200	208.25	128.5	1.62062	1.40479	0.0154794
MD04G1033200	Chr04	3752770	3752922	+	MdHB_1_peak_7264	promoter-TSS (mRNA:MD04G1033100)	182	MD04G1033200	187	117	1.59829	1.25923	0.0196759
MD10G1296500	Chr10	38424623	38424775	+	MdHB_1_peak_22729	promoter-TSS (mRNA:MD10G1296500)	-458	MD10G1296500	180	116.5	1.54506	1.22407	0.0345333
MD15G1163100	Chr15	12298332	12298484	-	MdHB_1_peak_32409	promoter-TSS (mRNA:MD15G1163100)	-650	MD15G1163100	129	83.5	1.54491	0.751305	0.0488258
MD06G1228800	Chr06	35859015	35859167	-	MdHB_1_peak_12913	promoter-TSS (mRNA:MD06G1228800)	79	MD06G1228800	172	111.5	1.5426	1.16032	0.0379874
MD05G1355900	Chr05	47199385	47199537	-	MdHB_1_peak_11057	promoter-TSS (mRNA:MD05G1355900)	-65	MD05G1355900	184	121.17	1.51853	1.26529	0.0427147
MD03G1200600	Chr03	27419588	27419740	-	MdHB_1_peak_6194	promoter-TSS (mRNA:MD03G1200600)	-12	MD03G1200600	196	130.5	1.50192	1.36163	0.0461813
MD10G1014800	Chr10	1992098	1992249	+	MdHB_1_peak_20522	promoter-TSS (mRNA:MD10G1014800)	-537	MD10G1014800	152.5	83.17	1.83359	0.896046	0.00423935
MD10G1218600	Chr10	31652191	31652342	+	MdHB_1_peak_22062	promoter-TSS (mRNA:MD10G1218600)	-67	MD10G1218600	212	116	1.82759	1.36592	0.00210962
MD10G1021400	Chr10	2672322	2672473	+	MdHB_1_peak_20553	promoter-TSS (mRNA:MD10G1021400)	-123	MD10G1021400	157	87.33	1.79778	0.947431	0.00535314
MD15G1267000	Chr15	22963636	22963787	+	MdHB_1_peak_32976	promoter-TSS (mRNA:MD15G1267000)	-36	MD15G1267000	164	95	1.72632	1.03062	0.00897479
MD16G1170400	Chr16	14174400	14174551	+	MdHB_1_peak_36410	promoter-TSS (mRNA:MD16G1170400)	-92	MD16G1170400	187.83	113.83	1.65009	1.24787	0.0137602
MD14G1048100	Chr14	4598062	4598213	+	MdHB_1_peak_29109	promoter-TSS (mRNA:MD14G1048100)	22	MD14G1048100	132.5	81	1.6358	0.757329	0.0274105
MD07G1094700	Chr07	10154701	10154852	+	MdHB_1_peak_13692	promoter-TSS (mRNA:MD07G1094700)	-889	MD07G1094700	126	79	1.59494	0.700124	0.0383326
MD15G1133100	Chr15	9657938	9658089	-	MdHB_1_peak_32217	promoter-TSS (mRNA:MD15G1133100)	-376	MD15G1133100	141.5	92.5	1.52973	0.887938	0.0491782
MD02G1154100	Chr02	12780259	12780410	+	MdHB_1_peak_2805	promoter-TSS (mRNA:MD02G1154100)	-401	MD02G1154100	217.5	144.5	1.50519	1.50875	0.0397679
MD10G1210300	Chr10	30978315	30978465	+	MdHB_1_peak_21993	promoter-TSS (mRNA:MD10G1210300)	39	MD10G1210300	131.25	49	2.67857	0.513353	1.35576e-05
MD16G1189900	Chr16	16548241	16548391	-	MdHB_1_peak_36620	promoter-TSS (mRNA:MD16G1189900)	-942	MD16G1189900	212	86.5	2.45087	1.22866	6.50008e-06
MD07G1007300	Chr07	660428	660578	-	MdHB_1_peak_13079	promoter-TSS (mRNA:MD07G1007300)	-239	MD07G1007300	238	97.5	2.44103	1.39504	4.77631e-06
MD16G1030200	Chr16	2163645	2163795	-	MdHB_1_peak_34625	promoter-TSS (mRNA:MD16G1030200)	-105	MD16G1030200	215	96	2.23958	1.28795	4.5134e-05
MD11G1207000	Chr11	30156544	30156694	-	MdHB_1_peak_24139	promoter-TSS (mRNA:MD11G1207000)	-959	MD11G1207000	173	87	1.98851	1.03457	0.000875721
MD12G1024800	Chr12	2672048	2672198	-	MdHB_1_peak_25010	promoter-TSS (ncRNA:MD12G1024800)	-298	MD12G1024800	305.5	161.5	1.89164	1.86982	0.000546561
MD05G1081300	Chr05	16950946	16951096	-	MdHB_1_peak_9287	promoter-TSS (mRNA:MD05G1081300)	-500	MD05G1081300	297.07	180.81	1.643	1.9044	0.00715901
MD08G1228500	Chr08	29474820	29474970	-	MdHB_1_peak_18074	promoter-TSS (mRNA:MD08G1228500)	-840	MD08G1228500	198.5	122	1.62705	1.33428	0.0143067
MD13G1246200	Chr13	25884868	25885018	+	MdHB_1_peak_28402	promoter-TSS (mRNA:MD13G1246200)	-20	MD13G1246200	414.83	261.33	1.58738	2.40188	0.00988584
MD05G1316600	Chr05	44576532	44576682	+	MdHB_1_peak_10662	promoter-TSS (mRNA:MD05G1316600)	-31	MD05G1316600	154.5	98	1.57653	0.995545	0.0317223
MD15G1210900	Chr15	16909625	16909775	-	MdHB_1_peak_32655	promoter-TSS (mRNA:MD15G1211000)	-135	MD15G1210900	152.67	98.5	1.54995	0.988239	0.0427259
MD10G1287300	Chr10	37668165	37668315	-	MdHB_1_peak_22622	promoter-TSS (mRNA:MD10G1287300)	-517	MD10G1287300	191	125	1.528	1.31487	0.0408246
MD16G1000400	Chr16	21960	22110	+	MdHB_1_peak_34241	promoter-TSS (mRNA:MD16G1000400)	-276	MD16G1000400	210.5	139.5	1.50896	1.46064	0.037807
MD05G1360300	Chr05	47492368	47492517	-	MdHB_1_peak_11104	promoter-TSS (mRNA:MD05G1360300)	-203	MD05G1360300	172	79	2.17722	0.983634	0.000187413
MD15G1323500	Chr15	34157274	34157423	-	MdHB_1_peak_33412	promoter-TSS (mRNA:MD15G1323500)	-421	MD15G1323500	169	86	1.96512	1.00713	0.00115466
MD11G1280100	Chr11	39755351	39755500	-	MdHB_1_peak_24682	promoter-TSS (mRNA:MD11G1280100)	-357	MD11G1280100	150.5	85.5	1.76023	0.898467	0.00742385
MD15G1054900	Chr15	3725164	3725313	+	MdHB_1_peak_31586	promoter-TSS (mRNA:MD15G1054900)	-437	MD15G1054900	231.5	136.33	1.69809	1.53013	0.00640077
MD01G1036200	Chr01	12171634	12171783	-	MdHB_1_peak_1966	promoter-TSS (mRNA:MD01G1036200)	-973	MD01G1036200	231	143	1.61538	1.55444	0.0137481
MD03G1245600	Chr03	33278197	33278346	+	MdHB_1_peak_6561	promoter-TSS (mRNA:MD03G1245600)	-601	MD03G1245600	150	97	1.54639	0.964505	0.0438698
MD16G1137300	Chr16	10496313	10496462	-	MdHB_1_peak_36032	promoter-TSS (mRNA:MD16G1137300)	-505	MD16G1137300	201.08	133.5	1.50622	1.39643	0.0431248
MD12G1120800	Chr12	19373408	19373556	-	MdHB_1_peak_25920	promoter-TSS (mRNA:MD12G1120800)	-912	MD12G1120800	177	74.08	2.38931	0.983158	2.8442e-05
MD05G1302200	Chr05	43470849	43470997	-	MdHB_1_peak_10506	promoter-TSS (mRNA:MD05G1302200)	-63	MD05G1302200	202	89	2.26966	1.19325	4.62769e-05
MD08G1179300	Chr08	22087920	22088068	+	MdHB_1_peak_17573	promoter-TSS (ncRNA:MD08G1179300)	-215	MD08G1179300	151	70.38	2.1455	0.805805	0.000388468
MD15G1051500	Chr15	3551741	3551889	+	MdHB_1_peak_31554	promoter-TSS (mRNA:MD15G1051500)	-902	MD15G1051500	213.5	108.5	1.96774	1.33881	0.000584089
MD16G1014300	Chr16	1108122	1108270	+	MdHB_1_peak_34437	promoter-TSS (mRNA:MD16G1014300)	-647	MD16G1014300	79.5	41.08	1.93525	-0.0475868	0.0107859
MD07G1230500	Chr07	30491214	30491362	-	MdHB_1_peak_15012	promoter-TSS (mRNA:MD07G1230500)	-338	MD07G1230500	229	123.33	1.85681	1.46772	0.0014209
MD05G1066000	Chr05	12334465	12334613	+	MdHB_1_peak_9179	promoter-TSS (mRNA:MD05G1066000)	-765	MD05G1066000	161	93.5	1.72193	1.00577	0.00902391
MD09G1241800	Chr09	30921684	30921832	+	MdHB_1_peak_20051	promoter-TSS (mRNA:MD09G1241800)	-310	MD09G1241800	161.5	95	1.7	1.01702	0.0109511
MD15G1359400	Chr15	43347499	43347647	+	MdHB_1_peak_33718	promoter-TSS (mRNA:MD15G1359400)	-882	MD15G1359400	161.5	98	1.64796	1.03387	0.0166338
MD10G1287300	Chr10	37667650	37667798	-	MdHB_1_peak_22621	promoter-TSS (mRNA:MD10G1287300)	-1	MD10G1287300	191	125	1.528	1.31487	0.0408246
MD09G1049300	Chr09	3282082	3282230	-	MdHB_1_peak_18780	promoter-TSS (mRNA:MD09G1049300)	-501	MD09G1049300	184.5	122	1.5123	1.27153	0.0427147
MD02G1065400	Chr02	5306346	5306493	-	MdHB_1_peak_2465	promoter-TSS (mRNA:MD02G1065400)	-816	MD02G1065400	84	35	2.4	-0.0678585	0.000674933
MD03G1175000	Chr03	23915002	23915149	+	MdHB_1_peak_5991	promoter-TSS (mRNA:MD03G1175000)	13	MD03G1175000	173	85	2.03529	1.02337	0.000592245
MD17G1051600	Chr17	4033748	4033895	+	MdHB_1_peak_37602	promoter-TSS (mRNA:MD17G1051600)	-116	MD17G1051600	110.5	56.25	1.96444	0.406593	0.00306514
MD12G1068100	Chr12	8080057	8080204	-	MdHB_1_peak_25463	promoter-TSS (mRNA:MD12G1068100)	-392	MD12G1068100	167.5	85.5	1.95906	0.995989	0.00120716
MD06G1224200	Chr06	35477304	35477451	-	MdHB_1_peak_12879	promoter-TSS (mRNA:MD06G1224200)	96	MD06G1224200	86	45	1.91111	0.0682849	0.0107935
MD15G1166300	Chr15	12491080	12491227	-	MdHB_1_peak_32419	promoter-TSS (mRNA:MD15G1166300)	-285	MD15G1166300	146	76.75	1.90228	0.815771	0.00268626
MD03G1108300	Chr03	9424686	9424833	+	MdHB_1_peak_5369	promoter-TSS (mRNA:MD03G1108300)	-999	MD03G1108300	169.95	92.45	1.83829	1.04846	0.00300214
MD05G1040600	Chr05	6904308	6904455	-	MdHB_1_peak_8892	promoter-TSS (mRNA:MD05G1040600)	-812	MD05G1040600	279.5	153	1.8268	1.76052	0.00128955
MD04G1224400	Chr04	30442350	30442497	+	MdHB_1_peak_8363	promoter-TSS (mRNA:MD04G1224400)	-360	MD04G1224400	131.5	74	1.77703	0.702419	0.0100775
MD11G1309900	Chr11	42323464	42323611	-	MdHB_1_peak_24904	promoter-TSS (mRNA:MD11G1310000)	192	MD11G1309900	177.5	100	1.775	1.12833	0.00516736
MD15G1421600	Chr15	52330047	52330194	+	MdHB_1_peak_34116	promoter-TSS (mRNA:MD15G1421500)	220	MD15G1421600	137.5	78	1.76282	0.769726	0.00995204
MD02G1290900	Chr02	34667797	34667944	-	MdHB_1_peak_4217	promoter-TSS (mRNA:MD02G1290900)	-393	MD02G1290900	168	101.5	1.65517	1.08753	0.0161808
MD11G1247400	Chr11	35913829	35913976	+	MdHB_1_peak_24439	promoter-TSS (mRNA:MD11G1247400)	62	MD11G1247400	142	86.33	1.64485	0.852372	0.0223173
MD08G1112500	Chr08	9943121	9943268	-	MdHB_1_peak_17046	promoter-TSS (mRNA:MD08G1112500)	-154	MD08G1112500	156	95	1.64211	0.986635	0.0196221
MD16G1093800	Chr16	6492993	6493140	+	MdHB_1_peak_35512	promoter-TSS (mRNA:MD16G1093800)	-815	MD16G1093800	240	147.5	1.62712	1.60496	0.0108986
MD03G1290900	Chr03	36835098	36835245	-	MdHB_1_peak_6889	promoter-TSS (mRNA:MD03G1290900)	-309	MD03G1290900	170.5	109	1.56422	1.13995	0.0320048
MD15G1048800	Chr15	3319787	3319934	+	MdHB_1_peak_31506	promoter-TSS (mRNA:MD15G1048800)	16	MD15G1048800	233.25	155	1.50484	1.60865	0.0369548
MD16G1057900	Chr16	4132054	4132200	+	MdHB_1_peak_35031	promoter-TSS (mRNA:MD16G1057900)	-671	MD16G1057900	224	79.33	2.82365	1.25013	1.9175e-07
MD13G1034900	Chr13	2455173	2455319	+	MdHB_1_peak_26663	promoter-TSS (mRNA:MD13G1034900)	-320	MD13G1034900	159	62.5	2.544	0.804921	1.40148e-05
MD11G1247100	Chr11	35905403	35905549	+	MdHB_1_peak_24437	promoter-TSS (mRNA:MD11G1247100)	0	MD11G1247100	154	70	2.2	0.822214	0.000256494
MD09G1187500	Chr09	16359341	16359487	-	MdHB_1_peak_19659	promoter-TSS (mRNA:MD09G1187500)	-160	MD09G1187500	260	120	2.16667	1.57385	5.23313e-05
MD16G1041600	Chr16	2926574	2926720	-	MdHB_1_peak_34771	promoter-TSS (mRNA:MD16G1041600)	-398	MD16G1041600	296	143.5	2.06272	1.78209	8.36914e-05
MD15G1048900	Chr15	3325287	3325433	+	MdHB_1_peak_31509	promoter-TSS (mRNA:MD15G1048900)	-700	MD15G1048900	199	106	1.87736	1.2621	0.00161316
MD04G1047400	Chr04	5534579	5534725	+	MdHB_1_peak_7404	promoter-TSS (mRNA:MD04G1047400)	80	MD04G1047400	179.25	101	1.77475	1.14235	0.00492408
MD17G1242600	Chr17	29169053	29169199	+	MdHB_1_peak_39536	promoter-TSS (mRNA:MD17G1242600)	-544	MD17G1242600	197.5	114	1.73246	1.29301	0.00571929
MD08G1137300	Chr08	13127652	13127798	-	MdHB_1_peak_17255	promoter-TSS (mRNA:MD08G1137300)	-62	MD08G1137300	122	76	1.60526	0.650937	0.0379367
MD07G1236000	Chr07	30906734	30906880	-	MdHB_1_peak_15071	promoter-TSS (mRNA:MD07G1235900)	442	MD07G1236000	132.25	82.75	1.59819	0.76749	0.0316144
MD00G1039400	Chr00	6769251	6769397	-	MdHB_1_peak_318	promoter-TSS (mRNA:MD00G1039400)	-287	MD00G1039400	178.5	116	1.53879	1.21449	0.0363118
MD12G1099800	Chr12	15561588	15561734	-	MdHB_1_peak_25704	promoter-TSS (mRNA:MD12G1099800)	-232	MD12G1099800	155.5	101.75	1.52826	1.02235	0.0467072
MD03G1108200	Chr03	9395915	9396060	+	MdHB_1_peak_5367	promoter-TSS (mRNA:MD03G1108200)	-48	MD03G1108200	152	74	2.05405	0.835494	0.000835053
MD08G1250900	Chr08	31582539	31582684	+	MdHB_1_peak_18248	promoter-TSS (mRNA:MD08G1250900)	-917	MD08G1250900	191	97	1.96907	1.18	0.000733761
MD07G1190000	Chr07	27039794	27039939	-	MdHB_1_peak_14570	promoter-TSS (mRNA:MD07G1190000)	-579	MD07G1190000	198.33	104	1.90702	1.24942	0.0011676
MD05G1078300	Chr05	16601598	16601743	+	MdHB_1_peak_9261	promoter-TSS (mRNA:MD05G1078300)	-656	MD05G1078300	161.5	85.31	1.8931	0.961204	0.00215935
MD07G1064200	Chr07	6025295	6025440	-	MdHB_1_peak_13429	promoter-TSS (mRNA:MD07G1064200)	-149	MD07G1064200	204	113.42	1.79862	1.3194	0.00331368
MD15G1057900	Chr15	3886416	3886561	-	MdHB_1_peak_31642	promoter-TSS (mRNA:MD15G1057900)	-230	MD15G1057900	185.97	111.45	1.66864	1.22761	0.0116883
MD16G1015600	Chr16	1210620	1210765	+	MdHB_1_peak_34462	promoter-TSS (mRNA:MD16G1015600)	-79	MD16G1015600	266.83	165.33	1.61392	1.76085	0.0119934
MD03G1128800	Chr03	12503965	12504110	-	MdHB_1_peak_5560	promoter-TSS (mRNA:MD03G1128800)	-191	MD03G1128800	169	106	1.59434	1.11666	0.0244889
MD12G1139600	Chr12	21766219	21766364	+	MdHB_1_peak_26071	promoter-TSS (mRNA:MD12G1139600)	-106	MD12G1139600	128.5	81.5	1.57669	0.734337	0.0412608
MD17G1151100	Chr17	13932766	13932911	-	MdHB_1_peak_38688	promoter-TSS (mRNA:MD17G1151200)	168	MD17G1151100	188	122	1.54098	1.28748	0.0315443
MD13G1245500	Chr13	25732468	25732613	-	MdHB_1_peak_28394	promoter-TSS (mRNA:MD13G1245500)	22	MD13G1245500	270.5	177	1.52825	1.81135	0.0263942
MD12G1018700	Chr12	1792322	1792466	+	MdHB_1_peak_24969	promoter-TSS (mRNA:MD12G1018700)	17	MD12G1018700	79.67	30.67	2.59765	-0.17366	0.000293035
MD15G1136500	Chr15	10019841	10019985	-	MdHB_1_peak_32242	promoter-TSS (mRNA:MD15G1136500)	-419	MD15G1136500	126.5	62.83	2.01337	0.585356	0.00174813
MD17G1212800	Chr17	25996501	25996645	+	MdHB_1_peak_39268	promoter-TSS (mRNA:MD17G1212800)	-838	MD17G1212800	347.71	176.43	1.97081	2.03447	0.000173403
MD02G1303300	Chr02	35716934	35717078	-	MdHB_1_peak_4322	promoter-TSS (mRNA:MD02G1303400)	-12	MD02G1303300	158.5	81.67	1.94074	0.922262	0.00145076
MD11G1022400	Chr11	1926071	1926215	-	MdHB_1_peak_23030	promoter-TSS (mRNA:MD11G1022400)	2	MD11G1022400	112	58.5	1.91453	0.438158	0.00524256
MD11G1203100	Chr11	29480170	29480314	+	MdHB_1_peak_24103	promoter-TSS (mRNA:MD11G1203100)	-516	MD11G1203100	175	92	1.90217	1.07277	0.0017425
MD14G1203000	Chr14	29132850	29132994	+	MdHB_1_peak_30564	promoter-TSS (mRNA:MD14G1203000)	-58	MD14G1203000	166.5	92	1.80978	1.02736	0.00460087
MD05G1122500	Chr05	24524578	24524722	+	MdHB_1_peak_9633	promoter-TSS (mRNA:MD05G1122500)	-105	MD05G1122500	105.5	60.5	1.7438	0.401434	0.0178351
MD07G1160600	Chr07	23478242	23478386	+	MdHB_1_peak_14251	promoter-TSS (mRNA:MD07G1160600)	-200	MD07G1160600	145.75	85	1.71471	0.866861	0.0127131
MD07G1178800	Chr07	25857245	25857389	-	MdHB_1_peak_14446	promoter-TSS (mRNA:MD07G1178800)	48	MD07G1178800	176	103.75	1.69639	1.14031	0.0100801
MD17G1137500	Chr17	12327372	12327516	+	MdHB_1_peak_38548	promoter-TSS (mRNA:MD17G1137500)	-699	MD17G1137500	168	100.5	1.67164	1.08214	0.0141723
MD05G1363800	Chr05	47861605	47861749	-	MdHB_1_peak_11135	promoter-TSS (mRNA:MD05G1363800)	5	MD05G1363800	154.5	93	1.66129	0.966579	0.0164221
MD08G1181400	Chr08	22497285	22497429	+	MdHB_1_peak_17598	promoter-TSS (mRNA:MD08G1181400)	-453	MD08G1181400	170.58	103.33	1.65083	1.11063	0.0153542
MD03G1215000	Chr03	29545031	29545175	+	MdHB_1_peak_6314	promoter-TSS (mRNA:MD03G1215000)	-100	MD03G1215000	192	119.75	1.60334	1.29503	0.0200319
MD13G1081500	Chr13	5726811	5726955	-	MdHB_1_peak_27181	promoter-TSS (mRNA:MD13G1081500)	-927	MD13G1081500	472	303	1.55776	2.59782	0.011909
MD09G1205900	Chr09	19663160	19663303	+	MdHB_1_peak_19772	promoter-TSS (mRNA:MD09G1205900)	-982	MD09G1205900	134	59	2.27119	0.611281	0.000191087
MD07G1249500	Chr07	31835740	31835883	+	MdHB_1_peak_15188	promoter-TSS (mRNA:MD07G1249500)	-480	MD07G1249500	424.83	225	1.88813	2.34285	0.000308175
MD10G1270800	Chr10	36302400	36302543	+	MdHB_1_peak_22491	promoter-TSS (mRNA:MD10G1270800)	-675	MD10G1270800	177	94	1.88298	1.09401	0.00197933
MD08G1081400	Chr08	6747457	6747600	-	MdHB_1_peak_16765	promoter-TSS (mRNA:MD08G1081400)	38	MD08G1081400	127.62	69.67	1.83178	0.644473	0.00661327
MD17G1110000	Chr17	9482568	9482711	-	MdHB_1_peak_38304	promoter-TSS (mRNA:MD17G1110000)	-351	MD17G1110000	133	73	1.82192	0.705595	0.00663603
MD03G1282600	Chr03	36304424	36304567	+	MdHB_1_peak_6827	promoter-TSS (mRNA:MD03G1282600)	-176	MD03G1282600	218.67	123	1.7778	1.42441	0.00342182
MD05G1196600	Chr05	32390548	32390691	+	MdHB_1_peak_9925	promoter-TSS (mRNA:MD05G1196600)	-856	MD05G1196600	235	142	1.65493	1.56556	0.00924329
MD17G1241000	Chr17	29013360	29013503	-	MdHB_1_peak_39525	promoter-TSS (mRNA:MD17G1241000)	12	MD17G1241000	197.5	122	1.61885	1.32989	0.0155144
MD08G1037800	Chr08	2774026	2774168	+	MdHB_1_peak_16355	promoter-TSS (mRNA:MD08G1037800)	-949	MD08G1037800	253.83	81.5	3.11448	1.39199	6.61164e-09
MD04G1046700	Chr04	5437163	5437305	+	MdHB_1_peak_7399	promoter-TSS (mRNA:MD04G1046700)	58	MD04G1046700	155.5	71	2.19014	0.837976	0.000247226
MD10G1330900	Chr10	40910940	40911082	-	MdHB_1_peak_22879	promoter-TSS (mRNA:MD10G1330900)	-712	MD10G1330900	113	58.5	1.93162	0.446306	0.00454526
MD10G1229400	Chr10	32639347	32639489	+	MdHB_1_peak_22176	promoter-TSS (mRNA:MD10G1229400)	-39	MD10G1229400	188	102	1.84314	1.19056	0.00233595
MD13G1267500	Chr13	35042385	35042527	+	MdHB_1_peak_28592	promoter-TSS (mRNA:MD13G1267500)	-104	MD13G1267500	259	141	1.83688	1.64889	0.0013816
MD17G1086200	Chr17	7075646	7075788	-	MdHB_1_peak_38073	promoter-TSS (mRNA:MD17G1086200)	-98	MD17G1086200	364.5	200.5	1.81796	2.14288	0.000892363
MD09G1274900	Chr09	35216808	35216950	-	MdHB_1_peak_20312	promoter-TSS (mRNA:MD09G1274900)	-451	MD09G1274900	98.39	59.5	1.65361	0.331507	0.0364278
MD09G1234300	Chr09	29451593	29451734	+	MdHB_1_peak_19989	promoter-TSS (mRNA:MD09G1234300)	-437	MD09G1234300	1740.33	653.42	2.66342	4.21318	4.33247e-10
MD15G1107900	Chr15	7532232	7532373	+	MdHB_1_peak_32081	promoter-TSS (mRNA:MD15G1107900)	-241	MD15G1107900	104.5	40.83	2.55939	0.211019	0.000104519
MD16G1075600	Chr16	5292440	5292581	+	MdHB_1_peak_35249	promoter-TSS (mRNA:MD16G1075600)	-894	MD16G1075600	261	128	2.03906	1.60791	0.000181742
MD09G1227700	Chr09	28122660	28122801	-	MdHB_1_peak_19939	promoter-TSS (mRNA:MD09G1227700)	-841	MD09G1227700	170.53	105	1.6241	1.11919	0.0198339
MD16G1096100	Chr16	6681719	6681860	-	MdHB_1_peak_35531	promoter-TSS (mRNA:MD16G1096100)	-593	MD16G1096100	178.5	110	1.62273	1.1846	0.0182716
MD16G1047500	Chr16	3314427	3314568	-	MdHB_1_peak_34867	promoter-TSS (mRNA:MD16G1047500)	-60	MD16G1047500	206.5	127.33	1.62177	1.39238	0.0149753
MD05G1350300	Chr05	46790272	46790413	-	MdHB_1_peak_11019	promoter-TSS (mRNA:MD05G1350300)	69	MD05G1350300	216.5	134.5	1.60967	1.46395	0.0149557
MD07G1095900	Chr07	10463365	10463506	-	MdHB_1_peak_13701	promoter-TSS (mRNA:MD07G1095900)	-462	MD07G1095900	184.5	114.75	1.60784	1.23675	0.0199786
MD03G1136000	Chr03	13667714	13667855	-	MdHB_1_peak_5636	promoter-TSS (mRNA:MD03G1136000)	-571	MD03G1136000	130.17	82.91	1.57002	0.754987	0.044278
MD16G1266500	Chr16	33996406	33996547	+	MdHB_1_peak_37346	promoter-TSS (mRNA:MD16G1266500)	-286	MD16G1266500	169	109	1.55046	1.1324	0.0347757
MD07G1278900	Chr07	34343425	34343566	-	MdHB_1_peak_15523	promoter-TSS (mRNA:MD07G1278900)	-884	MD07G1278900	268	174	1.54023	1.79358	0.0227426
MD07G1198300	Chr07	27656840	27656981	-	MdHB_1_peak_14639	promoter-TSS (mRNA:MD07G1198300)	-979	MD07G1198300	247.5	161.5	1.53251	1.68277	0.0279887
MD14G1044300	Chr14	4189825	4189966	-	MdHB_1_peak_29095	promoter-TSS (mRNA:MD14G1044300)	36	MD14G1044300	164.5	108	1.52315	1.1042	0.0468895
MD16G1186800	Chr16	16116261	16116401	+	MdHB_1_peak_36587	promoter-TSS (mRNA:MD16G1186800)	-68	MD16G1186800	261.5	132.33	1.97612	1.62587	0.000307285
MD06G1083300	Chr06	20420718	20420858	-	MdHB_1_peak_11796	promoter-TSS (mRNA:MD06G1083300)	-188	MD06G1083300	85	43	1.97674	0.0355876	0.00651879
MD16G1081800	Chr16	5736227	5736367	-	MdHB_1_peak_35360	promoter-TSS (mRNA:MD16G1081800)	-275	MD16G1081800	197	106	1.85849	1.25285	0.00196778
MD09G1287100	Chr09	36593839	36593979	-	MdHB_1_peak_20404	promoter-TSS (mRNA:MD09G1287100)	-152	MD09G1287100	154	86.25	1.78551	0.92362	0.00630009
MD05G1332700	Chr05	45624343	45624483	+	MdHB_1_peak_10857	promoter-TSS (mRNA:MD05G1332700)	-115	MD05G1332700	251.5	141.07	1.7828	1.62246	0.00241728
MD03G1296900	Chr03	37285215	37285355	-	MdHB_1_peak_6939	promoter-TSS (mRNA:MD03G1296900)	-722	MD03G1296900	179	100.92	1.77368	1.14068	0.00492408
MD09G1200100	Chr09	18343235	18343375	+	MdHB_1_peak_19729	promoter-TSS (mRNA:MD09G1200100)	-294	MD09G1200100	146.5	85.33	1.71686	0.873465	0.0114311
MD16G1227600	Chr16	23163164	23163304	-	MdHB_1_peak_36997	promoter-TSS (mRNA:MD16G1227600)	-22	MD16G1227600	141	84	1.67857	0.831336	0.0184927
MD11G1276500	Chr11	39364687	39364827	-	MdHB_1_peak_24658	promoter-TSS (mRNA:MD11G1276500)	93	MD11G1276500	165	101	1.63366	1.06911	0.0187034
MD10G1244200	Chr10	33893438	33893578	+	MdHB_1_peak_22311	promoter-TSS (mRNA:MD10G1244200)	-415	MD10G1244200	191.5	118.12	1.62123	1.28515	0.0178691
MD13G1159700	Chr13	12571816	12571956	-	MdHB_1_peak_27791	promoter-TSS (mRNA:MD13G1159700)	-627	MD13G1159700	1080.08	669.67	1.61285	3.76796	0.00353641
MD03G1043000	Chr03	3363347	3363487	+	MdHB_1_peak_4815	promoter-TSS (mRNA:MD03G1043000)	-559	MD03G1043000	187.5	119	1.57563	1.27106	0.0246731
MD06G1121400	Chr06	26183927	26184067	-	MdHB_1_peak_11995	promoter-TSS (mRNA:MD06G1121400)	-973	MD06G1121400	154.5	99	1.56061	1.00127	0.0358461
MD11G1096300	Chr11	8014491	8014630	+	MdHB_1_peak_23407	promoter-TSS (mRNA:MD11G1096300)	-33	MD11G1096300	135	69	1.95652	0.691066	0.00190666
MD07G1229100	Chr07	30424143	30424282	-	MdHB_1_peak_15001	promoter-TSS (mRNA:MD07G1229100)	-13	MD07G1229100	220	117	1.88034	1.40417	0.00116079
MD14G1184800	Chr14	27722618	27722757	-	MdHB_1_peak_30405	promoter-TSS (mRNA:MD14G1184800)	-120	MD14G1184800	154	89.5	1.72067	0.943078	0.0101265
MD10G1045700	Chr10	6122721	6122860	+	MdHB_1_peak_20692	promoter-TSS (mRNA:MD10G1045700)	-954	MD10G1045700	132	77.5	1.70323	0.730134	0.0148557
MD17G1243700	Chr17	29237156	29237295	-	MdHB_1_peak_39544	promoter-TSS (mRNA:MD17G1243700)	66	MD17G1243700	150	89	1.68539	0.916848	0.0152757
MD07G1295400	Chr07	35613143	35613282	-	MdHB_1_peak_15762	promoter-TSS (mRNA:MD07G1295400)	-715	MD07G1295400	240	142.5	1.68421	1.58603	0.00636277
MD05G1230200	Chr05	36365502	36365641	+	MdHB_1_peak_10008	promoter-TSS (mRNA:MD05G1230200)	19	MD05G1230200	141	90	1.56667	0.869382	0.0420873
MD07G1270400	Chr07	33744843	33744981	-	MdHB_1_peak_15423	promoter-TSS (mRNA:MD07G1270400)	30	MD07G1270400	232.03	132.88	1.74616	1.51844	0.00413356
MD15G1057900	Chr15	3886728	3886866	-	MdHB_1_peak_31643	promoter-TSS (mRNA:MD15G1057900)	-539	MD15G1057900	185.97	111.45	1.66864	1.22761	0.0116883
MD03G1289900	Chr03	36793166	36793304	+	MdHB_1_peak_6885	promoter-TSS (mRNA:MD03G1289900)	-86	MD03G1289900	166	104	1.59615	1.09058	0.0249521
MD14G1121000	Chr14	19549595	19549733	+	MdHB_1_peak_29825	promoter-TSS (mRNA:MD14G1121000)	-510	MD14G1121000	200.5	132	1.51894	1.38745	0.0392379
MD05G1247900	Chr05	37952559	37952696	-	MdHB_1_peak_10050	promoter-TSS (mRNA:MD05G1247900)	-118	MD05G1247900	140.5	57	2.46491	0.643056	4.0466e-05
MD15G1187200	Chr15	14785234	14785371	+	MdHB_1_peak_32541	promoter-TSS (mRNA:MD15G1187200)	-922	MD15G1187200	193	86.5	2.23121	1.13611	6.3323e-05
MD05G1321500	Chr05	44865120	44865257	+	MdHB_1_peak_10726	promoter-TSS (mRNA:MD05G1321500)	-97	MD05G1321500	196.5	90.5	2.17127	1.17403	0.000105413
MD11G1091500	Chr11	7619443	7619580	-	MdHB_1_peak_23385	promoter-TSS (mRNA:MD11G1091500)	-150	MD11G1091500	128.5	64.33	1.99751	0.611295	0.00207173
MD08G1227200	Chr08	29355424	29355561	+	MdHB_1_peak_18054	promoter-TSS (mRNA:MD08G1227200)	-613	MD08G1227200	170	89	1.91011	1.02953	0.00178748
MD12G1253400	Chr12	32224977	32225114	-	MdHB_1_peak_26490	promoter-TSS (mRNA:MD12G1253400)	-81	MD12G1253400	131	69	1.89855	0.663383	0.00324219
MD15G1171600	Chr15	13326347	13326484	+	MdHB_1_peak_32450	promoter-TSS (mRNA:MD15G1171600)	52	MD15G1171600	146.5	81	1.80864	0.84619	0.00593952
MD02G1300300	Chr02	35505020	35505157	+	MdHB_1_peak_4291	promoter-TSS (mRNA:MD02G1300300)	-406	MD02G1300300	199.17	119.61	1.66516	1.32636	0.01038
MD01G1001900	Chr01	847220	847357	+	MdHB_1_peak_1710	promoter-TSS (mRNA:MD01G1001900)	-429	MD01G1001900	380	243.5	1.56057	2.28586	0.0134315
MD16G1048600	Chr16	3418757	3418894	-	MdHB_1_peak_34910	promoter-TSS (mRNA:MD16G1048600)	-728	MD16G1048600	201.75	129.5	1.55792	1.38178	0.0271356
MD02G1308700	Chr02	36396155	36396292	-	MdHB_1_peak_4388	promoter-TSS (mRNA:MD02G1308700)	-147	MD02G1308700	196	126	1.55556	1.34145	0.03119
MD03G1276700	Chr03	35924112	35924248	-	MdHB_1_peak_6790	promoter-TSS (mRNA:MD03G1276700)	-728	MD03G1276700	202.5	117.83	1.71858	1.33291	0.00624045
MD12G1216700	Chr12	29427546	29427682	-	MdHB_1_peak_26372	promoter-TSS (mRNA:MD12G1216700)	-226	MD12G1216700	145	84.5	1.71598	0.859155	0.0121147
MD05G1096300	Chr05	20272684	20272820	-	MdHB_1_peak_9460	promoter-TSS (mRNA:MD05G1096300)	-589	MD05G1096300	147	88	1.67045	0.893014	0.0179131
MD07G1081100	Chr07	7863572	7863708	-	MdHB_1_peak_13590	promoter-TSS (ncRNA:MD07G1081100)	-977	MD07G1081100	133	79.7	1.66876	0.751802	0.0182613
MD17G1109000	Chr17	9340510	9340646	+	MdHB_1_peak_38297	promoter-TSS (mRNA:MD17G1108900)	146	MD17G1109000	214.29	131.42	1.63057	1.44215	0.0135612
MD06G1184500	Chr06	32268633	32268769	-	MdHB_1_peak_12535	promoter-TSS (mRNA:MD06G1184500)	-146	MD06G1184500	206.5	136.25	1.5156	1.43075	0.0376504
MD02G1154500	Chr02	12811454	12811589	+	MdHB_1_peak_2814	promoter-TSS (ncRNA:MD02G1154500)	-419	MD02G1154500	105.5	40.5	2.60494	0.217317	5.91648e-05
MD10G1127500	Chr10	20790840	20790975	-	MdHB_1_peak_21283	promoter-TSS (mRNA:MD10G1127500)	-95	MD10G1127500	109.5	42.33	2.58682	0.272306	5.65082e-05
MD16G1275100	Chr16	36778863	36778998	+	MdHB_1_peak_37426	promoter-TSS (mRNA:MD16G1275100)	-363	MD16G1275100	164	78	2.10256	0.932196	0.000420613
MD10G1297600	Chr10	38496178	38496313	+	MdHB_1_peak_22742	promoter-TSS (mRNA:MD10G1297600)	-691	MD10G1297600	164.5	83	1.98193	0.964681	0.00104087
MD09G1257200	Chr09	32908186	32908321	-	MdHB_1_peak_20178	promoter-TSS (mRNA:MD09G1257300)	612	MD09G1257200	153.5	82	1.87195	0.894803	0.00316366
MD08G1114400	Chr08	10281446	10281581	-	MdHB_1_peak_17074	promoter-TSS (mRNA:MD08G1114400)	-95	MD08G1114400	159.5	94	1.69681	1.00034	0.011558
MD14G1170900	Chr14	26501507	26501642	+	MdHB_1_peak_30300	promoter-TSS (mRNA:MD14G1170900)	-146	MD14G1170900	210	127	1.65354	1.40562	0.0118246
MD08G1157100	Chr08	17491223	17491358	+	MdHB_1_peak_17375	promoter-TSS (mRNA:MD08G1157100)	-234	MD08G1157100	123.5	75	1.64667	0.65423	0.0293928
MD15G1411200	Chr15	51056963	51057098	+	MdHB_1_peak_34071	promoter-TSS (mRNA:MD15G1411200)	-102	MD15G1411200	122.5	77.5	1.58065	0.665308	0.043741
MD02G1268700	Chr02	32338576	32338711	-	MdHB_1_peak_4044	promoter-TSS (ncRNA:MD02G1268700)	-511	MD02G1268700	125	79.25	1.57729	0.695061	0.0424667
[truncated: 545 more rows]
