# Supplementary material for: The MdHB7L–MdICE1L–MdHOS1 Module Fine‐Tunes Apple Cold Response via CBF‐Dependent and CBF‐Independent Pathways
Source: Adv Sci (Weinh). 2025 Apr 26;12(25):2501524. doi: 10.1002/advs.202501524 (PMC12224988; doi:10.1002/advs.202501524)
Supplement: Supplementary file 10 — Supplemental Table 9 [file ADVS-12-2501524-s006.xlsx]

## Sheet: Table S9
gene_id	OE3CK1	OE3CK2	OE3CK3	WC1	WC2	WC3	OE3C	WC	log2 (FC)	pvalue	padj	gene_name	Chr	gene_start	gene_end	gene strand	gene length	gene_description	tf_family	KEGG	KEGG pathway	NR	Swissprot	Tremble	KOG	GO	Pfam
MD01G1226600	2616.86	2303.7	2634.34	88.0699	134.416	108.283	2518.3	110.256	4.50986	8.56e-173	2.92e-168	MD01G1226600	Chr01	31679643	31681132	-	1243	Homeobox domain-like	Homeobox	K09338 homeobox-leucine zipper protein | (RefSeq) HD7; homeobox-leucine zipper protein ATHB-7-like (A)	--	homeobox-leucine zipper protein ATHB-7-like [Malus domestica]	RecName: Full=Homeobox-leucine zipper protein HOX6; AltName: Full=HD-ZIP protein HOX6; AltName: Full=Homeodomain transcription factor HOX6; AltName: Full=OsHox6;	SubName: Full=HD domain class transcription factor {ECO:0000313|EMBL:ADL36725.1};	Transcription factor HEX, contains HOX and HALZ domains	GO:0005634,nucleus; GO:0003700,DNA-binding transcription factor activity; GO:0043565,sequence-specific DNA binding; GO:0006351,transcription, DNA-templated	PF00046.29:Homeodomain
MD09G1078800	135.086	100.548	139.554	6.77461	9.30573	9.46158	125.063	8.51397	3.86983	4.76e-24	1.12e-21	MD09G1078800	Chr09	5522825	5523160	-	336	-	-	#N/A	#N/A	#N/A	#N/A	#N/A	#N/A	#N/A	#N/A
MD00G1098300	122.097	145.038	131.464	27.0984	13.4416	12.6154	132.866	17.7185	2.91887	4.35e-20	6.26e-18	MD00G1098300	Chr00	20490534	20493813	+	856	-	-	--	--	PREDICTED: uncharacterized WD repeat-containing protein C2A9.03-like [Malus domestica]	--	SubName: Full=Uncharacterized protein {ECO:0000313|EMBL:EEF36119.1};	--	--	--
MD10G1293600	719.593	743.876	660.354	42.9059	137.518	107.231	707.941	95.8851	2.88062	1.27e-22	2.6e-20	MD10G1293600	Chr10	38178421	38180154	-	1088	-	-	--	--	PREDICTED: uncharacterized protein LOC103422396 [Malus domestica]	--	SubName: Full=Uncharacterized protein {ECO:0000313|EMBL:EMJ12949.1};	--	--	PF04720.12:PDDEXK-like family of unknown function
MD09G1088700	510.036	523.205	442.933	40.6477	115.805	85.1542	492.058	80.5355	2.60696	9.11e-21	1.44e-18	MD09G1088700	Chr09	6468692	6470254	+	1447	-	-	K13945 LOB domain-containing protein 29 | (RefSeq) LOB domain-containing protein 14 (A)	--	PREDICTED: LOB domain-containing protein 41-like [Malus domestica]	RecName: Full=LOB domain-containing protein 41; AltName: Full=ASYMMETRIC LEAVES 2-like protein 38; Short=AS2-like protein 38;	SubName: Full=Uncharacterized protein {ECO:0000313|EMBL:EMJ16944.1};	--	GO:0006355,regulation of transcription, DNA-templated	PF03195.14:Lateral organ boundaries (LOB) domain
MD17G1085200	40.699	36.482	55.6194	5.64551	10.3397	6.30772	44.2668	7.43098	2.56384	6.92e-08	1.4e-06	MD17G1085200	Chr17	7006397	7008469	-	630	-	-	--	--	PREDICTED: uncharacterized protein LOC103942971 [Pyrus x bretschneideri]	--	SubName: Full=Uncharacterized protein {ECO:0000313|EMBL:OIV96747.1};	--	--	PF12609.8:Wound-induced protein
MD17G1220600	35.5034	18.6859	19.214	2.2582	4.13588	6.30772	24.4677	4.23394	2.52482	8.89e-05	0.000792815	MD17G1220600	Chr17	26952408	26953440	-	817	DNA-binding domain	AP2	K09286 EREBP-like factor | (RefSeq) ethylene-responsive transcription factor RAP2-13-like (A)	--	PREDICTED: ethylene-responsive transcription factor ERF003-like [Malus domestica]	RecName: Full=Ethylene-responsive transcription factor ERF003;	SubName: Full=Uncharacterized protein {ECO:0000313|EMBL:EMJ18137.1};	--	GO:0005634,nucleus; GO:0003677,DNA binding; GO:0003700,DNA-binding transcription factor activity; GO:0009873,ethylene-activated signaling pathway; GO:0006351,transcription, DNA-templated	PF00847.20:AP2 domain
MD16G1154500	98.7167	118.344	128.43	13.5492	28.9512	24.1796	115.164	22.2267	2.36342	2.72e-14	1.73e-12	MD16G1154500	Chr16	12254545	12261281	-	3639	Pre-mRNA polyadenylation factor Fip1	-	K14405 pre-mRNA 3'-end-processing factor FIP1 | (RefSeq) FIP1[V]-like protein (A)	ko03015: mRNA surveillance pathway	PREDICTED: FIP1[V]	RecName: Full=FIP1[V]-like protein {ECO:0000303|PubMed:16282318}; Short=AtFIP1(V) {ECO:0000303|PubMed:16282318}; AltName: Full=Factor interacting with poly(A) polymerase 1-like 5 {ECO:0000305}; Short=AtFIPS5 {ECO:0000303|PubMed:16282318}; AltName: Full=Protein HOMOLOG OF YEAST FIP1 [V] {ECO:0000305};	SubName: Full=Uncharacterized protein {ECO:0000313|EMBL:ONI28025.1};	Polyadenylation factor I complex, subunit FIP1	GO:0005634,nucleus; GO:0042802,identical protein binding; GO:0003723,RNA binding; GO:0006397,mRNA processing	PF05182.13:Fip1 motif
MD11G1070800	1576	1628.34	1493.63	273.243	418.758	416.31	1565.99	369.437	2.08243	1.08e-34	9.66e-32	MD11G1070800	Chr11	6056815	6061464	+	2357	Asparagine synthase	-	K01953 asparagine synthase (glutamine-hydrolysing) [EC:6.3.5.4] | (RefSeq) asparagine synthetase [glutamine-hydrolyzing] 1 (A)	ko00250: Alanine, aspartate and glutamate metabolism; ko01230: Biosynthesis of amino acids	PREDICTED: asparagine synthetase [glutamine-hydrolyzing]	RecName: Full=Asparagine synthetase [glutamine-hydrolyzing] 1; EC=6.3.5.4; AltName: Full=Glutamine-dependent asparagine synthetase 1;	SubName: Full=Asparagine synthetase {ECO:0000313|EMBL:AHM02305.1};	Asparagine synthase (glutamine-hydrolyzing)	GO:0004066,asparagine synthase (glutamine-hydrolyzing) activity; GO:0005524,ATP binding; GO:0006541,glutamine metabolic process; GO:0070981,L-asparagine biosynthetic process	PF00733.21:Asparagine synthase
MD14G1159700	12.989	24.0247	12.1351	1.1291	5.16985	5.25643	16.383	3.8518	2.0763	0.00414249	0.0204873	MD14G1159700	Chr14	25361421	25364572	-	1411	-	-	K07466 replication factor A1 | (RefSeq) uncharacterized protein LOC103942790 isoform X1 (A)	ko03030: DNA replication; ko03420: Nucleotide excision repair; ko03430: Mismatch repair; ko03440: Homologous recombination	PREDICTED: uncharacterized protein LOC103942790 isoform X2 [Pyrus x bretschneideri]	--	RecName: Full=ATP-dependent DNA helicase {ECO:0000256|RuleBase:RU363044}; EC=3.6.4.12 {ECO:0000256|RuleBase:RU363044}; Flags: Fragment;	--	GO:0005524,ATP binding; GO:0003678,DNA helicase activity; GO:0006310,DNA recombination; GO:0006281,DNA repair; GO:0000723,telomere maintenance	--
MD17G1224900	52.8221	77.413	87.9798	9.03281	22.7473	22.077	72.7383	17.9524	2.00751	2.5e-07	4.4e-06	MD17G1224900	Chr17	27354659	27359805	+	1677	Transferase	-	K13065 shikimate O-hydroxycinnamoyltransferase [EC:2.3.1.133] | (RefSeq) shikimate O-hydroxycinnamoyltransferase-like (A)	ko00940: Phenylpropanoid biosynthesis; ko00941: Flavonoid biosynthesis; ko00945: Stilbenoid, diarylheptanoid and gingerol biosynthesis	PREDICTED: shikimate O-hydroxycinnamoyltransferase-like [Malus domestica]	RecName: Full=Shikimate O-hydroxycinnamoyltransferase; EC=2.3.1.133; AltName: Full=Hydroxycinnamoyl transferase; AltName: Full=Hydroxycinnamoyl-Coenzyme A shikimate/quinate hydroxycinnamoyltransferase;	SubName: Full=Hydroxycinnamoyl-coenzyme A shikimate/quinate hydroxycinnamoyltransferase 1 {ECO:0000313|EMBL:AFF57839.1};	--	GO:0005737,cytoplasm; GO:0005829,cytosol; GO:0016020,membrane; GO:0047205,quinate O-hydroxycinnamoyltransferase activity; GO:0047172,shikimate O-hydroxycinnamoyltransferase activity; GO:0010252,auxin homeostasis; GO:0071555,cell wall organization; GO:0009809,lignin biosynthetic process; GO:0009963,positive regulation of flavonoid biosynthetic process	PF02458.15:Transferase family
MD10G1021800	171.455	254.484	299.334	82.4244	49.6306	55.7182	241.758	62.5911	1.95159	1.03e-12	5.09e-11	MD10G1021800	Chr10	2699870	2700808	+	592	-	-	--	--	0	0	0	0	0	0
MD05G1338400	17.3187	21.3553	12.1351	3.3873	7.23779	3.15386	16.9364	4.59299	1.87914	0.00446937	0.0218129	MD05G1338400	Chr05	45984155	45985496	-	1120	-	-	--	--	PREDICTED: uncharacterized protein LOC103434801 [Malus domestica]	--	SubName: Full=Uncharacterized protein {ECO:0000313|EMBL:EMJ12949.1};	--	--	PF04720.12:PDDEXK-like family of unknown function
MD05G1311800	33.7715	57.8373	32.3604	6.77461	18.6115	8.41029	41.3231	11.2655	1.86839	0.000142929	0.00119598	MD05G1311800	Chr05	44187804	44188045	+	242	-	-	--	--	PREDICTED: auxin-repressed 12.5 kDa protein-like isoform X2 [Malus domestica]	RecName: Full=Auxin-repressed 12.5 kDa protein;	SubName: Full=Uncharacterized protein {ECO:0000313|EMBL:AAA71994.1};	--	GO:0009734,auxin-activated signaling pathway	PF05564.12:Dormancy/auxin associated protein
MD15G1176400	53.688	45.38	39.4392	5.64551	20.6794	11.5642	46.1691	12.6297	1.86073	3.56e-05	0.000357488	MD15G1176400	Chr15	13785374	13788640	-	830	-	-	--	--	PREDICTED: early nodulin-93-like [Pyrus x bretschneideri]	RecName: Full=Early nodulin-93; Short=N-93;	SubName: Full=Uncharacterized protein {ECO:0000313|EMBL:EMJ03985.1};	--	GO:0016021,integral component of membrane; GO:0009877,nodulation	PF03386.14:Early nodulin 93 ENOD93 protein
MD10G1021700	332.52	503.629	544.059	179.527	109.601	92.5132	460.069	127.214	1.85636	2.91e-12	1.33e-10	MD10G1021700	Chr10	2698855	2699839	-	429	-	-	--	--	--	--	--	--	--	--
MD03G1066000	8016.84	7642.53	7870.65	1653	2813.43	2606.14	7843.34	2357.53	1.73397	2.89e-21	5.08e-19	MD03G1066000	Chr03	5277766	5282454	+	2298	Asparagine synthase	-	K01953 asparagine synthase (glutamine-hydrolysing) [EC:6.3.5.4] | (RefSeq) LOW QUALITY PROTEIN: asparagine synthetase [glutamine-hydrolyzing]-like (A)	ko00250: Alanine, aspartate and glutamate metabolism; ko01230: Biosynthesis of amino acids	PREDICTED: asparagine synthetase [glutamine-hydrolyzing]	RecName: Full=Asparagine synthetase [glutamine-hydrolyzing]; Short=AS; EC=6.3.5.4;	SubName: Full=Asparagine synthetase {ECO:0000313|EMBL:AHM02305.1};	Asparagine synthase (glutamine-hydrolyzing)	GO:0004066,asparagine synthase (glutamine-hydrolyzing) activity; GO:0005524,ATP binding; GO:0006541,glutamine metabolic process; GO:0070981,L-asparagine biosynthetic process	PF00733.21:Asparagine synthase
MD03G1013600	797.527	637.99	696.759	154.687	252.289	262.822	710.759	223.266	1.66895	2.02e-16	1.69e-14	MD03G1013600	Chr03	1071235	1073468	-	1355	Haem peroxidase（MdPRX53）	-	K00430 peroxidase [EC:1.11.1.7] | (RefSeq) peroxidase A2-like (A)	ko00940: Phenylpropanoid biosynthesis	PREDICTED: peroxidase A2-like [Malus domestica]	RecName: Full=Peroxidase 53; Short=Atperox P53; EC=1.11.1.7; AltName: Full=ATPA2; Flags: Precursor;	RecName: Full=Peroxidase {ECO:0000256|RuleBase:RU362060, ECO:0000256|SAAS:SAAS00709852}; EC=1.11.1.7 {ECO:0000256|RuleBase:RU362060, ECO:0000256|SAAS:SAAS00709852};	--	GO:0005576,extracellular region; GO:0005794,Golgi apparatus; GO:0020037,heme binding; GO:0046872,metal ion binding; GO:0004601,peroxidase activity; GO:0002215,defense response to nematode; GO:0009908,flower development; GO:0042744,hydrogen peroxide catabolic process; GO:0006979,response to oxidative stress	PF00141.23:Peroxidase
MD06G1219100	64.9452	55.1679	37.4167	11.291	22.7473	15.7693	52.5099	16.6026	1.65874	3.74e-05	0.000372584	MD06G1219100	Chr06	35163973	35166635	-	795	Wall-associated receptor kinase, C-terminal	-	K04733 interleukin-1 receptor-associated kinase 4 [EC:2.7.11.1] | (RefSeq) LEAF RUST 10 DISEASE-RESISTANCE LOCUS RECEPTOR-LIKE PROTEIN KINASE-like 2.4 (A)	--	PREDICTED: LEAF RUST 10 DISEASE-RESISTANCE LOCUS RECEPTOR-LIKE PROTEIN KINASE-like 1.2 isoform X2 [Malus domestica]	RecName: Full=LEAF RUST 10 DISEASE-RESISTANCE LOCUS RECEPTOR-LIKE PROTEIN KINASE-like 1.4 {ECO:0000303|PubMed:12805585}; EC=2.7.11.1; AltName: Full=Probable receptor-like serine/threonine-protein kinase LRK10L-1.4 {ECO:0000305}; Flags: Precursor;	SubName: Full=Uncharacterized protein {ECO:0000313|EMBL:ONI09207.1};	Serine/threonine protein kinase	GO:0016021,integral component of membrane; GO:0005886,plasma membrane; GO:0005524,ATP binding; GO:0030247,polysaccharide binding; GO:0004674,protein serine/threonine kinase activity; GO:0007166,cell surface receptor signaling pathway	PF14380.6:Wall-associated receptor kinase C-terminal
MD04G1170900	511.768	563.246	503.608	120.814	197.488	181.873	526.208	166.725	1.65583	1.91e-18	2.18e-16	MD04G1170900	Chr04	26248958	26251656	+	1342	Haem peroxidase（MdPRX52）	-	K00430 peroxidase [EC:1.11.1.7] | (RefSeq) cationic peroxidase 1-like (A)	ko00940: Phenylpropanoid biosynthesis	PREDICTED: cationic peroxidase 1-like [Malus domestica]	RecName: Full=Cationic peroxidase 1; EC=1.11.1.7; AltName: Full=PNPC1; Flags: Precursor;	RecName: Full=Peroxidase {ECO:0000256|RuleBase:RU362060, ECO:0000256|SAAS:SAAS00709852}; EC=1.11.1.7 {ECO:0000256|RuleBase:RU362060, ECO:0000256|SAAS:SAAS00709852};	--	GO:0005576,extracellular region; GO:0020037,heme binding; GO:0046872,metal ion binding; GO:0004601,peroxidase activity; GO:0042744,hydrogen peroxide catabolic process; GO:0006979,response to oxidative stress	PF00141.23:Peroxidase
MD00G1143500	98.7167	119.234	134.498	31.6148	49.6306	31.5386	117.483	37.5947	1.63851	4.27e-09	1.11e-07	MD00G1143500	Chr00	31227045	31229422	+	1538	WRKY domain	WRKY	K18835 WRKY transcription factor 2 | (RefSeq) probable WRKY transcription factor 2 (A)	ko04626: Plant-pathogen interaction	probable WRKY transcription factor 40 [Malus domestica]	RecName: Full=Probable WRKY transcription factor 40; AltName: Full=WRKY DNA-binding protein 40;	SubName: Full=WRKY transcription factor 40b {ECO:0000313|EMBL:AGG23545.1};	--	GO:0005634,nucleus; GO:0003700,DNA-binding transcription factor activity; GO:0043565,sequence-specific DNA binding; GO:0044212,transcription regulatory region DNA binding; GO:0042742,defense response to bacterium; GO:0050832,defense response to fungus; GO:0045892,negative regulation of transcription, DNA-templated; GO:0031347,regulation of defense response; GO:0010200,response to chitin; GO:00022…	PF03106.15:WRKY DNA -binding domain
MD10G1291400	409.588	467.147	412.595	81.2953	160.265	172.411	429.777	137.991	1.63648	1.74e-11	6.91e-10	MD10G1291400	Chr10	37997564	37998759	-	674	-	-	--	--	PREDICTED: auxin-repressed 12.5 kDa protein isoform X1 [Malus domestica]	RecName: Full=Auxin-repressed 12.5 kDa protein;	SubName: Full=Auxin-repressed protein like-protein {ECO:0000313|EMBL:AAK25768.1};	--	GO:0009734,auxin-activated signaling pathway	PF05564.12:Dormancy/auxin associated protein
MD05G1130300	499.645	404.861	444.955	91.4572	167.503	190.283	449.82	149.748	1.58458	3.83e-11	1.43e-09	MD05G1130300	Chr05	25467838	25469783	+	1267	-	-	K20628 expansin | (RefSeq) expansin-B3-like (A)	--	PREDICTED: expansin-like A1 [Malus domestica]	RecName: Full=Expansin-like A2; Short=At-EXPL2; Short=AtEXLA2; Short=AtEXPL2; AltName: Full=Ath-ExpBeta-2.2; Flags: Precursor;	SubName: Full=Major pollen allergen Lol pI {ECO:0000313|EMBL:OMO79995.1};	--	GO:0005576,extracellular region; GO:0019953,sexual reproduction	PF01357.21:Pollen allergen
MD05G1135400	2563.17	2812.67	2659.62	502.45	1135.3	1098.59	2678.49	912.115	1.55367	4.32e-10	1.37e-08	MD05G1135400	Chr05	26352884	26354243	+	1360	-	-	--	--	Phosphate-induced protein [Trema orientalis]	RecName: Full=Protein EXORDIUM-like 5; Flags: Precursor;	SubName: Full=Uncharacterized protein {ECO:0000313|EMBL:EEF35245.1};	--	GO:0048046,apoplast; GO:0005615,extracellular space	PF04674.12:Phosphate-induced protein 1 conserved region
MD05G1311900	4630.16	4118.9	3666.84	924.734	1810.48	1514.9	4138.63	1416.71	1.54635	7.82e-13	3.94e-11	MD05G1311900	Chr05	44188071	44189055	-	671	-	-	--	--	PREDICTED: auxin-repressed 12.5 kDa protein-like isoform X1 [Malus domestica]	RecName: Full=Auxin-repressed 12.5 kDa protein;	SubName: Full=Uncharacterized protein {ECO:0000313|EMBL:AAA71994.1};	--	GO:0009734,auxin-activated signaling pathway	PF05564.12:Dormancy/auxin associated protein
MD07G1204400	329.922	314.101	313.491	68.8752	110.635	156.642	319.171	112.051	1.50769	1.94e-09	5.42e-08	MD07G1204400	Chr07	28195984	28197686	+	1020	Mitochondrial glycoprotein	-	K15414 complement component 1 Q subcomponent-binding protein, mitochondrial | (RefSeq) uncharacterized protein At2g39795, mitochondrial-like (A)	--	PREDICTED: uncharacterized protein At2g39795, mitochondrial-like [Malus domestica]	RecName: Full=Uncharacterized protein At2g39795, mitochondrial; Flags: Precursor;	SubName: Full=Uncharacterized protein {ECO:0000313|EMBL:EMJ20043.1};	MAM33, mitochondrial matrix glycoprotein	GO:0005759,mitochondrial matrix; GO:0005739,mitochondrion	PF02330.16:Mitochondrial glycoprotein
MD15G1179600	71.8727	74.7435	91.0136	27.0984	27.9172	29.436	79.2099	28.1506	1.4893	2.65e-07	4.63e-06	MD15G1179600	Chr15	14165173	14171175	+	1565	Toll/interleukin-1 receptor homology (TIR) domain	TIR	K22038 volume-regulated anion channel | (RefSeq) TMV resistance protein N-like (A)	--	PREDICTED: TMV resistance protein N-like [Pyrus x bretschneideri]	RecName: Full=TMV resistance protein N;	SubName: Full=TIR-NBS-LRR-type disease resistance-like protein {ECO:0000313|EMBL:ACR19031.1};	--	GO:0005737,cytoplasm; GO:0043531,ADP binding; GO:0005524,ATP binding; GO:0009626,plant-type hypersensitive response; GO:0007165,signal transduction	PF01582.20:TIR domain
MD16G1145200	1679.92	1461.06	1599.82	666.17	485.966	547.72	1580.26	566.619	1.48058	1.7e-24	4.33e-22	MD16G1145200	Chr16	11186169	11188822	+	1337	Glycoside hydrolase family 16	-	K08235 xyloglucan: xyloglucosyl transferase [EC:2.4.1.207] | (RefSeq) XET01; probable xyloglucan endotransglucosylase/hydrolase protein B (A)	--	PREDICTED: probable xyloglucan endotransglucosylase/hydrolase protein B isoform X1 [Malus domestica]	RecName: Full=Probable xyloglucan endotransglucosylase/hydrolase protein B; EC=2.4.1.207; AltName: Full=VaXTH2; Flags: Precursor;	RecName: Full=Xyloglucan endotransglucosylase/hydrolase {ECO:0000256|RuleBase:RU361120}; EC=2.4.1.207 {ECO:0000256|RuleBase:RU361120};	--	GO:0048046,apoplast; GO:0005618,cell wall; GO:0004553,hydrolase activity, hydrolyzing O-glycosyl compounds; GO:0016762,xyloglucan:xyloglucosyl transferase activity; GO:0042546,cell wall biogenesis; GO:0071555,cell wall organization; GO:0010411,xyloglucan metabolic process	PF00722.21:Glycosyl hydrolases family 16
MD02G1157500	586.239	579.262	556.194	97.1027	237.813	289.104	573.898	208.007	1.46267	8.52e-07	1.32e-05	MD02G1157500	Chr02	13174491	13174967	-	477	-	-	--	--	PREDICTED: uncharacterized protein LOC103967612 [Pyrus x bretschneideri]	--	SubName: Full=Uncharacterized protein {ECO:0000313|EMBL:EMJ03894.1};	--	--	PF14009.6:Domain of unknown function (DUF4228)
MD14G1171100	38.9671	49.829	50.5631	10.1619	19.6454	21.0257	46.4531	16.9444	1.44601	0.000198308	0.00158549	MD14G1171100	Chr14	26516177	26518135	+	1959	-	-	K17964 leucine-rich PPR motif-containing protein, mitochondrial | (RefSeq) uncharacterized protein LOC110664655 (A)	--	PREDICTED: pentatricopeptide repeat-containing protein At3g48250, chloroplastic-like [Malus domestica]	RecName: Full=Pentatricopeptide repeat-containing protein At3g48250, chloroplastic; Flags: Precursor;	SubName: Full=Uncharacterized protein {ECO:0000313|EMBL:EMJ11699.1};	FOG: PPR repeat	GO:0009507,chloroplast; GO:0005739,mitochondrion; GO:0004519,endonuclease activity; GO:0003723,RNA binding; GO:0009451,RNA modification; GO:0008380,RNA splicing	PF13041.6:PPR repeat family
MD08G1096300	100.449	79.1926	78.8784	36.1312	37.2229	23.1283	86.1732	32.1608	1.4248	1.46e-06	2.13e-05	MD08G1096300	Chr08	8081170	8082937	+	1360	Homeobox domain	Homeobox	K14292 trimethylguanosine synthase [EC:2.1.1.-] | (RefSeq) uncharacterized LOC107850838 (A)	ko03013: RNA transport	PREDICTED: WUSCHEL-related homeobox 4 [Malus domestica]	RecName: Full=WUSCHEL-related homeobox 4;	SubName: Full=Uncharacterized protein {ECO:0000313|EMBL:EMJ25109.1};	--	GO:0005634,nucleus; GO:0003677,DNA binding; GO:0051301,cell division; GO:0010087,phloem or xylem histogenesis; GO:0010067,procambium histogenesis; GO:0006355,regulation of transcription, DNA-templated; GO:0007165,signal transduction; GO:0006351,transcription, DNA-templated	PF00046.29:Homeodomain
MD11G1054900	150.673	147.707	193.151	35.0021	90.9894	56.7695	163.844	60.9203	1.42182	3.84e-06	5.03e-05	MD11G1054900	Chr11	4678997	4683271	+	2584	-	-	K03514 non-canonical poly(A) RNA polymerase PAPD5/7 [EC:2.7.7.19] | (RefSeq) protein HESO1-like (A)	ko03018: RNA degradation	PREDICTED: uncharacterized protein LOC103963293 [Pyrus x bretschneideri]	RecName: Full=Protein HESO1 {ECO:0000303|PubMed:22464194}; EC=2.7.7.52 {ECO:0000269|PubMed:22464194}; AltName: Full=HEN1 suppressor 1 {ECO:0000303|PubMed:22464194}; AltName: Full=RNA uridylyltransferase {ECO:0000305};	SubName: Full=Uncharacterized protein {ECO:0000313|EMBL:ONH99670.1};	DNA polymerase sigma	GO:0005737,cytoplasm; GO:0005634,nucleus; GO:0000932,P-body; GO:0016779,nucleotidyltransferase activity; GO:0050265,RNA uridylyltransferase activity; GO:0060964,regulation of gene silencing by miRNA; GO:0071076,RNA 3' uridylation	PF03828.19:Cid1 family poly A polymerase
MD08G1005000	1474.69	1582.07	1523.97	546.485	666.911	552.977	1526.91	588.791	1.37422	9.42e-29	4.07e-26	MD08G1005000	Chr08	451755	457864	+	2358	Multicopper oxidase, type 1	-	K19791 iron transport multicopper oxidase | (RefSeq) L-ascorbate oxidase homolog (A)	--	PREDICTED: LOW QUALITY PROTEIN: L-ascorbate oxidase homolog [Malus domestica]	RecName: Full=L-ascorbate oxidase homolog; EC=1.10.3.-; Flags: Precursor;	SubName: Full=Uncharacterized protein {ECO:0000313|EMBL:EMJ22986.1};	Multicopper oxidases	GO:0005576,extracellular region; GO:0005507,copper ion binding; GO:0016491,oxidoreductase activity	PF00394.22:Multicopper oxidase
MD05G1108400	1478.15	1393.43	1332.84	352.28	674.149	603.439	1401.48	543.289	1.36638	8.9e-11	3.16e-09	MD05G1108400	Chr05	22260265	22262387	+	1967	-	-	--	--	PREDICTED: uncharacterized protein LOC103436305 [Malus domestica]	--	SubName: Full=Uncharacterized protein {ECO:0000313|EMBL:ONH92067.1};	--	--	PF06219.12:Protein of unknown function (DUF1005)
MD17G1261000	35.5034	20.4655	15.1689	7.90371	11.3737	8.41029	23.7126	9.22923	1.36464	0.0119794	0.0488907	MD17G1261000	Chr17	32150472	32153462	-	992	Homeobox domain-like (MdMYB90/MdPAP2)	Myb_DNA-binding	K09422 transcription factor MYB, plant | (RefSeq) MYB110a, MYBP; transcription factor MYB114-like (A)	--	transcription factor MYB114-like [Malus domestica]	RecName: Full=Transcription factor MYB113; AltName: Full=Myb-related protein 113; Short=AtMYB113;	SubName: Full=MYB transcription factor {ECO:0000313|EMBL:BAM84359.1};	Transcription factor, Myb superfamily	GO:0005634,nucleus; GO:0003700,DNA-binding transcription factor activity; GO:0000981,DNA-binding transcription factor activity, RNA polymerase II-specific; GO:0043565,sequence-specific DNA binding; GO:0001135,RNA polymerase II transcription regulator recruiting activity; GO:0044212,transcription regulatory region DNA binding; GO:0030154,cell differentiation; GO:0007275,multicellular organism deve…	PF00249.31:Myb-like DNA-binding domain
MD05G1194800	176.651	123.683	138.543	37.2603	59.9703	73.5901	146.292	56.9402	1.35835	1.04e-06	1.56e-05	MD05G1194800	Chr05	32222749	32224241	+	428	-	-	K11130 H/ACA ribonucleoprotein complex subunit 3 | (RefSeq) H/ACA ribonucleoprotein complex subunit 3-like protein (A)	ko03008: Ribosome biogenesis in eukaryotes	PREDICTED: H/ACA ribonucleoprotein complex subunit 3-like protein [Malus domestica]	RecName: Full=H/ACA ribonucleoprotein complex subunit 3-like protein; AltName: Full=Nucleolar protein 10;	SubName: Full=H/ACA ribonucleoprotein complex, subunit Nop10 {ECO:0000313|EMBL:OMO65759.1};	H/ACA snoRNP complex, subunit NOP10	GO:0072589,box H/ACA scaRNP complex; GO:0031429,box H/ACA snoRNP complex; GO:0090661,box H/ACA telomerase RNP complex; GO:0015030,Cajal body; GO:0005730,nucleolus; GO:0034513,box H/ACA snoRNA binding; GO:0070034,telomerase RNA binding; GO:0010197,polar nucleus fusion; GO:1904874,positive regulation of telomerase RNA localization to Cajal body; GO:0031118,rRNA pseudouridine synthesis; GO:0031120,s…	PF04135.12:Nucleolar RNA-binding protein, Nop10p family
MD11G1245700	253.719	196.647	237.647	33.873	109.601	125.103	229.338	89.5257	1.35414	0.00014772	0.00123124	MD11G1245700	Chr11	35651755	35653720	-	1404	UDP-glucuronosyl/UDP-glucosyltransferase	UDPGT	K23452 UDP-glucosyltransferase 85A [EC:2.4.1.-] | (RefSeq) linamarin synthase 2-like (A)	ko00908: Zeatin biosynthesis	PREDICTED: 7-deoxyloganetin glucosyltransferase-like isoform X1 [Malus domestica]	RecName: Full=Linamarin synthase 2 {ECO:0000305}; EC=2.4.1.63 {ECO:0000269|PubMed:21736650}; AltName: Full=Cyanohydrin UDP-glucosyltransferase UGT85K5 {ECO:0000303|PubMed:21736650};	RecName: Full=Glycosyltransferase {ECO:0000256|RuleBase:RU362057}; EC=2.4.1.- {ECO:0000256|RuleBase:RU362057};	UDP-glucuronosyl and UDP-glucosyl transferase	GO:0050057,linamarin synthase activity; GO:0006952,defense response; GO:0008152,metabolic process	PF00201.18:UDP-glucoronosyl and UDP-glucosyl transferase
MD08G1186100	1143.9	1156.75	1131.6	337.601	561.446	470.976	1144.08	456.675	1.32389	8.87e-14	5.15e-12	MD08G1186100	Chr08	23441309	23442244	+	936	-	-	K00020 3-hydroxyisobutyrate dehydrogenase [EC:1.1.1.31] | (RefSeq) 6-phosphogluconate dehydrogenase-like protein (A)	ko00280: Valine, leucine and isoleucine degradation	PREDICTED: protein EXORDIUM-like [Pyrus x bretschneideri]	RecName: Full=Protein EXORDIUM; Flags: Precursor;	SubName: Full=Uncharacterized protein {ECO:0000313|EMBL:EMJ23964.1};	--	GO:0048046,apoplast; GO:0005618,cell wall; GO:0005615,extracellular space; GO:0005794,Golgi apparatus; GO:0009505,plant-type cell wall; GO:0009741,response to brassinosteroid	PF04674.12:Phosphate-induced protein 1 conserved region
MD04G1163200	32.9056	32.0329	27.3041	6.77461	9.30573	21.0257	30.7475	12.3687	1.30955	0.0070684	0.0317938	MD04G1163200	Chr04	25457284	25459305	-	2022	Legume lectin domain	Pkinase	K04733 interleukin-1 receptor-associated kinase 4 [EC:2.7.11.1] | (RefSeq) lectin-domain containing receptor kinase VI.3-like (A)	--	PREDICTED: lectin-domain containing receptor kinase VI.3-like [Malus domestica]	RecName: Full=Lectin-domain containing receptor kinase VI.3; Short=LecRK-VI.3; EC=2.7.11.1; AltName: Full=Lectin receptor kinase A4.2; Flags: Precursor;	SubName: Full=Uncharacterized protein {ECO:0000313|EMBL:ONI03796.1};	--	GO:0016021,integral component of membrane; GO:0005886,plasma membrane; GO:0005524,ATP binding; GO:0030246,carbohydrate binding; GO:0004674,protein serine/threonine kinase activity; GO:0009738,abscisic acid-activated signaling pathway; GO:0009845,seed germination	PF00139.19:Legume lectin domain
MD08G1207700	58.0177	40.931	46.518	19.1947	23.7813	15.7693	48.4889	19.5818	1.30823	0.000312346	0.00233933	MD08G1207700	Chr08	26991724	26993806	-	1671	Myc-type, basic helix-loop-helix (bHLH) domain	HLH	K13422 transcription factor MYC2 | (RefSeq) transcription factor MYC4 (A)	ko04016: MAPK signaling pathway - plant; ko04075: Plant hormone signal transduction	PREDICTED: transcription factor bHLH61-like [Malus domestica]	RecName: Full=Transcription factor bHLH93; AltName: Full=Basic helix-loop-helix protein 93; Short=AtbHLH93; Short=bHLH 93; AltName: Full=Transcription factor EN 47; AltName: Full=bHLH transcription factor bHLH093;	SubName: Full=BHLH transcription factor {ECO:0000313|EMBL:ALN42126.1};	--	GO:0005634,nucleus; GO:0003677,DNA binding; GO:0003700,DNA-binding transcription factor activity; GO:0046983,protein dimerization activity; GO:0045487,gibberellin catabolic process; GO:0007275,multicellular organism development; GO:0010371,regulation of gibberellin biosynthetic process; GO:0006351,transcription, DNA-templated	PF00010.26:Helix-loop-helix DNA-binding domain
MD17G1255200	946.468	1048.19	982.947	278.888	469.423	454.156	992.535	400.822	1.30699	8.73e-12	3.7e-10	MD17G1255200	Chr17	31093260	31100124	-	2800	Ion transport domain	Ion_trans	K21867 potassium channel | (RefSeq) potassium channel SKOR-like (A)	--	PREDICTED: potassium channel SKOR-like isoform X2 [Malus domestica]	RecName: Full=Potassium channel SKOR; AltName: Full=Stelar K(+) outward rectifying channel;	SubName: Full=Uncharacterized protein {ECO:0000313|EMBL:EMJ18888.1};	K+-channel ERG and related proteins, contain PAS/PAC sensor domain	GO:0005887,integral component of plasma membrane; GO:0015271,outward rectifier potassium channel activity; GO:0055075,potassium ion homeostasis; GO:0006813,potassium ion transport; GO:0034765,regulation of ion transmembrane transport; GO:0042391,regulation of membrane potential	PF13637.6:Ankyrin repeats (many copies)
MD08G1051400	45.0287	32.9228	43.4843	13.5492	13.4416	22.077	40.4786	16.356	1.30439	0.00103821	0.00642805	MD08G1051400	Chr08	4072669	4074916	+	1864	Rieske [2Fe-2S] iron-sulphur domain	-	K13071 pheophorbide a oxygenase [EC:1.14.15.17] | (RefSeq) predicted protein (A)	ko00860: Porphyrin and chlorophyll metabolism	PREDICTED: LOW QUALITY PROTEIN: protein TIC 55, chloroplastic-like [Malus domestica]	RecName: Full=Protein TIC 55, chloroplastic; AltName: Full=Rieske iron-sulfur protein TIC55; AltName: Full=Translocon at the inner envelope membrane of chloroplasts 55; Short=PsTIC55; Flags: Precursor;	SubName: Full=Uncharacterized protein {ECO:0000313|EMBL:EMJ24261.1};	--	GO:0009706,chloroplast inner membrane; GO:0016021,integral component of membrane; GO:0051537,2 iron, 2 sulfur cluster binding; GO:0010277,chlorophyllide a oxygenase [overall] activity; GO:0046872,metal ion binding; GO:0015031,protein transport	PF00355.26:Rieske [2Fe-2S] domain
MD03G1215000	57.1518	54.2781	56.6307	27.0984	17.5775	24.1796	56.0202	22.9518	1.29132	8.01e-05	0.000723545	MD03G1215000	Chr03	29545203	29550678	+	1680	Major facilitator, sugar transporter-like	Sugar_tr	K08202 MFS transporter, OCT family, solute carrier family 22 (organic cation transporter), member 4/5 | (RefSeq) organic cation/carnitine transporter 4 (A)	--	PREDICTED: organic cation/carnitine transporter 4 [Malus domestica]	RecName: Full=Organic cation/carnitine transporter 4; Short=AtOCT4;	SubName: Full=Uncharacterized protein {ECO:0000313|EMBL:EMJ12613.1};	Synaptic vesicle transporter SVOP and related transporters (major facilitator superfamily)	GO:0009535,chloroplast thylakoid membrane; GO:0016021,integral component of membrane; GO:0009705,plant-type vacuole membrane; GO:0005524,ATP binding; GO:0008514,organic anion transmembrane transporter activity; GO:0042631,cellular response to water deprivation	PF00083.24:Sugar (and other) transporter
MD02G1180400	5436.35	5563.06	5713.63	1806.56	2623.18	2557.78	5571.01	2329.18	1.25786	1.5e-16	1.29e-14	MD02G1180400	Chr02	16169058	16172603	+	2036	NRAMP family	-	K21398 natural resistance-associated macrophage protein 2 | (RefSeq) metal transporter Nramp3-like (A)	--	PREDICTED: metal transporter Nramp3-like [Malus domestica]	RecName: Full=Metal transporter Nramp3; Short=AtNramp3;	SubName: Full=Metal transporter Nramp3 {ECO:0000313|EMBL:AMY26510.1};	Mn2+ and Fe2+ transporters of the NRAMP family	GO:0005794,Golgi apparatus; GO:0016021,integral component of membrane; GO:0009506,plasmodesma; GO:0005774,vacuolar membrane; GO:0005773,vacuole; GO:0046873,metal ion transmembrane transporter activity; GO:0042742,defense response to bacterium; GO:0055072,iron ion homeostasis; GO:0006828,manganese ion transport; GO:2000379,positive regulation of reactive oxygen species metabolic process; GO:000961…	PF01566.18:Natural resistance-associated macrophage protein
MD08G1185800	205.227	193.977	208.32	48.5514	96.1592	110.385	202.508	85.0319	1.24813	2.82e-06	3.84e-05	MD08G1185800	Chr08	23430750	23431445	-	624	-	-	--	--	PREDICTED: LOW QUALITY PROTEIN: protein EXORDIUM-like [Malus domestica]	RecName: Full=Protein EXORDIUM; Flags: Precursor;	SubName: Full=Uncharacterized protein {ECO:0000313|EMBL:EMJ23777.1};	--	GO:0048046,apoplast; GO:0005618,cell wall; GO:0005615,extracellular space; GO:0005794,Golgi apparatus; GO:0009505,plant-type cell wall; GO:0009741,response to brassinosteroid	PF04674.12:Phosphate-induced protein 1 conserved region
MD14G1070200	303.944	276.729	323.604	91.4572	159.231	129.308	301.425	126.666	1.24747	3.21e-09	8.62e-08	MD14G1070200	Chr14	7723860	7725234	+	649	-	-	K06617 raffinose synthase [EC:2.4.1.82] | (RefSeq) probable galactinol--sucrose galactosyltransferase 2 (A)	ko00052: Galactose metabolism	PREDICTED: probable galactinol--sucrose galactosyltransferase 2 [Malus domestica]	RecName: Full=Probable galactinol--sucrose galactosyltransferase 2; EC=2.4.1.82; AltName: Full=Protein SEED IMBIBITION 2; AltName: Full=Raffinose synthase 2;	SubName: Full=Uncharacterized protein {ECO:0000313|EMBL:EXB93625.1};	--	GO:0009506,plasmodesma; GO:0052692,raffinose alpha-galactosidase activity; GO:0016757,transferase activity, transferring glycosyl groups; GO:0034484,raffinose catabolic process; GO:0080167,response to karrikin; GO:0006979,response to oxidative stress	PF05691.12:Raffinose synthase or seed imbibition protein Sip1
MD13G1237300	129.024	145.928	156.746	48.5514	65.1401	70.4362	143.899	61.3759	1.22485	8.71e-08	1.71e-06	MD13G1237300	Chr13	24139197	24140931	-	1202	Glycoside hydrolase family 16	-	K14504 xyloglucan:xyloglucosyl transferase TCH4 [EC:2.4.1.207] | (RefSeq) XET02; probable xyloglucan endotransglucosylase/hydrolase protein 23 (A)	ko04075: Plant hormone signal transduction	probable xyloglucan endotransglucosylase/hydrolase protein 23 precursor [Malus domestica]	RecName: Full=Probable xyloglucan endotransglucosylase/hydrolase protein 23; Short=At-XTH23; Short=XTH-23; EC=2.4.1.207; Flags: Precursor;	RecName: Full=Xyloglucan endotransglucosylase/hydrolase {ECO:0000256|RuleBase:RU361120}; EC=2.4.1.207 {ECO:0000256|RuleBase:RU361120};	--	GO:0048046,apoplast; GO:0005618,cell wall; GO:0005794,Golgi apparatus; GO:0004553,hydrolase activity, hydrolyzing O-glycosyl compounds; GO:0016762,xyloglucan:xyloglucosyl transferase activity; GO:0042546,cell wall biogenesis; GO:0071555,cell wall organization; GO:0010411,xyloglucan metabolic process	PF00722.21:Glycosyl hydrolases family 16
MD15G1274800	158.466	181.52	201.241	32.7439	104.431	95.6671	180.409	77.614	1.21272	0.000353957	0.00259459	MD15G1274800	Chr15	24129826	24133993	+	2364	Peptidase S9A, N-terminal domain	-	K01354 oligopeptidase B [EC:3.4.21.83] | (RefSeq) uncharacterized protein LOC110783952 (A)	--	PREDICTED: uncharacterized protein LOC103965191 isoform X1 [Pyrus x bretschneideri]	--	SubName: Full=Uncharacterized protein {ECO:0000313|EMBL:EMJ04989.1};	Predicted serine protease	GO:0016020,membrane; GO:0004252,serine-type endopeptidase activity; GO:0070008,serine-type exopeptidase activity	PF02897.15:Prolyl oligopeptidase, N-terminal beta-propeller domain
MD07G1075700	389.671	383.506	364.054	121.943	199.556	170.308	379.077	163.936	1.2072	2.26e-10	7.54e-09	MD07G1075700	Chr07	7237262	7243368	+	1944	WD40-repeat-containing domain	-	K14768 U3 small nucleolar RNA-associated protein 7 | (RefSeq) probable U3 small nucleolar RNA-associated protein 7 (A)	--	PREDICTED: probable U3 small nucleolar RNA-associated protein 7 [Malus domestica]	RecName: Full=Pre-mRNA-processing factor 19 homolog 1 {ECO:0000305}; EC=2.3.2.- {ECO:0000250|UniProtKB:O22785}; AltName: Full=MOS4-associated complex protein 3A; Short=MAC protein 3A; AltName: Full=Plant U-box protein 59; AltName: Full=U-box domain-containing protein 59;	SubName: Full=Uncharacterized protein {ECO:0000313|EMBL:ONI21887.1};	WD40-repeat-containing subunit of the 18S rRNA processing complex	GO:0005730,nucleolus; GO:0005634,nucleus; GO:0000974,Prp19 complex; GO:0071006,U2-type catalytic step 1 spliceosome; GO:0016874,ligase activity; GO:0061630,ubiquitin protein ligase activity; GO:0004842,ubiquitin-protein transferase activity; GO:0042742,defense response to bacterium; GO:0006281,DNA repair; GO:0000349,generation of catalytic spliceosome for first transesterification step; GO:004508…	PF08149.11:BING4CT (NUC141) domain
MD09G1051000	50.2243	48.9392	45.5068	13.5492	24.8153	24.1796	48.2234	20.848	1.20443	0.000741617	0.00484587	MD09G1051000	Chr09	3374969	3377073	+	1702	Homeobox domain-like	Myb_DNA-binding	K09422 transcription factor MYB, plant | (RefSeq) MYB30; myb-related protein 306 (A)	--	myb-related protein 306 [Malus domestica]	RecName: Full=Myb-related protein 306;	SubName: Full=MYB domain class transcription factor {ECO:0000313|EMBL:ADL36761.1};	Transcription factor, Myb superfamily	GO:0005634,nucleus; GO:0003677,DNA binding; GO:0006355,regulation of transcription, DNA-templated; GO:0006351,transcription, DNA-templated	PF00249.31:Myb-like DNA-binding domain
MD08G1077000	468.472	407.53	366.077	163.72	183.013	194.488	414.026	180.407	1.19868	2.5e-13	1.36e-11	MD08G1077000	Chr08	6335993	6339815	-	3046	Myc-type, basic helix-loop-helix (bHLH) domain	HLH	K18878 BHLH transcription factor Upa20 | (RefSeq) Upa20; transcription factor bHLH137-like (A)	ko04626: Plant-pathogen interaction	PREDICTED: transcription factor bHLH74-like [Malus domestica]	RecName: Full=Transcription factor bHLH74; AltName: Full=Basic helix-loop-helix protein 74; Short=AtbHLH74; Short=bHLH 74; AltName: Full=Protein ACTIVATOR FOR CELL ELONGATION 2; AltName: Full=Transcription factor EN 90; AltName: Full=bHLH transcription factor bHLH074;	SubName: Full=Uncharacterized protein {ECO:0000313|EMBL:ONI33349.1};	--	GO:0005634,nucleus; GO:0003677,DNA binding; GO:0003700,DNA-binding transcription factor activity; GO:0046983,protein dimerization activity; GO:0040008,regulation of growth; GO:0006355,regulation of transcription, DNA-templated; GO:0009637,response to blue light; GO:0006351,transcription, DNA-templated	PF00010.26:Helix-loop-helix DNA-binding domain
MD09G1099000	878.059	839.085	825.19	289.05	445.641	378.463	847.445	371.051	1.19034	7.54e-13	3.82e-11	MD09G1099000	Chr09	7229076	7230095	+	928	UspA	Usp	K13945 LOB domain-containing protein 29 | (RefSeq) LOB domain-containing protein 29-like (A)	--	PREDICTED: universal stress protein PHOS32-like [Malus domestica]	RecName: Full=Universal stress protein PHOS32 {ECO:0000303|PubMed:12644671}; AltName: Full=Phosphorylated protein of 32 kDa {ECO:0000303|PubMed:18285339}; Short=AtPHOS32 {ECO:0000303|PubMed:18285339}; Flags: Precursor;	SubName: Full=Uncharacterized protein {ECO:0000313|EMBL:ONI18618.1};	--	GO:0009507,chloroplast; GO:0005829,cytosol; GO:0005634,nucleus; GO:0005886,plasma membrane; GO:0005524,ATP binding; GO:0002238,response to molecule of fungal origin; GO:0006950,response to stress	PF00582.26:Universal stress protein family
MD16G1203100	2110.29	2389.12	2376.47	576.971	1338.99	1133.29	2291.96	1016.42	1.17264	2e-06	2.83e-05	MD16G1203100	Chr16	18466490	18469189	+	1740	-	-	--	--	PREDICTED: uncharacterized protein LOC103446217 [Malus domestica]	--	SubName: Full=Uncharacterized protein {ECO:0000313|EMBL:EMJ12654.1};	--	GO:0008168,methyltransferase activity	PF03141.16:Putative S-adenosyl-L-methionine-dependent methyltransferase
MD16G1238400	8769.34	8626.65	8353.02	2770.81	4561.88	4155.74	8583	3829.48	1.1642	2.72e-11	1.05e-09	MD16G1238400	Chr16	25166850	25170604	+	1270	-	-	--	--	PREDICTED: uncharacterized protein LOC103404068 [Malus domestica]	RecName: Full=Protein MARD1 {ECO:0000303|PubMed:15159630}; AltName: Full=Mediator of ABA-regulated dormancy1 {ECO:0000303|PubMed:15159630}; AltName: Full=Senescence-associated protein SAG102 {ECO:0000303|PubMed:11402199};	SubName: Full=Uncharacterized protein {ECO:0000313|EMBL:EMJ25062.1};	--	GO:0010494,cytoplasmic stress granule; GO:0000932,P-body; GO:0046872,metal ion binding; GO:0009737,response to abscisic acid; GO:0010162,seed dormancy process	PF04570.14:zinc-finger of the FCS-type, C2-C2
MD15G1071900	71.0068	25.8043	62.6982	20.3238	34.121	16.8206	53.1698	23.7551	1.15911	0.0104817	0.0438377	MD15G1071900	Chr15	4932682	4933432	-	751	-	-	--	--	--	--	--	--	--	--
MD15G1036300	77.9343	66.7353	56.6307	22.582	42.3928	25.2309	67.1001	30.0686	1.15578	0.000519342	0.00358288	MD15G1036300	Chr15	2538902	2540728	-	1248	-	-	K00811 aspartate aminotransferase, chloroplastic [EC:2.6.1.1] | (RefSeq) aspartate aminotransferase, chloroplastic (A)	ko00220: Arginine biosynthesis; ko00250: Alanine, aspartate and glutamate metabolism; ko00270: Cysteine and methionine metabolism; ko00330: Arginine and proline metabolism; ko00350: Tyrosine metabolism; ko00360: Phenylalanine metabolism; ko00400: Phenylalanine, tyrosine and tryptophan biosynthesis; ko00950: Isoquinoline alkaloid biosynthesis; ko00960: Tropane, piperidine and pyridine alkaloid bio…	PREDICTED: aspartate aminotransferase P2, mitochondrial [Malus domestica]	RecName: Full=Aspartate aminotransferase P2, mitochondrial; EC=2.6.1.1; AltName: Full=Transaminase A; Flags: Precursor; Fragment;	RecName: Full=Aspartate aminotransferase {ECO:0000256|RuleBase:RU000480}; EC=2.6.1.1 {ECO:0000256|RuleBase:RU000480};	Aspartate aminotransferase/Glutamic oxaloacetic transaminase AAT1/GOT2	GO:0005759,mitochondrial matrix; GO:0005739,mitochondrion; GO:0004069,L-aspartate:2-oxoglutarate aminotransferase activity; GO:0080130,L-phenylalanine:2-oxoglutarate aminotransferase activity; GO:0030170,pyridoxal phosphate binding; GO:0006103,2-oxoglutarate metabolic process; GO:0006531,aspartate metabolic process; GO:0009058,biosynthetic process; GO:0006536,glutamate metabolic process	--
MD10G1170700	820.908	734.088	786.762	232.595	446.675	379.515	780.586	352.928	1.14393	7.55e-08	1.51e-06	MD10G1170700	Chr10	26339607	26343937	-	2143	Chaperonin Cpn60/TCP-1 family	-	K04077 chaperonin GroEL | (RefSeq) chaperonin CPN60-2, mitochondrial-like (A)	ko03018: RNA degradation	PREDICTED: chaperonin CPN60-2, mitochondrial-like [Pyrus x bretschneideri]	RecName: Full=Chaperonin CPN60-2, mitochondrial; AltName: Full=HSP60-2; Flags: Precursor;	SubName: Full=Uncharacterized protein {ECO:0000313|EMBL:ONH93031.1};	Mitochondrial chaperonin, Cpn60/Hsp60p	GO:0005739,mitochondrion; GO:0005524,ATP binding; GO:0042026,protein refolding	PF00118.24:TCP-1/cpn60 chaperonin family
MD06G1161300	481.461	435.114	437.876	90.3281	293.648	234.437	451.484	206.138	1.12954	0.000364174	0.00265409	MD06G1161300	Chr06	30224263	30227849	-	1465	Zinc finger, TAZ-type	zf-TAZ	K10523 speckle-type POZ protein | (RefSeq) BTB/POZ and TAZ domain-containing protein 1-like (A)	--	PREDICTED: BTB/POZ and TAZ domain-containing protein 1 [Malus domestica]	RecName: Full=BTB/POZ and TAZ domain-containing protein 1; AltName: Full=BTB and TAZ domain protein 1;	SubName: Full=Uncharacterized protein {ECO:0000313|EMBL:EMJ10388.1};	CREB binding protein/P300 and related TAZ Zn-finger proteins	GO:0005737,cytoplasm; GO:0005634,nucleus; GO:0019005,SCF ubiquitin ligase complex; GO:0005516,calmodulin binding; GO:0004402,histone acetyltransferase activity; GO:0003712,transcription coregulator activity; GO:0031625,ubiquitin protein ligase binding; GO:0008270,zinc ion binding; GO:0009553,embryo sac development; GO:0009555,pollen development; GO:0043161,proteasome-mediated ubiquitin-dependent …	PF00651.31:BTB/POZ domain
MD07G1309100	986.301	1011.71	1033.51	267.597	601.771	516.182	1010.51	461.85	1.12862	3.12e-06	4.2e-05	MD07G1309100	Chr07	36447822	36453694	+	2928	Small-subunit processome, Utp13	WD40	K14555 U3 small nucleolar RNA-associated protein 13 | (RefSeq) transducin beta-like protein 3 (A)	ko03008: Ribosome biogenesis in eukaryotes	PREDICTED: transducin beta-like protein 3 [Malus domestica]	RecName: Full=Dynein assembly factor with WDR repeat domains 1; AltName: Full=Outer row dynein assembly protein 16;	SubName: Full=Uncharacterized protein {ECO:0000313|EMBL:EMJ21635.1};	WD40-repeat-containing subunit of the 18S rRNA processing complex	GO:0005737,cytoplasm; GO:0005856,cytoskeleton; GO:0031514,motile cilium	PF00400.32:WD domain, G-beta repeat
MD15G1078200	84.8618	129.022	97.0811	49.6805	48.5966	44.154	103.655	47.477	1.12737	2.21e-05	0.000234492	MD15G1078200	Chr15	5334685	5336858	-	1691	WRKY domain	WRKY	K13425 WRKY transcription factor 22 | (RefSeq) WRKY transcription factor 22-like (A)	ko04016: MAPK signaling pathway - plant; ko04626: Plant-pathogen interaction	PREDICTED: probable WRKY transcription factor 7 [Malus domestica]	RecName: Full=Probable WRKY transcription factor 7; AltName: Full=WRKY DNA-binding protein 7;	SubName: Full=Uncharacterized protein {ECO:0000313|EMBL:ONI33534.1};	--	GO:0005634,nucleus; GO:0005516,calmodulin binding; GO:0003700,DNA-binding transcription factor activity; GO:0043565,sequence-specific DNA binding; GO:0006351,transcription, DNA-templated	PF03106.15:WRKY DNA -binding domain
MD05G1092900	103.912	99.6581	72.8109	30.4857	37.2229	58.8721	92.1271	42.1936	1.12615	0.000260494	0.00200378	MD05G1092900	Chr05	19753185	19755519	+	2107	GH3 family	-	K14487 auxin responsive GH3 gene family | (RefSeq) probable indole-3-acetic acid-amido synthetase GH3.1 (A)	ko04075: Plant hormone signal transduction	PREDICTED: probable indole-3-acetic acid-amido synthetase GH3.1 [Malus domestica]	RecName: Full=Probable indole-3-acetic acid-amido synthetase GH3.1; EC=6.3.2.-; AltName: Full=Auxin-responsive GH3-like protein 1; Short=AtGH3-1;	SubName: Full=GH3-1 protein {ECO:0000313|EMBL:AJK90200.1};	--	GO:0016874,ligase activity; GO:0009733,response to auxin	PF03321.13:GH3 auxin-responsive promoter
MD11G1207500	1964.81	1881.05	1864.77	464.061	1114.62	1037.62	1903.54	872.1	1.12567	1.33e-05	0.000150365	MD11G1207500	Chr11	30214410	30221232	+	2862	Calponin homology domain	CH	K17275 plastin-1 | (RefSeq) fimbrin-1-like (A)	--	PREDICTED: fimbrin-1 [Malus domestica]	RecName: Full=Fimbrin-1 {ECO:0000303|PubMed:11123801}; Short=AtFIM1; AltName: Full=Fimbrin1 {ECO:0000305};	SubName: Full=Uncharacterized protein {ECO:0000313|EMBL:EMJ14825.1};	Ca2+-binding actin-bundling protein (fimbrin/plastin), EF-Hand protein superfamily	GO:0005884,actin filament; GO:0032432,actin filament bundle; GO:0005737,cytoplasm; GO:0051015,actin filament binding; GO:0046872,metal ion binding; GO:0051764,actin crosslink formation; GO:0051017,actin filament bundle assembly; GO:0051639,actin filament network formation; GO:0007623,circadian rhythm	PF00307.31:Calponin homology (CH) domain
MD06G1010900	213.02	188.638	235.624	75.6498	132.348	86.2055	212.428	98.0678	1.11162	2.36e-06	3.27e-05	MD06G1010900	Chr06	1314301	1317373	+	2088	Cytochrome P450	p450	K09843 (+)-abscisic acid 8'-hydroxylase [EC:1.14.13.93] | (RefSeq) abscisic acid 8'-hydroxylase 1-like (A)	ko00906: Carotenoid biosynthesis	ABA 8'-hydroxylase 4 [Pyrus pyrifolia]	RecName: Full=Abscisic acid 8'-hydroxylase 1; Short=ABA 8'-hydroxylase 1; EC=1.14.13.93; AltName: Full=Cytochrome P450 707A1;	SubName: Full=Pyrus pyrifolia cultivar huanghua ABA 8'-hydroxylase 4 mRNA {ECO:0000313|EMBL:AJO53634.1};	Cytochrome P450 CYP4/CYP19/CYP26 subfamilies	GO:0016021,integral component of membrane; GO:0010295,(+)-abscisic acid 8'-hydroxylase activity; GO:0020037,heme binding; GO:0005506,iron ion binding; GO:0046345,abscisic acid catabolic process; GO:0016132,brassinosteroid biosynthetic process; GO:0010268,brassinosteroid homeostasis; GO:0016125,sterol metabolic process	PF00067.22:Cytochrome P450
MD14G1193100	99.5827	109.446	100.115	24.8402	55.8344	63.0772	103.048	47.9173	1.09976	0.000472495	0.00330649	MD14G1193100	Chr14	28376948	28379737	-	2172	Proton-dependent oligopeptide transporter family	-	K14638 solute carrier family 15 (peptide/histidine transporter), member 3/4 | (RefSeq) protein NRT1/ PTR FAMILY 2.11 (A)	--	PREDICTED: protein NRT1/ PTR FAMILY 2.11-like [Pyrus x bretschneideri]	RecName: Full=Protein NRT1/ PTR FAMILY 2.11; Short=AtNPF2.11; AltName: Full=Nitrate transporter 1.10; AltName: Full=Protein GLUCOSINOLATE TRANSPORTER-2;	SubName: Full=Uncharacterized protein {ECO:0000313|EMBL:EMJ11469.1};	H+/oligopeptide symporter	GO:0016021,integral component of membrane; GO:0005886,plasma membrane; GO:0009506,plasmodesma; GO:0090448,glucosinolate:proton symporter activity; GO:1901349,glucosinolate transport; GO:0090449,phloem glucosinolate loading; GO:0080167,response to karrikin	PF00854.21:POT family
MD08G1218200	7085.96	7502.83	7714.92	2215.3	4449.17	3788.84	7434.57	3484.44	1.09317	3.45e-07	5.86e-06	MD08G1218200	Chr08	28069171	28072164	-	2443	GOLD domain	CRAL_TRIO_N	K19996 phosphatidylinositol transfer protein SFH5 | (RefSeq) patellin-3-like (A)	--	PREDICTED: patellin-3-like [Malus domestica]	RecName: Full=Patellin-5;	SubName: Full=Uncharacterized protein {ECO:0000313|EMBL:ONI35792.1};	Phosphatidylinositol transfer protein SEC14 and related proteins	GO:0009507,chloroplast; GO:0016020,membrane; GO:0008289,lipid binding; GO:0007049,cell cycle; GO:0051301,cell division	PF00650.20:CRAL/TRIO domain
MD08G1076900	669.369	679.81	712.94	302.599	328.803	340.617	687.373	324.006	1.08405	1.46e-18	1.71e-16	MD08G1076900	Chr08	6330889	6334506	+	3126	Glycosyltransferase 2-like	-	K20887 xyloglucan glycosyltransferase 4 [EC:2.4.1.-] | (RefSeq) xyloglucan glycosyltransferase 4 (A)	--	PREDICTED: probable xyloglucan glycosyltransferase 12 [Malus domestica]	RecName: Full=Probable xyloglucan glycosyltransferase 12; EC=2.4.1.-; AltName: Full=Cellulose synthase-like protein C12; Short=AtCslC12;	SubName: Full=Uncharacterized protein {ECO:0000313|EMBL:EMJ28183.1};	--	GO:0000139,Golgi membrane; GO:0016021,integral component of membrane; GO:0009506,plasmodesma; GO:0016757,transferase activity, transferring glycosyl groups; GO:0071555,cell wall organization	PF13632.6:Glycosyl transferase family group 2
MD13G1175900	941.273	879.126	793.841	214.529	542.834	481.489	871.413	412.951	1.0766	7.38e-05	0.000674133	MD13G1175900	Chr13	14539211	14543278	+	2088	Major facilitator, sugar transporter-like (MdERDL6-7)	Sugar_tr	K08145 MFS transporter, SP family, solute carrier family 2 (facilitated glucose transporter), member 8 | (RefSeq) sugar transporter ERD6-like 16 (A)	--	PREDICTED: sugar transporter ERD6-like 16 [Malus domestica]	RecName: Full=Sugar transporter ERD6-like 16;	SubName: Full=Uncharacterized protein {ECO:0000313|EMBL:EMJ23320.1};	Predicted transporter (major facilitator superfamily)	GO:0016021,integral component of membrane; GO:0005355,glucose transmembrane transporter activity; GO:0005351,carbohydrate:proton symporter activity; GO:0046323,glucose import; GO:0035428,NA	PF00083.24:Sugar (and other) transporter
MD05G1185000	253.719	218.892	271.018	90.3281	139.586	123.001	247.876	117.638	1.07188	1.6e-07	2.95e-06	MD05G1185000	Chr05	31353588	31356687	-	1198	Mitochondrial import inner membrane translocase subunit Tim21	TIM21	K17796 mitochondrial import inner membrane translocase subunit TIM21 | (RefSeq) probable mitochondrial import inner membrane translocase subunit TIM21 (A)	--	PREDICTED: probable mitochondrial import inner membrane translocase subunit TIM21 [Pyrus x bretschneideri]	RecName: Full=Probable mitochondrial import inner membrane translocase subunit TIM21; AltName: Full=Protein SEGREGATION DISTORTION 3; Flags: Precursor;	SubName: Full=Uncharacterized protein {ECO:0000313|EMBL:EMJ01703.1};	Uncharacterized conserved protein	GO:0016021,integral component of membrane; GO:0005744,TIM23 mitochondrial import inner membrane translocase complex; GO:0005739,mitochondrion; GO:0032981,mitochondrial respiratory chain complex I assembly; GO:0033617,mitochondrial respiratory chain complex IV assembly; GO:0030150,protein import into mitochondrial matrix; GO:0090351,seedling development	PF08294.11:TIM21
MD13G1182000	775.879	866.669	775.638	225.82	506.646	432.079	806.062	388.182	1.05315	1.68e-05	0.000184338	MD13G1182000	Chr13	15215679	15219853	+	1537	Ribonucleotide reductase small subunit family	-	K10808 ribonucleoside-diphosphate reductase subunit M2 [EC:1.17.4.1] | (RefSeq) ribonucleoside-diphosphate reductase small chain A-like (A)	ko00230: Purine metabolism; ko00240: Pyrimidine metabolism; ko00480: Glutathione metabolism	PREDICTED: LOW QUALITY PROTEIN: ribonucleoside-diphosphate reductase small chain A-like [Malus domestica]	RecName: Full=Ribonucleoside-diphosphate reductase small chain A; EC=1.17.4.1; AltName: Full=Ribonucleoside-diphosphate reductase R2A subunit; Short=AtRNR2; Short=Protein R2at; AltName: Full=Ribonucleotide reductase small subunit A;	SubName: Full=Uncharacterized protein {ECO:0000313|EMBL:EMJ23515.1};	Ribonucleotide reductase, beta subunit	GO:0005829,cytosol; GO:0005971,ribonucleoside-diphosphate reductase complex; GO:0046872,metal ion binding; GO:0004748,ribonucleoside-diphosphate reductase activity, thioredoxin disulfide as acceptor; GO:0009263,deoxyribonucleotide biosynthetic process; GO:0006281,DNA repair; GO:0006260,DNA replication; GO:0007275,multicellular organism development; GO:0051726,regulation of cell cycle; GO:0009259,…	PF00268.21:Ribonucleotide reductase, small chain
MD08G1079900	310.871	342.575	314.502	76.7789	205.76	183.975	322.649	155.505	1.05087	0.000307768	0.00231012	MD08G1079900	Chr08	6652397	6655778	+	2303	U3 small nucleolar RNA-associated protein 6	-	K14557 U3 small nucleolar RNA-associated protein 6 | (RefSeq) U3 small nucleolar RNA-associated protein 6 homolog (A)	ko03008: Ribosome biogenesis in eukaryotes	PREDICTED: U3 small nucleolar RNA-associated protein 6 homolog [Malus domestica]	--	SubName: Full=Uncharacterized protein {ECO:0000313|EMBL:EMJ13894.1};	HAT (Half-A-TPR) repeat-containing protein	GO:0030515,snoRNA binding; GO:0000462,maturation of SSU-rRNA from tricistronic rRNA transcript (SSU-rRNA, 5.8S rRNA, LSU-rRNA)	PF08640.11:U3 small nucleolar RNA-associated protein 6
MD17G1085300	123.829	132.581	103.149	38.3894	78.5818	56.7695	119.853	57.9136	1.04636	0.00018676	0.00150445	MD17G1085300	Chr17	7011346	7014469	-	290	-	-	--	--	PREDICTED: uncharacterized protein LOC103942030 [Pyrus x bretschneideri]	--	SubName: Full=Uncharacterized protein {ECO:0000313|EMBL:EMJ18908.1};	--	--	PF12609.8:Wound-induced protein
MD03G1086800	1582.07	1441.48	1303.52	357.925	912.996	832.619	1442.35	701.18	1.04011	0.000142676	0.00119474	MD03G1086800	Chr03	7083141	7086245	-	1612	Homeobox domain-like	Myb_DNA-binding	K14491 two-component response regulator ARR-B family | (RAP-DB) Os02g0796500, ORR3, B-TYPE_RESPONSE_REGULATOR_3; B-type response regulator, Cytokinin signaling (A)	ko04075: Plant hormone signal transduction	PREDICTED: transcription factor BOA [Malus domestica]	RecName: Full=Transcription factor LUX; AltName: Full=Protein LUX ARRHYTHMO; AltName: Full=Protein PHYTOCLOCK 1;	SubName: Full=Uncharacterized protein {ECO:0000313|EMBL:EMJ06781.1};	--	GO:0005634,nucleus; GO:0003677,DNA binding; GO:0003700,DNA-binding transcription factor activity; GO:0007623,circadian rhythm; GO:0042753,positive regulation of circadian rhythm; GO:0006351,transcription, DNA-templated	PF00249.31:Myb-like DNA-binding domain
MD15G1079400	104.778	89.8702	82.9235	25.9693	67.2081	42.0515	92.524	45.0763	1.03346	0.00172366	0.00986125	MD15G1079400	Chr15	5417906	5420871	+	1618	NAC domain（MdNAC72/MdRD26）	NAM	K13126 polyadenylate-binding protein | (RefSeq) NAC domain-containing protein 66-like (A)	ko03013: RNA transport; ko03015: mRNA surveillance pathway; ko03018: RNA degradation	PREDICTED: NAC domain-containing protein 72-like [Malus domestica]	RecName: Full=NAC domain-containing protein 72; Short=ANAC072; AltName: Full=Protein RESPONSIVE TO DESICCATION 26;	SubName: Full=NAC domain protein {ECO:0000313|EMBL:AGS08761.1};	--	GO:0005634,nucleus; GO:0003677,DNA binding; GO:0006355,regulation of transcription, DNA-templated; GO:0006351,transcription, DNA-templated	PF02365.15:No apical meristem (NAM) protein
MD05G1233100	198.299	177.071	140.565	68.8752	89.9554	94.6158	171.979	84.4821	1.02552	4.99e-06	6.37e-05	MD05G1233100	Chr05	36591832	36593123	+	921	NAC domain	NAM	--	--	PREDICTED: NAC domain-containing protein 68-like [Malus domestica]	RecName: Full=NAC domain-containing protein 2 {ECO:0000303|PubMed:15029955}; Short=ONAC002 {ECO:0000303|PubMed:15029955}; AltName: Full=OsNAC19 {ECO:0000303|Ref.1}; AltName: Full=Protein STRESS-RESPONSIVE NAC 1 {ECO:0000303|PubMed:16924117};	SubName: Full=No apical meristem (NAM) protein {ECO:0000313|EMBL:OMO56204.1};	--	GO:0005634,nucleus; GO:0042803,protein homodimerization activity; GO:0043565,sequence-specific DNA binding; GO:1901002,positive regulation of response to salt stress; GO:1902584,positive regulation of response to water deprivation; GO:0006355,regulation of transcription, DNA-templated; GO:0006351,transcription, DNA-templated	PF02365.15:No apical meristem (NAM) protein
MD15G1253700	721.325	606.846	605.746	186.302	415.656	349.027	644.639	316.995	1.02295	3.71e-05	0.000370317	MD15G1253700	Chr15	21405605	21408509	+	1845	Protein kinase domain	Pkinase	K20537 mitogen-activated protein kinase 7/14 [EC:2.7.11.24] | (RefSeq) mitogen-activated protein kinase 7 (A)	ko04016: MAPK signaling pathway - plant	PREDICTED: mitogen-activated protein kinase 7 [Malus domestica]	RecName: Full=Mitogen-activated protein kinase 7; Short=AtMPK7; Short=MAP kinase 7; EC=2.7.11.24;	RecName: Full=Mitogen-activated protein kinase {ECO:0000256|RuleBase:RU361165, ECO:0000256|SAAS:SAAS00652812}; EC=2.7.11.24 {ECO:0000256|RuleBase:RU361165, ECO:0000256|SAAS:SAAS00652812};	Mitogen-activated protein kinase	GO:0005737,cytoplasm; GO:0005634,nucleus; GO:0005524,ATP binding; GO:0004707,MAP kinase activity; GO:0006952,defense response; GO:0010468,regulation of gene expression; GO:0042542,response to hydrogen peroxide	PF00069.25:Protein kinase domain
MD16G1096100	219.082	180.63	206.297	66.617	118.907	115.642	202.003	100.388	1.00555	2.2e-05	0.000233274	MD16G1096100	Chr16	6678912	6681196	-	917	-	-	K02911 large subunit ribosomal protein L32 | (RefSeq) uncharacterized protein LOC110813134 (A)	ko03010: Ribosome	PREDICTED: uncharacterized protein LOC103403035 [Malus domestica]	--	SubName: Full=Uncharacterized protein {ECO:0000313|EMBL:EMJ27232.1};	--	--	PF09713.10:Plant protein 1589 of unknown function (A_thal_3526)
MD00G1156300	103.046	93.4294	86.9685	36.1312	50.6646	54.6669	94.4815	47.1542	1.0005	0.000113779	0.000982665	MD00G1156300	Chr00	34427220	34429230	+	1907	-	-	--	--	PREDICTED: BAG family molecular chaperone regulator 8, chloroplastic-like [Pyrus x bretschneideri]	RecName: Full=BAG family molecular chaperone regulator 8, chloroplastic; AltName: Full=Bcl-2-associated athanogene 8; Flags: Precursor;	SubName: Full=Uncharacterized protein {ECO:0000313|EMBL:ONI19084.1};	--	GO:0009507,chloroplast; GO:0005886,plasma membrane; GO:0009506,plasmodesma; GO:0005516,calmodulin binding; GO:0051087,chaperone binding; GO:0006457,protein folding; GO:0043207,response to external biotic stimulus; GO:0009266,response to temperature stimulus	PF00612.27:IQ calmodulin-binding motif
MD03G1019500	161.064	166.393	159.779	417.768	247.119	319.591	162.412	328.159	-1.01334	1.18e-06	1.76e-05	MD03G1019500	Chr03	1496758	1499090	+	1671	Serine-threonine/tyrosine-protein kinase, catalytic domain	B_lectin	K04733 interleukin-1 receptor-associated kinase 4 [EC:2.7.11.1] | (RefSeq) G-type lectin S-receptor-like serine/threonine-protein kinase LECRK3 (A)	--	PREDICTED: G-type lectin S-receptor-like serine/threonine-protein kinase LECRK3 isoform X2 [Pyrus x bretschneideri]	RecName: Full=G-type lectin S-receptor-like serine/threonine-protein kinase LECRK3 {ECO:0000305}; Short=OsLecRK3 {ECO:0000303|PubMed:25485617}; EC=2.7.11.1 {ECO:0000305}; AltName: Full=OsRLCK135 {ECO:0000303|PubMed:19825577}; Flags: Precursor;	SubName: Full=Uncharacterized protein {ECO:0000313|EMBL:ONH99191.1};	--	GO:0016021,integral component of membrane; GO:0005886,plasma membrane; GO:0005524,ATP binding; GO:0030246,carbohydrate binding; GO:0004674,protein serine/threonine kinase activity; GO:0006952,defense response; GO:0006468,protein phosphorylation	PF01453.24:D-mannose binding lectin
MD00G1005300	59.7496	56.9475	73.8221	145.654	98.2272	140.872	63.5064	128.251	-1.01602	3.95e-05	0.000390385	MD00G1005300	Chr00	782936	783247	-	312	-	-	K03363 cell division cycle 20, cofactor of APC complex | (RefSeq) transducin family protein/WD-40 repeat protein (A)	ko04120: Ubiquitin mediated proteolysis	PREDICTED: uncharacterized protein LOC103439700 [Malus domestica]	--	SubName: Full=Uncharacterized protein {ECO:0000313|EMBL:EMJ21687.1};	--	--	PF01476.20:LysM domain
MD10G1265000	397.465	429.775	414.617	1080.55	691.726	777.952	413.952	850.076	-1.03757	6.62e-09	1.67e-07	MD10G1265000	Chr10	35860203	35862194	-	778	-	-	K15920 xylan 1,4-beta-xylosidase [EC:3.2.1.37] | (RefSeq) beta-xylosidase/alpha-L-arabinofuranosidase 2-like (A)	ko00520: Amino sugar and nucleotide sugar metabolism	hypothetical protein PRUPE_4G077000 [Prunus persica]	--	SubName: Full=Uncharacterized protein {ECO:0000313|EMBL:ONI10935.1};	--	--	--
MD13G1129300	637.329	669.133	751.368	1529.93	1266.61	1439.21	685.943	1411.92	-1.04202	4.46e-16	3.62e-14	MD13G1129300	Chr13	9771582	9774791	-	1390	Acetoacetate decarboxylase beta barrel domain	-	--	--	PREDICTED: protein NEOXANTHIN-DEFICIENT 1-like isoform X1 [Malus domestica]	RecName: Full=Protein NEOXANTHIN-DEFICIENT 1 {ECO:0000303|PubMed:24506237};	SubName: Full=Uncharacterized protein {ECO:0000313|EMBL:ONI29840.1};	--	GO:0016123,xanthophyll biosynthetic process	PF06314.11:Acetoacetate decarboxylase (ADC)
MD02G1195400	2383.92	2316.16	2329.95	5691.8	4096.59	4689.79	2343.34	4826.06	-1.04214	3.37e-14	2.08e-12	MD02G1195400	Chr02	18714848	18719643	+	2565	Major facilitator superfamily	MFS_1	--	--	PREDICTED: SPX domain-containing membrane protein At4g22990-like [Malus domestica]	RecName: Full=SPX domain-containing membrane protein At4g22990;	SubName: Full=Phosphate transporter {ECO:0000313|EMBL:ARM10266.1};	Predicted transporter/transmembrane protein	GO:0016021,integral component of membrane; GO:0055085,transmembrane transport	PF07690.16:Major Facilitator Superfamily
MD08G1181400	42.4309	53.3882	35.3942	130.976	63.0722	77.7952	43.7378	90.6144	-1.04518	0.00168284	0.00966214	MD08G1181400	Chr08	22497810	22500906	+	1667	Major facilitator superfamily	MFS_1	K23677 MFS transporter, Spinster family, sphingosine-1-phosphate transporter | (RefSeq) uncharacterized protein LOC105124456 (A)	--	PREDICTED: uncharacterized protein LOC103453317 [Malus domestica]	--	SubName: Full=Uncharacterized protein {ECO:0000313|EMBL:EMJ23788.1};	Sugar transporter/spinster transmembrane protein	GO:0016021,integral component of membrane; GO:0055085,transmembrane transport	PF07690.16:Major Facilitator Superfamily
MD17G1034300	234.669	208.214	203.264	586.004	376.365	374.258	215.382	445.542	-1.04702	3.19e-07	5.47e-06	MD17G1034300	Chr17	2478220	2482336	+	2507	FAD-dependent oxidoreductase 2, FAD binding domain	-	K00278 L-aspartate oxidase [EC:1.4.3.16] | (RefSeq) L-aspartate oxidase, chloroplastic (A)	ko00250: Alanine, aspartate and glutamate metabolism; ko00760: Nicotinate and nicotinamide metabolism	PREDICTED: L-aspartate oxidase, chloroplastic [Malus domestica]	RecName: Full=L-aspartate oxidase, chloroplastic; EC=1.4.3.16; AltName: Full=Protein FLAGELLIN-INSENSITIVE 4; Flags: Precursor;	RecName: Full=L-aspartate oxidase {ECO:0000256|RuleBase:RU362049}; EC=1.4.3.16 {ECO:0000256|RuleBase:RU362049};	Succinate dehydrogenase, flavoprotein subunit	GO:0009507,chloroplast; GO:0008734,L-aspartate oxidase activity; GO:0044318,L-aspartate:fumarate oxidoreductase activity; GO:0009435,NAD biosynthetic process	PF00890.24:FAD binding domain
MD12G1038600	44.1627	40.0412	31.3491	53.0678	109.601	78.8465	38.5177	80.505	-1.06238	0.0012538	0.00753849	MD12G1038600	Chr12	4161414	4162100	-	687	-	-	K04077 chaperonin GroEL | (RefSeq) LOW QUALITY PROTEIN: chaperonin CPN60-like 2, mitochondrial (A)	ko03018: RNA degradation	PREDICTED: NDR1/HIN1-Like protein 3-like [Malus domestica]	RecName: Full=NDR1/HIN1-like protein 3 {ECO:0000303|Ref.1};	SubName: Full=Uncharacterized protein {ECO:0000313|EMBL:EMJ03712.1};	--	GO:0046658,anchored component of plasma membrane; GO:0005794,Golgi apparatus; GO:0016021,integral component of membrane; GO:0005886,plasma membrane; GO:0009506,plasmodesma; GO:0005774,vacuolar membrane; GO:0004871,NA; GO:0042742,defense response to bacterium; GO:0009816,defense response to bacterium, incompatible interaction; GO:0051607,defense response to virus; GO:0009617,response to bacterium;…	PF03168.13:Late embryogenesis abundant protein
MD06G1209100	232.937	281.178	263.939	758.756	459.083	418.412	259.351	545.417	-1.07187	2.43e-06	3.36e-05	MD06G1209100	Chr06	34256443	34262258	-	4084	P-type ATPase, C-terminal	E1-E2_ATPase	K01530 phospholipid-translocating ATPase [EC:3.6.3.1] | (RefSeq) putative phospholipid-transporting ATPase 9 (A)	--	PREDICTED: putative phospholipid-transporting ATPase 9 [Malus domestica]	RecName: Full=Putative phospholipid-transporting ATPase 9 {ECO:0000303|PubMed:11402198}; Short=AtALA9 {ECO:0000303|PubMed:11402198}; EC=3.6.3.1 {ECO:0000305|PubMed:11402198}; AltName: Full=Aminophospholipid flippase 9 {ECO:0000303|PubMed:11402198};	RecName: Full=Phospholipid-transporting ATPase {ECO:0000256|RuleBase:RU362033}; EC=3.6.3.1 {ECO:0000256|RuleBase:RU362033};	P-type ATPase	GO:0000139,Golgi membrane; GO:0016021,integral component of membrane; GO:0005886,plasma membrane; GO:0005802,trans-Golgi network; GO:0005524,ATP binding; GO:0000287,magnesium ion binding; GO:0004012,phospholipid-translocating ATPase activity; GO:0048194,Golgi vesicle budding	PF16212.5:Phospholipid-translocating P-type ATPase C-terminal
MD06G1189100	21.6484	27.5839	35.3942	60.9715	65.1401	51.5131	28.2088	59.2082	-1.07723	0.00073275	0.00479712	MD06G1189100	Chr06	32608598	32612425	+	2298	WRKY domain	WRKY	K13424 WRKY transcription factor 33 | (Kazusa) Lj0g3v0288169.1; - (A)	ko04016: MAPK signaling pathway - plant; ko04626: Plant-pathogen interaction	PREDICTED: probable WRKY transcription factor 61 isoform X1 [Malus domestica]	RecName: Full=Probable WRKY transcription factor 72; AltName: Full=WRKY DNA-binding protein 72;	SubName: Full=Uncharacterized protein {ECO:0000313|EMBL:ONI08596.1};	--	GO:0005634,nucleus; GO:0003700,DNA-binding transcription factor activity; GO:0043565,sequence-specific DNA binding; GO:0006952,defense response; GO:0006351,transcription, DNA-templated	PF03106.15:WRKY DNA -binding domain
MD04G1224400	162.796	138.809	145.622	352.28	270.9	322.745	149.076	315.308	-1.07913	4.04e-10	1.29e-08	MD04G1224400	Chr04	30442783	30446345	+	1496	Basic-leucine zipper domain	bZIP_1	K04450 cyclic AMP-dependent transcription factor ATF-2 | (RefSeq) light-inducible protein CPRF2-like (A)	--	PREDICTED: light-inducible protein CPRF2-like [Malus domestica]	RecName: Full=Light-inducible protein CPRF2; AltName: Full=Common plant regulatory factor 2; Short=CPRF-2;	SubName: Full=Uncharacterized protein {ECO:0000313|EMBL:EMJ06376.1};	--	GO:0005634,nucleus; GO:0003677,DNA binding; GO:0003700,DNA-binding transcription factor activity; GO:0006351,transcription, DNA-templated	PF12498.8:Basic leucine-zipper C terminal
MD14G1235100	213.02	190.418	187.083	487.772	377.399	388.976	196.841	418.049	-1.08477	3.58e-11	1.35e-09	MD14G1235100	Chr14	31509034	31515791	+	3997	Serine-threonine/tyrosine-protein kinase, catalytic domain	Pkinase_Tyr	K04424 sterile alpha motif and leucine zipper containing kinase AZK [EC:2.7.11.25] | (RefSeq) probable serine/threonine-protein kinase SIS8 (A)	--	PREDICTED: serine/threonine-protein kinase EDR1-like isoform X1 [Malus domestica]	RecName: Full=Probable serine/threonine-protein kinase SIS8 {ECO:0000305}; EC=2.7.11.1 {ECO:0000305}; AltName: Full=MAPKK kinase SIS8 {ECO:0000305}; AltName: Full=Protein SUGAR INSENSITIVE 8 {ECO:0000303|PubMed:24320620};	SubName: Full=Uncharacterized protein {ECO:0000313|EMBL:EMJ11607.1};	Tyrosine kinase specific for activated (GTP-bound) p21cdc42Hs	GO:0005634,nucleus; GO:0005524,ATP binding; GO:0004672,protein kinase activity; GO:0004674,protein serine/threonine kinase activity; GO:0004712,protein serine/threonine/tyrosine kinase activity; GO:0004871,NA; GO:0035556,intracellular signal transduction; GO:0006468,protein phosphorylation; GO:0009651,response to salt stress; GO:0010182,sugar mediated signaling pathway	PF14381.6:Ethylene-responsive protein kinase Le-CTR1
MD06G1172800	235.535	280.288	241.692	728.27	414.622	470.976	252.505	537.956	-1.09014	5.39e-07	8.73e-06	MD06G1172800	Chr06	31285711	31289759	+	1770	-	-	K15283 solute carrier family 35, member E1 | (RefSeq) triose phosphate/phosphate translocator, non-green plastid, chloroplastic-like (A)	--	PREDICTED: triose phosphate/phosphate translocator, non-green plastid, chloroplastic-like [Malus domestica]	RecName: Full=Triose phosphate/phosphate translocator, non-green plastid, chloroplastic; Short=CTPT; Flags: Precursor;	SubName: Full=Uncharacterized protein {ECO:0000313|EMBL:EMJ10385.1};	Glucose-6-phosphate/phosphate and phosphoenolpyruvate/phosphate antiporter	GO:0031969,chloroplast membrane; GO:0016021,integral component of membrane; GO:0005739,mitochondrion; GO:0015121,phosphoenolpyruvate:phosphate antiporter activity; GO:0015120,phosphoglycerate transmembrane transporter activity	PF03151.16:Triose-phosphate Transporter family
MD05G1289300	19479.2	17945.6	17218.8	51239.8	30891.9	35313.8	18214.5	39148.5	-1.10384	8.94e-10	2.67e-08	MD05G1289300	Chr05	42174118	42175040	+	923	-	-	K08912 light-harvesting complex II chlorophyll a/b binding protein 1 | (RefSeq) chlorophyll a-b binding protein of LHCII type 1-like (A)	ko00196: Photosynthesis - antenna proteins	PREDICTED: chlorophyll a-b binding protein of LHCII type 1-like [Malus domestica]	RecName: Full=Chlorophyll a-b binding protein of LHCII type I, chloroplastic; Short=CAB; Short=LHCP; Flags: Precursor; Fragment;	RecName: Full=Chlorophyll a-b binding protein, chloroplastic {ECO:0000256|RuleBase:RU363080};	--	GO:0009535,chloroplast thylakoid membrane; GO:0016021,integral component of membrane; GO:0009522,photosystem I; GO:0009523,photosystem II; GO:0016168,chlorophyll binding; GO:0046872,metal ion binding; GO:0009765,photosynthesis, light harvesting; GO:0018298,protein-chromophore linkage	PF00504.21:Chlorophyll A-B binding protein
MD06G1182400	64.0793	63.1761	45.5068	125.33	114.771	133.513	57.5874	124.538	-1.10717	1.92e-06	2.73e-05	MD06G1182400	Chr06	32108441	32110866	+	1122	Signal transduction response regulator, receiver domain	Response_reg	K14492 two-component response regulator ARR-A family | (RefSeq) two-component response regulator ARR5-like (A)	ko04075: Plant hormone signal transduction	PREDICTED: two-component response regulator ARR5-like [Malus domestica]	RecName: Full=Two-component response regulator ARR6;	SubName: Full=Uncharacterized protein {ECO:0000313|EMBL:ONI08481.1};	GATA-4/5/6 transcription factors	GO:0005634,nucleus; GO:0000156,phosphorelay response regulator activity; GO:0009736,cytokinin-activated signaling pathway; GO:0006355,regulation of transcription, DNA-templated; GO:0009735,response to cytokinin; GO:0006351,transcription, DNA-templated	PF00072.24:Response regulator receiver domain
MD11G1012100	21.6484	26.6941	22.2478	55.326	43.4268	54.6669	23.5301	51.1399	-1.11767	0.000662218	0.00440897	MD11G1012100	Chr11	861405	863053	-	1547	-	-	--	--	--	--	--	--	--	--
MD02G1040000	745.571	839.975	772.604	2360.95	1305.9	1472.85	786.05	1713.24	-1.12371	6.67e-08	1.35e-06	MD02G1040000	Chr02	3249315	3252911	-	2560	Protein kinase domain	Pkinase	K04733 interleukin-1 receptor-associated kinase 4 [EC:2.7.11.1] | (RefSeq) probable inactive receptor kinase At5g58300 (A)	--	PREDICTED: probable inactive receptor kinase At2g26730 [Malus domestica]	RecName: Full=Probable inactive receptor kinase At2g26730; Flags: Precursor;	SubName: Full=Protein kinase {ECO:0000313|EMBL:ACZ98536.1};	--	GO:0016021,integral component of membrane; GO:0005886,plasma membrane; GO:0005524,ATP binding; GO:0004672,protein kinase activity	PF00069.25:Protein kinase domain
MD17G1225100	245.926	235.798	230.568	786.984	352.584	414.207	237.431	517.925	-1.12422	2.55e-05	0.000266128	MD17G1225100	Chr17	27370235	27376905	+	1915	Transferase	-	K13065 shikimate O-hydroxycinnamoyltransferase [EC:2.3.1.133] | (RefSeq) shikimate O-hydroxycinnamoyltransferase-like (A)	ko00940: Phenylpropanoid biosynthesis; ko00941: Flavonoid biosynthesis; ko00945: Stilbenoid, diarylheptanoid and gingerol biosynthesis	PREDICTED: shikimate O-hydroxycinnamoyltransferase-like [Malus domestica]	RecName: Full=Shikimate O-hydroxycinnamoyltransferase; EC=2.3.1.133; AltName: Full=Hydroxycinnamoyl transferase; AltName: Full=Hydroxycinnamoyl-Coenzyme A shikimate/quinate hydroxycinnamoyltransferase;	SubName: Full=Hydroxycinnamoyl-coenzyme A shikimate/quinate hydroxycinnamoyltransferase 3 {ECO:0000313|EMBL:AFF57841.1};	--	GO:0005737,cytoplasm; GO:0005829,cytosol; GO:0016020,membrane; GO:0047205,quinate O-hydroxycinnamoyltransferase activity; GO:0047172,shikimate O-hydroxycinnamoyltransferase activity; GO:0010252,auxin homeostasis; GO:0071555,cell wall organization; GO:0009809,lignin biosynthetic process; GO:0009963,positive regulation of flavonoid biosynthetic process	PF02458.15:Transferase family
MD15G1057900	30.3078	22.2451	22.2478	67.7461	40.3248	55.7182	24.9335	54.5964	-1.12443	0.00117089	0.00712538	MD15G1057900	Chr15	3882463	3886258	-	1493	-	Mito_carr	K05863 solute carrier family 25 (mitochondrial adenine nucleotide translocator), member 4/5/6/31 | (RefSeq) probable ADP,ATP carrier protein At5g56450 (A)	--	PREDICTED: probable ADP,ATP carrier protein At5g56450 [Malus domestica]	RecName: Full=Probable ADP,ATP carrier protein At5g56450; AltName: Full=ADP/ATP translocase At5g56450; AltName: Full=Adenine nucleotide translocator At5g56450;	SubName: Full=Uncharacterized protein {ECO:0000313|EMBL:EMJ23960.1};	Mitochondrial ADP/ATP carrier proteins	GO:0016021,integral component of membrane; GO:0005743,mitochondrial inner membrane; GO:0005347,ATP transmembrane transporter activity; GO:0005471,ATP:ADP antiporter activity; GO:0048653,anther development; GO:0046902,regulation of mitochondrial membrane permeability	PF00153.27:Mitochondrial carrier protein
MD02G1143900	142.879	131.691	121.351	363.571	232.643	271.232	131.974	289.149	-1.12891	4.55e-08	9.6e-07	MD02G1143900	Chr02	11941652	11945613	-	2164	-	-	--	--	PREDICTED: uncharacterized protein LOC103401295 [Malus domestica]	--	SubName: Full=Uncharacterized protein {ECO:0000313|EMBL:EMJ05529.1};	--	GO:0016021,integral component of membrane	PF10814.8:Cell wall synthesis protein CwsA
MD15G1057600	135.086	123.683	135.509	291.308	264.696	308.027	131.426	288.011	-1.13218	2.73e-12	1.26e-10	MD15G1057600	Chr15	3859951	3863730	-	2013	Cytochrome P450	p450	K20771 carlactone C-19 oxidase [EC:1.14.-.-] | (RefSeq) cytochrome P450 711A1-like (A)	--	PREDICTED: cytochrome P450 711A1-like [Malus domestica]	RecName: Full=Cytochrome P450 711A1; EC=1.14.-.-; AltName: Full=Protein MORE AXILLARY BRANCHES 1;	SubName: Full=MAX1c {ECO:0000313|EMBL:ARM20316.1};	Cytochrome P450 CYP3/CYP5/CYP6/CYP9 subfamilies	GO:0016021,integral component of membrane; GO:0020037,heme binding; GO:0005506,iron ion binding; GO:0004497,monooxygenase activity; GO:0016705,oxidoreductase activity, acting on paired donors, with incorporation or reduction of molecular oxygen; GO:0009926,auxin polar transport; GO:0016117,carotenoid biosynthetic process; GO:0009963,positive regulation of flavonoid biosynthetic process; GO:000993…	PF00067.22:Cytochrome P450
MD03G1068400	468.472	503.629	476.304	1508.48	759.968	931.44	482.802	1066.63	-1.14307	4.28e-07	7.09e-06	MD03G1068400	Chr03	5557849	5561283	-	2695	-	-	K23048 RING finger protein unkempt | (RefSeq) zinc finger CCCH domain-containing protein 66-like (A)	--	PREDICTED: zinc finger CCCH domain-containing protein 66-like [Malus domestica]	RecName: Full=Zinc finger CCCH domain-containing protein 66; Short=AtC3H66;	SubName: Full=C3HL domain class transcription factor {ECO:0000313|EMBL:ADL36657.1};	CCCH-type Zn-finger protein	GO:0003677,DNA binding; GO:0003700,DNA-binding transcription factor activity; GO:0046872,metal ion binding; GO:0006355,regulation of transcription, DNA-templated	PF00023.30:Ankyrin repeat
MD00G1094100	396.599	430.665	407.539	1158.46	764.104	839.978	411.601	920.847	-1.16113	2.25e-11	8.78e-10	MD00G1094100	Chr00	19673919	19679379	-	3168	Cation/H+ exchanger	Na_H_Exchanger	--	--	PREDICTED: cation/H(+) antiporter 18-like [Malus domestica]	RecName: Full=Cation/H(+) antiporter 18; AltName: Full=Protein CATION/H+ EXCHANGER 18; Short=AtCHX18;	SubName: Full=Uncharacterized protein {ECO:0000313|EMBL:EMJ11565.1};	Predicted K+/H+-antiporter	GO:0016021,integral component of membrane; GO:0005770,late endosome; GO:0015299,solute:proton antiporter activity; GO:0015672,monovalent inorganic cation transport; GO:0006813,potassium ion transport; GO:0006885,regulation of pH	PF00999.21:Sodium/hydrogen exchanger family
MD03G1044500	64.0793	71.1843	67.7545	217.917	110.635	132.462	67.6727	153.671	-1.18117	2.41e-05	0.00025297	MD03G1044500	Chr03	3527238	3531810	-	4027	Protein kinase domain	Pkinase	K13415 protein brassinosteroid insensitive 1 [EC:2.7.10.1 2.7.11.1] | (RefSeq) protein BRASSINOSTEROID INSENSITIVE 1-like (A)	ko04075: Plant hormone signal transduction	PREDICTED: receptor-like protein kinase BRI1-like 3 [Malus domestica]	RecName: Full=Serine/threonine-protein kinase BRI1-like 1; EC=2.7.11.1; AltName: Full=BRASSINOSTEROID INSENSITIVE 1-like protein 1; Flags: Precursor;	SubName: Full=Uncharacterized protein {ECO:0000313|EMBL:ONH99569.1};	--	GO:0016021,integral component of membrane; GO:0005886,plasma membrane; GO:0005524,ATP binding; GO:0004674,protein serine/threonine kinase activity; GO:0005496,steroid binding	PF13855.6:Leucine rich repeat
MD16G1028800	14.7209	17.7961	21.2365	54.1969	35.155	32.5899	17.9178	40.6473	-1.18412	0.00262966	0.0140745	MD16G1028800	Chr16	2044685	2045878	-	1037	-	-	--	--	--	--	--	--	--	--
MD02G1140600	507.439	532.993	547.093	1441.86	961.592	1213.18	529.175	1205.55	-1.18771	2.57e-13	1.4e-11	MD02G1140600	Chr02	11699473	11700207	-	567	Basic-leucine zipper domain	bZIP_1	K09060 plant G-box-binding factor | (RefSeq) common plant regulatory factor 1 isoform X1 (A)	--	BZIP domain class transcription factor [Malus domestica]	RecName: Full=bZIP transcription factor 44 {ECO:0000305}; Short=AtbZIP44 {ECO:0000303|PubMed:11906833};	SubName: Full=BZIP domain class transcription factor {ECO:0000313|EMBL:ADL36605.1};	--	GO:0005634,nucleus; GO:0003700,DNA-binding transcription factor activity; GO:0046982,protein heterodimerization activity; GO:0043565,sequence-specific DNA binding; GO:0044212,transcription regulatory region DNA binding; GO:0009845,seed germination; GO:0006351,transcription, DNA-templated	PF00170.21:bZIP transcription factor
MD05G1348200	5463.19	5200.9	5132.15	16698.3	8738.08	10556	5265.42	11997.4	-1.18805	1.16e-08	2.76e-07	MD05G1348200	Chr05	46671614	46674373	+	1898	Phosphoadenosine phosphosulphate reductase	-	K05907 adenylyl-sulfate reductase (glutathione) [EC:1.8.4.9] | (RefSeq) 5'-adenylylsulfate reductase 1, chloroplastic-like (A)	ko00920: Sulfur metabolism	PREDICTED: 5'-adenylylsulfate reductase 1, chloroplastic-like [Malus domestica]	RecName: Full=5'-adenylylsulfate reductase 3, chloroplastic; EC=1.8.4.9; AltName: Full=3'-phosphoadenosine-5'-phosphosulfate reductase homolog 26; Short=PAPS reductase homolog 26; Short=Prh-26; AltName: Full=Adenosine 5'-phosphosulfate 5'-adenylylsulfate sulfotransferase 3; Short=APS sulfotransferase 3; AltName: Full=Thioredoxin-independent APS reductase 3; Flags: Precursor;	SubName: Full=Uncharacterized protein {ECO:0000313|EMBL:EMJ12617.1};	Phosphoadenosine phosphosulfate reductase	GO:0009507,chloroplast; GO:0051539,4 iron, 4 sulfur cluster binding; GO:0033741,adenylyl-sulfate reductase (glutathione) activity; GO:0009973,adenylyl-sulfate reductase activity; GO:0046872,metal ion binding; GO:0004604,phosphoadenylyl-sulfate reductase (thioredoxin) activity; GO:0045454,cell redox homeostasis; GO:0019344,cysteine biosynthetic process; GO:0000103,sulfate assimilation; GO:0019419,…	PF01507.19:Phosphoadenosine phosphosulfate reductase family
MD16G1056200	32.9056	32.9228	37.4167	88.0699	83.7516	68.3336	34.415	80.0517	-1.21965	8.28e-06	9.86e-05	MD16G1056200	Chr16	4023408	4026527	+	2088	-	ACT	K00688 glycogen phosphorylase [EC:2.4.1.1] | (RefSeq) glycogen phosphorylase 1-like (A)	ko00500: Starch and sucrose metabolism	PREDICTED: ACT domain-containing protein ACR4-like [Malus domestica]	RecName: Full=ACT domain-containing protein ACR4 {ECO:0000305}; AltName: Full=Protein ACT DOMAIN REPEATS 4 {ECO:0000303|PubMed:12481063};	SubName: Full=Uncharacterized protein {ECO:0000313|EMBL:EMJ23333.1};	--	GO:0009506,plasmodesma	PF01842.25:ACT domain
MD15G1131400	271.904	311.431	255.849	816.34	555.242	621.311	279.728	664.298	-1.24643	2.58e-12	1.19e-10	MD15G1131400	Chr15	9496600	9497181	-	582	-	-	--	--	PREDICTED: pollen-specific leucine-rich repeat extensin-like protein 1 [Malus domestica]	--	SubName: Full=Uncharacterized protein {ECO:0000313|EMBL:EMJ27134.1};	--	--	PF15365.6:Proline-rich nuclear receptor coactivator motif
MD03G1087100	82.2639	102.327	113.261	269.855	223.338	216.565	99.2842	236.586	-1.25513	2.26e-10	7.52e-09	MD03G1087100	Chr03	7113114	7114214	+	1101	-	-	K11982 E3 ubiquitin-protein ligase RNF115/126 [EC:2.3.2.27] | (RefSeq) E3 ubiquitin-protein ligase RDUF1 (A)	--	PREDICTED: E3 ubiquitin-protein ligase RDUF1 [Malus domestica]	RecName: Full=E3 ubiquitin-protein ligase RDUF1 {ECO:0000305}; EC=2.3.2.27 {ECO:0000305}; AltName: Full=RING and DUF1117 domain-containing protein 1 {ECO:0000305}; Short=AtRDUF1 {ECO:0000303|PubMed:22405823}; AltName: Full=RING-type E3 ubiquitin transferase RDUF1 {ECO:0000305};	SubName: Full=Uncharacterized protein {ECO:0000313|EMBL:EMJ06694.1};	FOG: Predicted E3 ubiquitin ligase	GO:0005737,cytoplasm; GO:0005829,cytosol; GO:0005634,nucleus; GO:0046872,metal ion binding; GO:0061630,ubiquitin protein ligase activity; GO:0004842,ubiquitin-protein transferase activity; GO:0009738,abscisic acid-activated signaling pathway; GO:0043161,proteasome-mediated ubiquitin-dependent protein catabolic process; GO:0051865,protein autoubiquitination; GO:0000209,protein polyubiquitination; …	PF06547.12:Protein of unknown function (DUF1117)
MD16G1208700	634.731	619.304	647.208	2036.9	1141.5	1400.31	633.747	1526.24	-1.26772	1.57e-10	5.38e-09	MD16G1208700	Chr16	19649167	19656371	-	3531	Plus-3 domain	-	K02958 small subunit ribosomal protein S15e | (RefSeq) uncharacterized protein LOC104815985 isoform X1 (A)	ko03010: Ribosome	PREDICTED: uncharacterized protein LOC103939431 isoform X1 [Pyrus x bretschneideri]	--	SubName: Full=Uncharacterized protein {ECO:0000313|EMBL:ONI26555.1};	--	GO:0016593,Cdc73/Paf1 complex; GO:0003677,DNA binding; GO:0008270,zinc ion binding; GO:0016570,histone modification; GO:0006368,transcription elongation from RNA polymerase II promoter	PF03126.18:Plus-3 domain
MD04G1190900	7.79343	13.3471	14.1577	36.1312	19.6454	29.436	11.7661	28.4042	-1.27562	0.00720006	0.0322646	MD04G1190900	Chr04	28069630	28071554	-	1326	Glycosyl transferase, family 8	Glyco_transf_8	K18819 inositol 3-alpha-galactosyltransferase [EC:2.4.1.123] | (RefSeq) galactinol synthase 2 (A)	ko00052: Galactose metabolism	PREDICTED: LOW QUALITY PROTEIN: galactinol synthase 2 [Malus domestica]	RecName: Full=Galactinol synthase 2; Short=GolS-2; Short=SlGolS2; EC=2.4.1.123;	RecName: Full=Hexosyltransferase {ECO:0000256|RuleBase:RU362027}; EC=2.4.1.- {ECO:0000256|RuleBase:RU362027};	Glycosyl transferase, family 8 - glycogenin	GO:0005737,cytoplasm; GO:0047216,inositol 3-alpha-galactosyltransferase activity; GO:0046872,metal ion binding; GO:0006012,galactose metabolic process	PF01501.20:Glycosyl transferase family 8
MD08G1099600	451.153	500.96	529.901	1623.65	910.928	1076.52	494.005	1203.7	-1.2848	4.71e-10	1.48e-08	MD08G1099600	Chr08	8372391	8375602	-	1911	Basic-leucine zipper domain	bZIP_1	K14432 ABA responsive element binding factor | (RefSeq) ABSCISIC ACID-INSENSITIVE 5-like protein 5 (A)	ko04075: Plant hormone signal transduction	PREDICTED: ABSCISIC ACID-INSENSITIVE 5-like protein 5 isoform X2 [Malus domestica]	RecName: Full=ABSCISIC ACID-INSENSITIVE 5-like protein 5; AltName: Full=ABA-responsive element-binding protein 1; AltName: Full=Abscisic acid responsive elements-binding factor 2; Short=ABRE-binding factor 2; AltName: Full=bZIP transcription factor 36; Short=AtbZIP36;	SubName: Full=Uncharacterized protein {ECO:0000313|EMBL:ONI33590.1};	--	GO:0005634,nucleus; GO:0003677,DNA binding; GO:0003700,DNA-binding transcription factor activity; GO:0009738,abscisic acid-activated signaling pathway; GO:0006351,transcription, DNA-templated	PF00170.21:bZIP transcription factor
MD05G1260300	9.5253	12.4573	12.1351	40.6477	21.7134	21.0257	11.3726	27.7956	-1.2873	0.00768733	0.0340943	MD05G1260300	Chr05	39552173	39552388	-	216	-	-	--	--	PREDICTED: uncharacterized protein LOC103435217 [Malus domestica]	--	SubName: Full=Uncharacterized protein {ECO:0000313|EMBL:EMJ13535.1};	Ubiquitin and ubiquitin-like proteins	GO:0016021,integral component of membrane	--
MD15G1054000	22.5143	16.9063	22.2478	55.326	46.5287	50.4618	20.5561	50.7721	-1.30517	0.000105945	0.000925564	MD15G1054000	Chr15	3683177	3684465	+	915	WRKY domain	WRKY	K13424 WRKY transcription factor 33 | (RefSeq) WRKY_22; hypothetical protein (A)	ko04016: MAPK signaling pathway - plant; ko04626: Plant-pathogen interaction	PREDICTED: probable WRKY transcription factor 50 [Malus domestica]	RecName: Full=Probable WRKY transcription factor 50; AltName: Full=WRKY DNA-binding protein 50;	SubName: Full=Uncharacterized protein {ECO:0000313|EMBL:ONI33128.1};	--	GO:0005634,nucleus; GO:0003700,DNA-binding transcription factor activity; GO:0043565,sequence-specific DNA binding; GO:0050832,defense response to fungus; GO:0009867,jasmonic acid mediated signaling pathway; GO:0006351,transcription, DNA-templated	PF03106.15:WRKY DNA -binding domain
MD05G1077300	13.855	16.9063	15.1689	44.035	23.7813	46.2566	15.3101	38.0243	-1.31059	0.00185437	0.0105104	MD05G1077300	Chr05	16519017	16520475	+	861	Cyclin-dependent kinase inhibitor	-	--	--	PREDICTED: cyclin-dependent kinase inhibitor 7-like [Pyrus x bretschneideri]	RecName: Full=Cyclin-dependent kinase inhibitor 7; AltName: Full=Inhibitor/interactor of CDK protein 5; AltName: Full=KIP-related protein 7;	RecName: Full=Cyclin-dependent kinase inhibitor {ECO:0000256|PIRNR:PIRNR017811};	--	GO:0001673,male germ cell nucleus; GO:0005654,nucleoplasm; GO:0004861,cyclin-dependent protein serine/threonine kinase inhibitor activity; GO:0007050,cell cycle arrest; GO:0045736,negative regulation of cyclin-dependent protein serine/threonine kinase activity	PF02234.19:Cyclin-dependent kinase inhibitor
MD15G1334400	2164.84	2180.91	2270.28	7592.08	4045.93	4803.33	2205.34	5480.44	-1.31322	1.95e-10	6.57e-09	MD15G1334400	Chr15	37183649	37195869	+	2907	-	ABC1	K13457 disease resistance protein RPM1 | (RefSeq) uncharacterized protein sll1770 (A)	ko04626: Plant-pathogen interaction	PREDICTED: uncharacterized protein LOC103926681 [Pyrus x bretschneideri]	RecName: Full=Protein ACTIVITY OF BC1 COMPLEX KINASE 8, chloroplastic {ECO:0000303|PubMed:22694836}; Short=ABC1-LIKE KINASE 8 {ECO:0000303|PubMed:22694836}; EC=2.7.11.1 {ECO:0000250|UniProtKB:Q9MA15}; AltName: Full=ABC2 homolog protein 13 {ECO:0000303|PubMed:11346655}; Short=AtATH13 {ECO:0000303|PubMed:11346655}; AltName: Full=Oxidative stress-related ABC1-like protein 1, chloroplastic {ECO:00003…	SubName: Full=Uncharacterized protein {ECO:0000313|EMBL:EMJ09266.1};	Predicted unusual protein kinase	GO:0009507,chloroplast; GO:0009941,chloroplast envelope; GO:0031969,chloroplast membrane; GO:0016021,integral component of membrane; GO:0005524,ATP binding; GO:0016301,kinase activity; GO:0005215,transporter activity; GO:0034599,cellular response to oxidative stress; GO:0007623,circadian rhythm; GO:0055072,iron ion homeostasis; GO:0010150,leaf senescence; GO:0046467,membrane lipid biosynthetic pr…	PF03109.16:ABC1 family
MD12G1119200	45.0287	52.4984	61.687	189.689	100.295	106.18	53.0714	132.055	-1.31585	1.28e-05	0.0001448	MD12G1119200	Chr12	19099490	19101465	+	1193	Major intrinsic protein	-	K09872 aquaporin PIP | (RefSeq) probable aquaporin PIP2-5 (A)	--	PREDICTED: probable aquaporin PIP2-5 [Malus domestica]	RecName: Full=Probable aquaporin PIP2-5; AltName: Full=Plasma membrane intrinsic protein 2-5; Short=AtPIP2;5; AltName: Full=Plasma membrane intrinsic protein 2d; Short=PIP2d;	SubName: Full=Aquaporin PIP 2.2 {ECO:0000313|EMBL:ALS31092.1};	Aquaporin (major intrinsic protein family)	GO:0005887,integral component of plasma membrane; GO:0015250,water channel activity; GO:0034220,ion transmembrane transport; GO:0006833,water transport	PF00230.20:Major intrinsic protein
MD17G1242600	49.3584	58.7271	46.518	178.398	108.567	100.924	51.5345	129.296	-1.32327	3.29e-06	4.41e-05	MD17G1242600	Chr17	29169670	29172017	+	1311	-	-	K20628 expansin | (RefSeq) expansin-B3-like (A)	--	PREDICTED: expansin-B3-like [Malus domestica]	RecName: Full=Expansin-B3; Short=At-EXPB3; Short=AtEXPB3; AltName: Full=Ath-ExpBeta-1.6; AltName: Full=Beta-expansin-3; Flags: Precursor;	SubName: Full=Uncharacterized protein {ECO:0000313|EMBL:EMJ17017.1};	--	GO:0005618,cell wall; GO:0005576,extracellular region; GO:0016020,membrane; GO:0009506,plasmodesma; GO:0071555,cell wall organization; GO:0019953,sexual reproduction; GO:0006949,syncytium formation	PF01357.21:Pollen allergen
MD02G1266800	103.912	79.1926	95.0586	313.89	192.318	203.95	92.7212	236.719	-1.35072	1.75e-08	4.04e-07	MD02G1266800	Chr02	32087064	32093702	+	1514	Basic-leucine zipper domain	bZIP_1	K14432 ABA responsive element binding factor | (RefSeq) ZIP1; ABSCISIC ACID-INSENSITIVE 5-like protein 2 (A)	ko04075: Plant hormone signal transduction	ABSCISIC ACID-INSENSITIVE 5-like protein 2 [Malus domestica]	RecName: Full=ABSCISIC ACID-INSENSITIVE 5-like protein 2; AltName: Full=ABA-responsive element-binding protein 3; AltName: Full=Dc3 promoter-binding factor 3; Short=AtDPBF3; AltName: Full=bZIP transcription factor 66; Short=AtbZIP66;	SubName: Full=BZIP transcription factor {ECO:0000313|EMBL:AAX11392.1};	--	GO:0005634,nucleus; GO:0003700,DNA-binding transcription factor activity; GO:0043565,sequence-specific DNA binding; GO:0009738,abscisic acid-activated signaling pathway; GO:0009737,response to abscisic acid; GO:0006351,transcription, DNA-templated	PF00170.21:bZIP transcription factor
MD09G1049300	45.0287	28.4737	22.2478	103.877	68.242	75.6927	31.9167	82.604	-1.3622	4.38e-05	0.00042922	MD09G1049300	Chr09	3280094	3281655	-	872	-	-	K17693 DNA-binding protein inhibitor ID2 | (RefSeq) transcription factor PRE6-like (A)	--	PREDICTED: transcription factor PRE1 [Malus domestica]	RecName: Full=Transcription factor PRE5; AltName: Full=Basic helix-loop-helix protein 164; Short=AtbHLH164; Short=bHLH 164; AltName: Full=Protein PACLOBUTRAZOL RESISTANCE 5; AltName: Full=bHLH transcription factor bHLH164;	SubName: Full=Uncharacterized protein {ECO:0000313|EMBL:EMJ16398.1};	--	GO:0005634,nucleus; GO:0046983,protein dimerization activity; GO:0009740,gibberellic acid mediated signaling pathway; GO:0040008,regulation of growth; GO:0006355,regulation of transcription, DNA-templated; GO:0006351,transcription, DNA-templated	PF00010.26:Helix-loop-helix DNA-binding domain
MD07G1177000	556.797	524.095	533.946	1879.95	1067.06	1206.88	538.279	1384.63	-1.36264	1.7e-11	6.8e-10	MD07G1177000	Chr07	25630504	25633025	-	1599	-	-	--	--	PREDICTED: uncharacterized protein LOC103444809 isoform X2 [Malus domestica]	--	SubName: Full=Uncharacterized protein {ECO:0000313|EMBL:EMJ19443.1};	--	--	--
MD07G1264300	510.036	528.544	487.428	1743.33	1033.97	1185.85	508.669	1321.05	-1.37631	7.43e-13	3.78e-11	MD07G1264300	Chr07	33315224	33317551	-	1991	BAG domain	-	K09555 BCL2-associated athanogene 1 | (RefSeq) BAG family molecular chaperone regulator 4-like isoform X1 (A)	ko04141: Protein processing in endoplasmic reticulum	PREDICTED: BAG family molecular chaperone regulator 1-like [Malus domestica]	RecName: Full=BAG family molecular chaperone regulator 1; AltName: Full=Bcl-2-associated athanogene 1;	SubName: Full=BCL-2-associated athanogene {ECO:0000313|EMBL:ADW66455.1};	BCL2-associated athanogene-like proteins and related BAG family chaperone regulators	GO:0005829,cytosol; GO:0005739,mitochondrion; GO:0005634,nucleus; GO:0051087,chaperone binding; GO:0071629,cytoplasm protein quality control by the ubiquitin-proteasome system	PF02179.16:BAG domain
MD06G1169600	54.554	44.4902	42.473	171.623	97.1932	100.924	47.1724	123.247	-1.38081	2.53e-06	3.47e-05	MD06G1169600	Chr06	31019635	31027676	-	1966	Alliinase, C-terminal	-	K16903 L-tryptophan---pyruvate aminotransferase [EC:2.6.1.99] | (RefSeq) tryptophan aminotransferase-related protein 2 (A)	ko00380: Tryptophan metabolism	PREDICTED: tryptophan aminotransferase-related protein 2 [Malus domestica]	RecName: Full=Tryptophan aminotransferase-related protein 2; EC=2.6.1.27; EC=2.6.1.99;	SubName: Full=TAR1 {ECO:0000313|EMBL:AIN44207.1};	--	GO:0005789,endoplasmic reticulum membrane; GO:0016021,integral component of membrane; GO:0016846,carbon-sulfur lyase activity; GO:0050362,L-tryptophan:2-oxoglutarate aminotransferase activity; GO:0080097,L-tryptophan:pyruvate aminotransferase activity; GO:0009851,auxin biosynthetic process; GO:0043562,cellular response to nitrogen levels; GO:0042742,defense response to bacterium; GO:0009908,flowe…	PF04864.13:Allinase
MD08G1055600	177.517	186.859	156.746	633.426	354.652	397.386	173.707	461.821	-1.40885	6.37e-10	1.96e-08	MD08G1055600	Chr08	4321611	4326929	+	1863	PPM-type phosphatase domain	PP2C	K17499 protein phosphatase 1G [EC:3.1.3.16] | (RefSeq) probable protein phosphatase 2C 60 (A)	--	PREDICTED: LOW QUALITY PROTEIN: probable protein phosphatase 2C 60 [Malus domestica]	RecName: Full=Probable protein phosphatase 2C 60; Short=AtPP2C60; EC=3.1.3.16;	SubName: Full=Uncharacterized protein {ECO:0000313|EMBL:EMJ26979.1};	Serine/threonine protein phosphatase	GO:0005886,plasma membrane; GO:0046872,metal ion binding; GO:0004722,protein serine/threonine phosphatase activity	PF00481.21:Protein phosphatase 2C
MD14G1202500	9.5253	5.33882	10.1126	28.2275	19.6454	18.9232	8.32558	22.2654	-1.42172	0.00659164	0.0300305	MD14G1202500	Chr14	29107600	29108360	+	656	-	-	K03671 thioredoxin 1 | (RefSeq) hypothetical protein (A)	--	PREDICTED: thioredoxin-like 1-2, chloroplastic [Malus domestica]	RecName: Full=Thioredoxin-like 1-1, chloroplastic; AltName: Full=Lilium-type thioredoxin 1-1;	SubName: Full=Uncharacterized protein {ECO:0000313|EMBL:EMJ10650.1};	Thioredoxin	GO:0005623,cell; GO:0045454,cell redox homeostasis; GO:0055114,oxidation-reduction process	--
MD08G1029600	240.73	312.321	251.804	862.634	574.888	721.183	268.285	719.568	-1.42249	1.85e-14	1.21e-12	MD08G1029600	Chr08	2147259	2150424	-	1312	NmrA-like domain	NmrA	K23050 phenylcoumaran benzylic ether reductase [EC:1.3.1.-] | (RefSeq) isoflavone reductase-like protein (A)	--	PREDICTED: isoflavone reductase-like protein [Malus domestica]	RecName: Full=Isoflavone reductase homolog TP7 {ECO:0000305}; EC=1.3.1.- {ECO:0000269|PubMed:12369619}; AltName: Full=Phenylcoumaran benzylic ether reductase TP7 {ECO:0000305}; Short=NtPCBER {ECO:0000305}; AltName: Full=Protein TOBACCO PETAL 7 {ECO:0000305};	SubName: Full=Phenylpropene reductase 4 {ECO:0000313|EMBL:ARA90568.1};	--	GO:0050664,oxidoreductase activity, acting on NAD(P)H, oxygen as acceptor; GO:0009807,lignan biosynthetic process	PF05368.13:NmrA-like family
MD07G1272700	12.989	7.11843	13.1464	42.9059	22.7473	24.1796	11.0846	29.9443	-1.43358	0.00337203	0.0172728	MD07G1272700	Chr07	33895441	33901986	-	1612	Pectin acetylesterase/NOTUM	-	K19882 O-palmitoleoyl-L-serine hydrolase [EC:3.1.1.98] | (RefSeq) pectin acetylesterase 9 isoform X1 (A)	--	PREDICTED: pectin acetylesterase 9 isoform X2 [Malus domestica]	RecName: Full=Pectin acetylesterase 9 {ECO:0000303|PubMed:25115560}; EC=3.1.1.- {ECO:0000305}; Flags: Precursor;	RecName: Full=Pectin acetylesterase {ECO:0000256|RuleBase:RU363114}; EC=3.1.1.- {ECO:0000256|RuleBase:RU363114};	Pectin acetylesterase and similar proteins	GO:0005576,extracellular region; GO:0009505,plant-type cell wall; GO:0052793,pectin acetylesterase activity; GO:0071555,cell wall organization	PF03283.13:Pectinacetylesterase
MD15G1126400	38.1012	53.3882	49.5518	188.56	99.2612	96.7184	47.0138	128.18	-1.4462	5.37e-06	6.77e-05	MD15G1126400	Chr15	9190279	9194256	+	1070	Phosphoribosyltransferase domain	Pribosyltran	K00759 adenine phosphoribosyltransferase [EC:2.4.2.7] | (RefSeq) adenine phosphoribosyltransferase 5-like (A)	ko00230: Purine metabolism	PREDICTED: adenine phosphoribosyltransferase 5-like isoform X1 [Malus domestica]	RecName: Full=Adenine phosphoribosyltransferase 5; Short=AtAPT5; EC=2.4.2.7;	SubName: Full=Uncharacterized protein {ECO:0000313|EMBL:EMJ24716.1};	Adenine phosphoribosyl transferases	GO:0005829,cytosol; GO:0003999,adenine phosphoribosyltransferase activity; GO:0006168,adenine salvage; GO:0044209,AMP salvage; GO:0006166,purine ribonucleoside salvage	PF00156.27:Phosphoribosyl transferase domain
MD09G1279300	149.807	171.732	125.396	604.069	294.682	334.309	148.979	411.02	-1.46198	5.19e-08	1.08e-06	MD09G1279300	Chr09	35636982	35640161	+	2164	Homeobox domain-like	Myb_DNA-binding	K12133 MYB-related transcription factor LHY | (RefSeq) protein LHY-like (A)	ko04712: Circadian rhythm - plant	PREDICTED: protein REVEILLE 1-like [Malus domestica]	RecName: Full=Protein REVEILLE 1;	SubName: Full=Uncharacterized protein {ECO:0000313|EMBL:ONI14894.1};	Zuotin and related molecular chaperones (DnaJ superfamily), contains DNA-binding domains	GO:0005634,nucleus; GO:0003677,DNA binding; GO:0003700,DNA-binding transcription factor activity; GO:0009851,auxin biosynthetic process; GO:0009734,auxin-activated signaling pathway; GO:0007623,circadian rhythm; GO:0010600,regulation of auxin biosynthetic process; GO:0006355,regulation of transcription, DNA-templated; GO:0006351,transcription, DNA-templated	PF00249.31:Myb-like DNA-binding domain
MD07G1174700	832.165	795.485	770.582	3038.41	1649.18	1933.32	799.41	2206.97	-1.46472	1.59e-12	7.71e-11	MD07G1174700	Chr07	25310390	25314225	+	1486	Major intrinsic protein	-	K09872 aquaporin PIP | (RefSeq) probable aquaporin PIP2-5 (A)	--	PREDICTED: probable aquaporin PIP2-5 [Malus domestica]	RecName: Full=Probable aquaporin PIP2-5; AltName: Full=Plasma membrane intrinsic protein 2-5; Short=AtPIP2;5; AltName: Full=Plasma membrane intrinsic protein 2d; Short=PIP2d;	SubName: Full=Plasma membrane intrinsic protein 2-2 {ECO:0000313|EMBL:BAB40143.1};	Aquaporin (major intrinsic protein family)	GO:0005887,integral component of plasma membrane; GO:0015250,water channel activity; GO:0034220,ion transmembrane transport; GO:0006833,water transport	PF00230.20:Major intrinsic protein
MD04G1003000	17766.4	17377.9	18361.5	69587.7	36733.9	44897.3	17835.3	50406.3	-1.49886	2.26e-13	1.25e-11	MD04G1003000	Chr04	435282	440567	+	2736	Thiolase-like	Chal_sti_synt_N	K00660 chalcone synthase [EC:2.3.1.74] | (RefSeq) CHS, CHS-2, CHS1; polyketide synthase 5 (A)	ko00941: Flavonoid biosynthesis; ko04712: Circadian rhythm - plant	polyketide synthase 5 [Malus domestica]	RecName: Full=Chalcone synthase 2; EC=2.3.1.74; AltName: Full=Naringenin-chalcone synthase 2;	SubName: Full=Chalcone sythase {ECO:0000313|EMBL:ACN25139.1};	--	GO:0016210,naringenin-chalcone synthase activity; GO:0009813,flavonoid biosynthetic process	PF00195.19:Chalcone and stilbene synthases, N-terminal domain
MD13G1125300	448.555	385.285	334.728	1641.71	729.983	949.312	389.523	1107	-1.50597	7.35e-09	1.84e-07	MD13G1125300	Chr13	9282842	9287628	+	1904	Transketolase C-terminal/Pyruvate-ferredoxin oxidoreductase domain II	-	K00162 pyruvate dehydrogenase E1 component beta subunit [EC:1.2.4.1] | (RefSeq) pyruvate dehydrogenase E1 component subunit beta-1, mitochondrial (A)	ko00010: Glycolysis / Gluconeogenesis; ko00020: Citrate cycle (TCA cycle); ko00620: Pyruvate metabolism; ko01200: Carbon metabolism	PREDICTED: pyruvate dehydrogenase E1 component subunit beta-1, mitochondrial [Malus domestica]	RecName: Full=Pyruvate dehydrogenase E1 component subunit beta-1, mitochondrial; Short=PDHE1-B; EC=1.2.4.1; Flags: Precursor;	RecName: Full=Pyruvate dehydrogenase E1 component subunit beta {ECO:0000256|RuleBase:RU364074}; EC=1.2.4.1 {ECO:0000256|RuleBase:RU364074};	Pyruvate dehydrogenase E1, beta subunit	GO:0005759,mitochondrial matrix; GO:0004739,pyruvate dehydrogenase (acetyl-transferring) activity; GO:0006086,acetyl-CoA biosynthetic process from pyruvate; GO:0006096,glycolytic process	PF02779.24:Transketolase, pyrimidine binding domain
MD09G1072200	1078.09	1068.65	1178.12	4025.25	2570.45	2853.19	1108.29	3149.63	-1.50684	2.25e-18	2.56e-16	MD09G1072200	Chr09	4964673	4969705	-	2672	Cellulose synthase	-	K10891 fanconi anemia group D2 protein | (RefSeq) Fanconi anemia group D2 protein homolog (A)	--	PREDICTED: cellulose synthase-like protein H1 [Pyrus x bretschneideri]	RecName: Full=Cellulose synthase-like protein H1; EC=2.4.1.-; AltName: Full=OsCslH1;	SubName: Full=Uncharacterized protein {ECO:0000313|EMBL:EMJ18226.1};	--	GO:0005794,Golgi apparatus; GO:0000139,Golgi membrane; GO:0016021,integral component of membrane; GO:0005886,plasma membrane; GO:0016760,cellulose synthase (UDP-forming) activity; GO:0016759,cellulose synthase activity; GO:0071555,cell wall organization; GO:0030244,cellulose biosynthetic process; GO:0009833,plant-type primary cell wall biogenesis	PF03552.14:Cellulose synthase
MD03G1117900	609.619	660.235	577.431	2426.44	1310.04	1517.01	615.761	1751.16	-1.5074	1.47e-12	7.15e-11	MD03G1117900	Chr03	10614006	10615987	-	1339	Major intrinsic protein	-	K09872 aquaporin PIP | (RefSeq) aquaporin PIP2-2 (A)	--	PREDICTED: aquaporin PIP2-2 [Malus domestica]	RecName: Full=Aquaporin PIP2-2; AltName: Full=Plasma membrane intrinsic protein 2-2; Short=AtPIP2;2; AltName: Full=Plasma membrane intrinsic protein 2b; Short=PIP2b; AltName: Full=TMP2b;	SubName: Full=Aquaporin PIP2 {ECO:0000313|EMBL:AEQ29857.1};	Aquaporin (major intrinsic protein family)	GO:0009507,chloroplast; GO:0005887,integral component of plasma membrane; GO:0005886,plasma membrane; GO:0009506,plasmodesma; GO:0003729,mRNA binding; GO:0015250,water channel activity; GO:0034220,ion transmembrane transport; GO:0009737,response to abscisic acid; GO:0009414,response to water deprivation; GO:0006833,water transport	PF00230.20:Major intrinsic protein
MD08G1014300	426.907	422.657	390.347	1563.81	927.471	1047.08	413.304	1179.45	-1.51209	1.03e-14	7.01e-13	MD08G1014300	Chr08	1073089	1077013	+	2256	Six-hairpin glycosidase-like	-	K01179 endoglucanase [EC:3.2.1.4] | (RefSeq) endoglucanase 2-like isoform X1 (A)	ko00500: Starch and sucrose metabolism	PREDICTED: endoglucanase 10-like [Malus domestica]	RecName: Full=Endoglucanase 2; EC=3.2.1.4; AltName: Full=Endo-1,4-beta glucanase 2; Flags: Precursor;	RecName: Full=Endoglucanase {ECO:0000256|RuleBase:RU361166}; EC=3.2.1.4 {ECO:0000256|RuleBase:RU361166};	--	GO:0005576,extracellular region; GO:0008810,cellulase activity; GO:0071555,cell wall organization; GO:0030245,cellulose catabolic process	PF00759.19:Glycosyl hydrolase family 9
MD16G1197300	18.1847	20.4655	17.1915	91.4572	36.189	32.5899	18.6139	53.412	-1.51545	0.000950322	0.00597829	MD16G1197300	Chr16	17609583	17614292	-	2866	-	-	K20279 synaptojanin [EC:3.1.3.36] | (RefSeq) type IV inositol polyphosphate 5-phosphatase 7-like (A)	ko00562: Inositol phosphate metabolism; ko04070: Phosphatidylinositol signaling system	PREDICTED: type IV inositol polyphosphate 5-phosphatase 7-like [Malus domestica]	RecName: Full=Type IV inositol polyphosphate 5-phosphatase 6 {ECO:0000305}; Short=At5PTase6 {ECO:0000305}; EC=3.1.3.36 {ECO:0000269|PubMed:19473324}; EC=3.1.3.86 {ECO:0000269|PubMed:19473324}; AltName: Full=Protein COTYLEDON VASCULAR PATTERN 2 {ECO:0000303|PubMed:10559439};	SubName: Full=Uncharacterized protein {ECO:0000313|EMBL:EMJ23195.1};	Inositol polyphosphate 5-phosphatase and related proteins	GO:0005622,intracellular; GO:0046030,inositol trisphosphate phosphatase activity; GO:0034485,phosphatidylinositol-3,4,5-trisphosphate 5-phosphatase activity; GO:0004439,phosphatidylinositol-4,5-bisphosphate 5-phosphatase activity; GO:0009738,abscisic acid-activated signaling pathway; GO:0030154,cell differentiation; GO:0010588,cotyledon vascular tissue pattern formation; GO:0046855,inositol phosp…	--
MD10G1235500	150.673	184.189	180.005	665.041	360.856	464.669	171.622	496.855	-1.53338	1.54e-11	6.21e-10	MD10G1235500	Chr10	33170611	33172145	+	1196	-	-	K19042 E3 ubiquitin-protein ligase BOI and related proteins [EC:2.3.2.27] | (RefSeq) BOI-related E3 ubiquitin-protein ligase 1-like (A)	--	PREDICTED: BOI-related E3 ubiquitin-protein ligase 1-like [Malus domestica]	RecName: Full=BOI-related E3 ubiquitin-protein ligase 1; EC=2.3.2.27 {ECO:0000269|PubMed:20921156}; AltName: Full=RING-type E3 ubiquitin transferase BRG1 {ECO:0000305};	SubName: Full=Uncharacterized protein {ECO:0000313|EMBL:EMJ12777.1};	Predicted E3 ubiquitin ligase	GO:0046872,metal ion binding; GO:0004842,ubiquitin-protein transferase activity; GO:0006952,defense response; GO:0043161,proteasome-mediated ubiquitin-dependent protein catabolic process; GO:0043067,regulation of programmed cell death	PF13920.6:Zinc finger, C3HC4 type (RING finger)
MD02G1249700	8.65936	9.78785	7.07883	38.3894	18.6115	17.8719	8.50868	24.9576	-1.54265	0.00408116	0.0202338	MD02G1249700	Chr02	30037327	30038109	-	783	Wall-associated receptor kinase, galacturonan-binding domain	-	K04733 interleukin-1 receptor-associated kinase 4 [EC:2.7.11.1] | (RefSeq) LEAF RUST 10 DISEASE-RESISTANCE LOCUS RECEPTOR-LIKE PROTEIN KINASE-like 2.1 (A)	--	uncharacterized protein LOC110773817 [Prunus avium]	RecName: Full=Putative RING-H2 finger protein ATL21A; EC=2.3.2.27 {ECO:0000305}; AltName: Full=RING-type E3 ubiquitin transferase ATL21A {ECO:0000305}; Flags: Precursor;	SubName: Full=Uncharacterized protein {ECO:0000313|EMBL:EMJ20360.1};	--	GO:0016021,integral component of membrane; GO:0046872,metal ion binding; GO:0030247,polysaccharide binding; GO:0061630,ubiquitin protein ligase activity; GO:0043161,proteasome-mediated ubiquitin-dependent protein catabolic process	PF13947.6:Wall-associated receptor kinase galacturonan-binding
MD15G1160900	9.5253	10.6776	2.02252	31.6148	15.5096	18.9232	7.40849	22.0159	-1.54859	0.0119615	0.0488236	MD15G1160900	Chr15	12074956	12077274	-	1085	-	-	--	--	PREDICTED: uncharacterized protein LOC103431397 [Malus domestica]	--	SubName: Full=Uncharacterized protein {ECO:0000313|EMBL:EMJ03856.1};	--	--	--
MD15G1013500	387.939	356.811	378.212	1553.64	803.395	1029.21	374.321	1128.75	-1.59196	3.69e-13	1.95e-11	MD15G1013500	Chr15	741534	743258	+	956	Heat shock protein DnaJ, cysteine-rich domain	-	K22520 protein disulfide-isomerase [EC:5.3.4.1] | (RefSeq) protein SPA, chloroplastic (A)	--	PREDICTED: protein SPA, chloroplastic [Malus domestica]	RecName: Full=Protein SPA, chloroplastic {ECO:0000303|PubMed:24372694}; AltName: Full=Sugar partition-affecting protein {ECO:0000303|PubMed:24372694}; Flags: Precursor;	SubName: Full=Uncharacterized protein {ECO:0000313|EMBL:EMJ27168.1};	--	GO:0009535,chloroplast thylakoid membrane; GO:0016021,integral component of membrane	PF00684.19:DnaJ central domain
MD05G1290000	81.398	97.8785	73.8221	322.923	200.59	242.847	84.3662	255.454	-1.59509	4.22e-12	1.88e-10	MD05G1290000	Chr05	42190034	42191868	-	1509	-	-	K07893 Ras-related protein Rab-6A | (RefSeq) probable purine permease 11 (A)	--	PREDICTED: probable purine permease 10 [Malus domestica]	RecName: Full=Purine permease 21 {ECO:0000303|PubMed:27701112}; Short=AtPUP21 {ECO:0000303|PubMed:27701112};	SubName: Full=Uncharacterized protein {ECO:0000313|EMBL:EMJ12608.1};	--	GO:0016021,integral component of membrane; GO:0005215,transporter activity	PF16913.5:Purine nucleobase transmembrane transport
MD03G1289900	186.176	152.157	173.937	650.362	411.52	496.207	170.757	519.363	-1.604	4.8e-16	3.88e-14	MD03G1289900	Chr03	36793321	36794497	+	790	Late embryogenesis abundant protein, LEA5-type	-	--	--	PREDICTED: protein SENESCENCE-ASSOCIATED GENE 21, mitochondrial-like [Pyrus x bretschneideri]	RecName: Full=Indole-3-acetic acid-induced protein ARG2;	SubName: Full=Uncharacterized protein {ECO:0000313|EMBL:EMJ03101.1};	--	GO:0006950,response to stress	PF03242.13:Late embryogenesis abundant protein
MD11G1066400	6.92749	8.00824	5.05631	23.7111	13.4416	24.1796	6.66401	20.4441	-1.60714	0.00431715	0.0211685	MD11G1066400	Chr11	5713307	5713732	-	426	-	-	--	--	PREDICTED: uncharacterized protein LOC103447342 [Malus domestica]	--	SubName: Full=Uncharacterized protein {ECO:0000313|EMBL:EMJ07340.1};	--	GO:0016021,integral component of membrane	--
MD09G1233300	374.95	350.583	330.683	1385.41	823.04	1036.57	352.072	1081.67	-1.61842	2.85e-17	2.73e-15	MD09G1233300	Chr09	29321677	29323725	-	1147	-	-	K23877 xyloglucan O-acetyltransferase | (RefSeq) protein ALTERED XYLOGLUCAN 4-like (A)	--	PREDICTED: protein trichome birefringence-like 43 [Malus domestica]	RecName: Full=Protein trichome birefringence-like 43;	SubName: Full=Uncharacterized protein {ECO:0000313|EMBL:ONI16580.1};	--	GO:0005794,Golgi apparatus; GO:0016021,integral component of membrane; GO:0016413,O-acetyltransferase activity; GO:0071554,cell wall organization or biogenesis	PF13839.6:GDSL/SGNH-like Acyl-Esterase family found in Pmr5 and Cas1p
MD08G1057100	90.0574	105.887	121.351	456.157	226.44	303.822	105.765	328.806	-1.63713	3.55e-10	1.14e-08	MD08G1057100	Chr08	4451998	4457098	+	3047	BTB/POZ domain	BTB	K03063 26S proteasome regulatory subunit T3 | (RefSeq) 26S protease regulatory subunit 6B homolog (A)	ko03050: Proteasome	PREDICTED: BTB/POZ domain-containing protein NPY1-like [Pyrus x bretschneideri]	RecName: Full=BTB/POZ domain-containing protein NPY1; AltName: Full=Protein ENHANCER OF PINOID; AltName: Full=Protein MACCHI-BOU 4; AltName: Full=Protein NAKED PINS IN YUC MUTANTS 1;	SubName: Full=Uncharacterized protein {ECO:0000313|EMBL:EMJ23219.1};	--	GO:0005770,late endosome; GO:0005886,plasma membrane; GO:0004871,NA; GO:0045176,apical protein localization; GO:0010540,basipetal auxin transport; GO:0048825,cotyledon development; GO:0009908,flower development; GO:0010229,inflorescence development; GO:0048827,phyllome development; GO:0009911,positive regulation of flower development; GO:0016567,protein ubiquitination	PF03000.14:NPH3 family
MD12G1062600	36.3693	33.8126	34.3829	152.429	74.4459	100.924	34.8549	109.266	-1.64544	1.88e-07	3.41e-06	MD12G1062600	Chr12	7352044	7354628	-	1378	Myc-type, bHLH domain	HLH	K04733 interleukin-1 receptor-associated kinase 4 [EC:2.7.11.1] | (RefSeq) probable serine/threonine-protein kinase PBL26 isoform X1 (A)	--	PREDICTED: transcription factor bHLH130-like [Malus domestica]	RecName: Full=Transcription factor bHLH130; AltName: Full=Basic helix-loop-helix protein 130; Short=AtbHLH130; Short=bHLH 130; AltName: Full=Transcription factor EN 69; AltName: Full=bHLH transcription factor bHLH130;	SubName: Full=Uncharacterized protein {ECO:0000313|EMBL:ONH95451.1};	--	GO:0005634,nucleus; GO:0001046,core promoter sequence-specific DNA binding; GO:0003700,DNA-binding transcription factor activity; GO:0046983,protein dimerization activity; GO:0001228,DNA-binding transcription activator activity, RNA polymerase II-specific; GO:0048573,photoperiodism, flowering; GO:0006355,regulation of transcription, DNA-templated; GO:0006366,transcription by RNA polymerase II	PF00010.26:Helix-loop-helix DNA-binding domain
MD16G1122000	134.22	108.556	96.0699	483.255	300.885	291.206	112.949	358.449	-1.66289	3.73e-12	1.68e-10	MD16G1122000	Chr16	8792038	8794876	-	1686	Transcription factor, SBP-box	SBP	K13415 protein brassinosteroid insensitive 1 [EC:2.7.10.1 2.7.11.1] | (RefSeq) uncharacterized protein LOC103413440 isoform X1 (A)	ko04075: Plant hormone signal transduction	PREDICTED: teosinte glume architecture 1-like [Malus domestica]	RecName: Full=Teosinte glume architecture 1 {ECO:0000303|PubMed:16079849};	SubName: Full=Uncharacterized protein {ECO:0000313|EMBL:ONI29940.1};	--	GO:0005634,nucleus; GO:0003677,DNA binding; GO:0046872,metal ion binding	PF03110.14:SBP domain
MD10G1303600	167.126	143.258	154.723	772.305	333.972	369.002	155.036	491.76	-1.66441	8.26e-09	2.04e-07	MD10G1303600	Chr10	39002198	39007076	+	2390	FAD/NAD(P)-binding domain	Pyr_redox_2	K17871 NADH:ubiquinone reductase (non-electrogenic) [EC:1.6.5.9] | (RefSeq) external alternative NAD(P)H-ubiquinone oxidoreductase B2, mitochondrial (A)	--	PREDICTED: external alternative NAD(P)H-ubiquinone oxidoreductase B2, mitochondrial [Malus domestica]	RecName: Full=External alternative NAD(P)H-ubiquinone oxidoreductase B2, mitochondrial; EC=1.6.5.9; AltName: Full=External alternative NADH dehydrogenase NDB2; AltName: Full=NADH:ubiquinone reductase (non-electrogenic) NDB2; Flags: Precursor;	SubName: Full=Uncharacterized protein {ECO:0000313|EMBL:EMJ15866.1};	NADH-dehydrogenase (ubiquinone)	GO:0005743,mitochondrial inner membrane; GO:0005758,mitochondrial intermembrane space; GO:0005739,mitochondrion; GO:0005777,peroxisome; GO:0005509,calcium ion binding; GO:0016491,oxidoreductase activity; GO:0055114,oxidation-reduction process	PF07992.14:Pyridine nucleotide-disulphide oxidoreductase
MD15G1071000	276.234	285.627	275.063	1304.11	612.11	760.08	278.975	892.101	-1.67649	9.37e-12	3.95e-10	MD15G1071000	Chr15	4852034	4855705	+	1979	Armadillo-type fold	-	K11253 histone H3 | (RefSeq) uncharacterized protein LOC108488237 (A)	--	PREDICTED: interferon-related developmental regulator 1-like [Malus domestica]	--	SubName: Full=Uncharacterized protein {ECO:0000313|EMBL:EMJ26819.1};	Interferon-related protein PC4 like	--	PF05004.13:Interferon-related developmental regulator (IFRD)
MD02G1275100	288.357	261.602	298.322	1314.27	656.571	749.567	282.76	906.804	-1.68094	2.56e-12	1.19e-10	MD02G1275100	Chr02	32932575	32939177	-	2357	Cytochrome P450	p450	K07424 cytochrome P450 family 3 subfamily A [EC:1.14.14.1] | (RefSeq) cytochrome P450 4A25-like (A)	ko00591: Linoleic acid metabolism	PREDICTED: cytochrome P450 71A14-like [Pyrus x bretschneideri]	RecName: Full=Cytochrome P450 714B2; EC=1.14.-.-; AltName: Full=GA 13-oxidase 2; AltName: Full=Gibberellin 13 oxidase 2;	SubName: Full=Uncharacterized protein {ECO:0000313|EMBL:EMJ20151.1};	Cytochrome P450 CYP2 subfamily	GO:0016021,integral component of membrane; GO:0020037,heme binding; GO:0005506,iron ion binding; GO:0004497,monooxygenase activity; GO:0016705,oxidoreductase activity, acting on paired donors, with incorporation or reduction of molecular oxygen	PF00067.22:Cytochrome P450
MD07G1278900	561.127	521.425	559.228	2581.13	1279.02	1431.85	547.26	1764	-1.68831	7.11e-13	3.62e-11	MD07G1278900	Chr07	34339931	34342611	-	1324	Fatty acid hydroxylase	-	K15746 beta-carotene 3-hydroxylase [EC:1.14.15.24] | (RefSeq) beta-carotene hydroxylase 2, chloroplastic-like isoform X1 (A)	ko00906: Carotenoid biosynthesis	PREDICTED: beta-carotene hydroxylase 2, chloroplastic-like [Pyrus x bretschneideri]	RecName: Full=Beta-carotene hydroxylase 2, chloroplastic; EC=1.14.15.24 {ECO:0000250|UniProtKB:Q9SZZ8}; Flags: Precursor; Fragment;	SubName: Full=Beta-carotene hydroxylase {ECO:0000313|EMBL:AIX03004.1}; EC=1.14.13.129 {ECO:0000313|EMBL:AIX03004.1};	--	GO:0031969,chloroplast membrane; GO:0016021,integral component of membrane; GO:0016787,hydrolase activity; GO:0005506,iron ion binding; GO:0016491,oxidoreductase activity; GO:0016117,carotenoid biosynthetic process	PF04116.13:Fatty acid hydroxylase superfamily
MD01G1120600	34.6374	40.0412	37.4167	179.527	81.6837	103.026	37.3651	121.412	-1.69801	2.28e-07	4.05e-06	MD01G1120600	Chr01	23404724	23408339	-	1337	Cation efflux protein	-	K12448 UDP-arabinose 4-epimerase [EC:5.1.3.5] | (RefSeq) probable UDP-arabinose 4-epimerase 1 (A)	ko00520: Amino sugar and nucleotide sugar metabolism	PREDICTED: metal tolerance protein 11 isoform X1 [Malus domestica]	RecName: Full=Metal tolerance protein 11; Short=AtMTP11;	SubName: Full=Uncharacterized protein {ECO:0000313|EMBL:EMJ19259.1};	Mitochondrial Fe2+ transporter MMT1 and related transporters (cation diffusion facilitator superfamily)	GO:0005794,Golgi apparatus; GO:0000139,Golgi membrane; GO:0016021,integral component of membrane; GO:0005770,late endosome; GO:0031902,late endosome membrane; GO:0005384,manganese ion transmembrane transporter activity; GO:0010486,manganese:proton antiporter activity; GO:0030026,cellular manganese ion homeostasis; GO:0046688,response to copper ion; GO:0010042,response to manganese ion	PF01545.21:Cation efflux family
MD08G1112500	281.429	306.982	306.412	1462.19	637.96	833.67	298.275	977.939	-1.71279	3.59e-11	1.35e-09	MD08G1112500	Chr08	9940108	9943040	-	1716	-	-	K01054 acylglycerol lipase [EC:3.1.1.23] | (RefSeq) monoglyceride lipase-like (A)	ko00561: Glycerolipid metabolism	PREDICTED: monoglyceride lipase-like [Malus domestica]	RecName: Full=Caffeoylshikimate esterase; EC=3.1.1.-; AltName: Full=Lysophospholipase 2; Short=LysoPL2;	SubName: Full=Uncharacterized protein {ECO:0000313|EMBL:EMJ24424.1};	Lysophospholipase	GO:0005783,endoplasmic reticulum; GO:0005794,Golgi apparatus; GO:0005886,plasma membrane; GO:0009506,plasmodesma; GO:0003846,2-acylglycerol O-acyltransferase activity; GO:0090430,caffeoyl-CoA: alcohol caffeoyl transferase activity; GO:0016787,hydrolase activity; GO:0004622,lysophospholipase activity; GO:0009809,lignin biosynthetic process; GO:0006629,lipid metabolic process; GO:0046686,response t…	PF12146.8:Serine aminopeptidase, S33
MD11G1035000	26.844	25.8043	29.3266	110.652	66.1741	103.026	27.325	93.2841	-1.77167	8.37e-09	2.06e-07	MD11G1035000	Chr11	3093170	3097068	+	2735	Oligopeptide transporter, OPT superfamily	OPT	K00025 malate dehydrogenase [EC:1.1.1.37] | (RefSeq) malate dehydrogenase, cytoplasmic-like (A)	ko00020: Citrate cycle (TCA cycle); ko00270: Cysteine and methionine metabolism; ko00620: Pyruvate metabolism; ko00630: Glyoxylate and dicarboxylate metabolism; ko00710: Carbon fixation in photosynthetic organisms; ko01200: Carbon metabolism	PREDICTED: oligopeptide transporter 1-like [Malus domestica]	RecName: Full=Oligopeptide transporter 5; Short=AtOPT5;	SubName: Full=Uncharacterized protein {ECO:0000313|EMBL:ONH99354.1};	Sexual differentiation process protein ISP4	GO:0005887,integral component of plasma membrane; GO:0016020,membrane; GO:0035673,oligopeptide transmembrane transporter activity; GO:0015031,protein transport	PF03169.15:OPT oligopeptide transporter protein
MD09G1084600	18.1847	20.4655	27.3041	95.9736	70.31	59.9233	21.9847	75.4023	-1.78364	9.61e-08	1.88e-06	MD09G1084600	Chr09	6063050	6064217	+	792	Allene oxide cyclase	-	K10525 allene oxide cyclase [EC:5.3.99.6] | (RefSeq) allene oxide cyclase 4, chloroplastic-like (A)	ko00592: alpha-Linolenic acid metabolism	PREDICTED: allene oxide cyclase 4, chloroplastic-like [Pyrus x bretschneideri]	RecName: Full=Allene oxide cyclase, chloroplastic {ECO:0000303|Ref.1, ECO:0000303|Ref.2}; Short=OsAOC {ECO:0000303|Ref.1}; EC=5.3.99.6 {ECO:0000269|PubMed:23347338}; AltName: Full=Protein COLEOPTILE PHOTOMORPHOGENESIS 2 {ECO:0000303|PubMed:23347338}; AltName: Full=Protein HEBIBA {ECO:0000303|PubMed:14605232}; Flags: Precursor;	SubName: Full=Uncharacterized protein {ECO:0000313|EMBL:EMJ16240.1};	--	GO:0009507,chloroplast; GO:0046423,allene-oxide cyclase activity; GO:0009734,auxin-activated signaling pathway; GO:0007623,circadian rhythm; GO:0050832,defense response to fungus; GO:0080186,developmental vegetative growth; GO:0009908,flower development; GO:0009864,induced systemic resistance, jasmonic acid mediated signaling pathway; GO:0009695,jasmonic acid biosynthetic process; GO:0048573,phot…	PF06351.11:Allene oxide cyclase
MD02G1255300	957.725	996.581	947.552	5188.22	2243.72	2937.3	967.286	3456.41	-1.8371	1.97e-13	1.09e-11	MD02G1255300	Chr02	30725583	30730868	+	2919	Glycosyl hydrolase family 100	-	K03884 NADH-ubiquinone oxidoreductase chain 6 [EC:7.1.1.2] | (RefSeq) uncharacterized protein LOC109243048 (A)	ko00190: Oxidative phosphorylation	PREDICTED: neutral/alkaline invertase 3, chloroplastic-like [Malus domestica]	RecName: Full=Alkaline/neutral invertase E, chloroplastic {ECO:0000305}; Short=A/N-INVE {ECO:0000303|PubMed:21441406}; EC=3.2.1.26 {ECO:0000269|PubMed:20304912}; Flags: Precursor;	SubName: Full=Uncharacterized protein {ECO:0000313|EMBL:EMJ22616.1};	--	GO:0009507,chloroplast; GO:0033926,glycopeptide alpha-N-acetylgalactosaminidase activity; GO:0004575,sucrose alpha-glucosidase activity; GO:0048825,cotyledon development; GO:0005982,starch metabolic process; GO:0005987,sucrose catabolic process	PF12899.7:Alkaline and neutral invertase
MD16G1019500	7.79343	5.33882	3.03379	37.2603	10.3397	11.5642	5.38868	19.7214	-1.85252	0.0092538	0.0396637	MD16G1019500	Chr16	1420150	1422146	+	1096	NUDIX hydrolase domain-like	NUDIX	K07766 diphosphoinositol-polyphosphate diphosphatase [EC:3.6.1.52] | (RefSeq) nudix hydrolase 17, mitochondrial (A)	--	PREDICTED: nudix hydrolase 17, mitochondrial [Malus domestica]	RecName: Full=Nudix hydrolase 17, mitochondrial; Short=AtNUDT17; EC=3.6.1.-; Flags: Precursor;	SubName: Full=Uncharacterized protein {ECO:0000313|EMBL:EMJ28793.1};	Diadenosine and diphosphoinositol polyphosphate phosphohydrolase	GO:0005737,cytoplasm; GO:0005739,mitochondrion; GO:0005634,nucleus; GO:0016818,hydrolase activity, acting on acid anhydrides, in phosphorus-containing anhydrides; GO:0046872,metal ion binding	PF00293.28:NUDIX domain
MD09G1241800	245.926	277.619	256.861	1365.08	728.949	797.927	260.135	963.987	-1.88924	1.35e-16	1.17e-14	MD09G1241800	Chr09	30922068	30927760	+	2115	Homeobox domain-like	Myb_DNA-binding	K14491 two-component response regulator ARR-B family | (RefSeq) two-component response regulator ORR22-like (A)	ko04075: Plant hormone signal transduction	PREDICTED: probable transcription factor GLK1 [Malus domestica]	RecName: Full=Transcription activator GLK1; AltName: Full=GBF'S PRO-RICH REGION-INTERACTING factor 1; AltName: Full=Golden2-like protein 1; Short=AtGLK1;	SubName: Full=Uncharacterized protein {ECO:0000313|EMBL:EMJ22551.1};	--	GO:0005634,nucleus; GO:0003677,DNA binding; GO:1900056,negative regulation of leaf senescence; GO:0006355,regulation of transcription, DNA-templated; GO:0006351,transcription, DNA-templated	PF00249.31:Myb-like DNA-binding domain
MD03G1128800	46.7606	55.1679	38.428	252.919	127.178	150.334	46.7855	176.81	-1.91327	2.13e-10	7.13e-09	MD03G1128800	Chr03	12502836	12503846	-	1011	Zinc finger C2H2-type	-	K23480 zinc finger protein 362/384 | (RefSeq) zinc finger protein ZAT5 (A)	--	zinc finger protein ZAT5-like [Malus domestica]	RecName: Full=Zinc finger protein ZAT5;	SubName: Full=C2H2L domain class transcription factor {ECO:0000313|EMBL:ADL36645.1};	FOG: Zn-finger	GO:0005634,nucleus; GO:0003700,DNA-binding transcription factor activity; GO:0046872,metal ion binding; GO:0043565,sequence-specific DNA binding; GO:0006355,regulation of transcription, DNA-templated; GO:0006351,transcription, DNA-templated	PF13912.6:C2H2-type zinc finger
MD09G1052500	127.293	144.148	115.284	737.303	345.346	398.438	128.908	493.696	-1.9356	9.68e-13	4.81e-11	MD09G1052500	Chr09	3500039	3502715	-	1827	Zinc finger, Dof-type	zf-Dof	--	--	0	0	0	0	0	0
MD08G1236800	2989.21	2632.04	2897.27	14581.2	8523.02	10127	2839.51	11077.1	-1.96383	5.45e-26	1.65e-23	MD08G1236800	Chr08	30434406	30435116	+	629	2Fe-2S ferredoxin-type iron-sulfur binding domain	Fer2	K02639 ferredoxin | (RefSeq) ferredoxin, leaf L-A-like (A)	ko00195: Photosynthesis	PREDICTED: ferredoxin, leaf L-A-like [Pyrus x bretschneideri]	RecName: Full=Ferredoxin-1, chloroplastic; AltName: Full=Ferredoxin I; Flags: Precursor;	RecName: Full=Ferredoxin {ECO:0000256|RuleBase:RU364001};	--	GO:0009507,chloroplast; GO:0051537,2 iron, 2 sulfur cluster binding; GO:0009055,electron transfer activity; GO:0046872,metal ion binding	PF00111.27:2Fe-2S iron-sulfur cluster binding domain
MD15G1251100	561.127	615.744	680.579	3845.72	1535.45	1970.11	619.15	2450.43	-1.98468	2.87e-06	3.9e-05	MD15G1251100	Chr15	21133993	21139636	-	3417	Glycoside hydrolase 35, catalytic domain	-	K12309 beta-galactosidase [EC:3.2.1.23] | (RefSeq) beta-galactosidase 2 (A)	ko00052: Galactose metabolism; ko00511: Other glycan degradation; ko00531: Glycosaminoglycan degradation; ko00600: Sphingolipid metabolism; ko00604: Glycosphingolipid biosynthesis - ganglio series	PREDICTED: beta-galactosidase 3-like [Malus domestica]	RecName: Full=Beta-galactosidase 3; Short=Lactase 3; EC=3.2.1.23; Flags: Precursor;	RecName: Full=Beta-galactosidase {ECO:0000256|RuleBase:RU000675}; EC=3.2.1.23 {ECO:0000256|RuleBase:RU000675};	Beta-galactosidase	GO:0048046,apoplast; GO:0009505,plant-type cell wall; GO:0005773,vacuole; GO:0004565,beta-galactosidase activity; GO:0030246,carbohydrate binding; GO:0005975,carbohydrate metabolic process	PF01301.19:Glycosyl hydrolases family 35
MD14G1088500	79.6661	66.7353	78.8784	430.188	178.877	291.206	75.0933	300.09	-1.99795	1.05e-11	4.38e-10	MD14G1088500	Chr14	11082164	11082682	-	519	-	-	--	--	PREDICTED: sigma factor binding protein 2, chloroplastic [Pyrus x bretschneideri]	RecName: Full=Sigma factor binding protein 2, chloroplastic; Short=Sigma factor binding protein II; AltName: Full=VQ motif-containing protein 16 {ECO:0000303|PubMed:22535423}; Short=AtVQ16 {ECO:0000303|PubMed:22535423}; Flags: Precursor;	SubName: Full=Uncharacterized protein {ECO:0000313|EMBL:ONH94899.1};	--	GO:0009507,chloroplast; GO:0005634,nucleus; GO:0051091,positive regulation of DNA-binding transcription factor activity	PF05678.14:VQ motif
MD08G1234400	209.557	210.884	215.399	1185.56	628.654	746.414	211.946	853.541	-2.00933	3.08e-19	3.95e-17	MD08G1234400	Chr08	30142137	30144045	-	1340	Heavy metal-associated domain, HMA	-	--	--	PREDICTED: collagen alpha-1(XVIII) chain-like [Malus domestica]	--	SubName: Full=Uncharacterized protein {ECO:0000313|EMBL:EMJ13109.1};	--	GO:0046872,metal ion binding; GO:0030001,metal ion transport	PF00403.26:Heavy-metal-associated domain
MD10G1286300	6.92749	7.11843	16.1802	71.1334	29.9851	21.0257	10.0754	40.7148	-2.02544	0.000397395	0.00285594	MD10G1286300	Chr10	37571420	37572034	-	615	DNA-binding domain	AP2	K13433 pathogenesis-related genes transcriptional activator PTI5 | (RefSeq) pathogenesis-related genes transcriptional activator PTI5-like (A)	ko04626: Plant-pathogen interaction	PREDICTED: pathogenesis-related genes transcriptional activator PTI5-like [Malus domestica]	RecName: Full=Pathogenesis-related genes transcriptional activator PTI5; AltName: Full=PTO-interacting protein 5;	SubName: Full=Ethylene response factor ERF2 {ECO:0000313|EMBL:AFG26327.1};	--	GO:0005634,nucleus; GO:0003677,DNA binding; GO:0003700,DNA-binding transcription factor activity; GO:0006952,defense response; GO:0006351,transcription, DNA-templated	PF00847.20:AP2 domain
MD04G1146900	73.6046	77.413	77.8672	443.737	237.813	251.258	76.2949	310.936	-2.02607	8.85e-15	6.04e-13	MD04G1146900	Chr04	23516338	23518944	-	1471	Major facilitator superfamily	MFS_1	K08193 MFS transporter, ACS family, solute carrier family 17 (sodium-dependent inorganic phosphate cotransporter), other | (RefSeq) probable anion transporter 3, chloroplastic (A)	--	PREDICTED: probable anion transporter 3, chloroplastic [Malus domestica]	RecName: Full=Probable anion transporter 3, chloroplastic; AltName: Full=Phosphate transporter PHT4;2; Flags: Precursor;	SubName: Full=Uncharacterized protein {ECO:0000313|EMBL:ONI03634.1};	Permease of the major facilitator superfamily	GO:0031969,chloroplast membrane; GO:0016021,integral component of membrane; GO:0009536,plastid; GO:0005315,inorganic phosphate transmembrane transporter activity; GO:0098656,anion transmembrane transport	PF07690.16:Major Facilitator Superfamily
MD06G1182800	11.2572	12.4573	15.1689	66.617	43.4268	48.3592	12.9611	52.801	-2.03031	1.61e-07	2.96e-06	MD06G1182800	Chr06	32134443	32136908	+	1910	Fungal lipase-like domain	Lipase_3	K18875 enhanced disease susceptibility 1 protein | (RefSeq) protein EDS1L-like (A)	ko04626: Plant-pathogen interaction	PREDICTED: protein EDS1L-like [Pyrus x bretschneideri]	RecName: Full=Protein EDS1L {ECO:0000305}; AltName: Full=Enhanced disease susceptibility 1-like;	SubName: Full=Uncharacterized protein {ECO:0000313|EMBL:EMJ11798.1};	--	GO:0005783,endoplasmic reticulum; GO:0005634,nucleus; GO:0016787,hydrolase activity; GO:0006952,defense response; GO:0006629,lipid metabolic process	PF18117.1:Enhanced disease susceptibility 1 protein EP domain
MD12G1194000	560.261	561.466	591.588	3414.4	1614.03	2044.75	571.105	2357.73	-2.04546	2.77e-18	3.11e-16	MD12G1194000	Chr12	27540549	27544608	-	2025	Membrane transport protein	-	K07088 uncharacterized protein | (RefSeq) protein PIN-LIKES 7 (A)	--	PREDICTED: protein PIN-LIKES 6-like [Malus domestica]	RecName: Full=Protein PIN-LIKES 6 {ECO:0000303|PubMed:22504182}; AltName: Full=Auxin efflux carrier-like protein 6 {ECO:0000303|PubMed:22504182};	SubName: Full=Uncharacterized protein {ECO:0000313|EMBL:EMJ08673.1};	Predicted membrane protein	GO:0005789,endoplasmic reticulum membrane; GO:0016021,integral component of membrane; GO:0009734,auxin-activated signaling pathway; GO:0009733,response to auxin; GO:0055085,transmembrane transport	PF03547.18:Membrane transport protein
MD16G1071900	38.9671	48.9392	55.6194	267.597	147.858	178.719	47.8419	198.058	-2.05186	1.43e-13	8.08e-12	MD16G1071900	Chr16	5042030	5042896	-	867	-	-	K11982 E3 ubiquitin-protein ligase RNF115/126 [EC:2.3.2.27] | (RefSeq) E3 ubiquitin-protein ligase RDUF1-like (A)	--	PREDICTED: E3 ubiquitin-protein ligase RDUF1-like [Malus domestica]	RecName: Full=E3 ubiquitin-protein ligase MPSR1 {ECO:0000305}; EC=2.3.2.27 {ECO:0000269|PubMed:29087340}; AltName: Full=Protein MISFOLDED PROTEIN SENSING RING E3 LIGASE 1 {ECO:0000303|PubMed:29087340}; AltName: Full=RING-type E3 ubiquitin transferase MPSR1 {ECO:0000305};	SubName: Full=Uncharacterized protein {ECO:0000313|EMBL:EMJ25125.1};	FOG: Predicted E3 ubiquitin ligase	GO:0005737,cytoplasm; GO:0005829,cytosol; GO:0046872,metal ion binding; GO:0051787,misfolded protein binding; GO:0061630,ubiquitin protein ligase activity; GO:0061659,ubiquitin-like protein ligase activity; GO:0071218,cellular response to misfolded protein; GO:0071629,cytoplasm protein quality control by the ubiquitin-proteasome system; GO:0043161,proteasome-mediated ubiquitin-dependent protein c…	PF13639.6:Ring finger domain
MD16G1160700	1655.67	1728	1593.75	10636.1	4933.07	6274.08	1659.14	7281.1	-2.13362	8.5e-20	1.19e-17	MD16G1160700	Chr16	13095154	13096185	+	861	Bet v I/Major latex protein	-	K05387 glutamate receptor, ionotropic, plant | (RefSeq) LOW QUALITY PROTEIN: glutamate receptor 2.3-like (A)	--	major allergen Mal d 1 [Malus domestica]	RecName: Full=Major allergen Mal d 1; AltName: Full=AP15; AltName: Full=Allergen Mal d I; AltName: Allergen=Mal d 1;	SubName: Full=Allergen Mal d 1.02 {ECO:0000313|EMBL:AEF38452.1}; SubName: Full=Major allergen Mal d 1.02 {ECO:0000313|EMBL:AAX18289.1}; SubName: Full=Major allergen mal d 1 {ECO:0000313|EMBL:AAD26559.1}; SubName: Full=Mal d 1-like {ECO:0000313|EMBL:AAS00042.1}; SubName: Full=Mal d 1.01 {ECO:0000313|EMBL:AEE38279.1}; SubName: Full=Mal d 1.0201 {ECO:0000313|EMBL:AAX20918.1}; SubName: Full=Putative …	--	GO:0006952,defense response; GO:0009607,response to biotic stimulus	PF00407.19:Pathogenesis-related protein Bet v I family
MD16G1006700	4.32968	1.77961	3.03379	23.7111	7.23779	10.5129	3.04769	13.8206	-2.1716	0.00659237	0.0300305	MD16G1006700	Chr16	508884	510765	-	1410	Oxoglutarate/iron-dependent dioxygenase	2OG-FeII_Oxy	K04125 gibberellin 2-oxidase [EC:1.14.11.13] | (RefSeq) gibberellin 2-beta-dioxygenase 8-like (A)	ko00904: Diterpenoid biosynthesis	PREDICTED: gibberellin 2-beta-dioxygenase 8-like [Malus domestica]	RecName: Full=Gibberellin 2-beta-dioxygenase 8; EC=1.14.11.13; AltName: Full=GA 2-oxidase 8; AltName: Full=Gibberellin 2-beta-hydroxylase 8; AltName: Full=Gibberellin 2-oxidase 8;	SubName: Full=Uncharacterized protein {ECO:0000313|EMBL:EMJ23600.1};	Iron/ascorbate family oxidoreductases	GO:0052635,C-20 gibberellin 2-beta-dioxygenase activity; GO:0046872,metal ion binding; GO:0009686,gibberellin biosynthetic process; GO:0009685,gibberellin metabolic process	PF03171.20:2OG-Fe(II) oxygenase superfamily
MD12G1099800	1304.97	1205.68	1241.83	8154.37	4050.06	4710.82	1250.83	5638.42	-2.1723	7.27e-22	1.35e-19	MD12G1099800	Chr12	15559045	15561429	-	1233	-	-	K02183 calmodulin | (RefSeq) uncharacterized LOC104593543 (A)	ko04016: MAPK signaling pathway - plant; ko04070: Phosphatidylinositol signaling system; ko04626: Plant-pathogen interaction	PREDICTED: dihydrofolate reductase-like [Pyrus x bretschneideri]	RecName: Full=Rhodanese-like domain-containing protein 6; AltName: Full=Sulfurtransferase 6; Short=AtStr6;	SubName: Full=Uncharacterized protein {ECO:0000313|EMBL:ONH94638.1};	Phospholipase/carboxyhydrolase	--	PF03959.13:Serine hydrolase (FSH1)
MD03G1175000	1327.48	1127.38	1276.21	8384.71	3656.12	4861.15	1243.69	5633.99	-2.17946	1.81e-18	2.09e-16	MD03G1175000	Chr03	23915062	23917561	+	1412	-	-	--	--	PREDICTED: uncharacterized protein LOC103963893 [Pyrus x bretschneideri]	RecName: Full=Chaperonin-like RbcX protein 2, chloroplastic {ECO:0000303|PubMed:21922322}; Short=AtRBCX2 {ECO:0000303|PubMed:21922322}; Flags: Precursor;	SubName: Full=Uncharacterized protein {ECO:0000313|EMBL:EMJ13200.1};	--	GO:0009570,chloroplast stroma; GO:0044183,protein binding involved in protein folding; GO:0061077,chaperone-mediated protein folding	PF02341.15:RbcX protein
MD08G1161200	38.1012	29.3635	32.3604	211.142	92.0234	152.437	33.275	151.867	-2.18742	2.58e-11	9.95e-10	MD08G1161200	Chr08	18733259	18736374	-	978	Signal transduction response regulator, receiver domain	Response_reg	K14492 two-component response regulator ARR-A family | (RefSeq) two-component response regulator ORR10-like (A)	ko04075: Plant hormone signal transduction	PREDICTED: two-component response regulator ORR10-like [Malus domestica]	RecName: Full=Two-component response regulator ORR10 {ECO:0000305}; AltName: Full=OsRR10 {ECO:0000303|PubMed:16919402}; AltName: Full=OsRRA2 {ECO:0000303|PubMed:16891544};	SubName: Full=Uncharacterized protein {ECO:0000313|EMBL:EMJ28743.1};	GATA-4/5/6 transcription factors	GO:0005634,nucleus; GO:0009736,cytokinin-activated signaling pathway; GO:0000160,phosphorelay signal transduction system; GO:0006355,regulation of transcription, DNA-templated; GO:0006351,transcription, DNA-templated	PF00072.24:Response regulator receiver domain
MD15G1331300	28.5759	28.4737	29.3266	217.917	70.31	127.206	28.7921	138.477	-2.26429	3.94e-09	1.03e-07	MD15G1331300	Chr15	36715532	36718649	+	802	WRKY domain	WRKY	K12835 ATP-dependent RNA helicase DDX42 [EC:3.6.4.13] | (RefSeq) DEAD-box ATP-dependent RNA helicase 24 isoform X1 (A)	ko03040: Spliceosome	PREDICTED: probable WRKY transcription factor 51 isoform X1 [Malus domestica]	RecName: Full=Probable WRKY transcription factor 51; AltName: Full=WRKY DNA-binding protein 51;	SubName: Full=Uncharacterized protein {ECO:0000313|EMBL:EMJ07436.1};	--	GO:0005634,nucleus; GO:0003700,DNA-binding transcription factor activity; GO:0043565,sequence-specific DNA binding; GO:0042742,defense response to bacterium; GO:0050832,defense response to fungus; GO:0009867,jasmonic acid mediated signaling pathway; GO:0006351,transcription, DNA-templated	PF03106.15:WRKY DNA -binding domain
MD05G1274700	12.1231	24.0247	12.1351	119.685	46.5287	67.2824	16.0943	77.8319	-2.26705	2.96e-07	5.12e-06	MD05G1274700	Chr05	40928174	40932364	-	2573	Amino acid/polyamine transporter I	-	K03294 basic amino acid/polyamine antiporter, APA family | (RefSeq) cationic amino acid transporter 1-like (A)	--	PREDICTED: cationic amino acid transporter 1-like [Malus domestica]	RecName: Full=Cationic amino acid transporter 1; AltName: Full=Amino acid transporter 1;	SubName: Full=Uncharacterized protein {ECO:0000313|EMBL:ONI11135.1};	Amino acid transporters	GO:0016021,integral component of membrane; GO:0016020,membrane; GO:0005886,plasma membrane; GO:0015171,amino acid transmembrane transporter activity	PF13520.6:Amino acid permease
MD05G1267600	76.2024	72.0741	67.7545	546.485	313.293	328.001	72.0104	395.927	-2.45674	1.55e-23	3.46e-21	MD05G1267600	Chr05	40281483	40283117	+	1635	FAD-binding, type 2	FAD_binding_4	K01187 alpha-glucosidase [EC:3.2.1.20] | (RefSeq) berberine bridge enzyme-like 21 (A)	ko00052: Galactose metabolism; ko00500: Starch and sucrose metabolism	PREDICTED: reticuline oxidase-like protein [Pyrus x bretschneideri]	RecName: Full=Berberine bridge enzyme-like 21 {ECO:0000303|PubMed:26037923}; Short=AtBBE-like 21 {ECO:0000303|PubMed:26037923}; EC=1.1.1.- {ECO:0000250|UniProtKB:O64743}; Flags: Precursor;	SubName: Full=Uncharacterized protein {ECO:0000313|EMBL:ONI11277.1};	--	GO:0048046,apoplast; GO:0005618,cell wall; GO:0005886,plasma membrane; GO:0050660,flavin adenine dinucleotide binding; GO:0016614,oxidoreductase activity, acting on CH-OH group of donors	PF01565.23:FAD binding domain
MD06G1166200	62.3474	74.7435	58.6532	532.936	250.221	302.771	65.248	361.976	-2.46956	4.45e-18	4.74e-16	MD06G1166200	Chr06	30616205	30617827	-	1493	PB1 domain	-	K04422 mitogen-activated protein kinase kinase kinase 13 [EC:2.7.11.25] | (RefSeq) serine/threonine-protein kinase EDR1 isoform X1 (A)	--	PREDICTED: bromodomain-containing protein 4B-like [Malus domestica]	--	SubName: Full=Uncharacterized protein {ECO:0000313|EMBL:EMJ10783.1};	--	--	PF00564.24:PB1 domain
MD08G1038300	3.46374	1.77961	4.04505	27.0984	13.4416	12.6154	3.09613	17.7185	-2.52233	0.000494729	0.0034394	MD08G1038300	Chr08	2812045	2813387	-	912	-	-	--	--	PREDICTED: uncharacterized protein LOC108172534 [Malus domestica]	--	SubName: Full=Uncharacterized protein {ECO:0000313|EMBL:EMJ27844.1};	--	GO:0016021,integral component of membrane	PF03350.16:Uncharacterized protein family, UPF0114
MD17G1070700	115.17	78.3028	74.8334	755.369	318.463	472.028	89.4352	515.287	-2.5237	2.67e-17	2.57e-15	MD17G1070700	Chr17	5703621	5707017	-	2049	Proline dehydrogenase domain （MdERD5）	-	K00318 proline dehydrogenase [EC:1.5.-.-] | (RefSeq) proline dehydrogenase 2, mitochondrial-like (A)	ko00330: Arginine and proline metabolism	PREDICTED: proline dehydrogenase 2, mitochondrial-like [Malus domestica]	RecName: Full=Proline dehydrogenase 2, mitochondrial; EC=1.5.5.2; AltName: Full=Osmotic stress-induced proline dehydrogenase; AltName: Full=Proline oxidase; Flags: Precursor;	RecName: Full=Proline dehydrogenase {ECO:0000256|RuleBase:RU364054}; EC=1.5.5.2 {ECO:0000256|RuleBase:RU364054};	Proline oxidase	GO:0005739,mitochondrion; GO:0071949,FAD binding; GO:0004657,proline dehydrogenase activity; GO:0006562,proline catabolic process; GO:0010133,proline catabolic process to glutamate; GO:0006970,response to osmotic stress; GO:0009414,response to water deprivation	PF01619.18:Proline dehydrogenase
MD15G1222300	53.688	57.8373	35.3942	471.964	176.809	213.411	48.9732	287.395	-2.54835	9.8e-13	4.86e-11	MD15G1222300	Chr15	18036664	18037290	-	627	-	-	--	--	PREDICTED: uncharacterized protein LOC103400907 [Malus domestica]	--	SubName: Full=Uncharacterized protein {ECO:0000313|EMBL:EMJ03774.1};	--	GO:0016021,integral component of membrane	--
MD05G1092300	0.865936	6.22863	1.01126	21.4529	18.6115	9.46158	2.70194	16.5087	-2.59351	0.00157037	0.00911349	MD05G1092300	Chr05	19618797	19621192	+	2099	GH3 family	-	K14487 auxin responsive GH3 gene family | (RefSeq) probable indole-3-acetic acid-amido synthetase GH3.1 (A)	ko04075: Plant hormone signal transduction	PREDICTED: probable indole-3-acetic acid-amido synthetase GH3.1 [Malus domestica]	RecName: Full=Probable indole-3-acetic acid-amido synthetase GH3.1; EC=6.3.2.-; AltName: Full=Auxin-responsive GH3-like protein 1; Short=AtGH3-1;	SubName: Full=GH3-1 protein {ECO:0000313|EMBL:AJK90200.1};	--	GO:0016874,ligase activity; GO:0009733,response to auxin	PF03321.13:GH3 auxin-responsive promoter
MD13G1061900	39.8331	40.931	29.3266	312.761	158.197	197.642	36.6969	222.867	-2.59643	3.06e-18	3.42e-16	MD13G1061900	Chr13	4334828	4338108	+	1713	-	-	K05747 Wiskott-Aldrich syndrome protein | (RefSeq) formin-like protein 5 (A)	--	PREDICTED: ninja-family protein AFP3 [Malus domestica]	RecName: Full=Ninja-family protein AFP2; AltName: Full=ABI five-binding protein 2; Short=ABI5-binding protein 2;	SubName: Full=Uncharacterized protein {ECO:0000313|EMBL:ONI31017.1};	--	GO:0005634,nucleus; GO:0009737,response to abscisic acid; GO:0009414,response to water deprivation; GO:0007165,signal transduction	PF16136.5:Putative nuclear localisation signal
MD16G1263500	1.73187	3.55922	1.01126	18.0656	8.27176	13.6667	2.10078	13.3347	-2.64389	0.00155497	0.00903554	MD16G1263500	Chr16	32989353	32990315	+	963	-	-	--	--	PREDICTED: uncharacterized protein LOC103403567 [Malus domestica]	--	SubName: Full=Uncharacterized protein {ECO:0000313|EMBL:EMJ25286.1};	--	GO:0016021,integral component of membrane	--
MD07G1190000	373.219	371.048	375.178	3552.15	1559.23	2026.88	373.148	2379.42	-2.67261	1.91e-26	6.32e-24	MD07G1190000	Chr07	27035216	27039287	-	1777	Cation efflux protein	-	K12448 UDP-arabinose 4-epimerase [EC:5.1.3.5] | (RefSeq) probable UDP-arabinose 4-epimerase 1 (A)	ko00520: Amino sugar and nucleotide sugar metabolism	PREDICTED: metal tolerance protein 11 [Malus domestica]	RecName: Full=Metal tolerance protein 5; Short=OsMTP5;	SubName: Full=Uncharacterized protein {ECO:0000313|EMBL:EMJ19259.1};	Mitochondrial Fe2+ transporter MMT1 and related transporters (cation diffusion facilitator superfamily)	GO:0016021,integral component of membrane; GO:0005774,vacuolar membrane; GO:0008324,cation transmembrane transporter activity	PF01545.21:Cation efflux family
MD17G1198100	6.92749	6.22863	6.06757	38.3894	32.0531	54.6669	6.4079	41.7031	-2.69975	2.65e-08	5.93e-07	MD17G1198100	Chr17	23798955	23803215	+	1008	-	-	K14484 auxin-responsive protein IAA | (RefSeq) auxin-induced protein IAA6 (A)	ko04075: Plant hormone signal transduction	PREDICTED: auxin-induced protein IAA6 [Malus domestica]	RecName: Full=Auxin-induced protein AUX22;	RecName: Full=Auxin-responsive protein {ECO:0000256|RuleBase:RU004549};	--	GO:0005634,nucleus; GO:0009734,auxin-activated signaling pathway; GO:0006355,regulation of transcription, DNA-templated; GO:0006351,transcription, DNA-templated	PF02309.16:AUX/IAA family
MD16G1184100	3.46374	2.66941	12.1351	66.617	35.155	23.1283	6.08943	41.6334	-2.80101	7e-06	8.57e-05	MD16G1184100	Chr16	15816284	15816892	+	609	-	-	--	--	PREDICTED: uncharacterized protein LOC103403842 [Malus domestica]	--	SubName: Full=Uncharacterized protein {ECO:0000313|EMBL:ONI28613.1};	Predicted E3 ubiquitin ligase	--	--
MD11G1091500	440.762	421.767	406.527	4637.22	1989.36	2460.01	423.019	3028.86	-2.83969	6.84e-28	2.62e-25	MD11G1091500	Chr11	7617622	7619361	-	1649	Cytochrome P450	p450	K00512 steroid 17alpha-monooxygenase / 17alpha-hydroxyprogesterone deacetylase [EC:1.14.14.19 1.14.14.32] | (RefSeq) cytochrome P450 71A6-like (A)	--	PREDICTED: cytochrome P450 71A26-like [Malus domestica]	RecName: Full=Cytochrome P450 71A6; EC=1.14.-.-; Flags: Fragment;	SubName: Full=Cytochrome P450 736A117 {ECO:0000313|EMBL:BAP15887.1};	Cytochrome P450 CYP2 subfamily	GO:0016021,integral component of membrane; GO:0020037,heme binding; GO:0005506,iron ion binding; GO:0004497,monooxygenase activity; GO:0016705,oxidoreductase activity, acting on paired donors, with incorporation or reduction of molecular oxygen	PF00067.22:Cytochrome P450
MD15G1221100	9.5253	24.0247	10.1126	40.6477	157.164	157.693	14.5542	118.501	-3.02258	4.4e-09	1.15e-07	MD15G1221100	Chr15	17887545	17888258	-	714	DNA-binding domain	AP2	K09286 EREBP-like factor | (RefSeq) ethylene-responsive transcription factor RAP2-10-like (A)	--	ethylene-responsive transcription factor ERF017 [Malus domestica]	RecName: Full=Ethylene-responsive transcription factor ERF017;	SubName: Full=AP2 domain class transcription factor {ECO:0000313|EMBL:ADE41149.1};	--	GO:0005634,nucleus; GO:0003677,DNA binding; GO:0003700,DNA-binding transcription factor activity; GO:0009873,ethylene-activated signaling pathway; GO:0006351,transcription, DNA-templated	PF00847.20:AP2 domain
MD13G1118800	452.019	329.228	358.998	5843.1	2409.15	3068.71	380.081	3773.65	-3.31142	6.32e-15	4.39e-13	MD13G1118800	Chr13	8684774	8686689	+	1274	-	-	K17616 CTD small phosphatase-like protein 2 [EC:3.1.3.-] | (RefSeq) uncharacterized LOC100262484 (A)	--	PREDICTED: REF/SRPP-like protein At1g67360 [Malus domestica]	RecName: Full=REF/SRPP-like protein At1g67360;	SubName: Full=Uncharacterized protein {ECO:0000313|EMBL:EMJ25061.1};	--	GO:0005783,endoplasmic reticulum; GO:0005811,lipid droplet; GO:0005773,vacuole; GO:0080186,developmental vegetative growth; GO:0034389,lipid droplet organization; GO:0009555,pollen development; GO:0045927,positive regulation of growth; GO:1902584,positive regulation of response to water deprivation	PF05755.12:Rubber elongation factor protein (REF)
MD07G1051100	140.282	159.275	163.824	2494.19	974	1319.36	154.46	1595.85	-3.36923	2.82e-32	1.92e-29	MD07G1051100	Chr07	4697688	4700306	-	1539	TRAF-like	MATH	K10523 speckle-type POZ protein | (RefSeq) MATH domain and coiled-coil domain-containing protein At3g58370-like (A)	--	PREDICTED: uncharacterized protein LOC103438639 [Malus domestica]	RecName: Full=Ubiquitin carboxyl-terminal hydrolase 13; EC=3.4.19.12; AltName: Full=Deubiquitinating enzyme 13; Short=AtUBP13; AltName: Full=Ubiquitin thioesterase 13; AltName: Full=Ubiquitin-specific-processing protease 13;	SubName: Full=Uncharacterized protein {ECO:0000313|EMBL:ONI21197.1};	Ubiquitin carboxyl-terminal hydrolase	GO:0005737,cytoplasm; GO:0005829,cytosol; GO:0005634,nucleus; GO:0009506,plasmodesma; GO:0004843,thiol-dependent ubiquitin-specific protease activity; GO:0009867,jasmonic acid mediated signaling pathway; GO:0016579,protein deubiquitination; GO:0006511,ubiquitin-dependent protein catabolic process	PF00917.26:MATH domain
MD15G1021500	21.6484	12.4573	21.2365	291.308	171.639	155.59	18.4474	206.179	-3.48442	6.29e-25	1.68e-22	MD15G1021500	Chr15	1244122	1250499	+	2769	Cytokinin dehydrogenase 1, FAD/cytokinin binding domain	FAD_binding_4	K00279 cytokinin dehydrogenase [EC:1.5.99.12] | (RefSeq) cytokinin dehydrogenase 5-like (A)	ko00908: Zeatin biosynthesis	PREDICTED: cytokinin dehydrogenase 5-like [Malus domestica]	RecName: Full=Cytokinin dehydrogenase 5; EC=1.5.99.12; AltName: Full=Cytokinin oxidase 5; Short=AtCKX5; Short=AtCKX6; Short=CKO5; Flags: Precursor;	SubName: Full=Uncharacterized protein {ECO:0000313|EMBL:EMJ22988.1};	Proteins containing the FAD binding domain	GO:0005576,extracellular region; GO:0005615,extracellular space; GO:0019139,cytokinin dehydrogenase activity; GO:0050660,flavin adenine dinucleotide binding; GO:0016614,oxidoreductase activity, acting on CH-OH group of donors; GO:0009823,cytokinin catabolic process	PF09265.10:Cytokinin dehydrogenase 1, FAD and cytokinin binding
MD17G1087600	25.1122	13.3471	24.2703	408.735	129.246	205.001	20.9098	247.661	-3.5673	3.08e-18	3.42e-16	MD17G1087600	Chr17	7201191	7202538	-	512	-	-	--	--	--	--	--	--	--	--
MD13G1186600	55.4199	48.0494	57.6419	1104.26	467.355	622.362	53.7038	731.326	-3.76789	7.32e-38	8.33e-35	MD13G1186600	Chr13	15890683	15891744	-	1062	-	-	K20642 Rho GTPase-activating protein 22/24/25 | (RefSeq) rho GTPase-activating protein 1-like (A)	--	PREDICTED: protein FANTASTIC FOUR 1-like [Malus domestica]	RecName: Full=Protein FANTASTIC FOUR 3;	SubName: Full=Uncharacterized protein {ECO:0000313|EMBL:EMJ28522.1};	--	--	PF11250.8:Fantastic Four meristem regulator
MD13G1052600	620.876	587.271	626.982	16776.2	5864.68	8060.22	611.71	10233.7	-4.06433	5.19e-18	5.47e-16	MD13G1052600	Chr13	3728771	3731492	+	1982	S-adenosylmethionine decarboxylase, core	SAM_decarbox	K01611 S-adenosylmethionine decarboxylase [EC:4.1.1.50] | (RefSeq) SAMDC; S-adenosylmethionine decarboxylase (A)	ko00270: Cysteine and methionine metabolism; ko00330: Arginine and proline metabolism	PREDICTED: S-adenosylmethionine decarboxylase proenzyme-like [Malus domestica]	RecName: Full=S-adenosylmethionine decarboxylase proenzyme; Short=AdoMetDC; Short=SAMDC; EC=4.1.1.50; Contains: RecName: Full=S-adenosylmethionine decarboxylase alpha chain; Contains: RecName: Full=S-adenosylmethionine decarboxylase beta chain; Flags: Precursor;	RecName: Full=S-adenosylmethionine decarboxylase proenzyme {ECO:0000256|PIRNR:PIRNR001355}; EC=4.1.1.50 {ECO:0000256|PIRNR:PIRNR001355};	S-adenosylmethionine decarboxylase	GO:0004014,adenosylmethionine decarboxylase activity; GO:0006557,S-adenosylmethioninamine biosynthetic process; GO:0008295,spermidine biosynthetic process; GO:0006597,spermine biosynthetic process	PF01536.16:Adenosylmethionine decarboxylase
MD10G1283900	51.0902	43.6004	39.4392	1211.53	413.588	639.182	44.71	754.765	-4.07477	3.65e-34	3.04e-31	MD10G1283900	Chr10	37429506	37431569	+	1784	Transferase	-	K20240 spermidine dicoumaroyl transferase [EC:2.3.1.249] | (RefSeq) spermidine coumaroyl-CoA acyltransferase-like (A)	--	PREDICTED: spermidine sinapoyl-CoA acyltransferase [Malus domestica]	RecName: Full=Spermidine sinapoyl-CoA acyltransferase {ECO:0000303|PubMed:19168716}; Short=SDT {ECO:0000303|PubMed:19168716}; Short=Spermidine disinapoyl transferase {ECO:0000303|PubMed:19168716}; EC=2.3.1.248 {ECO:0000269|PubMed:19168716};	SubName: Full=Uncharacterized protein {ECO:0000313|EMBL:EMJ12824.1};	--	GO:0080089,sinapoyl spermidine:sinapoyl CoA N-acyltransferase activity; GO:0080072,spermidine:sinapoyl CoA N-acyltransferase activity; GO:0006596,polyamine biosynthetic process; GO:0008216,spermidine metabolic process	PF02458.15:Transferase family
MD05G1314100	12.1231	17.7961	12.1351	451.641	161.299	187.129	14.0181	266.69	-4.24588	2.08e-24	5.2e-22	MD05G1314100	Chr05	44434546	44439374	-	1905	Amidohydrolase-related	Amidohydro_1	K01466 allantoinase [EC:3.5.2.5] | (RefSeq) allantoinase-like (A)	ko00230: Purine metabolism	PREDICTED: allantoinase-like [Malus domestica]	RecName: Full=Allantoinase; Short=AtALN; EC=3.5.2.5;	SubName: Full=Uncharacterized protein {ECO:0000313|EMBL:EMJ15029.1};	Dihydroorotase and related enzymes	GO:0005783,endoplasmic reticulum; GO:0004038,allantoinase activity; GO:0050897,cobalt ion binding; GO:0008270,zinc ion binding; GO:0000256,allantoin catabolic process; GO:0006995,cellular response to nitrogen starvation; GO:0006145,purine nucleobase catabolic process; GO:0010136,ureide catabolic process	PF01979.20:Amidohydrolase family
MD16G1057400	196.568	172.622	190.117	13483.7	4764.54	6576.85	186.436	8275.04	-5.47201	4.32e-32	2.89e-29	MD16G1057400	Chr16	4105994	4108192	-	1654	S-adenosylmethionine decarboxylase, core	SAM_decarbox	K01611 S-adenosylmethionine decarboxylase [EC:4.1.1.50] | (RefSeq) S-adenosylmethionine decarboxylase proenzyme-like (A)	ko00270: Cysteine and methionine metabolism; ko00330: Arginine and proline metabolism	PREDICTED: S-adenosylmethionine decarboxylase proenzyme-like [Malus domestica]	RecName: Full=S-adenosylmethionine decarboxylase proenzyme; Short=AdoMetDC; Short=SAMDC; EC=4.1.1.50; Contains: RecName: Full=S-adenosylmethionine decarboxylase alpha chain; Contains: RecName: Full=S-adenosylmethionine decarboxylase beta chain; Flags: Precursor;	RecName: Full=S-adenosylmethionine decarboxylase proenzyme {ECO:0000256|PIRNR:PIRNR001355}; EC=4.1.1.50 {ECO:0000256|PIRNR:PIRNR001355};	S-adenosylmethionine decarboxylase	GO:0004014,adenosylmethionine decarboxylase activity; GO:0006557,S-adenosylmethioninamine biosynthetic process; GO:0008295,spermidine biosynthetic process; GO:0006597,spermine biosynthetic process	PF01536.16:Adenosylmethionine decarboxylase
MD02G1290900	48.4924	69.4047	54.6081	4924.01	1607.82	2266.57	57.5018	2932.8	-5.67238	3.71e-28	1.46e-25	MD02G1290900	Chr02	34659220	34667477	-	2959	-	-	--	--	PREDICTED: protein LNK2 isoform X1 [Malus domestica]	RecName: Full=Protein LNK2 {ECO:0000303|PubMed:23818596}; AltName: Full=Night light-inducible and clock-regulated 2 {ECO:0000303|PubMed:23818596};	SubName: Full=Uncharacterized protein {ECO:0000313|EMBL:ONI20755.1};	--	GO:0005634,nucleus; GO:0006355,regulation of transcription, DNA-templated; GO:0048511,rhythmic process; GO:0006351,transcription, DNA-templated	--
MD15G1057800	7.79343	0.889804	8.09009	539.71	183.013	315.386	5.59111	346.036	-5.95831	1.64e-13	9.25e-12	MD15G1057800	Chr15	3877106	3878166	+	914	Glutaredoxin	-	K03676 glutaredoxin 3 | (RefSeq) glutaredoxin-C6-like (A)	--	PREDICTED: glutaredoxin-C6-like [Malus domestica]	RecName: Full=Glutaredoxin-C6; Short=AtGrxC6; AltName: Full=Protein ROXY 21;	SubName: Full=Uncharacterized protein {ECO:0000313|EMBL:ONI33199.1};	Glutaredoxin and related proteins	GO:0005737,cytoplasm; GO:0009055,electron transfer activity; GO:0015035,protein disulfide oxidoreductase activity; GO:0045454,cell redox homeostasis	PF00462.24:Glutaredoxin
MD07G1043900	23.3803	19.5757	28.3153	3816.36	1361.74	1918.6	23.7571	2365.57	-6.63998	5.06e-40	7.51e-37	MD07G1043900	Chr07	3765951	3770941	-	2012	-	-	--	--	PREDICTED: protein LNK3-like [Malus domestica]	RecName: Full=Protein LNK3 {ECO:0000303|PubMed:23818596}; AltName: Full=Night light-inducible and clock-regulated 3 {ECO:0000303|PubMed:23818596};	SubName: Full=Uncharacterized protein {ECO:0000313|EMBL:EMJ19269.1};	--	GO:0007623,circadian rhythm; GO:0006355,regulation of transcription, DNA-templated; GO:0006351,transcription, DNA-templated	--
