# Supplementary material for: The MdHB7L–MdICE1L–MdHOS1 Module Fine‐Tunes Apple Cold Response via CBF‐Dependent and CBF‐Independent Pathways
Source: Adv Sci (Weinh). 2025 Apr 26;12(25):2501524. doi: 10.1002/advs.202501524 (PMC12224988; doi:10.1002/advs.202501524)
Supplement: Supplementary file 11 — Supplemental Table 10 [file ADVS-12-2501524-s002.xlsx]

## Sheet: Yeast hybridization
Annotation	Primer name	Sequence(5'-3')
Y2H analysis	MdHB7L/-C15-BD-F	GCCATGGAGGCCGAA TTC ATGGAAAGGAGGAAAGAG
	MdHB7L-BD-R	CTGCAGGTCGACGGATCC TCAAGCCCAGAAATTTAA
	MdHB7L-C15-BD-R	CTGCAGGTCGACGGATCC TCACAAAATGCTGCCTGAATC
	MdHOS1/-C150-BD-F	GCCATGGAGGCCGAA TTC ATGGATAGGAGATTAAAT
	MdHOS1-BD-R	CTGCAGGTCGACGGATCC TCATCGCTTGGAAAATCT
	MdHOS1-C150-BD-R	CTGCAGGTCGACGGATCC TCATCTTGATGAACTCTTTTT
	MdICE1-AD-F	ATGGAGGCCAGTGAATTC ATGCTGCCAAGGCTGAAC
	MdICE1-AD-R	CTCGAGCTCGATGGATCC CTACATCATGCCATGGAA
	MdICE1L/-N/-N+M-AD-F	ATGGAGGCCAGTGAATTC ATGCTTCCGATGTCGAGC
	MdICE1L-N-AD-R	CTCGAGCTCGATGGATCC TCACTCGTTCCTCTTCCTTTT
	MdICE1L-M/-M+C-AD-F	ATGGAGGCCAGTGAATTC ATG GAGGGTGAGATGGAGGAG
	MdICE1L-M/-N+M-AD-R	CTCGAGCTCGATGGATCC TCATGGAGTGGGTGTCAACGG
	MdICE1L-C-AD-F	ATGGAGGCCAGTGAATTC ATG TCCACCCTTCCCTGCCGT
	MdICE1L/-C/M+C-AD-R	CTCGAGCTCGATGGATCC TTACATCATCATATCATG
	MdHB7L/-N/N+A-AD-F	ATGGAGGCCAGTGAATTC ATGGAAAGGAGGAAAG
	MdHB7L-N-AD-R	CTCGAGCTCGATGGATCC TTAGCCCTTGTTCTTCTTC
	MdHB7L-A/-A+B-AD-F	ATGGAGGCCAGTGAATTC ATG ACAAACACGAGGCGAT
	MdHB7L-A/-N+A-AD-R	CTCGAGCTCGATGGATCC TTACGACTTCCATCTAGCT
	MdHB7L-B/-B+C-AD-F	ATGGAGGCCAGTGAATTC ATG AAACAGATGGAGCGGG
	MdHB7L-B/-A+B-AD-R	CTCGAGCTCGATGGATCC TTATCCCACAAGATCATTC
	MdHB7L-C-AD-F	ATGGAGGCCAGTGAATTC ATG ACATCTCGAGATGGCG
	MdHB7L/-C/-B+C-AD-R	CTCGAGCTCGATGGATCC TCAAGCCCAGAAATTT
Y3H analysis	MdHOS1-C150-pBridge-MCSI-F	CGGAATTCCCGGGGATCC GGATAGGAGATTAAATGG
	MdHOS1-C150-pBridge-MCSI-R	GCTTGGCTGCAGGTCGAC TCATCGCTTGGAAAATCT
	MdHB7L-pBridge-MCSII-F	GAGAAAGGTGGCGGCCGC GGAAAGGAGGAAAGAGGA
	MdHB7L-pBridge-MCSII-R	TCAGCCCGAAGATCT TCAAGCCCAGAAATTTAA
	MdICE1L-pBridge-MCSII-F	GAGAAAGGTGGCGGCCGC GCTTCCGATGTCGAGCGG
	MdICE1L-pBridge-MCSII-R	TCAGCCCGAAGATCT TTACATCATCATATCATG
Y1H analysis	pMdCBF1-L1-pLacZi-F	GAATTGAAGCTTGAATTC GAAAGTGTTTTAAAAGAA
	pMdCBF1-L1-pLacZi-R	ACATGCCTCGAGGTCGAC CCTGTTTTTAAAATAGTT
	pMdCBF1-L2-pLacZi-F	GAATTGAAGCTTGAATTC AAAGATAAATCTTCTTAT
	pMdCBF1-L2-pLacZi-R	ACATGCCTCGAGGTCGAC TAAAAGTAGCATCGTAAA
	pMdCBF1-L3-pLacZi-F	GAATTGAAGCTTGAATTC CTCTGTAAACTTAGCAAC
	pMdCBF1-L3-pLacZi-R	ACATGCCTCGAGGTCGAC GACAAGTACAAGCAAAAA
	pMdCBF1-L4-pLacZi-F	GAATTGAAGCTTGAATTC TGGGTTAAACTTATTGGT
	pMdCBF1-L4-pLacZi-R	ACATGCCTCGAGGTCGAC CCTCATTAACCTGTCCTA
	pMdCBF1-N-pLacZi-F	GAATTGAAGCTTGAATTC CAATTAGCCAAAACAA
	pMdCBF1-N-pLacZi-R	ACATGCCTCGAGGTCGAC CATATTCCTCGCCGAT
	pMdCBF3-L1-pLacZi-F	GAATTGAAGCTTGAATTC TTAAAAAATAAGAGAATA
	pMdCBF3-L1-pLacZi-R	ACATGCCTCGAGGTCGAC TTATATGGGGTTTGATTT
	pMdCBF3-L2-pLacZi-F	GAATTGAAGCTTGAATTC CTACAATTGCAAGACACT
	pMdCBF3-L2-pLacZi-R	ACATGCCTCGAGGTCGAC TATATATTTAGATCGACA
	pMdCBF3-N-pLacZi-F	GAATTGAAGCTTGAATTC CGTAACTAAAAATAAG
	pMdCBF3-N-pLacZi-R	ACATGCCTCGAGGTCGAC AACTTGTTTCTTTCTT
	MdHB7L-pB42AD-F	TATGCCTCTCCCGAATTC ATGGAAAGGAGGAAAG
	MdHB7L-pB42AD-R	AGTCCAAAGCTTCTCGAG TCAAGCCCAGAAATTT

## Sheet: Dual-LUC
Annotation	Primer name	Sequence(5'-3')
Dual-luciferase analysis	pMdCBF1-0800(LUC)-F	CTTGATATCGAATTCCTGCAG TGGGTTAAACTTATTGGT
	pMdCBF1-0800(LUC)-R	CGCTCTAGAACTAGTGGATCC TAATTTCTGGGACCAGAG
	pMdCBF3-0800(LUC)-F	CTTGATATCGAATTCCTGCAG CTACAATTGCAAGACTGC
	pMdCBF3-0800(LUC)-R	CGCTCTAGAACTAGTGGATCC TTCTAGGTACGAGAGTAG
	pMdPRX53-0800(LUC)-F	CTTGATATCGAATTCCTGCAG TTGCAAAAAAAAAAAAAA
	pMdPRX53-0800(LUC)-R	CGCTCTAGAACTAGTGGATCC CTTCTTAGGTGGTAATCG
	pMdPRX52-0800(LUC)-F	CTTGATATCGAATTCCTGCAG TTGTACCGATAGATATAC
	pMdPRX52-0800(LUC)-R	CGCTCTAGAACTAGTGGATCC GACTAATATCTAACAAGG
	pMdRD26-0800(LUC)-F	CTTGATATCGAATTCCTGCAG ATGAATCCATGATCAATT
	pMdRD26-0800(LUC)-R	CGCTCTAGAACTAGTGGATCC GCGTAAGTGGAGATCGTC
	pMdPAP2-0800(LUC)-F	CTTGATATCGAATTCCTGCAG CCGATAGATAGATAATGA
	pMdPAP2-0800(LUC)-R	CGCTCTAGAACTAGTGGATCC CTCTTATCTGCTAGCAGC
	pMdERDL6-7-0800(LUC)-F	CTTGATATCGAATTCCTGCAG ACAAATTATACTTAATCA
	pMdERDL6-7-0800(LUC)-R	CGCTCTAGAACTAGTGGATCC GTTTTAATTCACTACACT
	pMdERDL6-1-0800(LUC)-F	CTTGATATCGAATTCCTGCAG AAATAATAATTGAAGGAG
	pMdERDL6-1-0800(LUC)-R	CGCTCTAGAACTAGTGGATCC TTTTTTCGCCTTCTCCGA
	pMdERD5-0800(LUC)-F	CTTGATATCGAATTCCTGCAG AAGTAATGATCAAGAATT
	pMdERD5-0800(LUC)-R	CGCTCTAGAACTAGTGGATCC TCAATGGTGGGTGTGTGT
	MdHB7L-62SK-F	GGTGGCGGCCGC TCTAGA ATGGAAAGGAGGAAAGAG
	MdHB7L-62SK-R	CTGCAGCCCGGG GGATCC TCAAGCCCAGAAATTTAA
	MdICE1L-62SK-F	GGTGGCGGCCGC TCTAGA ATGCTTCCGATGTCGAGC
	MdICE1L-62SK-R	CTGCAGCCCGGG GGATCC TTACATCATCATATCATG

## Sheet: Split-LUC
Annotation	Primer name	Sequence(5'-3')
Split-LUC analysis	MdHB7L-pRI101-nLUC-F	ATACATATGCCCGTCGAC ATGGAAAGGAGGAAAGAG
	MdHB7L-pRI101-nLUC-R	GAAAGCTGGGTTGGTACC AGCCCAGAAATTTAACCA
	MdHOS1-pRI101-nLUC-F	ATACATATGCCCGTCGAC ATGGATAGGAGATTAAAT
	MdHOS1-pRI101-nLUC-R	GAAAGCTGGGTTGGTACC TCGCTTGGAAAATCTAGT
	MdHB7L-pRI101-cLUC-F	AAAGCAGGCTTCGGATCC ATGGAAAGGAGGAAAGAG
	MdHB7L-pRI101-cLUC-R	GTTGTTGATTCAGAATTC TCAAGCCCAGAAATTTAA
	MdICE1L-pRI101-cLUC-F	AAAGCAGGCTTCGGATCC ATGCTTCCGATGTCGAGC
	MdICE1L-pRI101-cLUC-R	GTTGTTGATTCAGAATTC TTACATCATCATATCATG

## Sheet: Protein purification
Annotation	Primer name	Sequence(5'-3')
Protein purification	MdHB7L-28a-F	AAATGGGTCGCGGATCC ATGGAAAGGAGGAAAGAG
	MdHB7L-28a-R	GGCCGCAAGCTTGTCGAC AGCCCAGAAATTTAACCA
	MdHB7L-C5X-F	GGCCGCGATATCGTCGAC ATGGAAAGGAGGAAAGAG
	MdHB7L-C5X-R	TGCAGGGAATTCGGATCC TCAAGCCCAGAAATTTAA
	MdICE1L-28a-F	AAATGGGTCGCGGATCC ATGCTTCCGATGTCGAGC
	MdICE1L-28a-R	GGCCGCAAGCTTGTCGAC CATCATCATATCATGAAA
	MdHOS1-4T-F	CGTGGATCCCCGGAATTC ATGGATAGGAGATTAAAT
	MdHOS1-4T-R	ACGATGCGGCCG CTCGAG TCATCGCTTGGAAAATCT

## Sheet: EMSA probes
Annotation	Primer name	Sequence(5'-3')
EMSA probes	pMdCBF1-HB-P1-F	AAAGCATAGAAATAATTCCAAAACTATTTT
	pMdCBF1-HB-P1-R	AAAATAGTTTTGGAATTATTTCTATGCTTT
	pMdCBF1-HB-P2-F	CTATTATTATTAATTACTTTTTTCACATAA
	pMdCBF1-HB-P2-R	TTATGTGAAAAAAGTAATTAATAATAATAG
	pMdCBF1-HB-P3-F	TAGCAACTAATTAAGTCTTCAATAATTTCTAAAAGCA
	pMdCBF1-HB-P3-R	TGCTTTTAGAAATTATTGAAGACTTAATTAGTTGCTA
	pMdCBF1-HB-P4-F	GAAATTAAGTACTAATTGTTCAGTACCAAG
	pMdCBF1-HB-P4-R	CTTGGTACTGAACAATTAGTACTTAATTTC
	pMdCBF3-HB-P1-F	AAAAATAAAATGATTAGCCTGGCGCATCTA
	pMdCBF3-HB-P1-R	TAGATGCGCCAGGCTAATCATTTTATTTTT
	pMdCBF3-HB-P2-F	CACTGTCGATTTAAATCATTCATACAGAAA
	pMdCBF3-HB-P2-R	TTTCTGTATGAATGATTTAAATCGACAGTG
	pMdCBF1-bHLH-P1-F	AGCCGTACAATTGTAAGACAGCTGTCGCACT
	pMdCBF1-bHLH-P1-R	AGTGCGACAGCTGTCTTACAATTGTACGGCT
	pMdCBF1-bHLH-P2-F	AAACCACACACTTGGCACACAC
	pMdCBF1-bHLH-P2-R	GTGTGTGCCAAGTGTGTGGTTT
	pMdCBF1-bHLH-P3-F	ACAGCAAGTGAGCAACAAATCGGCGAGGAATATGTCTCCCCAGAGTGCTGCAGCAGGTGCGAAAGTACATCTGTTGG
	pMdCBF1-bHLH-P3-R	CCAACAGATGTACTTTCGCACCTGCTGCAGCACTCTGGGGAGACATATTCCTCGCCGATTTGTTGCTCACTTGCTGT
	pMdCBF1-bHLH-P4-F	CTTGCTACAAATGTAAGGTTTGTTTACAAGTGTTTTTA
	pMdCBF1-bHLH-P4-R	TAAAAACACTTGTAAACAAACCTTACATTTGTAGCAAG
	pMdCBF1-bHLH-P5-F	ATTTGTTCACTTGGTGTCACTC
	pMdCBF1-bHLH-P5-R	GAGTGACACCAAGTGAACAAAT
	pMdCBF3-bHLH-P1-F	ATTGTCCACACTTGCGACTTTTCC
	pMdCBF3-bHLH-P1-R	GGAAAAGTCGCAAGTGTGGACAAT
	pMdCBF3-bHLH-P2-F	GTTCGCGTTTTTCATTTGCCCAGTCGCC
	pMdCBF3-bHLH-P2-R	GGCGACTGGGCAAATGAAAAACGCGAAC
	pMdCBF3-bHLH-P3-F	AAATCCTACGACAGCTGTAGGGTTTATTGG
	pMdCBF3-bHLH-P3-R	CCAATAAACCCTACAGCTGTCGTAGGATTT
	pMdCBF3-bHLH-P4-F	GAATCCACACACTTGGCACACACAAAC
	pMdCBF3-bHLH-P4-R	GTTTGTGTGTGCCAAGTGTGTGGATTC
	pMdCBF3-bHLH-P5-F	ATATATTCATGTGGATTGGGTGATGAG
	pMdCBF3-bHLH-P5-R	CTCATCACCCAATCCACATGAATATAT
	pMdPRX53-1-HB-F	AATAGACCTACTAATTGGCTCACATATGCA
	pMdPRX53-1-HB-R	TGCATATGTGAGCCAATTAGTAGGTCTATT
	pMdPRX53-2-HB-F	AATACGCCTCTAATTATTAGGTGCTTTTTG
	pMdPRX53-2-HB-R	CAAAAAGCACCTAATAATTAGAGGCGTATT
	pMdPRX53-3-HB-F	TAAGTCTTTGTGTAATTAACAAAACAACGA
	pMdPRX53-3-HB-R	TCGTTGTTTTGTTAATTACACAAAGACTTA
	pMdPRX52-1-HB-F	GTTAAACCAATTTAATTAATAAGATCTTAT
	pMdPRX52-1-HB-R	ATAAGATCTTATTAATTAAATTGGTTTAAC
	pMdPRX52-2-HB-F	TATTAAATCAGAATTATTAAGAGAAAATAA
	pMdPRX52-2-HB-R	TTATTTTCTCTTAATAATTCTGATTTAATA
	pMdPRX52-3-HB-F	CAAATGTAATTAGCATTAATCCCAACTAACTATAAAAATGATTATCCTTG
	pMdPRX52-3-HB-R	CAAGGATAATCATTTTTATAGTTAGTTGGGATTAATGCTAATTACATTTG
	pMdPRX52-4-HB-F	CTTGTCCGTAAATGATTGACATTGGTTTAC
	pMdPRX52-4-HB-R	GTAAACCAATGTCAATCATTTACGGACAAG
	pMdPRX52-5-HB-F	AATTAAGCTAAATCATTAACAATTTTCATT
	pMdPRX52-5-HB-R	AATGAAAATTGTTAATGATTTAGCTTAATT
	pMdRD26-1-HB-F	ATGCGACCATTAATTAAACTTACAAAATGT
	pMdRD26-1-HB-R	ACATTTTGTAAGTTTAATTAATGGTCGCAT
	pMdRD26-2-HB-F	TCATTAAAGAGATAATTATGAAATAAAATA
	pMdRD26-2-HB-R	TATTTTATTTCATAATTATCTCTTTAATGA
	pMdRD26-3-HB-F	ATAGAAATAAATAATTGACGAGATAAATAG
	pMdRD26-3-HB-R	CTATTTATCTCGTCAATTATTTATTTCTAT
	pMdRD26-4-HB-F	ATAAATATAATTACCTGTGAGTTGATTATA
	pMdRD26-4-HB-R	TATAATCAACTCACAGGTAATTATATTTAT
	pMdPAP2-1-HB-F	GATGTGTGTTGTAATTAGTTACACGATTCT
	pMdPAP2-1-HB-R	AGAATCGTGTAACTAATTACAACACACATC
	pMdPAP2-2-HB-F	GCACCAAGTCCAATTATTGAGCAATTAATG
	pMdPAP2-2-HB-R	CATTAATTGCTCAATAATTGGACTTGGTGC
	pMdERDL6-7-1-HB-F	GCATTTTATAATTGTTTATTATTTTTAATTAGAAAAAATC
	pMdERDL6-7-1-HB-R	GATTTTTTCTAATTAAAAATAATAAACAATTATAAAATGC
	pMdERDL6-7-2-HB-F	CAATATAATTAATTAAAAATTTTAAACTTTTCAACTAATTATGTTAG
	pMdERDL6-7-2-HB-R	CTAACATAATTAGTTGAAAAGTTTAAAATTTTTAATTAATTATATTG
	pMdERDL6-7-3-HB-F	CTTCATATCTTAATCATTCATCATGTATCG
	pMdERDL6-7-3-HB-R	CGATACATGATGAATGATTAAGATATGAAG
	pMdERDL6-7-4-HB-F	CTTAAAATTTCTTAATTATCAGTTAACACC
	pMdERDL6-7-4-HB-R	GGTGTTAACTGATAATTAAGAAATTTTAAG
	pMdERDL6-7-5-HB-F	ATGCAGAATCATTTATCCTTAATTAATCATA
	pMdERDL6-7-5-HB-R	TATGATTAATTAAGGATAAATGATTCTGCAT
	pMdERDL6-1-1-HB-F	TTAGGATAGTAATTGGTAACTCTCGACTCC
	pMdERDL6-1-1-HB-R	GGAGTCGAGAGTTACCAATTACTATCCTAA
	pMdERD5-1-HB-F	GAACTGCCTATATAATTAACAAGCTTCAGG
	pMdERD5-1-HB-R	CCTGAAGCTTGTTAATTATATAGGCAGTTC
	pMdERD5-2-HB-F	TCTTTTTAGACCCTAATTATAGGGAAAGGG
	pMdERD5-2-HB-R	CCCTTTCCCTATAATTAGGGTCTAAAAAGA
	pMdERD5-3-HB-F	ATTGTTTGTATTTAATTGTAAATAAAAATA
	pMdERD5-3-HB-R	TATTTTTATTTACAATTAAATACAAACAAT
	pMdERD5-4-HB-F	TTAAGACTAGCTTAATTGCGAGGATATCAT
	pMdERD5-4-HB-R	ATGATATCCTCGCAATTAAGCTAGTCTTAA

## Sheet: Chip-qPCR
Annotation	Primer name	Sequence(5'-3')
Chip-qPCR analysis	pMdCBF1-i-qF	TTGCAAGCAAAATACAGA
	pMdCBF1-i-qR	TCTCTTCCTTTTTCGGAA
	pMdCBF1-ii-qF	TCATACTCGCCGATGT
	pMdCBF1-ii-qR	CGTAAAATATGTTTGATG
	pMdCBF3-i-qF	CACCCGGCACCCAGTCCT
	pMdCBF3-i-qR	GGATCAGATTGTTTGTTC
	pMdCBF3-ii-qF	AAAGTATAAATACATACA
	pMdCBF3-ii-qR	CCTCCCTCCCTTTTTTCC
	pMdCBF1-1-qF	GACTTGCTACAAATGTAA
	pMdCBF1-1-qR	ATTACACTTTGACGAGAT
	pMdCBF1-2-qF	ATTGGACCTCCAAAAGAT
	pMdCBF1-2-qR	CTAAATTGCTACTCATTG
	pMdCBF1-3-qF	AAACTTATTGGTCCACAT
	pMdCBF1-3-qR	AAACGGTTGACAGTTAAT
	pMdCBF3-1-qF	TATAAATGTTCATTATAC
	pMdCBF3-1-qR	GTCGTATTTATAAAACTC
	pMdCBF3-2-qF	CTACAATTGCAAGACACT
	pMdCBF3-2-qR	GAATCGGTCTCAAGTTTT
	pMdPRX53-1-qF	AAAGTTAAATTTGAACTT
	pMdPRX53-1-qR	CTTCTTAGGTGGTAATCG
	pMdPRX53-2-qF	CTAATGTGGAGCTTGAAT
	pMdPRX53-2-qR	GAATCCAGACTGTGGTCC
	pMdPRX53-3-qF	CCAAGAGCTTATAAAAAA
	pMdPRX53-3-qR	GATTCTAACATTAGTTGA
	pMdPRX52-1-qF	GTGGATCATACAGCATTG
	pMdPRX52-1-qR	GAAATAGAGAAGGGGAAG
	pMdPRX52-2/3-qF	CTTGAGGGCCGACATGAT
	pMdPRX52-2/3-qR	GAGGATGGTAGCTGCTAT
	pMdPRX52-4-qF	CCAAGTTAACCAGAAGTC
	pMdPRX52-4-qR	TACGTGTGGTTTTGCCGC
	pMdPRX52-5-qF	AATCAGTAAGGTTTTAGT
	pMdPRX52-5-qR	GGATTTGGCGAGGTGAAA
	pMdRD26-1-qF	AGGAAATTCTTGTCCTTT
	pMdRD26-1-qR	ACGACATGTCGTGGGGGT
	pMdRD26-2/3/4-qF	CATATAGGCATATAAATA
	pMdRD26-2/3/4-qR	TCGTAGAAACAGTCAAGT
	pMdPAP2-1-qF	GCAAACAAACACTTCAAA
	pMdPAP2-1-qR	ACAAGGGAAGTCAATTTT
	pMdPAP2-2-qF	AGTCATCAAGTTTGTTTA
	pMdPAP2-2-Qr	AAAGACAACGAGGCCCGG
	pMdERDL6-7-1-qF	GCCCTTTACCTATTCATC
	pMdERDL6-7-1-qR	GGTAGGCCTCCAGAATCC
	pMdERDL6-7-2-qF	AAACATTTAAGATATAGA
	pMdERDL6-7-2-qR	TAGAAGGTTGTAGCAGAT
	pMdERDL6-7-3/4-qF	TGATCACATGCATAGTCT
	pMdERDL6-7-3/4-qR	TATCAACTGATTTGTTAC
	pMdERDL6-7-5-qF	CACGACGCACACAATGCC
	pMdERDL6-7-5-qR	TAAGTGTTGATAAATGTA
	pMdERDL6-1-1-qF	CCCACTTATACCTTATTA
	pMdERDL6-1-1-qR	TAAACGAACCATAATAAT
	pMdERD5-1-qF	GATCCAATCTGACAGGAT
	pMdERD5-1-qR	TAATTCACTAATTCTCTG
	pMdERD5-2-qF	TCCGGTGATGATCCGGAT
	pMdERD5-2-qR	GGCTCCACGGAATCCTCA
	pMdERD5-3/4-qF	AGTTAGGTTTACACATTG
	pMdERD5-3/4-qR	GAATCATATTCCTTCTAC

## Sheet: qRT-PCR
Annotation	Primer name	Sequence(5'-3')
qRT-PCR	MdHB7L-qF	TGGAGCGGAGAGGAGTCATAGATTC
	MdHB7L-qR	TGAGGTGTCGCAGAGGCATCC
	MdHOS1-qF	AGTTGGGTTGGTTGACAGTTATCG
	MdHOS1-qR	TGCTATCATCAGGCTTCCATTGTG
	MdCBF1-qF	TCTTCCAACGCCAAGGACATTCAG
	MdCBF1-qR	CGCCACAGGAGATCCACAAACC
	MdCBF3-qF	TTGCCTCAACTTTGCCGACTCTG
	MdCBF3-qR	GAAGCACCACAAGCCTCATCCG
	MdKIN1-qF	AAGACCAGCACAATGATGGACAAGG
	MdKIN1-qR	TGTTCATGCCGGTAGCGTTCTTG
	MdRD29A-qF	TTGGACCGACCGAGAGGATTGG
	MdRD29A-qR	TTCTTCACCGCCTGCATGAGTTG
	MdCOR47-qF	AGGCTATCACAAGGAGGAGGACAC
	MdCOR47-qR	GTCGGTTGGCTCTTCGTGGTAATG
	MdCOR15A-qF	GAGAAAGGGCAGGCAGCGAAG
	MdCOR15A-qR	TGACTCCTCCACCACATCCGTAG
	MdPRX53-qF	TCACCATTGCTGCCGAAGAATC
	MdPRX53-qR	CGGTTCGCTGTTGTGCTATCC
	MdPRX52-qF	AGTAGTCTCTTGTGCTGACATCTTAAC
	MdPRX52-qR	TGCTGTGGTGGAGTCTCTTCTG
	MdRD26-qF	AGGAAGCGGCACTGGTTCTG
	MdRD26-qR	CGTCCCTAACCCTCCCTTTCC
	MdPAP2-qF	AGAGAGGAGACTTTACTGAGGATGAAG
	MdPAP2-qR	AGCAATCAACGACCACCTGTTTC
	MdERDL6-7-qF	AACAATTTGGAGGCATTAACGGAATAG
	MdERDL6-7-qR	GGACCTGAACGCACGCATAAG
	MdERDL6-1-qF	CATCTCTGTGGTCGCTTGTGTC
	MdERDL6-1-qR	ATCCTTGACGATTGCTGCTTGG
	MdERD5-qF	CCAAATCCCTGCCACCTTCTTC
	MdERD5-qR	GCCATCTCAGCAAGTCACTCAC
	MdMDH-qF	CGTGATTGGGTACTTGGAAC
	MdMDH-qR	TGGCAAGTGACTGGGAATGA

## Sheet: Genetic transformation
Annotation	Primer name	Sequence(5'-3')
Genetic transformation	pMdHB7L-pCambia1301GUS-F (Hyg+)	CTGCAGGCATGCAAGCTT ATTTTATGGTCTAGAGGT
	pMdHB7L-pCambia1301GUS-R (Hyg+)	CCCTCAGATCTACCATGG GACTCTGATTCTCGGTTT
	MdHB7L-pCambia35S-4Myc(GFP)/3Flag(GFP)-F (Hyg+)	GCCCATAGGCCTGAATTC GGAAAGGAGGAAAGAG
	MdHB7L-pCambia35S-4Myc(GFP)/3Flag(GFP)-R (Hyg+)	CTGCAGGTCGACTCTAGA CAAGCCCAGAAATTTA
	MdICE1L-pCambia2300GFP-3Flag-F (K+)	ACCCGGGGATCCTCTAGA ATGCTTCCGATGTCGAGC
	MdICE1L-pCambia2300GFP-3Flag-R (K+)	GCTCACCATGGTGTCGAC CATCATCATATCATGAAA
	MdICE1L-pCambia35S-3Flag(GFP)-F (Hyg+)	GCCCATAGGCCTGAATTC GCTTCCGATGTCGAGCGG
	MdICE1L-pCambia35S-3Flag(GFP)-R (Hyg+)	CTGCAGGTCGACTCTAGA TACATCATCATATCATGA
	MdHOS1-pCambia2300-3HA-F (K+)	ACCCGGGGATCCTCTAGA ATGGATAGGAGATTAAAT
	MdHOS1-pCambia2300-3HA-R (K+)	GCTCACCATGGTGTCGAC TCATCGCTTGGAAAATCT
	GFP-pCambia2300-3HA-F (K+)	ACCCGGGGATCCTCTAGA ATGGTGAGCAAGGGCGAG
	GFP-pCambia2300-3HA-R (K+)	GCTCACCATGGTGTCGAC TTACTTGTACAGCTCGTC
	MdHOS1-pCambia2300GFP-F (K+)	AACACGGGGGACGAGCTC ATGGATAGGAGATTAAAT
	MdHOS1-pCambia2300GFP-R (K+)	CTCTAGAGGATCCCCGGG ATCGCTTGGAAAATCTAG
	MdHOS1-RNAi (pK7GWIWG2D)-F (K+)	GGGGACAAGTTTGTACAAAAAAGCAGGCTTC CAAGGATGACCCAATGGA
	MdHOS1-RNAi (pK7GWIWG2D)-R (K+)	GGGGACCACTTTGTACAAGAAAGCTGGGT CCCTTCAACTCATCCGGC
	MdHB7L-pRI101-LUC-F	ACATATGCCCGTCGAC ATGGAAAGGAGGAAAGAG
	MdHB7L-pRI101-LUC-R	ATCCGGTACCCCCGGG AGCCCAGAAATTTAACCA
	MdICE1L-pRI101-LUC-F	ACATATGCCCGTCGAC ATGCTTCCGATGTCGAGC
	MdICE1L-pRI101-LUC-R	ATCCGGTACCCCCGGG CATCATCATATCATGAAA

## Sheet: Universal primer
Annotation	Primer name	Sequence(5'-3')
Universal primer	pCambia1301GUS-R	CGCTGATCAATTCCACAG
	2300GFP-R	CAGGGTCAGCTTGCCGTAG
	pK7-R1	CCGTAAGAAGAGGCAAGAGTATGA
	pK7-R2	AATTCGCGGTACCCGGGGATCCTCT
